# Supplementary material for: Systemic Pharmacotherapeutic Treatment of the ACTA1-MCM/FLExDUX4 Preclinical Mouse Model of FSHD
Source: Int J Mol Sci. 2024 Jun 26;25(13):6994. doi: 10.3390/ijms25136994 (PMC11241187; doi:10.3390/ijms25136994)
Supplement: Supplementary file 1 [file ijms-25-06994-s001.zip]

Archive with 6 entries (6 files):
- Supplementary Figure S1.pdf
- Supplementary Table S1_List of all genes in project.xlsx
- Supplementary Table S2_GO enrichment.xlsx
- Supplementary Table S3_KEGG enrichment.xlsx
- Supplementary Table S4_Reactome enrichment.xlsx
- Supplementary Table S5_DEGs in reported pathways.xlsx
