# Supplementary material for: Systemic Pharmacotherapeutic Treatment of the ACTA1-MCM/FLExDUX4 Preclinical Mouse Model of FSHD
Source: Int J Mol Sci. 2024 Jun 26;25(13):6994. doi: 10.3390/ijms25136994 (PMC11241187; doi:10.3390/ijms25136994)
Supplement: Supplementary file 1 [file ijms-25-06994-s001.zip › Supplementary Table S1_List of all genes in project.xlsx]

## Sheet: DMSOvsCTRL
Gene expression in DMSO vs CTRL
gene_id	gene_name	gene_chr	gene_start	gene_end	gene_strand	gene_length	gene_biotype	gene_description	T307	T311	T315	TG261	TG269	TG270	DMSO	WT	log2FC	pvalue	padj	T307_count	T311_count	T315_count	TG261_count	TG269_count	TG270_count	T307_fpkm	T311_fpkm	T315_fpkm	TG261_fpkm	TG269_fpkm	TG270_fpkm
ENSMUSG00000027890	Gstm4	3	108040408	108044894	-	1707	protein_coding	glutathione S-transferase, mu 4 [Source:MGI Symbol;Acc:MGI:95862]	6650.32	6018.22	6173.62	390.601	406.025	421.208	6280.72	405.945	3.95116	3.42e-273	2.12e-269	6153	6868	10384	312	357	353	148.824	134.597	137.819	8.74457	9.07563	9.50183
ENSMUSG00000042045	Sln	9	53850164	53854560	+	1318	protein_coding	sarcolipin [Source:MGI Symbol;Acc:MGI:1913652]	11810.2	8313.17	7315.13	31.2981	38.6691	31.0238	9146.16	33.6637	8.08236	7.04e-267	3.27e-263	10927	9487	12304	25	34	26	342.298	240.797	211.499	0.90749	1.11945	0.906408
ENSMUSG00000038776	Ephx1	1	180976210	181020904	-	1950	protein_coding	epoxide hydrolase 1, microsomal [Source:MGI Symbol;Acc:MGI:95405]	8259.67	8185.23	8457.82	509.534	507.247	489.222	8300.91	502.001	4.04759	1.48781e-242	7.93071e-239	7642	9341	14226	407	446	410	161.805	160.249	165.282	9.98567	9.92527	9.66085
ENSMUSG00000031647	Mfap3l	8	60632827	60676729	+	6837	protein_coding	microfibrillar-associated protein 3-like [Source:MGI Symbol;Acc:MGI:1918556]	3696.43	3681.21	3632.59	254.141	268.409	291.147	3670.08	271.232	3.75769	1.99e-224	7.42e-221	3420	4201	6110	203	236	244	20.6528	20.5553	20.2466	1.42052	1.49792	1.6398
ENSMUSG00000079428	Tceal7	X	136214779	136226100	+	1217	protein_coding	transcription elongation factor A (SII)-like 7 [Source:MGI Symbol;Acc:MGI:1915746]	4803.19	4036.97	4653.4	236.614	259.31	270.862	4497.86	255.595	4.13659	3.58e-223	1.11e-219	4444	4607	7827	189	228	227	150.766	126.638	145.707	7.42999	8.12992	8.5704
ENSMUSG00000068614	Actc1	2	114047282	114053548	-	1618	protein_coding	actin, alpha, cardiac muscle 1 [Source:MGI Symbol;Acc:MGI:87905]	36898.3	38443.7	43421.7	2429.99	3132.19	2765.89	39587.9	2776.02	3.83379	7.84e-207	2.08e-203	34139	43872	73035	1941	2754	2318	871.147	907.082	1022.66	57.3937	73.8631	65.8265
ENSMUSG00000001642	Akr1b3	6	34302434	34317478	-	8384	protein_coding	aldo-keto reductase family 1, member B3 (aldose reductase) [Source:MGI Symbol;Acc:MGI:1353494]	31558	29367.3	30457.9	4171.41	4001.11	3787.29	30461.1	3986.61	2.93376	8.71e-202	2.03e-198	29198	33514	51230	3332	3518	3174	143.788	133.725	138.436	19.0139	18.209	17.3949
ENSMUSG00000000552	Zfp385a	15	103313895	103340093	-	2515	protein_coding	zinc finger protein 385A [Source:MGI Symbol;Acc:MGI:1352495]	3132.23	3544.51	3288.36	100.154	109.183	153.926	3321.7	121.088	4.77714	2.33e-201	4.82e-198	2898	4045	5531	80	96	129	47.5751	53.8045	49.8244	1.52184	1.65644	2.35677
ENSMUSG00000052276	Ostn	16	27307489	27351212	+	1423	protein_coding	osteocrin [Source:MGI Symbol;Acc:MGI:2677164]	3401.36	3215.03	3868.62	101.406	151.264	109.777	3495	120.816	4.85078	1.14e-199	2.13e-196	3147	3669	6507	81	133	92	91.3085	86.2543	103.598	2.72331	4.05591	2.97063
ENSMUSG00000032122	Slc37a2	9	37227585	37255738	-	6643	protein_coding	solute carrier family 37 (glycerol-3-phosphate transporter), member 2 [Source:MGI Symbol;Acc:MGI:1929693]	2485.9	2315.1	2429.85	15.0231	28.4331	33.4103	2410.29	25.6222	6.5459	1.53e-199	2.58e-196	2300	2642	4087	12	25	28	14.295	13.3047	13.9385	0.086424	0.163312	0.193669
ENSMUSG00000034848	Ttc21b	2	66184327	66256617	-	9282	protein_coding	tetratricopeptide repeat domain 21B [Source:MGI Symbol;Acc:MGI:1920918]	3168.98	2745.35	2476.23	82.6271	94.398	108.583	2796.85	95.2028	4.87448	9.62e-195	1.49e-191	2932	3133	4165	66	83	91	13.0419	11.2916	10.166	0.340188	0.388042	0.45047
ENSMUSG00000043004	Gng2	14	19872559	19977627	-	4390	protein_coding	guanine nucleotide binding protein (G protein), gamma 2 [Source:MGI Symbol;Acc:MGI:102705]	2029.79	1915.53	1855.54	91.3905	93.2607	88.2986	1933.62	90.9833	4.40872	5.72e-193	8.2e-190	1878	2186	3121	73	82	74	17.6624	16.658	16.1067	0.795565	0.810571	0.774521
ENSMUSG00000024803	Ankrd1	19	36111965	36119844	-	1765	protein_coding	ankyrin repeat domain 1 (cardiac muscle) [Source:MGI Symbol;Acc:MGI:1097717]	16399.4	14525.9	13317.5	545.839	458.342	721.9	14747.6	575.361	4.68014	7.56e-191	1.01e-187	15173	16577	22400	436	403	605	354.933	314.195	287.528	11.8184	9.90837	15.7499
ENSMUSG00000062116	Zfp954	7	7114690	7121488	-	2394	protein_coding	zinc finger protein 954 [Source:MGI Symbol;Acc:MGI:1917764]	1883.88	1820.01	1810.35	85.1309	90.986	96.6511	1838.08	90.9227	4.33628	6.39e-189	7.93e-186	1743	2077	3045	68	80	81	30.0602	29.0235	28.8164	1.35895	1.45013	1.55463
ENSMUSG00000026773	Pfkfb3	2	11471433	11554077	-	7561	protein_coding	6-phosphofructo-2-kinase/fructose-2,6-biphosphatase 3 [Source:MGI Symbol;Acc:MGI:2181202]	734.962	933.227	805.591	11003.2	10445.2	9384.7	824.593	10277.7	-3.63892	6.09e-188	7.09e-185	680	1065	1355	8789	9184	7865	3.71321	4.71203	4.0601	55.6131	52.7102	47.7953
ENSMUSG00000023328	Ache	5	137287519	137294466	+	4623	protein_coding	acetylcholinesterase [Source:MGI Symbol;Acc:MGI:87876]	16419.9	19143	17055.3	1631.26	1539.94	1283.91	17539.4	1485.04	3.56215	5.44e-181	5.95e-178	15192	21846	28687	1303	1354	1076	135.678	158.083	140.585	13.4846	12.7097	10.6943
ENSMUSG00000036304	Zdhhc23	16	43965033	43979791	-	5836	protein_coding	zinc finger, DHHC domain containing 23 [Source:MGI Symbol;Acc:MGI:2685625]	3726.69	3558.53	2962.55	151.483	195.62	192.109	3415.92	179.737	4.24577	8.72e-176	9.02e-173	3448	4061	4983	121	172	161	24.3933	23.2785	19.3443	0.991944	1.27895	1.26758
ENSMUSG00000062184	Hs6st2	X	51387212	51681856	-	7807	protein_coding	heparan sulfate 6-O-sulfotransferase 2 [Source:MGI Symbol;Acc:MGI:1354959]	1787.69	1687.7	1558.86	62.5963	61.4156	52.5018	1678.08	58.8379	4.83336	2.62e-175	2.57e-172	1654	1926	2622	50	54	44	8.74723	8.25296	7.60896	0.30641	0.300159	0.258961
ENSMUSG00000042451	Mybph	1	134193448	134201232	+	2329	protein_coding	myosin binding protein H [Source:MGI Symbol;Acc:MGI:1858196]	2932.28	3530.49	2692.64	103.91	59.1409	83.5257	3051.8	82.1921	5.22006	4.6e-175	4.28e-172	2713	4029	4529	83	52	70	48.095	57.8716	44.0564	1.70501	0.968893	1.381
ENSMUSG00000020437	Myo1g	11	6506548	6520965	-	6957	protein_coding	myosin IG [Source:MGI Symbol;Acc:MGI:1927091]	2265.41	2536.8	2764.58	17.527	17.0599	14.3187	2522.26	16.3018	7.27482	8.5e-173	7.53e-170	2096	2895	4650	14	15	12	12.4391	13.9208	15.1428	0.0962772	0.0935645	0.0792547
ENSMUSG00000026833	Olfm1	2	28192992	28230736	+	3553	protein_coding	olfactomedin 1 [Source:MGI Symbol;Acc:MGI:1860437]	2257.85	2131.09	2030.92	98.9021	118.282	77.5595	2139.95	98.2478	4.44225	1.2e-171	1.02e-168	2089	2432	3416	79	104	65	24.2752	22.8985	21.7821	1.06377	1.27022	0.84059
ENSMUSG00000030110	Ret	6	118151745	118197718	-	6763	protein_coding	ret proto-oncogene [Source:MGI Symbol;Acc:MGI:97902]	1808.22	2108.3	1964.93	76.3674	60.2782	90.685	1960.49	75.7769	4.69638	2.63e-171	2.13e-168	1673	2406	3305	61	53	76	10.2135	11.9013	11.0716	0.431527	0.340078	0.516345
ENSMUSG00000026483	Fam129a	1	151571186	151721939	+	7380	protein_coding	family with sequence similarity 129, member A [Source:MGI Symbol;Acc:MGI:2137237]	4108.22	4501.4	4334.73	413.135	437.87	497.574	4314.78	449.527	3.26264	3.76e-166	2.92e-163	3801	5137	7291	330	385	417	21.2648	23.2858	22.3824	2.13932	2.26384	2.59625
ENSMUSG00000032118	Fez1	9	36821864	36878924	+	4104	protein_coding	fasciculation and elongation protein zeta 1 (zygin I) [Source:MGI Symbol;Acc:MGI:2670976]	7019.97	5029.79	4305.6	88.8867	73.9261	131.255	5451.79	98.0225	5.79817	1.29e-163	9.58e-161	6495	5740	7242	71	65	110	65.3418	46.7888	39.9786	0.827691	0.687302	1.23155
ENSMUSG00000041132	N4bp2l1	5	150571644	150597188	-	3813	protein_coding	NEDD4 binding protein 2-like 1 [Source:MGI Symbol;Acc:MGI:2140872]	2710.71	2309.85	1914.39	61.3443	60.2782	78.7528	2311.65	66.7918	5.11227	6.18e-162	4.43e-159	2508	2636	3220	49	53	66	27.1569	23.1268	19.1322	0.614818	0.603186	0.795322
ENSMUSG00000051502	Ufsp1	5	137294629	137295665	+	1037	protein_coding	UFM1-specific peptidase 1 [Source:MGI Symbol;Acc:MGI:1917490]	10827.7	9242.89	8134.39	544.587	619.842	431.947	9401.67	532.126	4.14247	6.96e-159	4.8e-156	10018	10548	13682	435	545	362	398.861	340.274	298.915	20.0691	22.8066	16.0397
ENSMUSG00000027227	Sord	2	122234749	122265340	+	2352	protein_coding	sorbitol dehydrogenase [Source:MGI Symbol;Acc:MGI:98266]	36417.4	37452.6	38082.2	2252.21	2171.15	2165.7	37317.4	2196.36	4.08676	2.01573e-158	2.19905e-154	33694	42741	64054	1799	1909	1815	591.473	607.918	617.001	36.5941	35.2217	35.4573
ENSMUSG00000029098	Acox3	5	35583040	35615352	+	11521	protein_coding	acyl-Coenzyme A oxidase 3, pristanoyl [Source:MGI Symbol;Acc:MGI:1933156]	6296.89	7646.33	7456.62	667.276	669.885	781.562	7133.28	706.241	3.33655	8.49e-155	5.65e-152	5826	8726	12542	533	589	655	20.8785	25.3374	24.6634	2.21337	2.21854	2.61226
ENSMUSG00000049940	Pgrmc2	3	41066326	41083046	-	3242	protein_coding	progesterone receptor membrane component 2 [Source:MGI Symbol;Acc:MGI:1918054]	8005.68	7710.3	7776.48	892.623	812.05	665.819	7830.82	790.164	3.30921	7.13e-154	4.58e-151	7407	8799	13080	713	714	558	94.3297	90.7942	91.4053	10.5219	9.55712	7.90837
ENSMUSG00000029594	Rbm19	5	120116465	120198981	+	5280	protein_coding	RNA binding motif protein 19 [Source:MGI Symbol;Acc:MGI:1921361]	2673.96	2596.39	2640.91	326.752	327.55	300.692	2637.09	318.331	3.05027	8.36e-153	5.19e-150	2474	2963	4442	261	288	252	19.3457	18.7731	19.0599	2.36496	2.36701	2.19297
ENSMUSG00000027313	Chac1	2	119351229	119354381	+	1637	protein_coding	ChaC, cation transport regulator 1 [Source:MGI Symbol;Acc:MGI:1916315]	102.679	119.173	131.392	3198.67	2494.15	4021.16	117.748	3238	-4.77253	1.21e-150	7.28e-148	95	136	221	2555	2193	3370	2.39604	2.77925	3.05858	74.6723	58.1342	94.5904
ENSMUSG00000031486	Adgra2	8	27085583	27123436	+	5775	protein_coding	adhesion G protein-coupled receptor A2 [Source:MGI Symbol;Acc:MGI:1925810]	3158.17	3609.35	2707.5	209.071	175.148	219.553	3158.34	201.258	3.97278	6.96e-149	4.05e-146	2922	4119	4554	167	154	184	20.8904	23.8604	17.8656	1.38351	1.15721	1.46397
ENSMUSG00000038807	Rap1gap2	11	74383356	74610915	-	7164	protein_coding	RAP1 GTPase activating protein 2 [Source:MGI Symbol;Acc:MGI:3028623]	2358.36	2515.77	2102.27	138.964	171.736	121.709	2325.47	144.136	4.0095	9.33e-149	5.26e-146	2182	2871	3536	111	151	102	12.5753	13.4065	11.1824	0.741284	0.914668	0.6542
ENSMUSG00000041346	Wrap53	11	69561758	69580255	-	2062	protein_coding	WD repeat containing, antisense to Trp53 [Source:MGI Symbol;Acc:MGI:2384933]	2785.29	2451.8	2222.36	195.3	195.62	208.814	2486.48	199.911	3.63573	4.3e-148	2.35e-145	2577	2798	3738	156	172	175	51.5995	45.3938	41.0702	3.61954	3.61978	3.89956
ENSMUSG00000068011	Mkrn2os	6	115583544	115592576	-	2542	protein_coding	makorin, ring finger protein 2, opposite strand [Source:MGI Symbol;Acc:MGI:1917541]	2182.19	2278.3	2435.2	8.76348	9.0986	15.5119	2298.56	11.1247	7.69088	2.42e-146	1.29e-143	2019	2600	4096	7	8	13	32.7929	34.2165	36.5057	0.131747	0.13657	0.234982
ENSMUSG00000060429	Sntb1	15	55636388	55906949	-	5324	protein_coding	syntrophin, basic 1 [Source:MGI Symbol;Acc:MGI:101781]	1808.22	2071.5	2060.65	92.6425	139.891	115.743	1980.12	116.092	4.08865	2.8e-144	1.45e-141	1673	2364	3466	74	123	97	12.9741	14.8541	14.7492	0.664984	1.00256	0.837143
ENSMUSG00000048458	Inka2	3	105704599	105720842	+	4781	protein_coding	inka box actin regulator 2 [Source:MGI Symbol;Acc:MGI:1923497]	2149.76	2407.99	2022.6	156.491	176.285	130.061	2193.45	154.279	3.82813	1.89e-143	9.49e-141	1989	2748	3402	125	155	109	17.1765	19.2281	16.121	1.25086	1.40687	1.04755
ENSMUSG00000040322	Slc25a24	3	109123149	109168457	+	3431	protein_coding	solute carrier family 25 (mitochondrial carrier, phosphate carrier), member 24 [Source:MGI Symbol;Acc:MGI:1917160]	2310.81	2351.91	2376.94	73.8636	61.4156	125.288	2346.55	86.8559	4.75721	9.16e-138	4.49e-135	2138	2684	3998	59	54	105	25.728	26.1697	26.3997	0.822713	0.682991	1.40616
ENSMUSG00000026418	Tnni1	1	135779434	135810989	+	3600	protein_coding	troponin I, skeletal, slow 1 [Source:MGI Symbol;Acc:MGI:105073]	1464.52	1266.21	1318.08	66.352	61.4156	85.9121	1349.6	71.2266	4.24425	1.42e-134	6.76e-132	1355	1445	2217	53	54	72	15.5402	13.4277	13.9521	0.704353	0.650928	0.918959
ENSMUSG00000027030	Stk39	2	68210445	68472268	-	4955	protein_coding	serine/threonine kinase 39 [Source:MGI Symbol;Acc:MGI:1858416]	1235.38	1141.78	1153.39	55.0847	71.6515	56.0815	1176.85	60.9392	4.26693	2.25e-134	1.05e-131	1143	1303	1940	44	63	47	9.52405	8.79708	8.87023	0.424841	0.551745	0.435833
ENSMUSG00000040350	Trim7	11	48826140	48852209	+	7597	protein_coding	tripartite motif-containing 7 [Source:MGI Symbol;Acc:MGI:2137353]	7499.85	7947.76	7889.44	1238.15	1257.88	1059.58	7779.02	1185.21	2.7145	6.17e-133	2.8e-130	6939	9070	13270	989	1106	888	37.7115	39.9395	39.5736	6.22833	6.31764	5.37077
ENSMUSG00000030222	Rerg	6	137054825	137170497	-	2731	protein_coding	RAS-like, estrogen-regulated, growth-inhibitor [Source:MGI Symbol;Acc:MGI:2665139]	1126.22	1034.87	1164.69	50.077	53.4543	57.2747	1108.59	53.602	4.36975	1.78e-132	7.9e-130	1042	1181	1959	40	47	48	15.7531	14.4666	16.2513	0.700738	0.746824	0.80758
ENSMUSG00000038112	AW551984	9	39587396	39604403	-	6082	protein_coding	expressed sequence AW551984 [Source:MGI Symbol;Acc:MGI:2143322]	3678.05	3338.59	2813.92	2.50385	12.5106	7.15934	3276.85	7.39126	8.76324	1.15e-130	4.98e-128	3403	3810	4733	2	11	6	23.1012	20.9564	17.6306	0.0157326	0.0784853	0.0453284
ENSMUSG00000017978	Cadps2	6	23262773	23839421	-	9566	protein_coding	Ca2+-dependent activator protein for secretion 2 [Source:MGI Symbol;Acc:MGI:2443963]	1476.41	1547.49	1335.32	21.2827	11.3733	10.739	1453.07	14.465	6.66344	1.64e-129	6.92e-127	1366	1766	2246	17	10	9	5.89576	6.17587	5.31932	0.0850229	0.045364	0.0432293
ENSMUSG00000045659	Plekha7	7	116123485	116308376	-	12933	protein_coding	pleckstrin homology domain containing, family A member 7 [Source:MGI Symbol;Acc:MGI:2445094]	1072.18	1373.11	1134.96	32.5501	32.9824	38.1832	1193.42	34.5719	5.10934	3.02e-128	1.25e-125	992	1567	1909	26	29	32	3.16688	4.05329	3.34413	0.0961814	0.0973062	0.113689
ENSMUSG00000051980	Casr	16	36493696	36562141	-	4718	protein_coding	calcium-sensing receptor [Source:MGI Symbol;Acc:MGI:1351351]	1458.03	1941.81	1896.56	117.681	89.8487	97.8443	1765.47	101.791	4.12003	2.28e-124	9.21e-122	1349	2216	3190	94	79	82	11.8052	15.7127	15.3183	0.953207	0.726626	0.798586
ENSMUSG00000069520	Tmem19	10	115339674	115362501	-	3675	protein_coding	transmembrane protein 19 [Source:MGI Symbol;Acc:MGI:1914476]	3150.61	3385.03	3473.85	557.107	522.032	542.917	3336.5	540.685	2.62623	1.04e-123	4.11e-121	2915	3863	5843	445	459	455	32.7492	35.1646	36.021	5.79322	5.41997	5.68879
ENSMUSG00000005225	Plekha8	6	54595111	54645839	+	7005	protein_coding	pleckstrin homology domain containing, family A (phosphoinositide binding specific) member 8 [Source:MGI Symbol;Acc:MGI:2681164]	1416.96	1348.58	1249.11	116.429	101.222	120.516	1338.22	112.722	3.57004	1.27e-123	4.94e-121	1311	1539	2101	93	89	101	7.72705	7.34968	6.79508	0.635173	0.551345	0.66249
ENSMUSG00000019889	Ptprk	10	28074820	28597397	+	13328	protein_coding	protein tyrosine phosphatase, receptor type, K [Source:MGI Symbol;Acc:MGI:103310]	2055.73	2297.58	2470.88	220.339	264.997	244.611	2274.73	243.315	3.2243	4.99e-123	1.9e-120	1902	2622	4156	176	233	205	5.89203	6.58121	7.06459	0.631779	0.758635	0.706732
ENSMUSG00000044244	Il20rb	9	100457719	100486788	-	4206	protein_coding	interleukin 20 receptor beta [Source:MGI Symbol;Acc:MGI:2143266]	1274.29	1239.92	1027.35	65.1001	52.317	50.1154	1180.52	55.8442	4.4036	5.23e-122	1.95e-119	1179	1415	1728	52	46	42	11.5735	11.2545	9.30789	0.591495	0.474603	0.458824
ENSMUSG00000031827	Cotl1	8	119809222	119840544	-	1596	protein_coding	coactosin-like 1 (Dictyostelium) [Source:MGI Symbol;Acc:MGI:1919292]	1027.87	1036.63	958.981	61.3443	61.4156	50.1154	1007.82	57.6251	4.12768	1.01e-121	3.67e-119	951	1183	1613	49	54	42	24.6018	24.7965	22.897	1.46886	1.46826	1.20916
ENSMUSG00000020908	Myh3	11	67078300	67102291	+	6057	protein_coding	myosin, heavy polypeptide 3, skeletal muscle, embryonic [Source:MGI Symbol;Acc:MGI:1339709]	1418.04	1336.31	1142.69	81.3751	54.5916	65.6273	1299.02	67.198	4.27663	1.2e-121	4.3e-119	1312	1525	1922	65	48	55	8.94325	8.42267	7.18907	0.51342	0.343895	0.417226
ENSMUSG00000031928	Mre11a	9	14784654	14837123	+	5927	protein_coding	MRE11A homolog A, double strand break repair nuclease [Source:MGI Symbol;Acc:MGI:1100512]	3769.92	4012.44	3921.53	399.364	323	471.323	3901.3	397.896	3.29441	4.19e-121	1.47e-118	3488	4579	6596	319	284	395	24.2975	25.8448	25.2129	2.57497	2.07934	3.06216
ENSMUSG00000031146	Plp2	X	7667941	7671390	-	1334	protein_coding	proteolipid protein 2 [Source:MGI Symbol;Acc:MGI:1298382]	2615.6	2671.75	2602.86	305.47	276.37	366.32	2630.07	316.053	3.05739	4.56e-120	1.57e-117	2420	3049	4378	244	243	307	74.8995	76.4609	74.3527	8.75087	7.90483	10.5742
ENSMUSG00000028274	Rngtt	4	33310311	33502614	+	7094	protein_coding	RNA guanylyltransferase and 5'-phosphatase [Source:MGI Symbol;Acc:MGI:1329041]	2258.93	2207.32	2224.74	325.501	296.842	262.509	2230.33	294.951	2.91933	6.29e-120	2.13e-117	2090	2519	3742	260	261	220	12.1639	11.8789	11.9506	1.75347	1.59658	1.42494
ENSMUSG00000020598	Nrcam	12	44328885	44601964	+	13358	protein_coding	neuronal cell adhesion molecule [Source:MGI Symbol;Acc:MGI:104750]	1937.92	2116.19	2444.72	6.25963	9.0986	8.35257	2166.28	7.9036	8.09186	6.21e-118	2.06e-115	1793	2415	4112	5	8	7	5.54189	6.04802	6.9741	0.0179079	0.0259891	0.0240781
ENSMUSG00000042734	Ttc9	12	81631249	81667557	+	4778	protein_coding	tetratricopeptide repeat domain 9 [Source:MGI Symbol;Acc:MGI:1916730]	1391.02	1297.76	1388.23	126.444	100.085	136.028	1359	120.852	3.4936	2.17e-116	7.02e-114	1287	1481	2335	101	88	114	11.1212	10.3692	11.0718	1.01133	0.799242	1.09629
ENSMUSG00000033377	Palmd	3	116918258	116968987	-	7273	protein_coding	palmdelphin [Source:MGI Symbol;Acc:MGI:2148896]	5102.58	4745.88	5143.3	772.438	903.036	774.402	4997.25	816.625	2.6129	2.19e-116	7.02e-114	4721	5416	8651	617	794	649	26.8003	24.9117	26.9482	4.05872	4.7375	4.10012
ENSMUSG00000109372	Gm19410	8	35765790	35818047	+	6352	protein_coding	predicted gene, 19410 [Source:MGI Symbol;Acc:MGI:5011595]	1118.66	1438.83	1673.01	10.0154	23.8838	21.478	1410.17	18.4591	6.24396	1.36e-115	4.3e-113	1035	1642	2814	8	21	18	6.72743	8.6477	10.0367	0.0602555	0.143467	0.130205
ENSMUSG00000025885	Myo5b	18	74440936	74771493	+	9766	protein_coding	myosin VB [Source:MGI Symbol;Acc:MGI:106598]	946.804	1073.43	1098.1	13.7712	19.3345	33.4103	1039.45	22.172	5.54753	7.73e-115	2.4e-112	876	1225	1847	11	17	28	3.70345	4.19621	4.28476	0.0538881	0.0755395	0.131737
ENSMUSG00000029554	Mad1l1	5	140008689	140321552	-	3649	protein_coding	MAD1 mitotic arrest deficient 1-like 1 [Source:MGI Symbol;Acc:MGI:1341857]	1958.46	2140.73	2219.98	153.987	210.405	134.834	2106.39	166.409	3.65988	1.1e-114	3.37e-112	1812	2443	3734	123	185	113	20.5024	22.3969	23.1834	1.61268	2.20009	1.42289
ENSMUSG00000032763	Ilvbl	10	78574346	78584502	+	4420	protein_coding	ilvB (bacterial acetolactate synthase)-like [Source:MGI Symbol;Acc:MGI:1351911]	3706.15	3496.32	3391.81	314.233	377.592	237.452	3531.43	309.759	3.5099	1.59e-114	4.76e-112	3429	3990	5705	251	332	199	32.0306	30.1987	29.2422	2.71687	3.25955	2.0687
ENSMUSG00000000301	Pemt	11	59970614	60046489	-	2104	protein_coding	phosphatidylethanolamine N-methyltransferase [Source:MGI Symbol;Acc:MGI:104535]	1107.85	974.412	956.008	42.5655	50.0423	27.4441	1012.76	40.0173	4.65759	8.57e-114	2.53e-111	1025	1112	1608	34	44	23	20.114	17.6806	17.3148	0.773126	0.907505	0.502283
ENSMUSG00000044447	Dock5	14	67752135	67933442	-	12169	protein_coding	dedicator of cytokinesis 5 [Source:MGI Symbol;Acc:MGI:2652871]	873.308	1066.42	900.122	35.0539	27.2958	31.0238	946.617	31.1245	4.93088	3.32e-113	9.67e-111	808	1217	1514	28	24	26	2.74142	3.3456	2.81869	0.110083	0.0855851	0.0981713
ENSMUSG00000049577	Zfpm1	8	122282141	122337251	+	3503	protein_coding	zinc finger protein, multitype 1 [Source:MGI Symbol;Acc:MGI:1095400]	1899.01	2147.74	1972.06	264.156	295.705	270.862	2006.27	276.908	2.85635	2.06e-112	5.91e-110	1757	2451	3317	211	260	227	20.7086	23.4067	21.4527	2.88177	3.22088	2.9775
ENSMUSG00000014748	Tex261	6	83768885	83775813	-	4088	protein_coding	testis expressed gene 261 [Source:MGI Symbol;Acc:MGI:1096575]	9244.31	9603.91	9790.16	2044.39	2129.07	1918.7	9546.13	2030.72	2.23295	8.44e-112	2.38e-109	8553	10960	16467	1633	1872	1608	86.3827	89.6886	91.26	19.1114	19.8718	18.0735
ENSMUSG00000024180	Tmem8	17	26113316	26123254	+	3464	protein_coding	transmembrane protein 8 (five membrane-spanning domains) [Source:MGI Symbol;Acc:MGI:1926283]	857.095	1027.86	1148.64	23.7866	22.7465	31.0238	1011.2	25.8523	5.2922	1.33e-110	3.71e-108	793	1173	1932	19	20	26	9.4518	11.3281	12.6359	0.262418	0.25055	0.344875
ENSMUSG00000023067	Cdkn1a	17	29090976	29100727	+	3553	protein_coding	cyclin-dependent kinase inhibitor 1A (P21) [Source:MGI Symbol;Acc:MGI:104556]	3247.88	2689.27	2080.86	187.789	191.071	182.563	2672.67	187.141	3.83493	1.87e-110	5.13e-108	3005	3069	3500	150	168	153	34.9195	28.8961	22.3177	2.01982	2.0519	1.97862
ENSMUSG00000036862	Dchs1	7	105752990	105787654	-	11052	protein_coding	dachsous cadherin related 1 [Source:MGI Symbol;Acc:MGI:2685011]	1578.01	1988.26	1683.12	180.277	171.736	145.573	1749.79	165.862	3.39974	8.94e-110	2.41e-107	1460	2269	2831	144	151	122	5.4542	6.86802	5.80331	0.62336	0.592895	0.507207
ENSMUSG00000003623	Crot	5	8966033	8997324	-	5456	protein_coding	carnitine O-octanoyltransferase [Source:MGI Symbol;Acc:MGI:1921364]	5300.37	5751.83	5873.98	997.784	938.293	1096.57	5642.06	1010.88	2.48101	3.92e-109	1.04e-106	4904	6564	9880	797	825	919	37.1104	40.2469	41.026	6.98878	6.56178	7.7394
ENSMUSG00000039047	Pigk	3	152714100	152980408	+	9495	protein_coding	phosphatidylinositol glycan anchor biosynthesis, class K [Source:MGI Symbol;Acc:MGI:1913863]	5059.35	4577.63	4606.44	935.188	959.902	911.623	4747.81	935.571	2.34296	1.01e-108	2.65e-106	4681	5224	7748	747	844	764	20.3546	18.4054	18.4872	3.76394	3.85735	3.69713
ENSMUSG00000016327	Atp1b4	X	38316184	38336769	+	4201	protein_coding	ATPase, (Na+)/K+ transporting, beta 4 polypeptide [Source:MGI Symbol;Acc:MGI:1915071]	1182.42	1325.8	1447.09	53.8328	94.398	58.468	1318.44	68.8996	4.25252	5.01e-107	1.29e-104	1094	1513	2434	43	83	49	10.7519	12.0483	13.1264	0.489703	0.857368	0.535932
ENSMUSG00000052397	Ezr	17	6738041	6782784	-	3290	protein_coding	ezrin [Source:MGI Symbol;Acc:MGI:98931]	985.714	995.442	826.4	51.3289	44.3557	56.0815	935.852	50.5887	4.20988	5.28e-107	1.35e-104	912	1136	1390	41	39	47	11.4451	11.551	9.57184	0.596218	0.514411	0.656399
ENSMUSG00000031292	Cdkl5	X	160771923	160994704	-	14331	protein_coding	cyclin-dependent kinase-like 5 [Source:MGI Symbol;Acc:MGI:1278336]	835.479	942.866	921.525	32.5501	54.5916	41.7628	899.957	42.9682	4.38149	7.68e-107	1.93e-104	773	1076	1550	26	48	35	2.22701	2.51173	2.45037	0.0867989	0.145347	0.112217
ENSMUSG00000033579	Fa2h	8	111345135	111393824	-	3008	protein_coding	fatty acid 2-hydroxylase [Source:MGI Symbol;Acc:MGI:2443327]	793.327	927.093	994.653	21.2827	29.5705	20.2848	905.024	23.7127	5.24976	8.61e-107	2.14e-104	734	1058	1673	17	26	17	10.0748	11.7665	12.6007	0.270389	0.375092	0.259679
ENSMUSG00000027559	Car3	3	14863512	14872523	+	2865	protein_coding	carbonic anhydrase 3 [Source:MGI Symbol;Acc:MGI:88270]	11676.2	12471.1	14427.5	68710.7	73722.6	77603.7	12858.2	73345.6	-2.51181	7.93e-106	1.94e-103	10803	14232	24267	54884	64821	65037	155.682	166.18	191.897	916.512	981.823	1043.04
ENSMUSG00000022105	Rb1	14	73183673	73325822	-	6015	protein_coding	RB transcriptional corepressor 1 [Source:MGI Symbol;Acc:MGI:97874]	3139.8	3145.81	3436.99	463.212	476.539	565.588	3240.87	501.78	2.69148	8.65e-106	2.09e-103	2905	3590	5781	370	419	474	19.9402	19.9663	21.7743	2.94295	3.02288	3.62083
ENSMUSG00000021728	Emb	13	117208536	117274415	+	6906	protein_coding	embigin [Source:MGI Symbol;Acc:MGI:95321]	1102.44	976.164	857.91	42.5655	58.0036	39.3764	978.839	46.6485	4.38478	6.04e-104	1.44e-101	1020	1114	1443	34	51	33	6.09808	5.3963	4.73387	0.235543	0.320469	0.21956
ENSMUSG00000020919	Stat5b	11	100780731	100850724	-	5539	protein_coding	signal transducer and activator of transcription 5B [Source:MGI Symbol;Acc:MGI:103035]	1798.5	1927.79	1783	8725.92	8310.44	7907.49	1836.43	8314.62	-2.17887	1.92e-103	4.51e-101	1664	2200	2999	6970	7307	6627	12.4034	13.2871	12.2665	60.2031	57.2466	54.9733
ENSMUSG00000029436	Mmp17	5	129584169	129611099	+	6619	protein_coding	matrix metallopeptidase 17 [Source:MGI Symbol;Acc:MGI:1346076]	730.639	864.002	837.696	20.0308	26.1585	22.6713	810.779	22.9535	5.13883	2.56e-103	5.95e-101	676	986	1409	16	23	19	4.21671	4.98336	4.82276	0.11565	0.150792	0.131895
ENSMUSG00000022636	Alcam	16	52248996	52454074	-	7121	protein_coding	activated leukocyte cell adhesion molecule [Source:MGI Symbol;Acc:MGI:1313266]	1174.86	1063.79	1070.16	5.0077	17.0599	9.54579	1102.94	10.5378	6.68554	4.83e-103	1.1e-100	1087	1214	1800	4	15	8	6.30243	5.70316	5.72675	0.0268742	0.0914097	0.0516196
ENSMUSG00000035934	Pknox2	9	36890982	37147407	-	10335	protein_coding	Pbx/knotted 1 homeobox 2 [Source:MGI Symbol;Acc:MGI:2445415]	4549.2	4927.26	4964.94	797.476	729.025	906.85	4813.8	811.117	2.56966	4.79e-103	1.1e-100	4209	5623	8351	637	641	760	16.8146	18.201	18.3065	2.94881	2.69147	3.37885
ENSMUSG00000042626	Shc1	3	89418443	89430027	+	5645	protein_coding	src homology 2 domain-containing transforming protein C1 [Source:MGI Symbol;Acc:MGI:98296]	3132.23	3558.53	3122.48	518.297	572.075	479.676	3271.08	523.349	2.64341	3.16e-102	7.09e-100	2898	4061	5252	414	503	402	21.196	24.0662	21.0784	3.50876	3.86675	3.27211
ENSMUSG00000024411	Aqp4	18	15389394	15403684	-	5082	protein_coding	aquaporin 4 [Source:MGI Symbol;Acc:MGI:107387]	7250.18	8620.74	9583.27	1198.09	1350.01	1195.61	8484.73	1247.9	2.76547	4.92e-100	1.09e-97	6708	9838	16119	957	1187	1002	54.4976	64.7605	71.8588	9.00937	10.1358	9.05939
ENSMUSG00000025059	Gk	X	85701937	85776819	-	7743	protein_coding	glycerol kinase [Source:MGI Symbol;Acc:MGI:106594]	813.862	777.251	734.247	33.802	47.7677	47.7289	775.12	43.0995	4.16264	4.95e-99	1.08e-96	753	887	1235	27	42	40	4.01518	3.83223	3.61355	0.166829	0.235387	0.237365
ENSMUSG00000057913	Gm10032	14	66784480	66793758	+	2253	lincRNA	predicted gene 10032 [Source:MGI Symbol;Acc:MGI:3642901]	709.022	697.511	722.951	25.0385	31.8451	38.1832	709.828	31.6889	4.48207	1.36e-97	2.96e-95	656	796	1216	20	28	32	12.0216	11.8192	12.2278	0.424704	0.53931	0.652612
ENSMUSG00000045679	Pqlc3	12	16988648	17000408	-	5408	protein_coding	PQ loop repeat containing [Source:MGI Symbol;Acc:MGI:2444067]	913.298	882.403	814.509	43.8174	31.8451	60.8544	870.07	45.5056	4.25989	4.24e-97	9.08e-95	845	1007	1370	35	28	51	6.45118	6.22918	5.73932	0.309634	0.224679	0.433311
ENSMUSG00000029822	Osbpl3	6	50293330	50456201	-	9021	protein_coding	oxysterol binding protein-like 3 [Source:MGI Symbol;Acc:MGI:1918970]	699.295	803.539	818.076	53.8328	53.4543	48.9222	773.637	52.0697	3.89475	5.29e-95	1.12e-92	647	917	1376	43	47	41	2.96121	3.40058	3.45573	0.22805	0.226092	0.208831
ENSMUSG00000038354	Ankrd35	3	96670131	96691032	+	4081	protein_coding	ankyrin repeat domain 35 [Source:MGI Symbol;Acc:MGI:2442590]	890.601	840.342	698.575	27.5424	13.6479	25.0577	809.84	22.0827	5.20577	1.2e-94	2.51e-92	824	959	1175	22	12	21	8.33643	7.86122	6.52301	0.257913	0.127602	0.236439
ENSMUSG00000019768	Esr1	10	4611593	5005614	+	13661	protein_coding	estrogen receptor 1 (alpha) [Source:MGI Symbol;Acc:MGI:1352467]	4483.27	5736.94	6281.23	649.749	601.645	743.378	5500.48	664.924	3.04892	7.04e-94	1.46e-91	4148	6547	10565	519	529	623	12.5365	16.0324	17.5212	1.81762	1.68041	2.09542
ENSMUSG00000079037	Prnp	2	131909928	131938429	+	2343	protein_coding	prion protein [Source:MGI Symbol;Acc:MGI:97769]	14177.2	12960.9	11809.8	2856.89	2728.44	2817.2	12982.6	2800.85	2.2125	3.19e-93	6.53e-91	13117	14791	19864	2282	2399	2361	231.143	211.185	192.075	46.5973	44.4324	46.3009
ENSMUSG00000030671	Pde3b	7	114415281	114539251	+	9114	protein_coding	phosphodiesterase 3B, cGMP-inhibited [Source:MGI Symbol;Acc:MGI:1333863]	837.64	782.509	835.318	43.8174	23.8838	52.5018	818.489	40.0677	4.35982	5.08e-93	1.03e-90	775	893	1405	35	21	44	3.51085	3.27778	3.49256	0.183728	0.099989	0.221825
ENSMUSG00000059713	Rcan3	4	135412308	135433853	-	5111	protein_coding	regulator of calcineurin 3 [Source:MGI Symbol;Acc:MGI:1858220]	1689.33	1961.97	1737.82	191.545	192.208	257.736	1796.37	213.83	3.07057	1.98e-92	3.96e-90	1563	2239	2923	153	169	216	12.6262	14.655	12.9569	1.4322	1.4349	1.94184
ENSMUSG00000032009	Sesn3	9	14275067	14333101	+	15269	protein_coding	sestrin 3 [Source:MGI Symbol;Acc:MGI:1922997]	3131.15	3328.07	3462.56	653.505	593.684	694.456	3307.26	647.215	2.35409	2.98e-92	5.91e-90	2897	3798	5824	522	522	582	7.83352	8.32113	8.64147	1.6356	1.48355	1.75137
ENSMUSG00000020326	Ccng1	11	40748552	40755311	-	3512	protein_coding	cyclin G1 [Source:MGI Symbol;Acc:MGI:102890]	94186.5	92151.1	97718.5	22629.8	22431.5	25412.1	94685.4	23491.1	2.01103	7.18e-91	1.41e-88	87143	105163	164362	18076	19723	21297	1024.47	1001.72	1060.29	246.244	243.703	278.631
ENSMUSG00000031147	Magix	X	7673164	7681251	-	2910	protein_coding	MAGI family member, X-linked [Source:MGI Symbol;Acc:MGI:1859644]	5961.84	5143.7	4798.47	986.517	987.198	879.406	5301.34	951.04	2.47833	1.15e-89	2.24e-87	5516	5870	8071	788	868	737	78.2619	67.4812	62.8364	12.9554	12.944	11.637
ENSMUSG00000025757	Hspa4l	3	40744495	40796103	+	11792	protein_coding	heat shock protein 4 like [Source:MGI Symbol;Acc:MGI:107422]	1843.89	2006.66	2181.93	195.3	209.268	283.987	2010.83	229.518	3.13137	1.87e-89	3.59e-87	1706	2290	3670	156	184	238	5.97325	6.49659	7.05107	0.632928	0.67713	0.927375
ENSMUSG00000036745	Ttll7	3	146852367	146984009	+	8266	protein_coding	tubulin tyrosine ligase-like family, member 7 [Source:MGI Symbol;Acc:MGI:1918142]	994.36	973.535	1032.11	6351.02	4942.82	6374.2	1000	5889.34	-2.5576	7.81e-89	1.48e-86	920	1111	1736	5073	4346	5342	4.59528	4.49631	4.75807	29.3621	22.8158	29.6944
ENSMUSG00000033350	Chst2	9	95399292	95406722	-	7328	protein_coding	carbohydrate sulfotransferase 2 [Source:MGI Symbol;Acc:MGI:1891160]	940.319	843.848	659.336	42.5655	42.081	38.1832	814.501	40.9432	4.31188	5.25e-87	9.88e-85	870	963	1109	34	37	32	4.90177	4.39621	3.42865	0.221978	0.219108	0.200646
ENSMUSG00000075330	A930003A15Rik	16	19876567	19884274	-	1126	lincRNA	RIKEN cDNA A930003A15 gene [Source:MGI Symbol;Acc:MGI:1915412]	1226.74	925.341	709.277	15.0231	15.9226	16.7051	953.785	15.8836	5.90476	9.06e-86	1.69e-83	1135	1056	1193	12	14	14	41.6176	31.3735	24.0037	0.509871	0.53955	0.571289
ENSMUSG00000037855	Zfp365	10	67886103	67912662	-	5205	protein_coding	zinc finger protein 365 [Source:MGI Symbol;Acc:MGI:2143676]	1104.6	988.432	734.842	8.76348	7.96128	22.6713	942.626	13.132	6.16491	1.56e-85	2.88e-83	1022	1128	1236	7	7	19	8.1068	7.2498	5.3799	0.064342	0.0583605	0.167725
ENSMUSG00000040813	Tex264	9	106658746	106685927	-	2874	protein_coding	testis expressed gene 264 [Source:MGI Symbol;Acc:MGI:1096570]	4376.27	4130.73	4187.29	714.849	709.691	515.473	4231.43	646.671	2.70999	2.2e-85	4.01e-83	4049	4714	7043	571	624	432	58.1675	54.8707	55.5198	9.50532	9.42193	6.90658
ENSMUSG00000042109	Csdc2	15	81936759	81950941	+	4623	protein_coding	cold shock domain containing C2, RNA binding [Source:MGI Symbol;Acc:MGI:2146027]	597.697	624.78	575.507	27.5424	17.0599	21.478	599.328	22.0268	4.7741	7.84e-85	1.42e-82	553	713	968	22	15	18	4.93879	5.15945	4.74382	0.227675	0.140802	0.178902
ENSMUSG00000049866	Arl4c	1	88673125	88702221	-	5492	protein_coding	ADP-ribosylation factor-like 4C [Source:MGI Symbol;Acc:MGI:2445172]	800.892	787.766	616.53	33.802	15.9226	19.0916	735.063	22.9387	5.01299	2.16e-84	3.86e-82	741	899	1037	27	14	16	5.57066	5.47604	4.27784	0.235207	0.110621	0.133861
ENSMUSG00000022817	Itgb5	16	33829665	33949338	+	3553	protein_coding	integrin beta 5 [Source:MGI Symbol;Acc:MGI:96614]	896.005	800.034	805.591	3541.7	3383.54	3508.08	833.877	3477.77	-2.06187	3.48e-83	6.18e-81	829	913	1355	2829	2975	2940	9.63338	8.59633	8.64014	38.0939	36.3357	38.0205
ENSMUSG00000037966	Ninj1	13	49187485	49196244	+	1570	protein_coding	ninjurin 1 [Source:MGI Symbol;Acc:MGI:1196617]	2686.93	2353.66	2615.94	538.328	470.853	459.391	2552.18	489.524	2.38286	3.8e-83	6.68e-81	2486	2686	4400	430	414	385	65.3764	57.2327	63.4936	13.1035	11.4431	11.2675
ENSMUSG00000008035	Mid1ip1	X	10715013	10719690	+	2128	protein_coding	Mid1 interacting protein 1 (gastrulation specific G12-like (zebrafish)) [Source:MGI Symbol;Acc:MGI:1915291]	4294.12	3981.77	4152.81	980.257	1034.97	1066.74	4142.9	1027.32	2.01147	4.2e-83	7.32e-81	3973	4544	6985	783	910	894	77.0844	71.4339	74.3655	17.6038	18.5572	19.3033
ENSMUSG00000038936	Sccpdh	1	179668210	179687189	+	7562	protein_coding	saccharopine dehydrogenase (putative) [Source:MGI Symbol;Acc:MGI:1924486]	5837.54	4866.8	4903.7	1114.21	1074.77	1022.59	5202.68	1070.53	2.28063	4.27e-83	7.37e-81	5401	5554	8248	890	945	857	29.4888	24.5701	24.7109	5.63081	5.42297	5.20727
ENSMUSG00000027107	Chrna1	2	73563215	73580338	-	4386	protein_coding	cholinergic receptor, nicotinic, alpha polypeptide 1 (muscle) [Source:MGI Symbol;Acc:MGI:87885]	3246.8	2629.68	2193.23	285.439	340.06	280.408	2689.91	301.969	3.15333	4.99e-83	8.52e-81	3004	3001	3689	228	299	235	28.2781	22.8894	19.0553	2.48704	2.95832	2.46187
ENSMUSG00000028634	Hivep3	4	119733784	120138045	+	17627	protein_coding	human immunodeficiency virus type I enhancer binding protein 3 [Source:MGI Symbol;Acc:MGI:106589]	900.328	768.488	734.247	77.6194	62.5529	73.9799	801.021	71.384	3.4889	7.17e-83	1.21e-80	833	877	1235	62	55	62	1.95113	1.6644	1.58732	0.168279	0.135402	0.161614
ENSMUSG00000042050	Wdr60	12	116206262	116263022	-	8110	protein_coding	WD repeat domain 60 [Source:MGI Symbol;Acc:MGI:2445085]	1768.23	1727.13	1790.14	378.081	330.962	355.581	1761.83	354.875	2.31269	7.23e-83	1.21e-80	1636	1971	3011	302	291	298	8.32879	8.13024	8.41137	1.78157	1.55709	1.68835
ENSMUSG00000030433	Sbk2	7	4940512	4964406	-	3147	protein_coding	SH3-binding domain kinase family, member 2 [Source:MGI Symbol;Acc:MGI:2685925]	969.501	958.639	1068.97	4443.08	4310.46	4009.23	999.036	4254.26	-2.08884	1.2e-82	2e-80	897	1094	1798	3549	3790	3360	11.7683	11.6294	12.944	53.9544	52.2618	49.0579
ENSMUSG00000023243	Kcnk5	14	20140057	20181809	-	3404	protein_coding	potassium channel, subfamily K, member 5 [Source:MGI Symbol;Acc:MGI:1336175]	568.515	632.667	590.371	30.0462	14.7852	21.478	597.184	22.1032	4.76839	5.26e-82	8.67e-80	526	722	993	24	13	18	6.37992	7.09554	6.60901	0.337318	0.165728	0.242968
ENSMUSG00000026074	Map4k4	1	39900913	40026310	+	9579	protein_coding	mitogen-activated protein kinase kinase kinase kinase 4 [Source:MGI Symbol;Acc:MGI:1349394]	2211.37	2358.04	2152.21	461.96	500.423	435.527	2240.54	465.97	2.2649	1.97e-81	3.22e-79	2046	2691	3620	369	440	365	8.8187	9.39791	8.5618	1.84299	1.99331	1.75081
ENSMUSG00000022663	Atg3	16	45158785	45188538	+	3154	protein_coding	autophagy related 3 [Source:MGI Symbol;Acc:MGI:1915091]	3240.32	2857.51	2942.93	683.551	704.004	668.205	3013.59	685.254	2.13623	4.72e-81	7.64e-79	2998	3261	4950	546	619	560	39.2454	34.5881	35.5566	8.28225	8.51669	8.15816
ENSMUSG00000038299	Wdr36	18	32837225	32866420	+	3281	protein_coding	WD repeat domain 36 [Source:MGI Symbol;Acc:MGI:1917819]	2325.94	2416.75	2381.1	558.359	558.427	585.873	2374.6	567.553	2.06498	7.85e-81	1.26e-78	2152	2758	4005	446	491	491	27.0804	28.1207	27.655	6.50348	6.49407	6.87609
ENSMUSG00000016206	H2-M3	17	37270220	37274484	+	1438	protein_coding	histocompatibility 2, M region locus 3 [Source:MGI Symbol;Acc:MGI:95915]	779.276	637.048	650.418	43.8174	56.8663	45.3425	688.914	48.6754	3.81763	8.66e-81	1.38e-78	721	727	1094	35	50	38	20.7012	16.9127	17.2359	1.16446	1.50887	1.2142
ENSMUSG00000021185	Dglucy	12	100779057	100896981	+	4599	protein_coding	D-glutamate cyclase [Source:MGI Symbol;Acc:MGI:2444813]	129.699	140.203	132.581	1071.65	971.276	1329.25	134.161	1124.06	-3.06611	1.93e-80	3.05e-78	120	160	223	856	854	1114	1.0773	1.16384	1.09855	8.90487	8.05817	11.1298
ENSMUSG00000017631	Abr	11	76416734	76622314	-	9730	protein_coding	active BCR-related gene [Source:MGI Symbol;Acc:MGI:107771]	1723.92	1741.15	1564.21	331.76	324.138	348.421	1676.43	334.773	2.32353	3.6e-79	5.64e-77	1595	1987	2631	265	285	292	6.76811	6.83161	6.12611	1.30302	1.27108	1.37891
ENSMUSG00000034656	Cacna1a	8	84388440	84640246	+	11418	protein_coding	calcium channel, voltage-dependent, P/Q type, alpha 1A subunit [Source:MGI Symbol;Acc:MGI:109482]	759.821	746.582	651.607	78.8713	71.6515	69.207	719.337	73.2432	3.2954	3.09e-78	4.79e-76	703	852	1096	63	63	58	2.54205	2.49625	2.17469	0.263978	0.239438	0.233402
ENSMUSG00000034361	Cpne2	8	94532990	94570531	+	3200	protein_coding	copine II [Source:MGI Symbol;Acc:MGI:2387578]	2582.09	2253.77	1936.99	239.118	174.011	281.601	2257.62	231.576	3.28584	3.48e-78	5.36e-76	2389	2572	3258	191	153	236	30.8238	26.888	23.0663	2.85562	2.07483	3.38866
ENSMUSG00000031880	Rrad	8	104628070	104631327	-	1577	protein_coding	Ras-related associated with diabetes [Source:MGI Symbol;Acc:MGI:1930943]	1369.41	1057.66	731.275	38.8097	32.9824	17.8984	1052.78	29.8968	5.13856	1.26e-77	1.92e-75	1267	1207	1230	31	29	15	33.1714	25.6043	17.6706	0.940475	0.79801	0.437044
ENSMUSG00000031983	2310022B05Rik	8	124635756	124663369	-	3307	protein_coding	RIKEN cDNA 2310022B05 gene [Source:MGI Symbol;Acc:MGI:1916801]	2779.89	2665.61	2299.65	465.716	424.222	516.666	2581.72	468.868	2.46069	2.5e-77	3.79e-75	2572	3042	3868	372	373	433	32.1112	30.7725	26.499	5.38178	4.89459	6.01616
ENSMUSG00000055003	Lrtm2	6	119315133	119330766	-	4102	protein_coding	leucine-rich repeats and transmembrane domains 2 [Source:MGI Symbol;Acc:MGI:2141485]	112.406	112.162	82.0455	907.646	841.621	810.199	102.205	853.155	-3.07751	2.78e-77	4.18e-75	104	128	138	725	740	679	1.04678	1.04388	0.762184	8.4559	7.82849	7.60572
ENSMUSG00000022575	Gsdmd	15	75862327	75867408	+	2377	protein_coding	gasdermin D [Source:MGI Symbol;Acc:MGI:1916396]	697.133	681.738	659.931	78.8713	80.7501	69.207	679.6	76.2761	3.15436	5.31e-77	7.91e-75	645	778	1110	63	71	58	11.2034	10.9493	10.5796	1.26803	1.2962	1.12115
ENSMUSG00000001794	Capns1	7	30186936	30198811	-	2477	protein_coding	calpain, small subunit 1 [Source:MGI Symbol;Acc:MGI:88266]	17047.9	16692.1	17519.7	4648.4	4500.4	5114.16	17086.5	4754.32	1.8456	1.65e-76	2.44e-74	15773	19049	29468	3713	3957	4286	262.91	257.267	269.526	71.716	69.3237	79.5046
ENSMUSG00000020774	Aspa	11	73304992	73329596	-	5954	protein_coding	aspartoacylase [Source:MGI Symbol;Acc:MGI:87914]	1189.99	1250.44	1562.43	185.285	177.423	183.756	1334.29	182.155	2.87491	2.45e-76	3.59e-74	1101	1427	2628	148	156	154	7.6348	8.01776	9.99984	1.18924	1.13699	1.18844
ENSMUSG00000038205	Prkab2	3	97658193	97673812	+	5096	protein_coding	protein kinase, AMP-activated, beta 2 non-catalytic subunit [Source:MGI Symbol;Acc:MGI:1336185]	2632.89	3214.16	3189.67	17473.1	13986.8	17695.5	3012.24	16385.2	-2.44292	2.82e-76	4.1e-74	2436	3668	5365	13957	12298	14830	19.7364	24.079	23.8516	131.033	104.724	133.714
ENSMUSG00000021597	Slf1	13	77043088	77135473	-	5881	protein_coding	SMC5-SMC6 complex localization factor 1 [Source:MGI Symbol;Acc:MGI:2145448]	2854.46	2528.04	2190.26	252.889	257.035	373.479	2524.25	294.468	3.09894	1.32e-75	1.91e-73	2641	2885	3684	202	226	313	18.5411	16.4109	14.192	1.6433	1.66763	2.44545
ENSMUSG00000062995	Ica1	6	8630527	8778488	-	3243	protein_coding	islet cell autoantigen 1 [Source:MGI Symbol;Acc:MGI:96391]	1224.58	809.673	831.751	43.8174	64.8275	38.1832	955.333	48.9427	4.28038	1.87e-75	2.68e-73	1133	924	1399	35	57	32	14.4246	9.53153	9.77344	0.516343	0.762728	0.453387
ENSMUSG00000031962	Cdh15	8	122847966	122867397	+	3251	protein_coding	cadherin 15 [Source:MGI Symbol;Acc:MGI:106672]	2798.26	2915.35	2539.84	568.374	561.839	455.811	2751.15	528.675	2.37924	3.63e-75	5.15e-73	2589	3327	4272	454	494	382	32.8802	34.2353	29.7708	6.68123	6.59404	5.39899
ENSMUSG00000029128	Rab28	5	41624976	41708157	-	4529	protein_coding	RAB28, member RAS oncogene family [Source:MGI Symbol;Acc:MGI:1917285]	9538.29	8765.32	9102.29	2383.67	2540.78	2174.05	9135.3	2366.17	1.94874	6.99e-75	9.86e-73	8825	10003	15310	1904	2234	1822	80.451	73.8866	76.586	20.1132	21.4054	18.4847
ENSMUSG00000010936	Vac14	8	110618585	110720398	+	6960	protein_coding	Vac14 homolog (S. cerevisiae) [Source:MGI Symbol;Acc:MGI:2157980]	3343	3058.18	3187.29	789.965	855.269	801.846	3196.15	815.693	1.96974	1.45e-74	2.03e-72	3093	3490	5361	631	752	672	18.3481	16.7747	17.4507	4.33748	4.68868	4.43635
ENSMUSG00000024754	Tmem2	19	21778342	21858327	+	6667	protein_coding	transmembrane protein 2 [Source:MGI Symbol;Acc:MGI:1890373]	2413.49	2811.07	2605.24	617.199	576.624	593.032	2609.93	595.618	2.13215	1.78e-74	2.47e-72	2233	3208	4382	493	507	497	13.8286	16.0969	14.8908	3.5378	3.30004	3.42525
ENSMUSG00000035184	Fam124a	14	62555737	62608486	+	4406	protein_coding	family with sequence similarity 124, member A [Source:MGI Symbol;Acc:MGI:3645930]	646.334	640.553	621.286	61.3443	62.5529	77.5595	636.058	67.1523	3.24291	4.6e-74	6.35e-72	598	731	1045	49	55	65	5.60371	5.55023	5.37339	0.53207	0.541702	0.677852
ENSMUSG00000039126	Prune2	19	16956118	17223932	+	20297	protein_coding	prune homolog 2 [Source:MGI Symbol;Acc:MGI:1925004]	3847.74	4124.6	4597.52	693.567	739.261	899.691	4189.95	777.506	2.43026	6.08e-74	8.33e-72	3560	4707	7733	554	650	754	7.24165	7.75801	8.63163	1.30586	1.38971	1.70689
ENSMUSG00000032261	Sh3bgrl2	9	83548327	83638801	+	7865	protein_coding	SH3 domain binding glutamic acid-rich protein like 2 [Source:MGI Symbol;Acc:MGI:1915350]	768.468	771.117	610.585	25.0385	50.0423	50.1154	716.723	41.7321	4.09271	8.83e-74	1.2e-71	711	880	1027	20	44	42	3.73242	3.74302	2.95834	0.12166	0.24277	0.245367
ENSMUSG00000068740	Celsr2	3	108390851	108415552	-	11513	protein_coding	cadherin, EGF LAG seven-pass G-type receptor 2 [Source:MGI Symbol;Acc:MGI:1858235]	36.7481	53.4524	59.4532	654.757	537.955	622.863	49.8846	605.191	-3.57192	1.64e-73	2.22e-71	34	61	100	523	473	522	0.12193	0.177247	0.196783	2.17335	1.78285	2.08328
ENSMUSG00000030281	Il17rc	6	113471427	113483140	+	2671	protein_coding	interleukin 17 receptor C [Source:MGI Symbol;Acc:MGI:2159336]	1357.52	1127.76	875.152	103.91	106.909	89.4918	1120.14	100.103	3.48174	7.53e-73	1.01e-70	1256	1287	1472	83	94	75	19.4149	16.1192	12.4856	1.48669	1.5272	1.29019
ENSMUSG00000055737	Ghr	15	3317760	3583492	-	9053	protein_coding	growth hormone receptor [Source:MGI Symbol;Acc:MGI:95708]	1173.78	1223.27	1240.19	4181.43	4313.87	4629.71	1212.41	4375	-1.85077	3.35e-72	4.46e-70	1086	1396	2086	3340	3793	3880	4.95287	5.15859	5.22034	17.6511	18.1816	19.6927
ENSMUSG00000022404	Slc25a17	15	81318911	81360812	-	2847	protein_coding	solute carrier family 25 (mitochondrial carrier, peroxisomal membrane protein), member 17 [Source:MGI Symbol;Acc:MGI:1342248]	1294.83	1193.48	1304.4	217.835	259.31	229.099	1264.24	235.415	2.4238	3.96e-72	5.24e-70	1198	1362	2194	174	228	192	17.3736	16.004	17.4593	2.92401	3.47528	3.0987
ENSMUSG00000074178	Gm10638	8	86745699	86746603	+	905	protein_coding	predicted gene 10638 [Source:MGI Symbol;Acc:MGI:3704316]	1459.12	1133.02	729.491	53.8328	31.8451	29.8306	1107.21	38.5028	4.84999	3.59e-71	4.71e-69	1350	1293	1227	43	28	25	61.5892	47.7956	30.7166	2.2732	1.34261	1.26928
ENSMUSG00000027071	P2rx3	2	84998583	85037462	-	2789	protein_coding	purinergic receptor P2X, ligand-gated ion channel, 3 [Source:MGI Symbol;Acc:MGI:1097160]	1271.05	1580.79	1453.04	3.75578	2.27465	5.96612	1434.96	3.99885	8.49624	7.32e-71	9.53e-69	1176	1804	2444	3	2	5	17.4092	21.6384	19.8531	0.0514624	0.0311188	0.0823735
ENSMUSG00000041594	Tmtc4	14	122918971	122984035	-	8280	protein_coding	transmembrane and tetratricopeptide repeat containing 4 [Source:MGI Symbol;Acc:MGI:1921050]	578.242	574.833	488.111	36.3058	46.6303	39.3764	547.062	40.7708	3.74031	1.54e-70	1.99e-68	535	656	821	29	41	33	2.66774	2.6504	2.24641	0.167566	0.21488	0.183126
ENSMUSG00000019848	Popdc3	10	45178098	45318452	+	2083	protein_coding	popeye domain containing 3 [Source:MGI Symbol;Acc:MGI:1930153]	3359.21	3149.31	3190.26	896.378	923.508	865.087	3232.93	894.991	1.85255	3.38e-70	4.34e-68	3108	3594	5366	716	812	725	61.6043	57.72	58.3631	16.4453	16.9164	15.9924
ENSMUSG00000021326	Trim27	13	21179445	21194724	+	5500	protein_coding	tripartite motif-containing 27 [Source:MGI Symbol;Acc:MGI:97904]	2074.11	2043.46	2031.52	524.557	534.543	547.69	2049.69	535.596	1.93594	3.9e-70	4.97e-68	1919	2332	3417	419	470	459	14.4056	14.1842	14.0753	3.64476	3.70832	3.83456
ENSMUSG00000039629	Strip2	6	29917012	29959681	+	8329	protein_coding	striatin interacting protein 2 [Source:MGI Symbol;Acc:MGI:2444363]	458.27	570.451	579.669	13.7712	9.0986	16.7051	536.13	13.1916	5.35386	6.92e-70	8.76e-68	424	651	975	11	8	14	2.1018	2.61472	2.65209	0.0631854	0.0416811	0.0772327
ENSMUSG00000113302	Gm32219	12	70522598	70544587	+	1819	lincRNA	predicted gene, 32219 [Source:MGI Symbol;Acc:MGI:5591378]	987.875	843.848	854.937	136.46	111.458	136.028	895.553	127.982	2.80743	1.85e-69	2.33e-67	914	963	1438	109	98	114	20.7459	17.7105	17.9103	2.86689	2.33795	2.87964
ENSMUSG00000026308	Klhl30	1	91351016	91362416	+	3089	protein_coding	kelch-like 30 [Source:MGI Symbol;Acc:MGI:1918038]	12782.9	13584.8	13046.4	3333.88	3475.67	2763.51	13138.1	3191.02	2.04164	4.43e-69	5.54e-67	11827	15503	21944	2663	3056	2316	158.08	167.894	160.944	41.2449	42.9316	34.4498
ENSMUSG00000073678	Pgap1	1	54472994	54557684	-	16611	protein_coding	post-GPI attachment to proteins 1 [Source:MGI Symbol;Acc:MGI:2443342]	1280.78	1203.99	991.085	96.3982	77.3381	140.8	1158.62	104.846	3.46634	6.04e-69	7.49e-67	1185	1374	1667	77	68	118	2.94538	2.76712	2.27361	0.221775	0.177646	0.326402
ENSMUSG00000003411	Rab3b	4	108879063	108943324	+	3524	protein_coding	RAB3B, member RAS oncogene family [Source:MGI Symbol;Acc:MGI:1917158]	1725	1335.43	1224.74	3.75578	3.41198	4.77289	1428.39	3.98022	8.48784	7.77e-69	9.58e-67	1596	1524	2060	3	3	4	18.6989	14.4673	13.2437	0.0407289	0.0369426	0.0521543
ENSMUSG00000084883	Ccdc85c	12	108203602	108275425	-	4337	protein_coding	coiled-coil domain containing 85C [Source:MGI Symbol;Acc:MGI:3644008]	630.122	683.49	663.498	2884.44	2638.59	2472.36	659.037	2665.13	-2.01489	9.86e-69	1.21e-66	583	780	1116	2304	2320	2072	5.55007	6.01649	5.82977	25.4162	23.2135	21.9516
ENSMUSG00000038305	Spats2l	1	57774162	57948394	+	8041	protein_coding	spermatogenesis associated, serine-rich 2-like [Source:MGI Symbol;Acc:MGI:1914448]	501.503	554.679	529.134	36.3058	51.1796	48.9222	528.439	45.4692	3.53462	3.28e-68	3.99e-66	464	633	890	29	45	41	2.38247	2.63349	2.50759	0.172546	0.242853	0.234282
ENSMUSG00000044080	S100a1	3	90511034	90514392	-	694	protein_coding	S100 calcium binding protein A1 [Source:MGI Symbol;Acc:MGI:1338917]	14330.7	14841.4	21180.2	2566.45	2845.59	2516.51	16784.1	2642.85	2.66704	5.37e-68	6.49e-66	13259	16937	35625	2050	2502	2109	788.807	816.422	1162.98	141.323	156.448	139.631
ENSMUSG00000029763	Exoc4	6	33249085	33973979	+	12640	protein_coding	exocyst complex component 4 [Source:MGI Symbol;Acc:MGI:1096376]	8529.88	10238.3	11192.7	1966.77	1889.1	2256.39	9986.96	2037.42	2.29359	8.04e-68	9.66e-66	7892	11684	18826	1571	1661	1891	25.7786	30.923	33.7433	5.94629	5.70249	6.87401
ENSMUSG00000026173	Plcd4	1	74542888	74567794	+	7045	protein_coding	phospholipase C, delta 4 [Source:MGI Symbol;Acc:MGI:107469]	479.887	486.33	499.407	2197.13	1880	2222.98	488.541	2100.03	-2.10278	1.01e-67	1.21e-65	444	555	840	1755	1653	1863	2.60208	2.63542	2.70131	11.9183	10.182	12.1506
ENSMUSG00000042895	Abra	15	41864076	41869720	-	2979	protein_coding	actin-binding Rho activating protein [Source:MGI Symbol;Acc:MGI:2444891]	10263.5	9692.42	10410.9	3123.55	3209.53	2898.34	10122.3	3077.14	1.71787	9.53e-67	1.13e-64	9496	11061	17511	2495	2822	2429	131.61	124.211	133.173	40.0698	41.1082	37.4648
ENSMUSG00000008822	Acyp1	12	85272398	85288438	-	1380	protein_coding	acylphosphatase 1, erythrocyte (common) type [Source:MGI Symbol;Acc:MGI:1913454]	2595.06	2082.02	2020.82	436.922	376.455	346.035	2232.63	386.47	2.53007	3.12e-66	3.68e-64	2401	2376	3399	349	331	290	71.8344	57.5977	55.8019	12.0994	10.4086	9.65573
ENSMUSG00000003849	Nqo1	8	107388225	107403206	-	1553	protein_coding	NAD(P)H dehydrogenase, quinone 1 [Source:MGI Symbol;Acc:MGI:103187]	2558.32	2493.86	2651.61	474.48	399.201	571.554	2567.93	481.745	2.41498	4.35e-66	5.09e-64	2367	2846	4460	379	351	479	62.9283	61.3057	65.0639	11.6758	9.80793	14.172
ENSMUSG00000022510	Trp63	16	25683763	25892102	+	8391	protein_coding	transformation related protein 63 [Source:MGI Symbol;Acc:MGI:1330810]	1060.29	1148.79	1052.92	126.444	135.342	192.109	1087.33	151.298	2.84474	2.47e-65	2.87e-63	981	1311	1771	101	119	161	4.82697	5.22669	4.78169	0.575871	0.615425	0.881613
ENSMUSG00000000031	H19	7	142575529	142578143	-	2460	lincRNA	H19, imprinted maternally expressed transcript [Source:MGI Symbol;Acc:MGI:95891]	38246.1	39305.1	41674.9	6146.95	8459.42	5474.51	39742	6693.63	2.56974	4.53e-64	5.24e-62	35386	44855	70097	4910	7438	4588	593.903	609.977	645.566	95.4913	131.209	85.6948
ENSMUSG00000031563	Wwc2	8	47823959	47990924	-	13784	protein_coding	WW, C2 and coiled-coil domain containing 2 [Source:MGI Symbol;Acc:MGI:1261872]	2020.06	2257.27	2067.78	530.816	545.916	467.744	2115.04	514.825	2.03846	4.9e-63	5.63e-61	1869	2576	3478	424	480	392	5.59826	6.25185	5.71651	1.47166	1.51115	1.3067
ENSMUSG00000034780	B3galt1	2	67565871	68122689	+	5753	protein_coding	UDP-Gal:betaGlcNAc beta 1,3-galactosyltransferase, polypeptide 1 [Source:MGI Symbol;Acc:MGI:1349403]	786.842	753.592	759.218	136.46	138.754	144.38	766.55	139.865	2.45375	6.82e-63	7.79e-61	728	860	1277	109	122	121	5.22464	5.00083	5.0289	0.906461	0.920253	0.9664
ENSMUSG00000026435	Slc45a3	1	131962967	131982969	+	3563	protein_coding	solute carrier family 45, member 3 [Source:MGI Symbol;Acc:MGI:1922082]	780.357	693.129	579.669	50.077	72.7888	73.9799	684.385	65.6152	3.37646	9.84e-63	1.12e-60	722	791	975	40	64	62	8.36644	7.42674	6.19963	0.537108	0.779482	0.799543
ENSMUSG00000041460	Cacna2d4	6	119236526	119352407	+	9478	protein_coding	calcium channel, voltage-dependent, alpha 2/delta subunit 4 [Source:MGI Symbol;Acc:MGI:2442632]	75.6578	108.657	98.0978	893.875	667.61	757.697	94.1377	773.061	-3.02815	1.19e-62	1.35e-60	70	124	165	714	587	635	0.30493	0.437666	0.394406	3.60412	2.68759	3.07839
ENSMUSG00000068606	Gm4841	18	60268301	60273267	-	2838	protein_coding	predicted gene 4841 [Source:MGI Symbol;Acc:MGI:3643814]	1740.13	1436.21	1407.85	161.498	83.0247	169.438	1528.06	137.987	3.47173	1.76e-62	1.97e-60	1610	1639	2368	129	73	142	23.4225	19.3199	18.9037	2.17468	1.11623	2.29902
ENSMUSG00000033849	B3galt2	1	143640664	143654614	+	9288	protein_coding	UDP-Gal:betaGlcNAc beta 1,3-galactosyltransferase, polypeptide 2 [Source:MGI Symbol;Acc:MGI:1349461]	513.393	557.307	475.031	52.5809	53.4543	36.9899	515.244	47.675	3.43261	2.71e-62	3.02e-60	475	636	799	42	47	31	2.1115	2.29072	1.94895	0.216344	0.219593	0.153358
ENSMUSG00000038605	Samd10	2	181595218	181599212	-	2448	protein_coding	sterile alpha motif domain containing 10 [Source:MGI Symbol;Acc:MGI:2443872]	930.591	1067.3	998.22	157.743	98.9473	147.96	998.702	134.883	2.89217	4.47e-62	4.96e-60	861	1218	1679	126	87	124	14.5215	16.6446	15.5387	2.4625	1.54223	2.32743
ENSMUSG00000037852	Cpe	8	64592542	64693054	-	2609	protein_coding	carboxypeptidase E [Source:MGI Symbol;Acc:MGI:101932]	27137.4	24613.5	25249.8	8823.57	8474.21	8388.36	25666.9	8562.05	1.58385	1.03e-61	1.13e-59	25108	28089	42470	7048	7451	7030	397.335	360.164	368.795	129.244	123.932	123.808
ENSMUSG00000031776	Arl2bp	8	94666600	94674425	+	2802	protein_coding	ADP-ribosylation factor-like 2 binding protein [Source:MGI Symbol;Acc:MGI:1349429]	5058.27	4893.97	4972.67	1641.27	1561.55	1459.31	4974.97	1554.04	1.67873	6.67e-61	7.31e-59	4680	5585	8364	1311	1373	1223	68.96	66.6796	67.6274	22.3847	21.264	20.0551
ENSMUSG00000047343	Mettl21c	1	44009408	44020034	-	4300	protein_coding	methyltransferase like 21C [Source:MGI Symbol;Acc:MGI:3611450]	510.15	409.218	400.12	2475.06	1991.46	2162.12	439.829	2209.54	-2.33271	7.75e-61	8.44e-59	472	467	673	1977	1751	1812	4.53203	3.63317	3.54587	21.9966	17.6709	19.3622
ENSMUSG00000029469	Ift81	5	122550204	122614518	-	5840	protein_coding	intraflagellar transport 81 [Source:MGI Symbol;Acc:MGI:1098597]	573.919	466.175	489.895	55.0847	46.6303	53.6951	509.996	51.8034	3.2997	3.85e-60	4.17e-58	531	532	824	44	41	45	3.75406	3.04745	3.19662	0.36046	0.304658	0.354051
ENSMUSG00000064325	Hhip	8	79965851	80058006	-	9076	protein_coding	Hedgehog-interacting protein [Source:MGI Symbol;Acc:MGI:1341847]	403.148	435.506	446.494	22.5347	19.3345	36.9899	428.383	26.2864	4.02973	5.87e-60	6.32e-58	373	497	751	18	17	31	1.69681	1.83189	1.87466	0.0948845	0.0812824	0.15694
ENSMUSG00000032530	Lyzl4	9	121577843	121642096	-	1402	protein_coding	lysozyme-like 4 [Source:MGI Symbol;Acc:MGI:1916282]	8040.27	5361.02	4252.09	3.75578	1.13733	2.38645	5884.46	2.42652	11.2647	1.38e-59	1.48e-57	7439	6118	7152	3	1	2	219.071	145.982	115.573	0.102374	0.0309524	0.0655463
ENSMUSG00000026670	Uap1	1	170141938	170174957	-	4011	protein_coding	UDP-N-acetylglucosamine pyrophosphorylase 1 [Source:MGI Symbol;Acc:MGI:1334459]	3809.91	3788.11	3846.62	1198.09	1229.45	1283.91	3814.88	1237.15	1.62459	1.51e-59	1.61e-57	3525	4323	6470	957	1081	1076	36.2849	36.0554	36.545	11.415	11.6954	12.3261
ENSMUSG00000103441	7530428D23Rik	3	21753529	21800773	-	975	transcribed_processed_pseudogene	RIKEN cDNA 7530428D23 gene [Source:MGI Symbol;Acc:MGI:2442162]	831.155	568.699	485.733	8.76348	5.68663	7.15934	628.529	7.20315	6.45247	1.23e-58	1.31e-56	769	649	817	7	5	6	32.5642	22.2678	18.9843	0.343487	0.22254	0.282757
ENSMUSG00000067653	Ankrd23	1	36530188	36536883	-	2697	protein_coding	ankyrin repeat domain 23 [Source:MGI Symbol;Acc:MGI:1925571]	611.748	710.655	611.774	3635.59	4003.38	2773.05	644.725	3470.68	-2.42871	1.48e-58	1.55e-56	566	811	1029	2904	3520	2324	8.66473	10.0595	8.64393	51.5149	56.6374	39.5933
ENSMUSG00000062210	Tnfaip8	18	49979427	50107173	+	10328	protein_coding	tumor necrosis factor, alpha-induced protein 8 [Source:MGI Symbol;Acc:MGI:2147191]	579.323	469.68	529.134	65.1001	61.4156	60.8544	526.046	62.4567	3.07404	2.94e-58	3.08e-56	536	536	890	52	54	51	2.14273	1.73615	1.95232	0.240882	0.226892	0.226892
ENSMUSG00000001870	Ltbp1	17	75005568	75392512	+	10480	protein_coding	latent transforming growth factor beta binding protein 1 [Source:MGI Symbol;Acc:MGI:109151]	1527.21	1528.21	1449.47	307.974	308.215	387.798	1501.63	334.662	2.16537	4.64e-58	4.83e-56	1413	1744	2438	246	271	325	5.56673	5.56702	5.27047	1.12303	1.12215	1.42491
ENSMUSG00000050071	Bex1	X	136213972	136215513	-	1186	protein_coding	brain expressed X-linked 1 [Source:MGI Symbol;Acc:MGI:1328321]	1756.34	1227.65	1004.76	140.216	121.694	90.685	1329.59	117.531	3.49917	4.68e-58	4.84e-56	1625	1401	1690	112	107	76	56.5702	39.5177	32.2834	4.51805	3.91508	2.94439
ENSMUSG00000044320	1700001O22Rik	2	30794769	30803661	-	2788	protein_coding	RIKEN cDNA 1700001O22 gene [Source:MGI Symbol;Acc:MGI:1923631]	9.72744	12.2678	8.91798	622.207	283.194	573.941	10.3044	493.114	-5.59279	1.03e-57	1.06e-55	9	14	15	497	249	481	0.133281	0.167986	0.121892	8.52866	3.87569	7.92717
ENSMUSG00000018774	Cd68	11	69664213	69666153	-	1257	protein_coding	CD68 antigen [Source:MGI Symbol;Acc:MGI:88342]	360.996	436.382	494.651	17.527	29.5705	20.2848	430.676	22.4607	4.25585	2.36e-57	2.42e-55	334	498	832	14	26	17	10.9706	13.2535	14.9956	0.532856	0.897594	0.621412
ENSMUSG00000030681	Mvp	7	126986860	127014621	-	7627	protein_coding	major vault protein [Source:MGI Symbol;Acc:MGI:1925638]	3733.17	3470.03	3015.47	799.98	758.596	603.771	3406.22	720.782	2.24015	4.71e-57	4.8e-55	3454	3960	5072	639	667	506	18.6977	17.3692	15.0661	4.00834	3.79502	3.04834
ENSMUSG00000033763	Mtss1l	8	110721476	110741400	+	5311	protein_coding	metastasis suppressor 1-like [Source:MGI Symbol;Acc:MGI:3039591]	8102.96	9075.52	7797.29	2520.13	2215.51	2075.02	8325.26	2270.22	1.87475	2.13e-56	2.16e-54	7497	10357	13115	2013	1948	1739	58.2815	65.2372	55.9459	18.1336	15.9168	15.0449
ENSMUSG00000046709	Mapk10	5	102907948	103211334	-	11130	protein_coding	mitogen-activated protein kinase 10 [Source:MGI Symbol;Acc:MGI:1346863]	459.351	611.636	674.794	46.3212	35.2571	58.468	581.927	46.6821	3.64544	2.88e-56	2.9e-54	425	698	1135	37	31	49	1.57657	2.09796	2.31035	0.159046	0.120867	0.202287
ENSMUSG00000031673	Cdh11	8	102632095	102785642	-	8904	protein_coding	cadherin 11 [Source:MGI Symbol;Acc:MGI:99217]	540.413	594.111	558.266	22.5347	61.4156	32.217	564.263	38.7224	3.85315	2.58e-55	2.59e-53	500	678	939	18	54	27	2.31848	2.54731	2.38923	0.0967174	0.263179	0.13933
ENSMUSG00000087150	BC064078	6	128992952	129008040	+	2547	transcribed_unprocessed_pseudogene	cDNA sequence BC064078 [Source:MGI Symbol;Acc:MGI:3040692]	578.242	434.63	428.658	12.5193	2.27465	8.35257	480.51	7.71549	5.98466	2.81e-55	2.8e-53	535	496	721	10	2	7	8.6725	6.51464	6.41332	0.18784	0.0340756	0.12628
ENSMUSG00000030538	Cib1	7	80227147	80232813	-	2303	protein_coding	calcium and integrin binding 1 (calmyrin) [Source:MGI Symbol;Acc:MGI:1344418]	690.648	564.318	656.364	101.406	102.359	84.7189	637.11	96.1614	2.72754	5.53e-55	5.48e-53	639	644	1104	81	90	71	11.4558	9.3547	10.8605	1.68271	1.69586	1.41655
ENSMUSG00000021676	Iqgap2	13	95627177	95891922	-	5771	protein_coding	IQ motif containing GTPase activating protein 2 [Source:MGI Symbol;Acc:MGI:2449975]	495.018	396.074	367.421	15.0231	20.4719	31.0238	419.504	22.1729	4.23501	9.4e-55	9.26e-53	458	452	618	12	18	26	3.27668	2.62014	2.42613	0.0994827	0.135352	0.207009
ENSMUSG00000028197	Col24a1	3	145292472	145552011	+	7621	protein_coding	collagen, type XXIV, alpha 1 [Source:MGI Symbol;Acc:MGI:1918605]	746.851	953.381	736.625	108.917	55.7289	63.2409	812.286	75.9624	3.42447	1.27e-54	1.24e-52	691	1088	1239	87	49	53	3.74357	4.77589	3.68329	0.546166	0.279014	0.319543
ENSMUSG00000053719	Klk1b26	7	44012168	44016968	+	1386	protein_coding	kallikrein 1-related petidase b26 [Source:MGI Symbol;Acc:MGI:891981]	436.654	348.755	363.854	20.0308	11.3733	25.0577	383.088	18.8206	4.35305	3.17e-54	3.09e-52	404	398	612	16	10	21	12.0348	9.60633	10.0038	0.552299	0.313097	0.696181
ENSMUSG00000029392	Rilpl1	5	124493080	124531391	-	2463	protein_coding	Rab interacting lysosomal protein-like 1 [Source:MGI Symbol;Acc:MGI:1922945]	2263.25	2160.88	2093.35	6669.01	6522.56	6050.84	2172.49	6414.13	-1.56245	4.04e-54	3.92e-52	2094	2466	3521	5327	5735	5071	35.102	33.494	32.3876	103.475	101.044	94.6009
ENSMUSG00000027712	Anxa5	3	36448923	36475894	-	1777	protein_coding	annexin A5 [Source:MGI Symbol;Acc:MGI:106008]	2508.6	2188.04	2063.62	579.641	613.018	534.564	2253.42	575.741	1.96749	9.09e-54	8.77e-52	2321	2497	3471	463	539	448	53.9271	47.0077	44.2531	12.4655	13.1626	11.5839
ENSMUSG00000051579	Tceal8	X	136168984	136172342	-	2563	protein_coding	transcription elongation factor A (SII)-like 8 [Source:MGI Symbol;Acc:MGI:1913934]	870.065	779.004	807.375	162.75	185.384	156.312	818.815	168.149	2.28187	1.12e-53	1.08e-51	805	889	1358	130	163	131	12.9678	11.6036	12.0041	2.42668	2.75982	2.34849
ENSMUSG00000026459	Myog	1	134289989	134292548	+	1495	protein_coding	myogenin [Source:MGI Symbol;Acc:MGI:97276]	992.199	745.705	478.598	43.8174	26.1585	42.9561	738.834	37.644	4.29687	1.98e-53	1.89e-51	918	851	805	35	23	36	25.3525	19.0426	12.1992	1.12007	0.667619	1.10644
ENSMUSG00000044378	Slc15a5	6	137983586	138079916	-	3088	protein_coding	solute carrier family 15, member 5 [Source:MGI Symbol;Acc:MGI:3607714]	52.9605	80.6168	80.8564	492.007	558.427	579.907	71.4779	543.447	-2.90796	2.92e-53	2.77e-51	49	92	136	393	491	486	0.655146	0.996663	0.997788	6.08881	6.89995	7.23144
ENSMUSG00000069806	Cacng7	7	3332955	3368221	+	2441	protein_coding	calcium channel, voltage-dependent, gamma subunit 7 [Source:MGI Symbol;Acc:MGI:1932374]	125.376	152.471	149.228	857.569	680.12	831.677	142.358	789.789	-2.4655	3.34e-53	3.16e-51	116	174	251	685	598	697	1.96205	2.38462	2.32961	13.4258	10.631	13.1199
ENSMUSG00000000266	Mid2	X	140664599	140767715	+	8114	protein_coding	midline 2 [Source:MGI Symbol;Acc:MGI:1344333]	1105.69	1142.66	1057.08	138.964	148.99	225.519	1101.81	171.158	2.6858	4.72e-53	4.44e-51	1023	1304	1778	111	131	189	5.20547	5.37626	4.96448	0.654493	0.700613	1.07027
ENSMUSG00000058793	Cds2	2	132263148	132312050	+	9125	protein_coding	CDP-diacylglycerol synthase (phosphatidate cytidylyltransferase) 2 [Source:MGI Symbol;Acc:MGI:1332236]	4776.17	6391.51	6159.35	1422.19	1373.89	1194.42	5775.68	1330.16	2.11878	1.04e-52	9.73e-51	4419	7294	10360	1136	1208	1001	19.9945	26.7406	25.7219	5.95611	5.74481	5.04043
ENSMUSG00000060147	Serpinb6a	13	33917918	34002794	-	5409	protein_coding	serine (or cysteine) peptidase inhibitor, clade B, member 6a [Source:MGI Symbol;Acc:MGI:103123]	28278.7	23822.3	25427	8233.91	6833.05	7685.55	25842.7	7584.17	1.76871	5.63e-52	5.25e-50	26164	27186	42768	6577	6008	6441	199.713	168.138	179.134	58.1739	48.2009	54.7145
ENSMUSG00000029153	Ociad2	5	73322199	73341028	-	2722	protein_coding	OCIA domain containing 2 [Source:MGI Symbol;Acc:MGI:1916377]	207.519	168.244	206.897	1032.84	849.582	946.226	194.22	942.882	-2.27808	7.57e-52	7.01e-50	192	192	348	825	747	793	2.91228	2.35967	2.89646	14.5005	11.909	13.386
ENSMUSG00000029134	Plb1	5	32232708	32366520	+	11660	protein_coding	phospholipase B1 [Source:MGI Symbol;Acc:MGI:1922406]	411.795	336.487	329.965	23.7866	26.1585	26.2509	359.416	25.3987	3.81837	1.09e-51	1e-49	381	384	555	19	23	22	1.3491	1.10172	1.07838	0.0779601	0.0855995	0.0866942
ENSMUSG00000025777	Gdap1	1	17145362	17164271	+	7731	protein_coding	ganglioside-induced differentiation-associated-protein 1 [Source:MGI Symbol;Acc:MGI:1338002]	56.203	72.7304	67.1821	748.651	457.205	731.446	65.3718	645.767	-3.29733	2.13e-51	1.95e-49	52	83	113	598	402	613	0.277707	0.359154	0.331146	3.70069	2.25648	3.64327
ENSMUSG00000026223	Itm2c	1	85894281	85908675	+	2491	protein_coding	integral membrane protein 2C [Source:MGI Symbol;Acc:MGI:1927594]	4940.46	4121.1	3361.49	902.638	688.082	707.582	4141.01	766.1	2.43431	4.06e-51	3.71e-49	4571	4703	5654	721	605	593	75.7629	63.1595	51.4232	13.8477	10.5396	10.9382
ENSMUSG00000011382	Dhdh	7	45470987	45488805	-	7408	protein_coding	dihydrodiol dehydrogenase (dimeric) [Source:MGI Symbol;Acc:MGI:1919005]	259.398	237.469	217.004	1072.9	926.92	1087.03	237.957	1028.95	-2.11781	4.27e-51	3.86e-49	240	271	365	857	815	911	1.33761	1.22379	1.11627	5.53474	4.77418	5.65045
ENSMUSG00000035459	Stab2	10	86841198	87008025	-	8757	protein_coding	stabilin 2 [Source:MGI Symbol;Acc:MGI:2178743]	75.6578	70.9778	61.8314	609.688	742.673	461.778	69.489	604.713	-3.1314	4.25e-51	3.86e-49	70	81	104	487	653	387	0.330037	0.309434	0.269063	2.66067	3.23593	2.03059
ENSMUSG00000047414	Flrt2	12	95692226	95785215	+	7721	protein_coding	fibronectin leucine rich transmembrane protein 2 [Source:MGI Symbol;Acc:MGI:3603594]	774.952	658.078	636.15	76.3674	88.7114	121.709	689.727	95.5959	2.84819	4.64e-51	4.17e-49	717	751	1070	61	78	102	3.83411	3.2539	3.13969	0.377984	0.438392	0.607005
ENSMUSG00000108207	1810059H22Rik	5	148953748	148970122	-	5024	processed_transcript	RIKEN cDNA 1810059H22 gene [Source:MGI Symbol;Acc:MGI:1917070]	382.613	310.199	332.938	20.0308	26.1585	20.2848	341.917	22.158	3.94136	6.4e-51	5.73e-49	354	354	560	16	23	17	2.9092	2.35717	2.52531	0.152366	0.198664	0.155477
ENSMUSG00000024963	Dnajc4	19	6987911	6992503	-	1074	protein_coding	DnaJ heat shock protein family (Hsp40) member C4 [Source:MGI Symbol;Acc:MGI:1927346]	2214.61	1988.26	1948.88	575.886	537.955	452.232	2050.58	522.024	1.97352	6.92e-51	6.16e-49	2049	2269	3278	460	473	379	78.7693	70.6753	69.1483	20.4914	19.1117	16.2144
ENSMUSG00000022312	Eif3h	15	51786558	51865523	-	1612	protein_coding	eukaryotic translation initiation factor 3, subunit H [Source:MGI Symbol;Acc:MGI:1915385]	10076.5	9053.62	9639.15	3318.85	3496.14	3154.88	9589.77	3323.29	1.52877	9.31e-51	8.25e-49	9323	10332	16213	2651	3074	2644	238.787	214.416	227.864	78.6796	82.7524	75.3637
ENSMUSG00000086866	4930512H18Rik	8	61849006	61922834	+	1611	antisense	RIKEN cDNA 4930512H18 gene [Source:MGI Symbol;Acc:MGI:1922361]	908.975	708.902	646.851	106.414	88.7114	119.322	754.909	104.816	2.84736	9.48e-51	8.36e-49	841	809	1088	85	78	100	21.5536	16.7993	15.3007	2.5243	2.10107	2.85214
ENSMUSG00000031994	Adamts8	9	30942562	30963838	+	4613	protein_coding	a disintegrin-like and metallopeptidase (reprolysin type) with thrombospondin type 1 motif, 8 [Source:MGI Symbol;Acc:MGI:1353468]	31.344	26.2881	38.6446	302.966	388.965	348.421	32.0922	346.784	-3.41356	1.45e-50	1.27e-48	29	30	65	242	342	292	0.259558	0.217558	0.319232	2.50986	3.21725	2.90848
ENSMUSG00000019878	Hsf2	10	57486385	57513135	+	9606	protein_coding	heat shock factor 2 [Source:MGI Symbol;Acc:MGI:96239]	2375.66	2160	2254.47	580.893	626.666	711.161	2263.38	639.574	1.82278	1.92e-50	1.68e-48	2198	2465	3792	464	551	596	9.44723	8.58444	8.94339	2.31096	2.48915	2.85082
ENSMUSG00000026443	Lrrn2	1	132880273	132940005	+	3595	protein_coding	leucine rich repeat protein 2, neuronal [Source:MGI Symbol;Acc:MGI:106037]	306.955	324.22	306.779	8.76348	14.7852	15.5119	312.651	13.0202	4.57704	4.95e-50	4.3e-48	284	370	516	7	13	13	3.26166	3.44303	3.25183	0.0931572	0.156923	0.166154
ENSMUSG00000040605	Bace2	16	97356742	97442936	+	7887	protein_coding	beta-site APP-cleaving enzyme 2 [Source:MGI Symbol;Acc:MGI:1860440]	458.27	472.309	416.767	40.0616	53.4543	65.6273	449.116	53.0477	3.07728	9.19e-50	7.96e-48	424	539	701	32	47	55	2.21959	2.2862	2.01364	0.194113	0.2586	0.320418
ENSMUSG00000038530	Rgs4	1	169741477	169747642	-	3098	protein_coding	regulator of G-protein signaling 4 [Source:MGI Symbol;Acc:MGI:108409]	999.764	1016.47	1044	261.652	284.331	275.635	1020.08	273.873	1.89699	1.15e-49	9.95e-48	925	1160	1756	209	250	231	12.3276	12.5261	12.8416	3.22762	3.50187	3.42607
ENSMUSG00000039103	Nexn	3	152236982	152266350	-	3826	protein_coding	nexilin [Source:MGI Symbol;Acc:MGI:1916060]	4744.83	4567.12	5017.26	12544.3	13048.5	13677.9	4776.4	13090.2	-1.45428	1.32e-49	1.14e-47	4390	5212	8439	10020	11473	11463	47.3739	45.5719	49.9715	125.297	130.129	137.664
ENSMUSG00000001552	Jup	11	100368958	100397763	-	6436	protein_coding	junction plakoglobin [Source:MGI Symbol;Acc:MGI:96650]	8336.41	8070.44	7199.79	2689.14	2754.6	2620.32	7868.88	2688.02	1.5493	2.04e-49	1.74e-47	7713	9210	12110	2148	2422	2196	49.4796	47.872	42.629	15.9674	16.3305	15.6777
ENSMUSG00000031636	Pdlim3	8	45885461	45919548	+	5147	protein_coding	PDZ and LIM domain 3 [Source:MGI Symbol;Acc:MGI:1859274]	36300.6	37723.4	40978.1	11654.2	12045.4	9432.43	38334.1	11044	1.79539	4.54e-49	3.86e-47	33586	43050	68925	9309	10591	7905	269.416	279.806	303.389	86.5299	89.2945	70.569
ENSMUSG00000034990	Otoa	7	121081650	121163097	+	8439	protein_coding	otoancorin [Source:MGI Symbol;Acc:MGI:2149209]	559.868	616.017	728.302	1.25193	1.13733	8.35257	634.729	3.58061	7.47339	1.42e-48	1.2e-46	518	703	1225	1	1	7	2.5343	2.78678	3.28868	0.00566926	0.00514222	0.038113
ENSMUSG00000035232	Pdk3	X	93764607	93832201	-	2561	protein_coding	pyruvate dehydrogenase kinase, isoenzyme 3 [Source:MGI Symbol;Acc:MGI:2384308]	322.086	348.755	307.968	30.0462	27.2958	20.2848	326.27	25.8756	3.65719	1.73e-48	1.46e-46	298	398	518	24	24	17	4.80425	5.1989	4.58244	0.448352	0.406671	0.305004
ENSMUSG00000114439	Gm48395	14	20215502	20221425	+	486	lincRNA	predicted gene, 48395 [Source:MGI Symbol;Acc:MGI:6097879]	2160.57	1775.32	2045.19	8.76348	35.2571	20.2848	1993.69	21.4351	6.53017	4.43e-48	3.71e-46	1999	2026	3440	7	31	17	169.823	139.457	160.361	0.689095	2.76801	1.60723
ENSMUSG00000024006	Stk38	17	28970880	29007995	-	11560	protein_coding	serine/threonine kinase 38 [Source:MGI Symbol;Acc:MGI:2442572]	2685.85	2603.4	2432.23	848.805	771.106	867.474	2573.83	829.128	1.63403	1.08e-47	9.05e-46	2485	2971	4091	678	678	727	8.8754	8.59771	8.01767	2.80601	2.54515	2.88963
ENSMUSG00000002489	Tiam1	16	89787111	90143769	-	10048	protein_coding	T cell lymphoma invasion and metastasis 1 [Source:MGI Symbol;Acc:MGI:103306]	939.238	1039.26	845.425	182.781	159.226	218.36	941.306	186.789	2.33319	2.47e-47	2.05e-45	869	1186	1422	146	140	183	3.57075	3.9486	3.20624	0.695169	0.604631	0.83683
ENSMUSG00000020386	Sar1b	11	51763687	51791925	+	1255	protein_coding	secretion associated Ras related GTPase 1B [Source:MGI Symbol;Acc:MGI:1913647]	5330.64	4812.47	4933.43	14250.7	12959.8	14143.3	5025.51	13784.6	-1.45592	3.36e-47	2.78e-45	4932	5492	8298	11383	11395	11853	162.255	146.394	149.798	433.941	394.015	433.961
ENSMUSG00000039735	Fnbp1l	3	122538719	122619715	-	12376	protein_coding	formin binding protein 1-like [Source:MGI Symbol;Acc:MGI:1925642]	696.052	666.841	652.202	160.246	144.44	151.539	671.698	152.075	2.14312	3.46e-47	2.85e-45	644	761	1097	128	127	127	2.14845	2.05704	2.00818	0.49482	0.445313	0.471508
ENSMUSG00000020614	Fam20a	11	109669749	109722279	-	3634	protein_coding	family with sequence similarity 20, member A [Source:MGI Symbol;Acc:MGI:2388266]	357.754	372.415	375.15	46.3212	51.1796	40.5696	368.439	46.0235	3.00025	3.98e-47	3.26e-45	331	425	631	37	45	34	3.76065	3.91239	3.93388	0.487118	0.537365	0.429893
ENSMUSG00000039546	Ajap1	4	153373221	153482811	-	3048	protein_coding	adherens junction associated protein 1 [Source:MGI Symbol;Acc:MGI:2685419]	274.53	307.571	321.642	13.7712	13.6479	5.96612	301.247	11.1284	4.7609	9.11e-47	7.44e-45	254	351	541	11	12	5	3.44063	3.85239	4.02123	0.172661	0.170847	0.0753739
ENSMUSG00000021360	Gcnt2	13	40859754	40960892	+	7051	protein_coding	glucosaminyl (N-acetyl) transferase 2, I-branching enzyme [Source:MGI Symbol;Acc:MGI:1100870]	1050.56	1148.79	1265.76	254.141	264.997	311.431	1155.04	276.856	2.06193	1.36e-46	1.11e-44	972	1311	2129	203	233	261	5.69161	6.21999	6.84072	1.37741	1.43399	1.70081
ENSMUSG00000025151	Maged1	X	94535474	94542143	-	4351	protein_coding	melanoma antigen, family D, 1 [Source:MGI Symbol;Acc:MGI:1930187]	1827.68	1682.44	1642.69	453.197	507.247	540.53	1717.6	500.325	1.77826	1.6e-46	1.29e-44	1691	1920	2763	362	446	453	16.0463	14.7622	14.3869	3.98049	4.44823	4.78382
ENSMUSG00000022773	Ypel1	16	17069696	17087045	+	4635	protein_coding	yippee like 1 [Source:MGI Symbol;Acc:MGI:1913303]	345.864	339.116	338.883	10.0154	2.27465	7.15934	341.288	6.48313	5.74287	1.98e-46	1.6e-44	320	387	570	8	2	6	2.85049	2.79318	2.78613	0.0825767	0.018725	0.0594795
ENSMUSG00000024924	Vldlr	19	27216484	27254231	+	10068	protein_coding	very low density lipoprotein receptor [Source:MGI Symbol;Acc:MGI:98935]	3609.96	4143	4450.67	15639	13021.2	17221.8	4067.88	15294	-1.91014	2.53e-46	2.03e-44	3340	4728	7486	12492	11449	14433	13.6969	15.7098	16.8455	59.3617	49.3476	65.8687
ENSMUSG00000032478	Nme6	9	109832749	109843116	+	2088	protein_coding	NME/NM23 nucleoside diphosphate kinase 6 [Source:MGI Symbol;Acc:MGI:1861676]	1700.14	1444.09	1533.3	446.937	452.655	390.184	1559.18	429.926	1.85793	2.56e-46	2.04e-44	1573	1648	2579	357	398	327	31.1041	26.4037	27.9832	8.18003	8.27169	7.19587
ENSMUSG00000057554	Lgals8	13	12439415	12464944	-	3688	protein_coding	lectin, galactose binding, soluble 8 [Source:MGI Symbol;Acc:MGI:1928481]	2040.6	2407.99	2369.81	617.199	716.515	635.988	2272.8	656.567	1.79158	2.88e-46	2.29e-44	1888	2748	3986	493	630	533	21.1364	24.9266	24.4863	6.39548	7.41296	6.64052
ENSMUSG00000076434	Wfdc3	2	164731180	164745931	-	2530	protein_coding	WAP four-disulfide core domain 3 [Source:MGI Symbol;Acc:MGI:1923897]	6060.19	4504.03	4543.42	2.50385	1.13733	0	5035.88	1.21373	12.0434	5.54e-46	4.39e-44	5607	5140	7642	2	1	0	91.5017	67.9642	68.4326	0.0378205	0.0171523	0
ENSMUSG00000028572	Hook1	4	95967240	96025413	+	8318	protein_coding	hook microtubule tethering protein 1 [Source:MGI Symbol;Acc:MGI:1925213]	2737.73	3077.46	3368.62	835.034	746.085	929.521	3061.27	836.88	1.87196	5.91e-46	4.67e-44	2533	3512	5666	667	656	779	12.5729	14.1245	15.4324	3.8364	3.42237	4.30313
ENSMUSG00000022037	Clu	14	65968483	65981547	+	3437	protein_coding	clusterin [Source:MGI Symbol;Acc:MGI:88423]	266.964	251.489	325.804	1198.09	1181.68	1479.6	281.419	1286.46	-2.1873	6.89e-46	5.41e-44	247	287	548	957	1039	1240	2.96713	2.79344	3.61225	13.3214	13.1183	16.5771
ENSMUSG00000114515	Aldoa	7	126800790	126809108	-	799	protein_coding	aldolase A, fructose-bisphosphate [Source:MGI Symbol;Acc:MGI:87994]	811.701	865.754	717.6	3268.78	2597.65	2854.19	798.352	2906.87	-1.86572	9.93e-46	7.77e-44	751	988	1207	2611	2284	2392	38.8072	41.3664	34.2245	156.343	124.048	137.556
ENSMUSG00000027080	Med19	2	84678402	84688215	+	2059	protein_coding	mediator complex subunit 19 [Source:MGI Symbol;Acc:MGI:1914234]	1047.32	897.3	926.876	259.149	225.19	232.679	957.166	239.006	2.00158	2.33e-45	1.81e-43	969	1024	1559	207	198	195	19.4306	16.6372	17.154	4.80985	4.17302	4.35155
ENSMUSG00000026594	Ralgps2	1	156804166	156939626	-	12085	protein_coding	Ral GEF with PH domain and SH3 binding motif 2 [Source:MGI Symbol;Acc:MGI:1925505]	446.381	366.281	262.783	20.0308	13.6479	15.5119	358.482	16.3969	4.45189	3.32e-45	2.57e-43	413	418	442	16	12	13	1.41099	1.15709	0.828614	0.0633418	0.04309	0.0494268
ENSMUSG00000022490	Ppp1r1a	15	103530279	103538003	-	1306	protein_coding	protein phosphatase 1, regulatory inhibitor subunit 1A [Source:MGI Symbol;Acc:MGI:1889595]	64.8496	98.1422	92.1525	689.811	825.698	516.666	85.0481	677.392	-2.98317	3.71e-45	2.87e-43	60	112	155	551	726	433	1.89683	2.86888	2.68884	20.1849	24.1232	15.2339
ENSMUSG00000038393	Txnip	3	96557957	96561883	+	3123	protein_coding	thioredoxin interacting protein [Source:MGI Symbol;Acc:MGI:1889549]	6722.74	6252.18	6056.5	17988.9	20465	17155	6343.81	18536.3	-1.54717	5.51e-45	4.24e-43	6220	7135	10187	14369	17994	14377	82.2314	76.4293	73.9011	220.126	250.033	211.525
ENSMUSG00000025754	Agbl1	7	76229887	77124698	+	5015	protein_coding	ATP/GTP binding protein-like 1 [Source:MGI Symbol;Acc:MGI:3646469]	23.7782	24.5355	49.3462	349.287	460.617	476.096	32.5533	428.667	-3.67069	8.68e-45	6.65e-43	22	28	83	279	405	399	0.181122	0.186778	0.374959	2.66165	3.5045	3.65568
ENSMUSG00000031148	Gpkow	X	7697131	7710262	+	3737	protein_coding	G patch domain and KOW motifs [Source:MGI Symbol;Acc:MGI:1859610]	1151.08	1223.27	1180.15	353.043	336.648	377.059	1184.83	355.583	1.7369	1.48e-44	1.13e-42	1065	1396	1985	282	296	316	11.7665	12.4968	12.0341	3.6103	3.43725	3.88535
ENSMUSG00000019990	Pde7b	10	20398004	20725078	-	12444	protein_coding	phosphodiesterase 7B [Source:MGI Symbol;Acc:MGI:1352752]	207.519	251.489	253.271	997.784	957.628	1237.37	237.426	1064.26	-2.15943	2.36e-44	1.79e-42	192	287	426	797	842	1037	0.637031	0.771542	0.775579	3.06419	2.93626	3.82899
ENSMUSG00000031765	Mt1	8	94179082	94180327	+	1246	protein_coding	metallothionein 1 [Source:MGI Symbol;Acc:MGI:97171]	1143.51	906.939	1087.4	212.827	209.268	264.896	1045.95	228.997	2.19128	2.4e-44	1.81e-42	1058	1035	1829	170	184	222	35.058	27.7882	33.2562	6.52752	6.40828	8.18655
ENSMUSG00000024197	Plin3	17	56277476	56292873	-	3786	protein_coding	perilipin 3 [Source:MGI Symbol;Acc:MGI:1914155]	2916.07	3425.34	3471.47	912.653	1080.46	946.226	3270.96	979.78	1.73931	3.57e-44	2.69e-42	2698	3909	5839	729	950	793	29.4226	34.54	34.9409	9.21222	10.8889	9.62407
ENSMUSG00000043557	Mdga1	17	29827956	29970087	-	9395	protein_coding	MAM domain containing glycosylphosphatidylinositol anchor 1 [Source:MGI Symbol;Acc:MGI:1922012]	175.094	185.769	158.146	749.903	784.754	659.853	173.003	731.503	-2.0846	7.37e-44	5.53e-42	162	212	266	599	690	553	0.71193	0.754878	0.641448	3.05033	3.18709	2.70455
ENSMUSG00000048200	Cracr2b	7	141461094	141466613	+	2764	protein_coding	calcium release activated channel regulator 2B [Source:MGI Symbol;Acc:MGI:2446129]	963.016	790.395	767.541	140.216	177.423	110.97	840.318	142.869	2.55297	8.17e-44	6.11e-42	891	902	1291	112	156	93	13.3094	10.9171	10.5819	1.93864	2.44922	1.54601
ENSMUSG00000037111	Setd7	3	51515319	51560879	-	10813	protein_coding	SET domain containing (lysine methyltransferase) 7 [Source:MGI Symbol;Acc:MGI:1920501]	2864.19	3527.86	3291.93	12856	10030.1	13325.9	3227.99	12070.7	-1.90245	9.78e-44	7.28e-42	2650	4026	5537	10269	8819	11168	10.1186	12.4556	11.6013	45.4359	35.3928	47.4564
ENSMUSG00000028496	Mllt3	4	87769925	88033364	-	12004	protein_coding	myeloid/lymphoid or mixed-lineage leukemia; translocated to, 3 [Source:MGI Symbol;Acc:MGI:1917372]	6139.09	6194.35	6611.2	2478.81	2494.15	2320.82	6314.88	2431.26	1.37725	1.03e-43	7.68e-42	5680	7069	11120	1980	2193	1945	19.5363	19.7002	20.9872	7.89144	7.92783	7.44491
ENSMUSG00000057897	Camk2b	11	5969644	6066362	-	9125	protein_coding	calcium/calmodulin-dependent protein kinase II, beta [Source:MGI Symbol;Acc:MGI:88257]	2154.09	2200.31	2239.01	6824.24	6398.59	5666.62	2197.8	6296.48	-1.51822	1.32e-43	9.76e-42	1993	2511	3766	5451	5626	4749	9.01766	9.20559	9.35027	28.5799	26.7552	23.9131
ENSMUSG00000029348	Asphd2	5	112384354	112394866	-	4010	protein_coding	aspartate beta-hydroxylase domain containing 2 [Source:MGI Symbol;Acc:MGI:1920148]	354.511	317.21	279.43	1.25193	6.82395	15.5119	317.05	7.8626	5.31759	1.53e-43	1.13e-41	328	362	470	1	6	13	3.37714	3.01997	2.6554	0.0119309	0.0649305	0.148958
ENSMUSG00000040430	Pitpnc1	11	107207892	107470699	-	6612	protein_coding	phosphatidylinositol transfer protein, cytoplasmic 1 [Source:MGI Symbol;Acc:MGI:1919045]	679.84	743.953	876.935	2505.1	2961.59	2740.83	766.909	2735.84	-1.83192	1.89e-43	1.38e-41	629	849	1475	2001	2604	2297	3.92769	4.29549	5.05401	14.4788	17.0903	15.9623
ENSMUSG00000030934	Oat	7	132557478	132576398	-	2360	protein_coding	ornithine aminotransferase [Source:MGI Symbol;Acc:MGI:97394]	2320.53	2298.45	2337.11	5656.2	6091.51	5722.7	2318.7	5823.47	-1.32855	2.14e-43	1.56e-41	2147	2623	3931	4518	5356	4796	37.5612	37.1813	37.737	91.5907	98.4851	93.3755
ENSMUSG00000041736	Tspo	15	83563592	83574203	+	1051	protein_coding	translocator protein [Source:MGI Symbol;Acc:MGI:88222]	2316.21	1926.04	1745.55	509.534	462.891	372.286	1995.93	448.237	2.15408	2.59e-43	1.88e-41	2143	2198	2936	407	407	312	84.1858	69.9621	63.2893	18.5272	16.8048	13.6401
ENSMUSG00000068917	Clk2	3	89164795	89176921	+	5299	protein_coding	CDC-like kinase 2 [Source:MGI Symbol;Acc:MGI:1098669]	1370.49	1891.87	1824.03	401.868	367.356	301.886	1695.46	357.037	2.24887	2.97e-43	2.15e-41	1268	2159	3068	321	323	253	9.87972	13.63	13.1171	2.8982	2.64515	2.19378
ENSMUSG00000051067	Lingo3	10	80832801	80844039	-	3559	protein_coding	leucine rich repeat and Ig domain containing 3 [Source:MGI Symbol;Acc:MGI:3609246]	81.062	96.3896	92.1525	608.436	482.226	454.618	89.868	515.093	-2.51336	8.08e-43	5.83e-41	75	110	155	486	424	381	0.870067	1.03396	0.986689	6.53319	5.16987	4.91884
ENSMUSG00000036390	Gadd45a	6	67035096	67037457	-	1764	protein_coding	growth arrest and DNA-damage-inducible 45 alpha [Source:MGI Symbol;Acc:MGI:107799]	2815.55	2146.86	1947.69	499.518	568.663	462.971	2303.37	510.384	2.17263	1.41e-42	1.01e-40	2605	2450	3276	399	500	388	60.9717	46.4628	42.0748	10.8216	12.3002	10.1065
ENSMUSG00000032402	Smad3	9	63646767	63757994	-	5542	protein_coding	SMAD family member 3 [Source:MGI Symbol;Acc:MGI:1201674]	827.913	1058.53	875.746	3560.48	2986.62	3134.6	920.731	3227.23	-1.80907	1.73e-42	1.24e-40	766	1208	1473	2844	2626	2627	5.70665	7.29186	6.02161	24.5516	20.5622	21.7801
ENSMUSG00000033256	Shf	2	122348892	122369162	-	2305	protein_coding	Src homology 2 domain containing F [Source:MGI Symbol;Acc:MGI:3613669]	456.109	354.013	319.858	30.0462	45.493	31.0238	376.66	35.521	3.39718	2e-42	1.43e-40	422	404	538	24	40	26	7.55894	5.86338	5.28796	0.498147	0.753062	0.518285
ENSMUSG00000038642	Ctss	3	95526786	95556403	+	1358	protein_coding	cathepsin S [Source:MGI Symbol;Acc:MGI:107341]	434.492	391.692	404.876	55.0847	61.4156	76.3663	410.354	64.2889	2.67211	2.01e-42	1.43e-40	402	447	681	44	54	64	12.2221	11.0115	11.3612	1.55014	1.72558	2.16544
ENSMUSG00000020844	Nxn	11	76257198	76399140	-	3239	protein_coding	nucleoredoxin [Source:MGI Symbol;Acc:MGI:109331]	4249.81	4058	4031.52	1662.56	1541.08	1515.39	4113.11	1573.01	1.38668	4.28e-42	3.03e-40	3932	4631	6781	1328	1355	1270	50.1212	47.8301	47.4307	19.6157	18.1539	18.016
ENSMUSG00000026480	Ncf2	1	152800194	152836991	+	8478	protein_coding	neutrophil cytosolic factor 2 [Source:MGI Symbol;Acc:MGI:97284]	384.774	330.354	290.132	17.527	37.5317	21.478	335.087	25.5122	3.70104	4.41e-42	3.11e-40	356	377	488	14	33	18	1.73371	1.4876	1.30408	0.0790045	0.168913	0.097554
ENSMUSG00000041930	Fam222a	5	114568016	114613220	+	3141	protein_coding	family with sequence similarity 222, member A [Source:MGI Symbol;Acc:MGI:3605543]	327.49	311.076	224.733	12.5193	17.0599	13.1255	287.766	14.2349	4.3275	1.42e-41	9.99e-40	303	355	378	10	15	11	3.98285	3.78093	2.72647	0.152317	0.207236	0.160913
ENSMUSG00000050335	Lgals3	14	47367751	47386160	+	1858	protein_coding	lectin, galactose binding, soluble 3 [Source:MGI Symbol;Acc:MGI:96778]	690.648	516.999	509.514	77.6194	50.0423	90.685	572.387	72.7822	2.97647	1.92e-41	1.35e-39	639	590	857	62	44	76	14.1995	10.6229	10.4499	1.59648	1.02766	1.87946
ENSMUSG00000035199	Arl6ip5	6	97210689	97233315	+	1442	protein_coding	ADP-ribosylation factor-like 6 interacting protein 5 [Source:MGI Symbol;Acc:MGI:1929501]	6662.21	6090.07	6069.58	2507.61	2419.09	2281.44	6273.96	2402.71	1.38454	2.35e-41	1.64e-39	6164	6950	10209	2003	2127	1912	176.489	161.234	160.396	66.4558	64.0095	60.924
ENSMUSG00000053199	Arhgap20	9	51765337	51853856	+	12685	protein_coding	Rho GTPase activating protein 20 [Source:MGI Symbol;Acc:MGI:2445175]	199.953	234.84	161.713	923.921	884.839	835.257	198.835	881.339	-2.15496	3.16e-41	2.2e-39	185	268	272	738	778	700	0.602144	0.706776	0.485797	2.78345	2.66153	2.53556
ENSMUSG00000041147	Brca2	5	150522630	150570329	+	13643	protein_coding	breast cancer 2, early onset [Source:MGI Symbol;Acc:MGI:109337]	362.077	288.293	288.348	33.802	26.1585	34.6035	312.906	31.5213	3.31162	3.72e-41	2.58e-39	335	329	485	27	23	29	1.0138	0.806722	0.805394	0.0946828	0.0731577	0.0976684
ENSMUSG00000073131	Vma21	X	71815924	71839757	+	7303	protein_coding	VMA21 vacuolar H+-ATPase homolog (S. cerevisiae) [Source:MGI Symbol;Acc:MGI:1914298]	3354.88	2955.66	2909.64	1107.95	1048.61	1097.77	3073.39	1084.78	1.50197	4.54e-41	3.13e-39	3104	3373	4894	885	922	920	17.5485	15.4509	15.1824	5.79775	5.47862	5.78832
ENSMUSG00000030321	Efcab12	6	115810729	115838412	-	2663	protein_coding	EF-hand calcium binding domain 12 [Source:MGI Symbol;Acc:MGI:2681834]	263.722	256.747	264.567	18.7789	14.7852	4.77289	261.678	12.779	4.36148	4.69e-41	3.23e-39	244	293	445	15	13	4	3.78301	3.68073	3.78587	0.269487	0.211843	0.0690168
ENSMUSG00000054871	Tmem158	9	123259053	123260764	-	1712	protein_coding	transmembrane protein 158 [Source:MGI Symbol;Acc:MGI:1919559]	877.631	613.389	486.922	42.5655	67.1022	78.7528	659.314	62.8068	3.38605	4.83e-41	3.31e-39	812	700	819	34	59	66	19.5827	13.6783	10.8382	0.95015	1.49551	1.77136
ENSMUSG00000099853	Gm29328	7	71264275	71379972	+	1551	lincRNA	predicted gene 29328 [Source:MGI Symbol;Acc:MGI:5580034]	2008.18	1496.67	1268.14	0	0	4.77289	1590.99	1.59096	9.96539	6.15e-41	4.19e-39	1858	1708	2133	0	0	4	49.4599	36.8395	31.157	0	0	0.118499
ENSMUSG00000073730	4933415F23Rik	1	23100473	23102253	-	1781	protein_coding	RIKEN cDNA 4933415F23 gene [Source:MGI Symbol;Acc:MGI:1914005]	276.692	274.272	227.706	8.76348	9.0986	8.35257	259.557	8.73821	4.88875	7.05e-41	4.79e-39	256	313	383	7	8	7	5.93465	5.8792	4.87205	0.18804	0.194925	0.180593
ENSMUSG00000026027	Stradb	1	58973522	58995715	+	7256	protein_coding	STE20-related kinase adaptor beta [Source:MGI Symbol;Acc:MGI:2144047]	7843.56	8508.58	8121.31	3291.31	3083.29	3378.02	8157.81	3250.87	1.32749	8.18e-41	5.54e-39	7257	9710	13660	2629	2711	2831	41.2933	44.7672	42.6511	17.3345	16.2134	17.927
ENSMUSG00000026827	Gpd2	2	57237635	57370719	+	6549	protein_coding	glycerol phosphate dehydrogenase 2, mitochondrial [Source:MGI Symbol;Acc:MGI:99778]	2397.27	2654.22	2853.16	7499.03	6878.54	7508.96	2634.88	7295.51	-1.46837	1.1e-40	7.45e-39	2218	3029	4799	5990	6048	6293	13.9832	15.4726	16.6017	43.7592	40.0755	44.1518
ENSMUSG00000003476	Crhr2	6	55090049	55133016	-	5115	protein_coding	corticotropin releasing hormone receptor 2 [Source:MGI Symbol;Acc:MGI:894312]	3144.12	3232.56	2941.75	1181.82	1208.98	1157.43	3106.14	1182.74	1.39256	1.27e-40	8.54e-39	2909	3689	4948	944	1063	970	23.481	24.1269	21.916	8.82965	9.0184	8.71349
ENSMUSG00000026028	Trak2	1	58900449	58973430	-	7088	protein_coding	trafficking protein, kinesin binding 2 [Source:MGI Symbol;Acc:MGI:1918077]	10952	13481.4	13366.9	3973.61	4006.8	4490.1	12600.1	4156.84	1.60003	1.75e-40	1.17e-38	10133	15385	22483	3174	3523	3763	59.0247	72.6125	71.8633	21.424	21.569	24.3936
ENSMUSG00000022562	Oplah	15	76296601	76328015	-	5837	protein_coding	5-oxoprolinase (ATP-hydrolysing) [Source:MGI Symbol;Acc:MGI:1922725]	510.15	566.946	555.293	1534.86	1535.39	1577.44	544.13	1549.23	-1.50787	2.84e-40	1.89e-38	472	647	934	1226	1350	1322	3.33866	3.70811	3.62522	10.0489	10.0366	10.4066
ENSMUSG00000102692	Dchs2	3	83127948	83357209	+	10783	protein_coding	dachsous cadherin related 2 [Source:MGI Symbol;Acc:MGI:2685263]	235.62	383.806	424.496	1.25193	10.2359	8.35257	347.974	6.61347	5.69635	3.06e-40	2.04e-38	218	438	714	1	9	7	0.834711	1.35885	1.50015	0.00443688	0.0362197	0.029828
ENSMUSG00000025027	Xpnpep1	19	52943417	53040214	-	7120	protein_coding	X-prolyl aminopeptidase (aminopeptidase P) 1, soluble [Source:MGI Symbol;Acc:MGI:2180003]	2155.17	2265.16	2233.06	812.499	855.269	767.243	2217.8	811.67	1.45017	3.11e-40	2.06e-38	1994	2585	3756	649	752	643	11.5628	12.1456	11.9515	4.36096	4.58332	4.14951
ENSMUSG00000029343	Crybb1	5	112255815	112269585	+	985	protein_coding	crystallin, beta B1 [Source:MGI Symbol;Acc:MGI:104992]	423.684	304.942	276.458	27.5424	23.8838	32.217	335.028	27.8811	3.58414	3.89e-40	2.57e-38	392	348	465	22	21	27	16.4312	11.819	10.6953	1.06857	0.925177	1.25949
ENSMUSG00000042485	Mustn1	14	30879200	30881610	+	1236	protein_coding	musculoskeletal, embryonic nuclear protein 1 [Source:MGI Symbol;Acc:MGI:1913425]	8765.5	8321.93	9756.27	1860.36	2415.68	1415.16	8947.9	1897.07	2.23766	4.42e-40	2.91e-38	8110	9497	16410	1486	2124	1186	270.908	257.043	300.792	57.5198	74.5724	44.0892
ENSMUSG00000034353	Ramp1	1	91179822	91225196	+	3022	protein_coding	receptor (calcitonin) activity modifying protein 1 [Source:MGI Symbol;Acc:MGI:1858418]	6861.09	6010.33	6295.5	1902.93	2250.77	1688.41	6388.97	1947.37	1.71373	4.74e-40	3.11e-38	6348	6859	10589	1520	1979	1415	86.7285	75.9284	79.3848	24.0639	28.418	21.5143
ENSMUSG00000029158	Yipf7	5	69516671	69542648	-	1219	protein_coding	Yip1 domain family, member 7 [Source:MGI Symbol;Acc:MGI:1922831]	6232.04	5565.19	6217.02	1826.56	2170.02	1663.35	6004.75	1886.64	1.67008	7.62e-40	4.98e-38	5766	6351	10457	1459	1908	1394	195.295	174.291	194.348	57.2623	67.923	52.5442
ENSMUSG00000039252	Lgi2	5	52533517	52566462	-	6528	protein_coding	leucine-rich repeat LGI family, member 2 [Source:MGI Symbol;Acc:MGI:2180196]	418.28	481.948	408.444	83.879	50.0423	60.8544	436.224	64.9252	2.75332	1.5e-39	9.79e-38	387	550	687	67	44	51	2.44765	2.81851	2.38426	0.491034	0.292492	0.358968
ENSMUSG00000026471	Mr1	1	155127277	155146814	-	5981	protein_coding	major histocompatibility complex, class I-related [Source:MGI Symbol;Acc:MGI:1195463]	178.336	236.593	240.786	910.15	895.075	1143.11	218.572	982.778	-2.1619	3.23e-39	2.09e-37	165	270	405	727	787	958	1.13902	1.51018	1.53411	5.81538	5.71009	7.35966
ENSMUSG00000032121	Tmem218	9	37208223	37224700	+	2619	protein_coding	transmembrane protein 218 [Source:MGI Symbol;Acc:MGI:1913529]	773.872	625.656	617.719	143.971	147.852	161.085	672.416	150.97	2.15251	3.62e-39	2.34e-37	716	714	1039	115	130	135	11.2875	9.12012	8.98787	2.10078	2.15402	2.36845
ENSMUSG00000028199	Cryz	3	154596711	154623182	+	6195	protein_coding	crystallin, zeta [Source:MGI Symbol;Acc:MGI:88527]	1188.91	1307.39	1432.82	408.128	367.356	408.083	1309.71	394.522	1.73304	3.63e-39	2.34e-37	1100	1492	2410	326	323	342	7.33113	8.05685	8.81358	2.51764	2.26258	2.53659
ENSMUSG00000030087	Klf15	6	90462576	90475238	+	2791	protein_coding	Kruppel-like factor 15 [Source:MGI Symbol;Acc:MGI:1929988]	297.227	297.932	328.182	1335.8	1580.88	1061.97	307.78	1326.22	-2.10548	4.32e-39	2.78e-37	275	340	552	1067	1390	890	4.06811	4.07527	4.4808	18.2903	21.6121	14.652
ENSMUSG00000049791	Fzd4	7	89404355	89413134	+	6720	protein_coding	frizzled class receptor 4 [Source:MGI Symbol;Acc:MGI:108520]	456.109	583.595	709.872	3062.21	2727.31	4456.69	583.192	3415.4	-2.54687	5.2e-39	3.33e-37	422	666	1194	2446	2398	3735	2.59276	3.31545	4.02542	17.4142	15.4854	25.538
ENSMUSG00000033721	Vav3	3	109340653	109685698	+	6005	protein_coding	vav 3 oncogene [Source:MGI Symbol;Acc:MGI:1888518]	380.451	382.93	348.99	65.1001	56.8663	69.207	370.79	63.7244	2.54075	6.98e-39	4.45e-37	352	437	587	52	50	58	2.42019	2.43448	2.21463	0.414293	0.361326	0.443794
ENSMUSG00000116066	Gm49477	15	103135881	103140669	+	841	lincRNA	predicted gene, 49477 [Source:MGI Symbol;Acc:MGI:6155147]	31.344	38.5559	36.2665	279.179	400.338	268.475	35.3888	315.998	-3.15233	7.09e-39	4.51e-37	29	44	61	223	352	225	1.42371	1.75023	1.64328	12.686	18.163	12.2928
ENSMUSG00000061825	Ces2c	8	104847068	104854483	+	2298	protein_coding	carboxylesterase 2C [Source:MGI Symbol;Acc:MGI:2385905]	258.317	346.126	360.881	10.0154	2.27465	2.38645	321.775	4.89217	6.0754	9.19e-39	5.82e-37	239	395	607	8	2	2	4.29405	5.75022	5.98433	0.166555	0.0377678	0.0399895
ENSMUSG00000040113	Mettl11b	1	163702256	163725232	-	1848	protein_coding	methyltransferase like 11B [Source:MGI Symbol;Acc:MGI:2685053]	220.489	237.469	208.086	872.592	772.244	1029.75	222.015	891.529	-2.00746	9.68e-39	6.11e-37	204	271	350	697	679	863	4.55772	4.90575	4.29084	18.0446	15.9445	21.4573
ENSMUSG00000018411	Mapt	11	104231390	104332090	+	7531	protein_coding	microtubule-associated protein tau [Source:MGI Symbol;Acc:MGI:97180]	515.554	588.853	620.692	1737.67	1670.73	1690.8	575.033	1699.73	-1.56016	1.09e-38	6.86e-37	477	672	1044	1388	1469	1417	2.61508	2.98507	3.14069	8.81767	8.46469	8.64536
ENSMUSG00000047090	Tmem198b	10	128800036	128804370	-	3363	protein_coding	transmembrane protein 198b [Source:MGI Symbol;Acc:MGI:1921077]	378.289	382.053	331.749	63.8482	61.4156	50.1154	364.031	58.4597	2.6369	1.42e-38	8.93e-37	350	436	558	51	54	42	4.29695	4.33708	3.7591	0.725539	0.696801	0.573837
ENSMUSG00000033392	Clasp2	9	113741473	113919682	+	15378	protein_coding	CLIP associating protein 2 [Source:MGI Symbol;Acc:MGI:1923749]	4018.51	4268.31	4427.48	1504.81	1624.1	1714.66	4238.1	1614.53	1.39248	2.26e-38	1.41e-36	3718	4871	7447	1202	1428	1437	9.98226	10.5963	10.9713	3.73957	4.02968	4.29361
ENSMUSG00000040010	Slc7a5	8	121881150	121907694	-	3708	protein_coding	solute carrier family 7 (cationic amino acid transporter, y+ system), member 5 [Source:MGI Symbol;Acc:MGI:1298205]	499.342	543.287	545.186	68.8559	48.905	103.81	529.272	73.8571	2.84424	2.29e-38	1.42e-36	462	620	917	55	43	87	5.14424	5.59358	5.60281	0.709643	0.503235	1.07807
ENSMUSG00000031637	Lrp2bp	8	45999303	46029477	+	4338	protein_coding	Lrp2 binding protein [Source:MGI Symbol;Acc:MGI:1914870]	1385.62	1346.83	1334.72	235.362	177.423	336.489	1355.72	249.758	2.44123	2.73e-38	1.69e-36	1282	1537	2245	188	156	282	12.2016	11.8528	11.7247	2.07341	1.56055	2.98693
ENSMUSG00000025993	Slc40a1	1	45908068	45926523	-	9000	protein_coding	solute carrier family 40 (iron-regulated transporter), member 1 [Source:MGI Symbol;Acc:MGI:1315204]	3272.74	3500.7	3631.4	1353.33	1361.38	1400.84	3468.28	1371.85	1.33854	3.29e-38	2.03e-36	3028	3995	6108	1081	1197	1174	13.891	14.8495	15.3756	5.74646	5.77156	5.99365
ENSMUSG00000038457	Tmem255b	8	13435189	13468473	+	1581	protein_coding	transmembrane protein 255B [Source:MGI Symbol;Acc:MGI:2685533]	413.956	388.187	384.068	63.8482	81.8874	73.9799	395.404	73.2385	2.42865	3.45e-38	2.12e-36	383	443	646	51	72	62	10.002	9.37367	9.25715	1.54332	1.97625	1.80188
ENSMUSG00000048388	Fam171b	2	83812636	83883486	+	5744	protein_coding	family with sequence similarity 171, member B [Source:MGI Symbol;Acc:MGI:2444579]	397.744	412.723	466.708	46.3212	35.2571	75.1731	425.725	52.2505	3.0302	3.5e-38	2.15e-36	368	471	785	37	31	63	2.64516	2.74312	3.09622	0.30818	0.234201	0.503955
ENSMUSG00000051236	Msrb3	10	120781096	120899101	-	4048	protein_coding	methionine sulfoxide reductase B3 [Source:MGI Symbol;Acc:MGI:2443538]	2186.51	2329.12	2324.03	6091.87	5415.94	5621.28	2279.89	5709.7	-1.324	3.82e-38	2.34e-36	2023	2658	3909	4866	4762	4711	20.6336	21.9661	21.8777	57.5107	51.0494	53.4735
ENSMUSG00000019970	Sgk1	10	21882184	21999903	+	4903	protein_coding	serum/glucocorticoid regulated kinase 1 [Source:MGI Symbol;Acc:MGI:1340062]	3740.74	3288.64	3121.89	9421.99	8636.85	9736.71	3383.76	9265.18	-1.45383	5.63e-38	3.44e-36	3461	3753	5251	7526	7594	8160	29.1447	25.6067	24.2637	73.4378	67.2126	76.4706
ENSMUSG00000026971	Itgb6	2	60598292	60722643	-	7111	protein_coding	integrin beta 6 [Source:MGI Symbol;Acc:MGI:96615]	2625.33	2452.68	2361.48	912.653	804.089	929.521	2479.83	882.088	1.49108	6.07e-38	3.69e-36	2429	2799	3972	729	707	779	14.1032	13.1677	12.6548	4.90472	4.3145	5.03353
ENSMUSG00000027555	Car13	3	14641727	14663002	+	2299	protein_coding	carbonic anhydrase 13 [Source:MGI Symbol;Acc:MGI:1931322]	247.509	262.881	225.328	6.25963	9.0986	4.77289	245.239	6.71037	5.18144	6.17e-38	3.74e-36	229	300	379	5	8	4	4.11259	4.36536	3.73488	0.104051	0.151006	0.0799442
ENSMUSG00000014496	Ankrd28	14	31698768	31830651	-	12233	protein_coding	ankyrin repeat domain 28 [Source:MGI Symbol;Acc:MGI:2145661]	1145.68	1127.76	1280.03	3138.58	3101.49	3487.79	1184.49	3242.62	-1.4516	9.97e-38	6.03e-36	1060	1287	2153	2507	2727	2923	3.5776	3.51952	3.98738	9.8048	9.67373	10.979
ENSMUSG00000028832	Stmn1	4	134468320	134473843	+	1922	protein_coding	stathmin 1 [Source:MGI Symbol;Acc:MGI:96739]	724.154	433.753	350.18	38.8097	47.7677	38.1832	502.696	41.5868	3.58953	1.09e-37	6.6e-36	670	495	589	31	42	32	14.3926	8.61568	6.94286	0.771659	0.948283	0.765002
ENSMUSG00000098900	Gm18190	7	7265498	7278267	-	1397	transcribed_unprocessed_pseudogene	predicted gene, 18190 [Source:MGI Symbol;Acc:MGI:5010375]	315.601	403.96	444.116	56.3366	34.1198	54.8883	387.892	48.4482	3.00959	3.66e-37	2.2e-35	292	461	747	45	30	46	8.6299	11.0393	12.1144	1.54111	0.931894	1.51296
ENSMUSG00000020473	Aebp1	11	5861947	5872088	+	4058	protein_coding	AE binding protein 1 [Source:MGI Symbol;Acc:MGI:1197012]	754.417	910.444	919.741	2908.22	3166.31	2484.29	861.534	2852.94	-1.72571	3.68e-37	2.2e-35	698	1039	1547	2323	2784	2082	7.10171	8.56527	8.63684	27.3876	29.7714	23.5741
ENSMUSG00000021068	Nin	12	70011435	70113717	-	17005	protein_coding	ninein [Source:MGI Symbol;Acc:MGI:105108]	1801.74	2025.94	2124.26	667.276	504.972	595.419	1983.98	589.222	1.75313	4e-37	2.39e-35	1667	2312	3573	533	444	499	4.04742	4.5483	4.76029	1.49957	1.13305	1.34831
ENSMUSG00000006390	Elovl1	4	118428093	118432953	+	2726	protein_coding	elongation of very long chain fatty acids (FEN1/Elo2, SUR4/Elo3, yeast)-like 1 [Source:MGI Symbol;Acc:MGI:1858959]	589.05	519.628	514.27	123.941	138.754	122.902	540.983	128.532	2.07053	6.25e-37	3.72e-35	545	593	865	99	122	103	8.25448	7.27724	7.18897	1.73751	1.94212	1.73611
ENSMUSG00000024074	Crim1	17	78200248	78376592	+	5995	protein_coding	cysteine rich transmembrane BMP regulator 1 (chordin like) [Source:MGI Symbol;Acc:MGI:1354756]	517.716	656.326	649.824	1846.59	1867.49	2021.32	607.955	1911.8	-1.64982	7.95e-37	4.71e-35	479	749	1093	1475	1642	1694	3.29887	4.17956	4.13055	11.7712	11.8857	12.9835
ENSMUSG00000030306	Tmtc1	6	148232430	148444389	-	8578	protein_coding	transmembrane and tetratricopeptide repeat containing 1 [Source:MGI Symbol;Acc:MGI:3039590]	6306.62	6973.35	6576.12	2829.35	2743.23	2810.04	6618.7	2794.21	1.24423	8.4e-37	4.97e-35	5835	7958	11061	2260	2412	2355	28.085	31.0353	29.2136	12.6049	12.2021	12.6145
ENSMUSG00000028692	Akr1a1	4	116636510	116651680	-	2750	protein_coding	aldo-keto reductase family 1, member A1 (aldehyde reductase) [Source:MGI Symbol;Acc:MGI:1929955]	13357.9	11511.6	11336.5	4558.26	4466.28	3855.31	12068.7	4293.28	1.49097	1.08e-36	6.34e-35	12359	13137	19068	3641	3927	3231	185.554	159.809	157.09	63.344	61.9684	53.9846
ENSMUSG00000042532	Golga7b	19	42247574	42270348	+	2988	protein_coding	golgi autoantigen, golgin subfamily a, 7B [Source:MGI Symbol;Acc:MGI:1918396]	575	473.186	438.765	106.414	92.1233	94.2647	495.65	97.6006	2.3425	1.35e-36	7.96e-35	532	540	738	85	81	79	7.35107	6.04576	5.59567	1.36099	1.17638	1.21482
ENSMUSG00000015950	Ncf1	5	134220053	134229625	-	3663	protein_coding	neutrophil cytosolic factor 1 [Source:MGI Symbol;Acc:MGI:97283]	242.105	239.222	203.925	13.7712	7.96128	17.8984	228.417	13.2103	4.11696	1.5e-36	8.76e-35	224	273	343	11	7	15	2.52482	2.49324	2.12146	0.143672	0.0829283	0.188157
ENSMUSG00000027797	Dclk1	3	55242364	55539068	+	15296	protein_coding	doublecortin-like kinase 1 [Source:MGI Symbol;Acc:MGI:1330861]	405.31	301.437	282.403	22.5347	22.7465	42.9561	329.716	29.4124	3.48309	1.51e-36	8.8e-35	375	344	475	18	20	36	1.01221	0.752347	0.703546	0.0563005	0.0567406	0.108141
ENSMUSG00000031441	Atp11a	8	12757014	12868728	+	11150	protein_coding	ATPase, class VI, type 11A [Source:MGI Symbol;Acc:MGI:1354735]	3886.65	4471.6	4341.27	1466	1493.31	1693.18	4233.18	1550.83	1.44896	2.15e-36	1.25e-34	3596	5103	7302	1171	1313	1419	13.3157	15.3105	14.8369	5.02457	5.11013	5.84754
ENSMUSG00000045201	Lrrc3b	14	15357515	15438987	-	2026	protein_coding	leucine rich repeat containing 3B [Source:MGI Symbol;Acc:MGI:2384996]	415.037	336.487	263.378	22.5347	38.6691	15.5119	338.301	25.5719	3.7139	2.44e-36	1.41e-34	384	384	443	18	34	13	7.82548	6.34059	4.95383	0.42506	0.728251	0.294829
ENSMUSG00000029576	Radil	5	142484839	142551098	-	4803	protein_coding	Ras association and DIL domains [Source:MGI Symbol;Acc:MGI:2443088]	263.722	283.911	259.216	20.0308	38.6691	26.2509	268.95	28.3169	3.23777	4.28e-36	2.48e-34	244	324	436	16	34	22	2.09747	2.25668	2.0566	0.159377	0.307191	0.210463
ENSMUSG00000026790	Odf2	2	29889221	29931746	+	9919	protein_coding	outer dense fiber of sperm tails 2 [Source:MGI Symbol;Acc:MGI:1098824]	667.951	857.868	884.664	158.994	183.109	207.621	803.494	183.242	2.13376	5.07e-36	2.92e-34	618	979	1488	127	161	174	2.57241	3.30181	3.39869	0.612566	0.704368	0.806023
ENSMUSG00000005514	Por	5	135670033	135735326	+	4021	protein_coding	P450 (cytochrome) oxidoreductase [Source:MGI Symbol;Acc:MGI:97744]	1913.06	1721.87	1699.77	579.641	618.705	668.205	1778.23	622.184	1.51401	5.23e-36	3.01e-34	1770	1965	2859	463	544	560	18.1743	16.3481	16.1086	5.50889	5.87093	6.39912
ENSMUSG00000027333	Smox	2	131491496	131525922	+	3894	protein_coding	spermine oxidase [Source:MGI Symbol;Acc:MGI:2445356]	4355.73	3559.41	2801.44	22159.1	14353	15744.6	3572.19	17418.9	-2.28633	7.99e-36	4.58e-34	4030	4062	4712	17700	12620	13195	42.7296	34.8965	27.4149	217.468	140.639	155.697
ENSMUSG00000030621	Me3	7	89632392	89854359	+	14624	protein_coding	malic enzyme 3, NADP(+)-dependent, mitochondrial [Source:MGI Symbol;Acc:MGI:1916679]	870.065	852.61	1027.95	2869.41	3098.07	2518.9	916.874	2828.79	-1.62356	9.25e-36	5.28e-34	805	973	1729	2292	2724	2111	2.27274	2.22579	2.67859	7.49835	8.08319	6.63266
ENSMUSG00000064179	Tnnt1	7	4504570	4516382	-	2204	protein_coding	troponin T1, skeletal, slow [Source:MGI Symbol;Acc:MGI:1333868]	533.928	432.001	503.569	81.3751	114.87	90.685	489.833	95.6433	2.35283	9.98e-36	5.68e-34	494	493	847	65	101	76	9.25411	7.48295	8.7066	1.41097	1.98862	1.58441
ENSMUSG00000029388	Eif2b1	5	124570213	124579131	-	2581	protein_coding	eukaryotic translation initiation factor 2B, subunit 1 (alpha) [Source:MGI Symbol;Acc:MGI:2384802]	2969.03	2832.1	3064.22	1189.33	1154.39	1245.73	2955.12	1196.48	1.30471	1.07e-35	6.09e-34	2747	3232	5154	950	1015	1044	43.943	41.891	45.2411	17.6097	17.0655	18.5857
ENSMUSG00000031824	6430548M08Rik	8	120114152	120165306	+	6626	protein_coding	RIKEN cDNA 6430548M08 gene [Source:MGI Symbol;Acc:MGI:2443793]	2037.36	2046.97	1882.29	595.916	354.845	437.913	1988.87	462.892	2.10439	1.22e-35	6.9e-34	1885	2336	3166	476	312	367	11.7457	11.7939	10.8252	3.43695	2.04336	2.54496
ENSMUSG00000026249	Serpine2	1	79794197	79861180	-	8287	protein_coding	serine (or cysteine) peptidase inhibitor, clade E, member 2 [Source:MGI Symbol;Acc:MGI:101780]	1403.99	1484.4	1642.1	3818.37	3914.67	3763.43	1510.16	3832.16	-1.34201	1.36e-35	7.67e-34	1299	1694	2762	3050	3442	3154	6.47189	6.83839	7.55097	17.6084	18.0242	17.4876
ENSMUSG00000033965	Slc16a2	X	103697414	103821983	-	4263	protein_coding	solute carrier family 16 (monocarboxylic acid transporters), member 2 [Source:MGI Symbol;Acc:MGI:1203732]	533.928	784.261	860.288	136.46	136.479	114.549	726.159	129.163	2.49391	1.88e-35	1.06e-33	494	895	1447	109	120	96	4.78444	7.02337	7.69006	1.22329	1.22154	1.03472
ENSMUSG00000052504	Epha3	16	63543534	63864175	-	8692	protein_coding	Eph receptor A3 [Source:MGI Symbol;Acc:MGI:99612]	231.297	244.479	310.94	22.5347	21.6092	31.0238	262.239	25.0559	3.39266	2.26e-35	1.27e-33	214	279	523	18	19	26	1.01651	1.0738	1.3632	0.0990764	0.0948584	0.137442
ENSMUSG00000000532	Acvr1b	15	101174067	101213684	+	4418	protein_coding	activin A receptor, type 1B [Source:MGI Symbol;Acc:MGI:1338944]	1135.95	1359.97	1294.3	3519.16	3336.91	3975.82	1263.41	3610.63	-1.51395	2.69e-35	1.5e-33	1051	1552	2177	2811	2934	3332	9.82192	11.7518	11.1637	30.4405	28.8188	34.6534
ENSMUSG00000020604	Arsg	11	109473374	109573330	+	3906	protein_coding	arylsulfatase G [Source:MGI Symbol;Acc:MGI:1921258]	416.118	283.035	319.264	25.0385	45.493	40.5696	339.472	37.0337	3.18716	2.81e-35	1.57e-33	385	323	537	20	40	34	4.06956	2.76636	3.11472	0.244971	0.444395	0.399956
ENSMUSG00000099145	Mir8116	5	137293780	137293876	+	97	miRNA	microRNA 8116 [Source:MGI Symbol;Acc:MGI:5530867]	193.468	266.386	230.084	11.2673	17.0599	17.8984	229.979	15.4085	3.89545	2.86e-35	1.59e-33	179	304	387	9	15	15	76.1905	104.843	90.3891	4.43903	6.7106	7.10535
ENSMUSG00000025026	Add3	19	53140445	53247399	+	4938	protein_coding	adducin 3 (gamma) [Source:MGI Symbol;Acc:MGI:1351615]	1953.05	1826.15	1829.97	727.368	739.261	737.412	1869.72	734.681	1.34708	3.02e-35	1.67e-33	1807	2084	3078	581	650	618	15.1087	14.1184	14.1219	5.62914	5.71221	5.75047
ENSMUSG00000031626	Sorbs2	8	45507788	45827906	+	27851	protein_coding	sorbin and SH3 domain containing 2 [Source:MGI Symbol;Acc:MGI:1924574]	486.372	476.691	394.175	1581.18	1375.03	1810.12	452.412	1588.78	-1.81552	3.82e-35	2.11e-33	450	544	663	1263	1209	1517	0.6671	0.653425	0.539324	2.1696	1.88377	2.50271
ENSMUSG00000034614	Pik3ip1	11	3330401	3342971	+	4272	protein_coding	phosphoinositide-3-kinase interacting protein 1 [Source:MGI Symbol;Acc:MGI:1917016]	569.595	626.533	651.607	1766.47	1848.15	1603.69	615.912	1739.44	-1.49563	3.98e-35	2.19e-33	527	715	1096	1411	1625	1344	5.09329	5.59903	5.81241	15.802	16.5068	14.4555
ENSMUSG00000026239	Pde6d	1	86542994	86582629	-	2178	protein_coding	phosphodiesterase 6D, cGMP-specific, rod, delta [Source:MGI Symbol;Acc:MGI:1270843]	1834.16	1791.09	1769.33	663.52	700.592	583.486	1798.2	649.2	1.46936	4.43e-35	2.43e-33	1697	2044	2976	530	616	489	32.1694	31.395	30.9565	11.6422	12.2734	10.3161
ENSMUSG00000071708	Sms	X	157443855	157492287	-	6010	protein_coding	spermine synthase [Source:MGI Symbol;Acc:MGI:109490]	9042.19	8081.83	9060.67	3708.2	3210.67	3480.63	8728.23	3466.5	1.33236	1.16e-34	6.34e-33	8366	9223	15240	2962	2823	2917	57.4728	51.3376	57.4496	23.5791	20.3835	22.3012
ENSMUSG00000040990	Sh3kbp1	X	159627272	159978069	+	10100	protein_coding	SH3-domain kinase binding protein 1 [Source:MGI Symbol;Acc:MGI:1889583]	278.853	311.076	365.637	1032.84	1201.02	1060.78	318.522	1098.21	-1.77959	1.48e-34	8.06e-33	258	355	615	825	1056	889	1.05467	1.17583	1.37953	3.90796	4.53716	4.04433
ENSMUSG00000036832	Lpar3	3	146220963	146286186	+	2464	protein_coding	lysophosphatidic acid receptor 3 [Source:MGI Symbol;Acc:MGI:1929469]	518.797	423.238	400.12	3.75578	2.27465	1.19322	447.385	2.40788	7.54825	1.51e-34	8.24e-33	480	483	673	3	2	1	8.04303	6.55759	6.18801	0.0582502	0.0352234	0.0186477
ENSMUSG00000052727	Map1b	13	99421446	99516540	-	15846	protein_coding	microtubule-associated protein 1B [Source:MGI Symbol;Acc:MGI:1306778]	730.639	766.736	744.949	180.277	142.166	219.553	747.441	180.665	2.05016	2.06e-34	1.12e-32	676	875	1253	144	125	184	1.76135	1.84725	1.79146	0.434771	0.34232	0.533537
ENSMUSG00000031007	Atp6ap2	X	12587801	12617049	+	2618	protein_coding	ATPase, H+ transporting, lysosomal accessory protein 2 [Source:MGI Symbol;Acc:MGI:1917745]	1188.91	1136.52	1298.46	396.86	436.733	408.083	1207.96	413.892	1.54568	2.29e-34	1.24e-32	1100	1297	2184	317	384	342	17.3477	16.5733	18.8999	5.79304	6.36507	6.00237
ENSMUSG00000022865	Cxadr	16	78301489	78359774	+	7400	protein_coding	coxsackie virus and adenovirus receptor [Source:MGI Symbol;Acc:MGI:1201679]	251.833	221.696	183.116	8.76348	11.3733	4.77289	218.882	8.30321	4.70984	2.75e-34	1.48e-32	233	253	308	7	10	4	1.3	1.14374	0.942965	0.0452568	0.0586422	0.0248367
ENSMUSG00000028173	Wls	3	159839672	159938664	+	8792	protein_coding	wntless WNT ligand secretion mediator [Source:MGI Symbol;Acc:MGI:1915401]	2087.08	1816.51	1860.29	597.168	603.92	726.673	1921.29	642.587	1.57949	2.86e-34	1.54e-32	1931	2073	3129	477	531	609	9.06805	7.88768	8.06296	2.59566	2.62089	3.1827
ENSMUSG00000075415	Fnbp1	2	31026206	31142008	-	10030	protein_coding	formin binding protein 1 [Source:MGI Symbol;Acc:MGI:109606]	931.672	1116.37	1074.91	257.897	307.078	334.103	1040.98	299.692	1.79651	5.27e-34	2.83e-32	862	1274	1808	206	270	280	3.54834	4.24919	4.08389	0.982615	1.16817	1.28269
ENSMUSG00000031749	St3gal2	8	110919922	110972480	+	5041	protein_coding	ST3 beta-galactoside alpha-2,3-sialyltransferase 2 [Source:MGI Symbol;Acc:MGI:99427]	730.639	844.724	772.297	2175.85	1945.96	2181.21	782.553	2101.01	-1.42411	8.65e-34	4.63e-32	676	964	1299	1738	1711	1828	5.53668	6.39732	5.83807	16.4949	14.7291	16.6619
ENSMUSG00000021702	Thbs4	13	92751590	92794818	-	3289	protein_coding	thrombospondin 4 [Source:MGI Symbol;Acc:MGI:1101779]	9825.79	8698.73	8749.14	2491.33	2804.64	3456.77	9091.22	2917.58	1.63951	1.02e-33	5.42e-32	9091	9927	14716	1990	2466	2897	114.121	100.97	101.368	28.9472	32.5365	40.4716
ENSMUSG00000017817	Jph2	2	163336242	163397993	-	4255	protein_coding	junctophilin 2 [Source:MGI Symbol;Acc:MGI:1891496]	12027.4	12093.4	10139.7	38576.8	33456.7	29486.9	11420.2	33840.2	-1.56729	1.28e-33	6.83e-32	11128	13801	17055	30814	29417	24712	107.978	108.505	90.809	346.47	300.013	266.854
ENSMUSG00000019854	Reps1	10	18055861	18125155	+	5564	protein_coding	RalBP1 associated Eps domain containing protein [Source:MGI Symbol;Acc:MGI:1196373]	1347.79	1441.46	1431.04	504.526	506.11	558.429	1406.76	523.021	1.42791	1.53e-33	8.14e-32	1247	1645	2407	403	445	468	9.25334	9.89046	9.80089	3.46525	3.47068	3.86478
ENSMUSG00000058407	Txndc9	1	37985189	37997893	-	9102	protein_coding	thioredoxin domain containing 9 [Source:MGI Symbol;Acc:MGI:2138153]	1958.46	1659.65	1847.81	672.284	664.198	689.683	1821.97	675.388	1.43145	1.78e-33	9.4e-32	1812	1894	3108	537	584	578	8.21941	6.96115	7.73608	2.82263	2.78431	2.91781
ENSMUSG00000025887	Casp12	9	5345430	5373032	+	3840	protein_coding	caspase 12 [Source:MGI Symbol;Acc:MGI:1312922]	54.0413	53.4524	59.4532	381.837	305.94	560.815	55.649	416.198	-2.89779	1.78e-33	9.4e-32	50	61	100	305	269	470	0.537599	0.531418	0.589991	3.80002	3.03993	5.62384
ENSMUSG00000032177	Pde4a	9	21165714	21213248	+	7655	protein_coding	phosphodiesterase 4A, cAMP specific [Source:MGI Symbol;Acc:MGI:99558]	635.526	889.414	934.01	2869.41	2796.68	2768.28	819.65	2811.46	-1.7751	1.84e-33	9.7e-32	588	1015	1571	2292	2459	2320	3.1714	4.43566	4.64951	14.3247	13.9398	13.9254
ENSMUSG00000022096	Hr	14	70552212	70573548	+	6919	protein_coding	hairless [Source:MGI Symbol;Acc:MGI:96223]	873.308	1094.46	1178.36	3923.53	3048.03	3831.44	1048.71	3601	-1.77769	2.36e-33	1.24e-31	808	1249	1982	3134	2680	3211	4.82156	6.03889	6.48988	21.6707	16.8087	21.3237
ENSMUSG00000054843	Atrnl1	19	57611034	58133338	+	6581	protein_coding	attractin like 1 [Source:MGI Symbol;Acc:MGI:2147749]	606.344	712.407	675.389	166.506	192.208	198.075	664.713	185.596	1.84062	3.23e-33	1.69e-31	561	813	1136	133	169	166	3.51958	4.13272	3.91078	0.96689	1.11439	1.159
ENSMUSG00000020102	Slc16a7	10	125219270	125389465	-	11839	protein_coding	solute carrier family 16 (monocarboxylic acid transporters), member 7 [Source:MGI Symbol;Acc:MGI:1330284]	226.974	202.418	192.034	20.0308	12.5106	16.7051	207.142	16.4155	3.66225	3.37e-33	1.76e-31	210	231	323	16	11	14	0.732358	0.652732	0.618108	0.064658	0.0403199	0.0543349
ENSMUSG00000037089	Slc35b2	17	45563874	45567671	+	3105	protein_coding	solute carrier family 35, member B2 [Source:MGI Symbol;Acc:MGI:1921086]	2135.71	1880.47	1716.41	683.551	650.55	584.68	1910.87	639.594	1.57804	3.49e-33	1.82e-31	1976	2146	2887	546	572	490	26.2751	23.121	21.065	8.41295	7.99422	7.25104
ENSMUSG00000044461	Shisa2	14	59625308	59631660	+	3672	protein_coding	shisa family member 2 [Source:MGI Symbol;Acc:MGI:2444716]	885.197	1040.13	1067.78	3507.89	2660.2	3288.52	997.703	3152.21	-1.65804	3.8e-33	1.97e-31	819	1187	1796	2802	2339	2756	9.20875	10.814	11.081	36.5076	27.642	34.486
ENSMUSG00000053819	Camk2d	3	126596302	126846326	+	22493	protein_coding	calcium/calmodulin-dependent protein kinase II, delta [Source:MGI Symbol;Acc:MGI:1341265]	3857.47	3810.9	3886.46	1471.01	1292	1622.78	3851.61	1461.93	1.39784	4.05e-33	2.09e-31	3569	4349	6537	1175	1136	1360	6.55116	6.46815	6.58427	2.49924	2.19166	2.77816
ENSMUSG00000062110	Scfd2	5	74204816	74531759	-	8196	protein_coding	Sec1 family domain containing 2 [Source:MGI Symbol;Acc:MGI:2443446]	674.436	692.253	791.322	207.82	202.444	225.519	719.337	211.928	1.76532	6.4e-33	3.3e-31	624	790	1331	166	178	189	3.14342	3.2245	3.67919	0.968999	0.942454	1.05956
ENSMUSG00000022364	Tbc1d31	15	57912199	57970067	+	6366	protein_coding	TBC1 domain family, member 31 [Source:MGI Symbol;Acc:MGI:2684931]	399.906	344.374	328.776	62.5963	42.081	70.4002	357.685	58.3592	2.617	8.88e-33	4.57e-31	370	393	553	50	37	59	2.39969	2.06521	1.96805	0.375769	0.252219	0.425845
ENSMUSG00000024892	Pcx	19	4510472	4621752	+	4637	protein_coding	pyruvate carboxylase [Source:MGI Symbol;Acc:MGI:97520]	679.84	847.353	819.86	2992.1	2189.35	2827.94	782.351	2669.8	-1.76913	9.28e-33	4.76e-31	629	967	1379	2390	1925	2370	5.60058	6.97633	6.73758	24.6591	18.0151	23.4843
ENSMUSG00000028445	Enho	4	41638144	41640324	-	1269	protein_coding	energy homeostasis associated [Source:MGI Symbol;Acc:MGI:1916888]	3929.88	2801.43	2617.73	706.086	349.159	493.995	3116.35	516.413	2.59385	1.03e-32	5.28e-31	3636	3197	4403	564	307	414	118.299	84.2789	78.6075	21.2635	10.4983	14.9901
ENSMUSG00000028988	Ctnnbip1	4	149518236	149566437	+	2792	protein_coding	catenin beta interacting protein 1 [Source:MGI Symbol;Acc:MGI:1915756]	1309.96	1293.37	1120.1	439.426	345.747	383.025	1241.14	389.399	1.67229	1.15e-32	5.87e-31	1212	1476	1884	351	304	321	17.9228	17.6851	15.2877	6.01463	4.72498	5.2827
ENSMUSG00000020121	Srgap1	10	121780991	122047315	-	9132	protein_coding	SLIT-ROBO Rho GTPase activating protein 1 [Source:MGI Symbol;Acc:MGI:2152936]	170.771	236.593	213.437	12.5193	12.5106	16.7051	206.933	13.9117	3.89761	1.28e-32	6.53e-31	158	270	359	10	11	14	0.714349	0.98909	0.890646	0.0523904	0.0522719	0.0704414
ENSMUSG00000039115	Itga9	9	118606690	118901003	+	7691	protein_coding	integrin alpha 9 [Source:MGI Symbol;Acc:MGI:104756]	449.624	481.948	434.603	100.154	93.2607	124.095	455.392	105.837	2.10525	1.36e-32	6.9e-31	416	550	731	80	82	104	2.23321	2.39231	2.15333	0.49765	0.462672	0.621322
ENSMUSG00000030978	Rrm1	7	102441695	102469771	+	11012	protein_coding	ribonucleotide reductase M1 [Source:MGI Symbol;Acc:MGI:98180]	2828.52	2868.03	2891.21	1139.25	1231.72	1267.2	2862.59	1212.73	1.23897	1.59e-32	8.06e-31	2617	3273	4863	910	1083	1062	9.81198	9.943	10.0049	3.9536	4.2678	4.43123
ENSMUSG00000033161	Atp1a1	3	101576219	101604684	-	4568	protein_coding	ATPase, Na+/K+ transporting, alpha 1 polypeptide [Source:MGI Symbol;Acc:MGI:88105]	4808.6	5159.47	4499.42	2085.71	1836.78	1842.34	4822.5	1921.61	1.32746	1.74e-32	8.79e-31	4449	5888	7568	1666	1615	1544	40.212	43.1201	37.5346	17.4488	15.3422	15.5306
ENSMUSG00000030554	Synm	7	67730160	67759742	-	7933	protein_coding	synemin, intermediate filament protein [Source:MGI Symbol;Acc:MGI:2661187]	10758.5	12131.1	11701	28606.5	27005.8	25257	11530.2	26956.4	-1.22511	2.24e-32	1.13e-30	9954	13844	19681	22850	23745	21167	51.8059	58.3797	56.2065	137.805	129.89	122.599
ENSMUSG00000087366	Junos	4	95051534	95167318	+	4117	antisense	jun proto-oncogene, opposite strand [Source:MGI Symbol;Acc:MGI:2652837]	127.538	124.43	133.77	459.457	501.56	447.459	128.579	469.492	-1.86617	2.33e-32	1.17e-30	118	142	225	367	441	375	1.18337	1.15384	1.23816	4.26484	4.64836	4.1852
ENSMUSG00000061322	Dnaic1	4	41569775	41638158	+	2782	protein_coding	dynein, axonemal, intermediate chain 1 [Source:MGI Symbol;Acc:MGI:1916172]	1133.79	835.961	696.792	17.527	3.41198	14.3187	888.847	11.7525	6.25175	2.92e-32	1.46e-30	1049	954	1172	14	3	12	15.5682	11.4717	9.54437	0.240762	0.0467957	0.198194
ENSMUSG00000016487	Ppfibp1	6	146888487	147032025	+	11135	protein_coding	PTPRF interacting protein, binding protein 1 (liprin beta 1) [Source:MGI Symbol;Acc:MGI:1914783]	2512.92	3051.17	3214.64	921.417	736.987	987.989	2926.24	882.131	1.73101	2.94e-32	1.47e-30	2325	3482	5407	736	648	828	8.62089	10.4611	11.0013	3.16231	2.52538	3.41669
ENSMUSG00000020723	Cacng4	11	107732357	107794557	-	3575	protein_coding	calcium channel, voltage-dependent, gamma subunit 4 [Source:MGI Symbol;Acc:MGI:1859167]	406.391	324.22	274.079	0	1.13733	7.15934	334.897	2.76556	6.90796	5.11e-32	2.54e-30	376	370	461	0	1	6	4.34241	3.46229	2.92147	0	0.0121385	0.0771154
ENSMUSG00000021238	Aldh6a1	12	84430717	84451004	-	5784	protein_coding	aldehyde dehydrogenase family 6, subfamily A1 [Source:MGI Symbol;Acc:MGI:1915077]	1393.19	1413.42	1669.45	3706.95	3979.5	4313.5	1492.02	3999.99	-1.42135	6.2e-32	3.08e-30	1289	1613	2808	2961	3499	3615	9.20119	9.32919	10.9988	24.4922	26.2517	28.7175
ENSMUSG00000046711	Hmga1	17	27556497	27563674	+	2125	protein_coding	high mobility group AT-hook 1 [Source:MGI Symbol;Acc:MGI:96160]	2773.4	2780.4	2683.12	1052.87	974.688	772.016	2745.64	933.191	1.55697	7.69e-32	3.81e-30	2566	3173	4513	841	857	647	49.856	49.9515	48.1153	18.9345	17.501	13.9898
ENSMUSG00000015668	Pdzd11	X	100622883	100626568	-	2127	protein_coding	PDZ domain containing 11 [Source:MGI Symbol;Acc:MGI:1919871]	565.272	538.029	477.409	142.719	141.028	143.187	526.904	142.312	1.88609	8.39e-32	4.15e-30	523	614	803	114	124	120	10.152	9.65692	8.55312	2.56422	2.52986	2.59227
ENSMUSG00000055489	Ano5	7	51511029	51598709	+	7820	protein_coding	anoctamin 5 [Source:MGI Symbol;Acc:MGI:3576659]	1406.16	1742.9	1733.66	5353.23	4710.8	6818.08	1627.57	5627.37	-1.7889	8.94e-32	4.4e-30	1301	1989	2916	4276	4142	5714	6.86894	8.50875	8.44807	26.1606	22.985	33.5737
ENSMUSG00000033863	Klf9	19	23141226	23166911	+	3263	protein_coding	Kruppel-like factor 9 [Source:MGI Symbol;Acc:MGI:1333856]	923.026	1424.81	1539.24	4911.3	4940.54	5542.52	1295.69	5131.46	-1.98366	9.34e-32	4.59e-30	854	1626	2589	3923	4344	4645	10.8059	16.6702	17.9759	57.5199	57.7716	65.4086
ENSMUSG00000024542	Cep192	18	67800107	67885170	+	12484	protein_coding	centrosomal protein 192 [Source:MGI Symbol;Acc:MGI:1918049]	283.177	342.621	317.48	47.5732	45.493	65.6273	314.426	52.8978	2.57328	1.02e-31	5.01e-30	262	391	534	38	40	55	0.866497	1.04776	0.96909	0.145629	0.139043	0.20243
ENSMUSG00000060512	0610040J01Rik	5	63812363	63899625	+	2403	protein_coding	RIKEN cDNA 0610040J01 gene [Source:MGI Symbol;Acc:MGI:1923511]	95.1127	84.1219	101.665	381.837	408.3	368.706	93.6332	386.281	-2.03994	1.07e-31	5.24e-30	88	96	171	305	359	309	1.51199	1.33646	1.6122	6.07244	6.4831	5.90841
ENSMUSG00000025268	Maged2	X	150806370	150814345	-	3239	protein_coding	melanoma antigen, family D, 2 [Source:MGI Symbol;Acc:MGI:1933391]	938.157	878.022	818.671	299.21	303.666	278.021	878.283	293.632	1.57901	1.09e-31	5.33e-30	868	1002	1377	239	267	233	11.0644	10.3489	9.63163	3.53024	3.57719	3.3053
ENSMUSG00000026380	Tfcp2l1	1	118627945	118685168	+	9438	protein_coding	transcription factor CP2-like 1 [Source:MGI Symbol;Acc:MGI:2444691]	89.7086	98.1422	77.8837	484.495	354.845	539.337	88.5782	459.559	-2.38099	1.33e-31	6.47e-30	83	112	131	387	312	452	0.363093	0.396987	0.314462	1.96177	1.43455	2.20052
ENSMUSG00000045994	B3gat1	9	26733728	26763101	+	4960	protein_coding	beta-1,3-glucuronyltransferase 1 (glucuronosyltransferase P) [Source:MGI Symbol;Acc:MGI:1924148]	186.983	191.027	175.982	6.25963	6.82395	8.35257	184.664	7.14538	4.68905	1.4e-31	6.78e-30	173	218	296	5	6	7	1.44007	1.47032	1.35203	0.0482287	0.0524942	0.0648459
ENSMUSG00000032300	1700017B05Rik	9	57253117	57262612	-	5235	protein_coding	RIKEN cDNA 1700017B05 gene [Source:MGI Symbol;Acc:MGI:1921461]	411.795	361.023	312.129	65.1001	59.1409	76.3663	361.649	66.8691	2.4323	1.62e-31	7.83e-30	381	412	525	52	52	64	3.00488	2.6328	2.27206	0.47523	0.431051	0.561732
ENSMUSG00000022197	Pdzd2	15	12359711	12739924	-	18419	protein_coding	PDZ domain containing 2 [Source:MGI Symbol;Acc:MGI:1922394]	321.005	347.003	343.64	947.707	934.881	1115.66	337.216	999.418	-1.56584	2.02e-31	9.77e-30	297	396	578	757	822	935	0.665748	0.719228	0.710949	1.96629	1.93663	2.33245
ENSMUSG00000041548	Hspb8	5	116408491	116422864	-	1950	protein_coding	heat shock protein 8 [Source:MGI Symbol;Acc:MGI:2135756]	31160.2	31168.9	28821.7	11763.1	8395.73	10836.9	30383.6	10331.9	1.55623	2.58e-31	1.24e-29	28830	35570	48478	9396	7382	9082	610.421	610.221	563.231	230.529	164.279	214
ENSMUSG00000021765	Fst	13	114452290	114458951	-	4589	protein_coding	follistatin [Source:MGI Symbol;Acc:MGI:95586]	270.207	248.861	250.893	35.0539	25.0212	45.3425	256.653	35.1392	2.87135	3.44e-31	1.65e-29	250	284	422	28	22	38	2.24927	2.07032	2.08339	0.291916	0.20804	0.38048
ENSMUSG00000021556	Golm1	13	59634626	59675811	-	4424	protein_coding	golgi membrane protein 1 [Source:MGI Symbol;Acc:MGI:1917329]	18.374	34.1745	39.2391	310.477	221.778	261.316	30.5959	264.524	-3.07207	4.32e-31	2.07e-29	17	39	66	248	195	219	0.158655	0.294908	0.337991	2.68197	1.91276	2.27455
ENSMUSG00000050199	Lgr4	2	109917647	110014257	+	5884	protein_coding	leucine-rich repeat-containing G protein-coupled receptor 4 [Source:MGI Symbol;Acc:MGI:1891468]	416.118	491.587	458.384	1283.22	1223.76	1188.45	455.363	1231.81	-1.43387	4.45e-31	2.12e-29	385	561	771	1025	1076	996	2.70151	3.18954	2.96865	8.33429	7.93563	7.77773
ENSMUSG00000029769	Ccdc136	6	29396309	29426994	+	4334	protein_coding	coiled-coil domain containing 136 [Source:MGI Symbol;Acc:MGI:1918128]	1103.52	1075.18	974.438	316.737	332.099	391.377	1051.05	346.738	1.59853	5.64e-31	2.69e-29	1021	1227	1639	253	292	328	9.72649	9.47095	8.56775	2.79286	2.92372	3.47737
ENSMUSG00000025911	Adhfe1	1	9547948	9580673	+	3780	protein_coding	alcohol dehydrogenase, iron containing, 1 [Source:MGI Symbol;Acc:MGI:1923437]	202.115	262.005	249.109	729.872	832.522	902.077	237.743	821.491	-1.78436	6.78e-31	3.22e-29	187	299	419	583	732	756	2.04253	2.64617	2.5113	7.37894	8.40352	9.18959
ENSMUSG00000043091	Tuba1c	15	99029891	99038110	+	2287	protein_coding	tubulin, alpha 1C [Source:MGI Symbol;Acc:MGI:1095409]	512.312	461.794	507.136	93.8944	88.7114	138.414	493.747	107.007	2.20647	7.8e-31	3.7e-29	474	527	853	75	78	116	8.5572	7.70872	8.45005	1.56896	1.48003	2.33055
ENSMUSG00000040828	Catsperd	17	56628143	56664456	+	3590	protein_coding	cation channel sperm associated auxiliary subunit delta [Source:MGI Symbol;Acc:MGI:2147030]	277.772	283.035	285.375	0	6.82395	1.19322	282.061	2.67239	6.66722	9.67e-31	4.57e-29	257	323	480	0	6	1	2.95568	3.00986	3.02917	0	0.0725268	0.0127989
ENSMUSG00000008540	Mgst1	6	138140316	138156755	+	2013	protein_coding	microsomal glutathione S-transferase 1 [Source:MGI Symbol;Acc:MGI:1913850]	394.502	386.435	438.17	1056.62	1164.62	1260.04	406.369	1160.43	-1.51137	1.04e-30	4.92e-29	365	441	737	844	1024	1056	7.48632	7.32879	8.29469	20.0593	22.0749	24.1038
ENSMUSG00000001750	Tcirg1	19	3896050	3907133	-	4470	protein_coding	T cell, immune regulator 1, ATPase, H+ transporting, lysosomal V0 protein A3 [Source:MGI Symbol;Acc:MGI:1350931]	455.028	496.845	535.079	137.712	137.616	116.936	495.651	130.755	1.92479	1.12e-30	5.26e-29	421	567	900	110	121	98	3.88861	4.24339	4.56154	1.17734	1.17468	1.00736
ENSMUSG00000015312	Gadd45b	10	80930073	80932204	+	1589	protein_coding	growth arrest and DNA-damage-inducible 45 beta [Source:MGI Symbol;Acc:MGI:107776]	397.744	432.877	438.17	1110.46	1305.65	1131.18	422.931	1182.43	-1.48157	1.27e-30	5.95e-29	368	494	737	887	1148	948	9.56188	10.4002	10.508	26.7065	31.3516	27.4126
ENSMUSG00000027016	Zfp385b	2	77410634	77819639	-	8223	protein_coding	zinc finger protein 385B [Source:MGI Symbol;Acc:MGI:2444734]	88.6278	72.7304	60.6423	324.249	368.493	430.754	74.0001	374.499	-2.35728	1.5e-30	7.01e-29	82	83	102	259	324	361	0.411721	0.337665	0.281026	1.50691	1.70984	2.01717
ENSMUSG00000022464	Slc38a4	15	96994820	97055956	-	4261	protein_coding	solute carrier family 38, member 4 [Source:MGI Symbol;Acc:MGI:1916604]	727.396	649.316	573.724	2803.06	1859.53	2397.19	650.145	2353.26	-1.85778	1.78e-30	8.3e-29	673	741	965	2239	1635	2009	6.52113	5.81761	5.13089	25.1397	16.6513	21.6638
ENSMUSG00000059811	Atl2	17	79848390	79896123	-	9844	protein_coding	atlastin GTPase 2 [Source:MGI Symbol;Acc:MGI:1929492]	3386.23	3318.43	3456.61	7489.02	7232.25	8337.05	3387.09	7686.11	-1.18208	1.83e-30	8.51e-29	3133	3787	5814	5982	6359	6987	13.1404	12.8695	13.3807	29.0731	28.0323	32.6126
ENSMUSG00000021814	Anxa7	14	20455260	20480133	-	5991	protein_coding	annexin A7 [Source:MGI Symbol;Acc:MGI:88031]	4822.65	4985.97	5540.45	1687.6	1487.62	2045.19	5116.36	1740.13	1.5563	1.85e-30	8.59e-29	4462	5690	9319	1348	1308	1714	30.7503	31.7724	35.2409	10.7648	9.47437	13.1455
ENSMUSG00000031596	Slc7a2	8	40862396	40922308	+	9135	protein_coding	solute carrier family 7 (cationic amino acid transporter, y+ system), member 2 [Source:MGI Symbol;Acc:MGI:99828]	516.635	623.028	711.061	2750.48	2229.16	4111.85	616.908	3030.5	-2.29435	1.86e-30	8.63e-29	478	711	1196	2197	1960	3446	2.16042	2.60375	2.96619	11.5064	9.31085	17.333
ENSMUSG00000061086	Myl4	11	104550663	104595753	+	4637	protein_coding	myosin, light polypeptide 4 [Source:MGI Symbol;Acc:MGI:97267]	1539.1	1032.25	884.664	251.637	153.539	151.539	1152	185.572	2.63444	2.02e-30	9.33e-29	1424	1178	1488	201	135	127	12.6792	8.49857	7.27014	2.07384	1.26339	1.25844
ENSMUSG00000026701	Prdx6	1	161240112	161251219	-	4804	protein_coding	peroxiredoxin 6 [Source:MGI Symbol;Acc:MGI:894320]	7089.14	5989.3	5837.12	2238.44	2618.12	2242.07	6305.19	2366.21	1.41347	2.19e-30	1.01e-28	6559	6835	9818	1788	2302	1879	56.3708	47.5963	46.3017	17.8066	20.7943	17.9717
ENSMUSG00000034211	Mrps17	5	129715497	129722556	+	6490	protein_coding	mitochondrial ribosomal protein S17 [Source:MGI Symbol;Acc:MGI:1913508]	2421.05	2056.6	2122.48	816.255	898.487	775.595	2200.05	830.113	1.40523	2.34e-30	1.08e-28	2240	2347	3570	652	790	650	14.2503	12.0978	12.4624	4.8064	5.28231	4.60187
ENSMUSG00000024526	Cidea	18	67343564	67367794	+	1164	protein_coding	cell death-inducing DNA fragmentation factor, alpha subunit-like effector A [Source:MGI Symbol;Acc:MGI:1270845]	164.286	222.572	227.111	13.7712	21.6092	15.5119	204.656	16.9641	3.58982	3.01e-30	1.38e-28	152	254	382	11	19	13	5.3915	7.29993	7.4351	0.452123	0.708341	0.513164
ENSMUSG00000021180	Rps6ka5	12	100548439	100726983	-	11932	protein_coding	ribosomal protein S6 kinase, polypeptide 5 [Source:MGI Symbol;Acc:MGI:1920336]	201.034	229.583	210.464	708.59	658.511	879.406	213.694	748.836	-1.80817	4.67e-30	2.14e-28	186	262	354	566	579	737	0.643604	0.734557	0.672151	2.26945	2.10575	2.83805
ENSMUSG00000025592	Dach2	X	113297510	113836386	+	9868	protein_coding	dachshund family transcription factor 2 [Source:MGI Symbol;Acc:MGI:1890446]	16.2124	23.6593	29.1321	174.018	213.817	262.509	23.0013	216.781	-3.19902	5.2e-30	2.37e-28	15	27	49	139	188	220	0.0627598	0.0915319	0.112498	0.673912	0.826743	1.02438
ENSMUSG00000033307	Mif	10	75859353	75860240	-	745	protein_coding	macrophage migration inhibitory factor (glycosylation-inhibiting factor) [Source:MGI Symbol;Acc:MGI:96982]	3685.62	3145.81	3140.91	1363.35	1382.99	1298.23	3324.11	1348.19	1.30132	5.38e-30	2.45e-28	3410	3590	5283	1089	1216	1088	188.981	161.204	160.657	69.9341	70.8303	67.1025
ENSMUSG00000023066	Rttn	18	88971790	89131013	+	7268	protein_coding	rotatin [Source:MGI Symbol;Acc:MGI:2179288]	1787.69	1201.37	953.035	23.7866	23.8838	53.6951	1314.03	33.7885	5.28087	6.71e-30	3.05e-28	1654	1371	1603	19	21	45	9.39593	6.31045	4.99684	0.125071	0.125385	0.284488
ENSMUSG00000051515	Fam181b	7	93079865	93081867	+	2003	protein_coding	family with sequence similarity 181, member B [Source:MGI Symbol;Acc:MGI:1930951]	469.079	280.406	188.467	22.5347	18.1972	17.8984	312.651	19.5434	3.99693	7.49e-30	3.39e-28	434	320	317	18	16	15	8.94598	5.3445	3.58554	0.429941	0.346642	0.344093
ENSMUSG00000000440	Pparg	6	115360951	115490399	+	2953	protein_coding	peroxisome proliferator activated receptor gamma [Source:MGI Symbol;Acc:MGI:97747]	321.005	366.281	359.097	86.3828	76.2008	73.9799	348.795	78.8545	2.14823	8.14e-30	3.68e-28	297	418	604	69	67	62	4.15253	4.73533	4.63394	1.1179	0.984585	0.964704
ENSMUSG00000047139	Cd24a	10	43578284	43584265	+	2580	protein_coding	CD24a antigen [Source:MGI Symbol;Acc:MGI:88323]	2929.04	2986.33	3696.8	9684.89	8293.38	11077.9	3204.06	9685.39	-1.59524	8.95e-30	4.03e-28	2710	3408	6218	7736	7292	9284	43.368	44.1894	54.6019	143.454	122.65	165.341
ENSMUSG00000020988	L2hgdh	12	69690433	69724873	-	3466	protein_coding	L-2-hydroxyglutarate dehydrogenase [Source:MGI Symbol;Acc:MGI:2384968]	652.819	726.427	819.265	1874.13	2030.13	1940.18	732.837	1948.15	-1.40744	9.24e-30	4.16e-28	604	829	1378	1497	1785	1626	7.19495	8.00136	9.00736	20.6638	22.3487	21.5555
ENSMUSG00000061126	Cyp4f39	17	32468462	32492479	+	1599	protein_coding	cytochrome P450, family 4, subfamily f, polypeptide 39 [Source:MGI Symbol;Acc:MGI:2445210]	216.165	301.437	205.114	967.738	817.737	945.033	240.905	910.169	-1.91959	9.78e-30	4.39e-28	200	344	345	773	719	792	5.16417	7.19694	4.88818	23.1285	19.5129	22.7585
ENSMUSG00000045875	Adra1a	14	66635251	66771168	+	8728	protein_coding	adrenergic receptor, alpha 1a [Source:MGI Symbol;Acc:MGI:104773]	206.438	233.964	199.168	22.5347	9.0986	26.2509	213.19	19.2947	3.4755	1.04e-29	4.64e-28	191	267	335	18	8	22	0.90352	1.02337	0.869574	0.0986677	0.0397756	0.115817
ENSMUSG00000053398	Phgdh	3	98313170	98339990	-	2486	protein_coding	3-phosphoglycerate dehydrogenase [Source:MGI Symbol;Acc:MGI:1355330]	568.515	423.238	256.838	27.5424	18.1972	48.9222	416.197	31.5539	3.72052	1.2e-29	5.38e-28	526	483	432	22	16	41	8.73583	6.49956	3.93694	0.423388	0.279293	0.75779
ENSMUSG00000042015	Wdr41	13	94976344	95023314	+	5726	protein_coding	WD repeat domain 41 [Source:MGI Symbol;Acc:MGI:2445123]	1806.06	1921.66	1783	743.644	806.364	718.321	1836.91	756.109	1.28016	1.67e-29	7.45e-28	1671	2193	2999	594	709	602	12.0488	12.8122	11.8659	4.96309	5.37325	4.83071
ENSMUSG00000021047	Nova1	12	46694517	46818929	-	8747	protein_coding	neuro-oncological ventral antigen 1 [Source:MGI Symbol;Acc:MGI:104297]	310.197	281.283	293.699	52.5809	35.2571	62.0476	295.06	49.9619	2.56542	1.76e-29	7.82e-28	287	321	494	42	31	52	1.3547	1.22768	1.27951	0.229725	0.153796	0.273156
ENSMUSG00000090946	Ccdc71l	12	32378704	32382943	+	4240	protein_coding	coiled-coil domain containing 71 like [Source:MGI Symbol;Acc:MGI:1919373]	1431.01	1141.78	1055.29	386.845	342.335	380.638	1209.36	369.939	1.70748	2.1e-29	9.3e-28	1324	1303	1775	309	301	319	12.8926	10.2805	9.48438	3.48666	3.08065	3.45693
ENSMUSG00000034311	Kif4	X	100625737	100727214	+	5514	protein_coding	kinesin family member 4 [Source:MGI Symbol;Acc:MGI:108389]	408.552	351.384	346.612	2.50385	0	3.57967	368.85	2.02784	7.53299	2.28e-29	1.01e-27	378	401	583	2	0	3	2.83038	2.43285	2.3954	0.0173532	0	0.0249989
ENSMUSG00000020736	Nt5c	11	115490420	115491862	-	1140	protein_coding	5',3'-nucleotidase, cytosolic [Source:MGI Symbol;Acc:MGI:1354954]	509.069	469.68	399.526	100.154	112.595	69.207	459.425	93.9854	2.28569	2.46e-29	1.08e-27	471	536	672	80	99	58	17.0583	15.7289	13.3549	3.35739	3.76853	2.3377
ENSMUSG00000054717	Hmgb2	8	57511907	57515999	+	3003	protein_coding	high mobility group box 2 [Source:MGI Symbol;Acc:MGI:96157]	421.522	365.404	414.389	68.8559	95.5353	101.424	400.439	88.6051	2.17323	2.89e-29	1.27e-27	390	417	697	55	84	85	5.36202	4.64535	5.25841	0.876243	1.21385	1.30056
ENSMUSG00000047786	Lix1	17	17402672	17459387	+	3434	protein_coding	limb and CNS expressed 1 [Source:MGI Symbol;Acc:MGI:1913893]	172.932	162.986	166.469	8.76348	10.2359	4.77289	167.462	7.9241	4.39721	3.23e-29	1.42e-27	160	186	280	7	9	4	1.92371	1.81197	1.84729	0.0975248	0.113732	0.0535212
ENSMUSG00000073987	Ggh	4	20042052	20066750	+	1965	protein_coding	gamma-glutamyl hydrolase [Source:MGI Symbol;Acc:MGI:1329035]	747.932	555.555	574.318	158.994	158.088	173.017	625.935	163.367	1.93532	3.27e-29	1.43e-27	692	634	966	127	139	145	14.5399	10.7936	11.1376	3.09213	3.06969	3.39056
ENSMUSG00000062151	Unc13c	9	73479422	73968966	-	8796	protein_coding	unc-13 homolog C [Source:MGI Symbol;Acc:MGI:2149021]	195.63	156.852	217.599	6.25963	15.9226	15.5119	190.027	12.5647	3.90837	3.34e-29	1.46e-27	181	179	366	5	14	13	0.849596	0.680778	0.942698	0.0271958	0.0690692	0.0679085
ENSMUSG00000096188	Cmtm4	8	104348191	104395807	-	7734	protein_coding	CKLF-like MARVEL transmembrane domain containing 4 [Source:MGI Symbol;Acc:MGI:2142888]	1054.89	1116.37	1246.73	391.853	432.184	417.628	1139.33	413.888	1.46196	3.73e-29	1.63e-27	976	1274	2097	313	380	350	5.21033	5.51065	6.14286	1.93623	2.13217	2.07936
ENSMUSG00000053436	Mapk14	17	28691329	28748406	+	4376	protein_coding	mitogen-activated protein kinase 14 [Source:MGI Symbol;Acc:MGI:1346865]	1866.59	2212.58	2105.24	4829.93	4639.15	4918.47	2061.47	4795.85	-1.21741	3.91e-29	1.7e-27	1727	2525	3541	3858	4079	4122	16.2942	19.3029	18.3327	42.1796	40.45	43.2809
ENSMUSG00000033182	Kbtbd12	6	88545114	88637950	-	9381	protein_coding	kelch repeat and BTB (POZ) domain containing 12 [Source:MGI Symbol;Acc:MGI:1918481]	252.913	264.633	276.458	963.982	722.202	976.057	264.668	887.414	-1.74279	7.14e-29	3.1e-27	234	302	465	770	635	818	1.02988	1.07695	1.123	3.92698	2.93742	4.00655
ENSMUSG00000075408	6030408B16Rik	15	101293212	101297426	+	1967	protein_coding	RIKEN cDNA 6030408B16 gene [Source:MGI Symbol;Acc:MGI:1924967]	990.037	738.695	797.862	1.25193	2.27465	0	842.198	1.17553	9.46318	7.56e-29	3.27e-27	916	843	1342	1	2	0	19.227	14.3371	15.457	0.0243228	0.0441233	0
ENSMUSG00000038576	Susd4	1	182763860	182896591	+	3858	protein_coding	sushi domain containing 4 [Source:MGI Symbol;Acc:MGI:2138351]	182.66	191.903	145.66	7.51155	12.5106	7.15934	173.408	9.06049	4.24469	8.5e-29	3.67e-27	169	219	245	6	11	6	1.80861	1.89898	1.43873	0.0744057	0.123729	0.0714587
ENSMUSG00000024294	Mib1	18	10725548	10818704	+	10369	protein_coding	mindbomb E3 ubiquitin protein ligase 1 [Source:MGI Symbol;Acc:MGI:2443157]	1112.17	1119	1013.08	3089.75	2474.82	3111.93	1081.42	2892.17	-1.41994	8.88e-29	3.83e-27	1029	1277	1704	2468	2176	2608	4.0973	4.11995	3.72314	11.3874	9.10676	11.5568
ENSMUSG00000026251	Chrnd	1	87190607	87200070	+	3288	protein_coding	cholinergic receptor, nicotinic, delta polypeptide [Source:MGI Symbol;Acc:MGI:87893]	298.308	390.816	331.154	73.8636	67.1022	72.7866	340.093	71.2508	2.25699	1.04e-28	4.47e-27	276	446	557	59	59	61	3.46574	4.53775	3.83796	0.858494	0.778686	0.85244
ENSMUSG00000029994	Anxa4	6	86736840	86793584	-	4645	protein_coding	annexin A4 [Source:MGI Symbol;Acc:MGI:88030]	530.686	626.533	626.042	169.01	154.676	192.109	594.42	171.932	1.79212	1.05e-28	4.51e-27	491	715	1053	135	136	161	4.3643	5.14942	5.13593	1.39048	1.27056	1.5926
ENSMUSG00000022419	Deptor	15	55112317	55259271	+	8874	protein_coding	DEP domain containing MTOR-interacting protein [Source:MGI Symbol;Acc:MGI:2146322]	536.09	567.823	617.125	1948	1555.86	2385.25	573.679	1963.04	-1.77307	1.3e-28	5.57e-27	496	648	1038	1556	1368	1999	2.30771	2.44283	2.65005	8.38895	6.68973	10.3505
ENSMUSG00000048939	Atp13a5	16	29231851	29378732	-	4661	protein_coding	ATPase type 13A5 [Source:MGI Symbol;Acc:MGI:2444068]	23.7782	22.783	21.4032	201.56	147.852	215.973	22.6548	188.462	-3.06332	1.32e-28	5.63e-27	22	26	36	161	130	181	0.194878	0.186609	0.174985	1.65259	1.21034	1.78429
ENSMUSG00000039419	Cntnap2	6	45059357	47304213	+	10248	protein_coding	contactin associated protein-like 2 [Source:MGI Symbol;Acc:MGI:1914047]	480.968	495.969	728.302	126.444	88.7114	116.936	568.413	110.697	2.36592	1.41e-28	5.99e-27	445	566	1225	101	78	98	1.79283	1.84763	2.70816	0.471519	0.330291	0.439393
ENSMUSG00000052180	Serpinb6c	13	33879816	33905708	-	1391	protein_coding	serine (or cysteine) peptidase inhibitor, clade B, member 6c [Source:MGI Symbol;Acc:MGI:2145481]	301.551	233.964	188.467	5.0077	3.41198	1.19322	241.327	3.2043	6.23972	1.44e-28	6.11e-27	279	267	317	4	3	1	8.28126	6.42128	5.16308	0.137578	0.0935914	0.0330323
ENSMUSG00000036242	Armh4	14	49675952	49783383	-	9271	protein_coding	armadillo-like helical domain containing 4 [Source:MGI Symbol;Acc:MGI:1914669]	546.898	515.246	497.029	142.719	102.359	152.733	519.725	132.604	1.97189	1.74e-28	7.39e-27	506	588	836	114	90	128	2.25343	2.12172	2.04294	0.588295	0.421267	0.63438
ENSMUSG00000074575	Kcng1	2	168260117	168281736	-	4508	protein_coding	potassium voltage-gated channel, subfamily G, member 1 [Source:MGI Symbol;Acc:MGI:3616086]	666.87	757.097	489.895	3.75578	4.5493	16.7051	637.954	8.33674	6.25641	1.91e-28	8.1e-27	617	864	824	3	4	14	5.65094	6.41162	4.14114	0.0318386	0.0385051	0.142695
ENSMUSG00000075307	Klhl41	2	69670120	69684230	+	2529	protein_coding	kelch-like 41 [Source:MGI Symbol;Acc:MGI:2683854]	38224.5	39040.4	44251.6	15303.5	18074.4	14284.1	40505.5	15887.3	1.35026	1.99e-28	8.41e-27	35366	44553	74431	12224	15892	11971	577.373	589.34	666.779	231.25	272.692	217.494
ENSMUSG00000022330	Osr2	15	35296098	35303305	+	3623	protein_coding	odd-skipped related 2 [Source:MGI Symbol;Acc:MGI:1930813]	476.644	484.577	369.799	101.406	113.733	89.4918	443.674	101.543	2.12321	2.05e-28	8.64e-27	441	553	622	81	100	75	5.02562	5.10616	3.88954	1.06963	1.19777	0.951172
ENSMUSG00000099413	Gm17767	1	51507086	51596718	-	3979	lincRNA	predicted gene, 17767 [Source:MGI Symbol;Acc:MGI:5009931]	1997.37	1925.16	1816.3	0	0	0	1912.94	0	13.0888	2.16e-28	9.06e-27	1848	2197	3055	0	0	0	19.1755	18.4711	17.3946	0	0	0
ENSMUSG00000054115	Skp2	15	9111985	9155425	-	7875	protein_coding	S-phase kinase-associated protein 2 (p45) [Source:MGI Symbol;Acc:MGI:1351663]	191.306	198.913	190.25	17.527	13.6479	28.6374	193.49	19.9374	3.28152	2.2e-28	9.24e-27	177	227	320	14	12	24	0.927987	0.964302	0.920611	0.085054	0.0661261	0.140032
ENSMUSG00000042312	S100a13	3	90514435	90524581	+	715	protein_coding	S100 calcium binding protein A13 [Source:MGI Symbol;Acc:MGI:109581]	1050.56	811.426	1068.37	254.141	227.465	138.414	976.788	206.673	2.24145	2.53e-28	1.06e-26	972	926	1797	203	200	116	56.128	43.3254	56.9402	13.5834	12.1385	7.45449
ENSMUSG00000037348	Paqr7	4	134496697	134510235	+	4259	protein_coding	progestin and adipoQ receptor family member VII [Source:MGI Symbol;Acc:MGI:1919154]	856.014	909.568	839.48	330.508	324.138	287.567	868.354	314.071	1.46699	2.62e-28	1.09e-26	792	1038	1412	264	285	241	7.6778	8.15319	7.5111	2.96561	2.90388	2.60001
ENSMUSG00000018819	Lsp1	7	142460809	142494867	+	5174	protein_coding	lymphocyte specific 1 [Source:MGI Symbol;Acc:MGI:96832]	1520.72	1367.86	1270.52	463.212	398.064	528.598	1386.36	463.291	1.58075	3.07e-28	1.28e-26	1407	1561	2137	370	350	443	11.2276	10.0929	9.35739	3.42131	2.93551	3.93408
ENSMUSG00000068874	Selenbp1	3	94933056	94944758	+	2273	protein_coding	selenium binding protein 1 [Source:MGI Symbol;Acc:MGI:96825]	115.648	118.296	108.799	384.341	461.754	396.15	114.248	414.082	-1.86152	4.56e-28	1.9e-26	107	135	183	307	406	332	1.94359	1.98688	1.82401	6.46184	7.75119	6.71127
ENSMUSG00000028049	Scamp3	3	89177473	89182765	+	2270	protein_coding	secretory carrier membrane protein 3 [Source:MGI Symbol;Acc:MGI:1346346]	1892.53	1891.87	1688.47	744.895	697.18	585.873	1824.29	675.983	1.43185	5.23e-28	2.17e-26	1751	2159	2840	595	613	491	31.8478	31.8174	28.3445	12.5403	11.7186	9.93852
ENSMUSG00000009647	Mcu	10	59446984	59616692	-	6936	protein_coding	mitochondrial calcium uniporter [Source:MGI Symbol;Acc:MGI:3026965]	2312.97	2333.51	2274.68	992.777	1085.01	958.159	2307.05	1011.98	1.18847	5.73e-28	2.37e-26	2140	2663	3826	793	954	803	12.7387	12.844	12.4972	5.46992	5.96872	5.31952
ENSMUSG00000049225	Pdp1	4	11958184	11966452	-	4507	protein_coding	pyruvate dehyrogenase phosphatase catalytic subunit 1 [Source:MGI Symbol;Acc:MGI:2685870]	1507.75	1501.05	1699.77	3444.05	3868.04	3611.89	1569.52	3641.33	-1.21316	6.5e-28	2.69e-26	1395	1713	2859	2751	3401	3027	12.7793	12.7147	14.3715	29.2025	32.7462	30.8596
ENSMUSG00000047205	Dusp18	11	3895240	3901296	+	4632	protein_coding	dual specificity phosphatase 18 [Source:MGI Symbol;Acc:MGI:1922469]	633.364	760.602	876.935	186.537	217.229	229.099	756.967	210.955	1.84517	7.61e-28	3.13e-26	586	868	1475	149	191	192	5.22334	6.26887	7.2144	1.53899	1.7894	1.90458
ENSMUSG00000038497	Tmco3	8	13288190	13322924	+	8393	protein_coding	transmembrane and coiled-coil domains 3 [Source:MGI Symbol;Acc:MGI:2444946]	1094.88	1158.43	1068.37	424.403	451.518	449.845	1107.23	441.922	1.3244	7.66e-28	3.15e-26	1013	1322	1797	339	397	377	4.98324	5.26929	4.85073	1.93241	2.05265	2.06391
ENSMUSG00000028961	Pgd	4	149149991	149166771	-	6447	protein_coding	phosphogluconate dehydrogenase [Source:MGI Symbol;Acc:MGI:97553]	938.157	943.742	883.475	317.989	371.905	319.784	921.791	336.559	1.45194	8.36e-28	3.43e-26	868	1077	1486	254	327	268	5.5588	5.58851	5.22201	1.88492	2.20106	1.91004
ENSMUSG00000035776	Cd99l2	X	71420060	71492849	-	4902	protein_coding	CD99 antigen-like 2 [Source:MGI Symbol;Acc:MGI:2177151]	5044.22	5325.09	5644.49	2477.56	2417.95	2552.31	5337.93	2482.61	1.1048	8.83e-28	3.61e-26	4667	6077	9494	1979	2126	2139	39.3083	41.4719	43.8786	19.3148	18.8205	20.0495
ENSMUSG00000071042	Rasgrp3	17	75435905	75529043	+	4921	protein_coding	RAS, guanyl releasing protein 3 [Source:MGI Symbol;Acc:MGI:3028579]	478.806	623.904	606.423	1544.88	1543.35	1563.12	569.711	1550.45	-1.44112	1.19e-27	4.86e-26	443	712	1020	1234	1357	1310	3.7168	4.84021	4.69595	11.9972	11.9665	12.2316
ENSMUSG00000034021	Pds5b	5	150673739	150810690	+	9839	protein_coding	PDS5 cohesin associated factor B [Source:MGI Symbol;Acc:MGI:2140945]	363.158	443.392	442.927	1200.6	1082.73	1318.51	416.492	1200.61	-1.52381	1.19e-27	4.86e-26	336	506	745	959	952	1105	1.40996	1.72043	1.71547	4.66321	4.19883	5.16033
ENSMUSG00000034109	Golim4	3	75875084	75956949	-	11072	protein_coding	golgi integral membrane protein 4 [Source:MGI Symbol;Acc:MGI:1920374]	746.851	922.712	1021.41	256.645	209.268	282.794	896.99	249.569	1.84865	1.31e-27	5.34e-26	691	1053	1718	205	184	237	2.57674	3.18156	3.51539	0.885819	0.721163	0.983531
ENSMUSG00000022788	Fgd4	16	16416917	16600549	-	17517	protein_coding	FYVE, RhoGEF and PH domain containing 4 [Source:MGI Symbol;Acc:MGI:2183747]	122.133	144.584	101.07	562.114	444.694	689.683	122.596	565.497	-2.21158	1.42e-27	5.74e-26	113	165	170	449	391	578	0.266341	0.31511	0.21987	1.22632	0.968632	1.51612
ENSMUSG00000079278	Tmem233	5	116038755	116083244	-	2477	protein_coding	transmembrane protein 233 [Source:MGI Symbol;Acc:MGI:3651514]	2640.46	2320.36	1967.9	6669.01	5729.84	6238.17	2309.57	6212.34	-1.42864	1.53e-27	6.2e-26	2443	2648	3310	5327	5038	5228	40.7208	35.7627	30.2746	102.89	88.2621	96.9785
ENSMUSG00000029771	Irf5	6	29526625	29541871	+	2905	protein_coding	interferon regulatory factor 5 [Source:MGI Symbol;Acc:MGI:1350924]	157.801	202.418	258.622	817.507	1185.09	834.063	206.28	945.554	-2.18789	1.6e-27	6.47e-26	146	231	435	653	1042	699	2.07504	2.66013	3.3925	10.7544	15.5655	11.056
ENSMUSG00000022995	Enah	1	181896384	182019990	-	21452	protein_coding	ENAH actin regulator [Source:MGI Symbol;Acc:MGI:108360]	2383.22	2841.74	3114.16	1016.56	1102.07	960.545	2779.71	1026.39	1.43808	1.66e-27	6.67e-26	2205	3243	5238	812	969	805	4.24385	5.05728	5.5319	1.81095	1.96019	1.72423
ENSMUSG00000032534	Cep63	9	102584588	102626534	-	9598	protein_coding	centrosomal protein 63 [Source:MGI Symbol;Acc:MGI:2158560]	1213.77	1048.02	1038.65	421.899	365.081	323.364	1100.14	370.115	1.5712	1.86e-27	7.5e-26	1123	1196	1747	337	321	271	4.83079	4.16858	4.12372	1.67983	1.45133	1.29734
ENSMUSG00000026509	Capn2	1	182467260	182517608	-	6345	protein_coding	calpain 2 [Source:MGI Symbol;Acc:MGI:88264]	3079.27	3529.61	3802.03	1443.47	1294.28	1444.99	3470.31	1394.25	1.31644	1.99e-27	7.99e-26	2849	4028	6395	1153	1138	1211	18.5387	21.2371	22.8342	8.69391	7.7831	8.76957
ENSMUSG00000042717	Ppp1r3a	6	14713977	14755274	-	6965	protein_coding	protein phosphatase 1, regulatory subunit 3A [Source:MGI Symbol;Acc:MGI:2153588]	4673.49	5141.07	5787.18	12222.5	12279.7	14256.6	5200.58	12919.6	-1.31236	2.01e-27	8.05e-26	4324	5867	9734	9763	10797	11948	25.6321	28.1795	31.6626	67.0624	67.2704	78.8207
ENSMUSG00000048897	Zfp710	7	80024814	80094173	+	6926	protein_coding	zinc finger protein 710 [Source:MGI Symbol;Acc:MGI:1921747]	262.641	360.147	304.401	981.509	1042.93	877.019	309.063	967.152	-1.64373	2.46e-27	9.84e-26	243	411	512	784	917	735	1.44858	1.98517	1.6748	5.41565	5.74551	4.87608
ENSMUSG00000035725	Prkx	X	77761411	77796278	-	5807	protein_coding	protein kinase, X-linked [Source:MGI Symbol;Acc:MGI:1309999]	787.922	929.722	957.792	280.431	251.349	324.557	891.812	285.446	1.64565	2.74e-27	1.09e-25	729	1061	1611	224	221	272	5.18316	6.11225	6.28522	1.8455	1.65151	2.1522
ENSMUSG00000044951	Mylk4	13	32700834	32783954	-	7689	protein_coding	myosin light chain kinase family, member 4 [Source:MGI Symbol;Acc:MGI:3643758]	18625.9	24184.2	26451.3	71542.5	63269.4	87176.9	23087.1	73996.3	-1.68027	3.04e-27	1.21e-25	17233	27599	44491	57146	55630	73060	92.5359	120.077	131.093	355.577	313.965	436.592
ENSMUSG00000081752	Sms-ps	X	62775585	62776685	-	1101	processed_pseudogene	spermine synthase, pseudogene [Source:MGI Symbol;Acc:MGI:3705601]	1828.76	1820.01	1835.32	792.469	683.532	597.805	1828.03	691.269	1.40349	3.32e-27	1.32e-25	1692	2077	3087	633	601	501	63.4501	63.1084	63.5223	27.5064	23.688	20.9082
ENSMUSG00000040118	Cacna2d1	5	15934691	16374511	+	12416	protein_coding	calcium channel, voltage-dependent, alpha2/delta subunit 1 [Source:MGI Symbol;Acc:MGI:88295]	5151.22	5481.94	5914.41	14608.7	12535.6	17081	5515.86	14741.8	-1.418	3.39e-27	1.34e-25	4766	6256	9948	11669	11022	14315	15.8486	16.8559	18.1523	44.9644	38.523	52.9756
ENSMUSG00000026131	Dst	1	33908225	34308661	+	41155	protein_coding	dystonin [Source:MGI Symbol;Acc:MGI:104627]	3875.84	5006.13	4838.9	13798.7	11636	16473.6	4573.62	13969.4	-1.61054	3.62e-27	1.43e-25	3586	5713	8139	11022	10231	13806	3.59755	4.64386	4.48049	12.8131	10.7879	15.4139
ENSMUSG00000027499	Pkia	3	7366669	7445366	+	3721	protein_coding	protein kinase inhibitor, alpha [Source:MGI Symbol;Acc:MGI:104747]	7019.97	7152.99	8146.88	15899.4	16168.2	17444.9	7439.94	16504.2	-1.14917	3.68e-27	1.45e-25	6495	8163	13703	12700	14216	14620	72.0674	73.3885	83.432	163.291	165.79	180.532
ENSMUSG00000037991	Rmi2	16	10835059	10892966	+	4495	protein_coding	RecQ mediated genome instability 2 [Source:MGI Symbol;Acc:MGI:2685383]	20.5357	13.144	17.836	169.01	164.912	134.834	17.1719	156.252	-3.19247	3.85e-27	1.52e-25	19	15	30	135	145	113	0.174519	0.111635	0.151206	1.43688	1.39985	1.15509
ENSMUSG00000050288	Fzd2	11	102604396	102608058	+	3663	protein_coding	frizzled class receptor 2 [Source:MGI Symbol;Acc:MGI:1888513]	425.846	351.384	345.423	97.6502	78.4754	90.685	374.218	88.9369	2.07206	4.21e-27	1.65e-25	394	401	581	78	69	76	4.44098	3.66223	3.59349	1.01877	0.817437	0.953329
ENSMUSG00000040562	Gstm2	3	107981702	107986453	-	1679	protein_coding	glutathione S-transferase, mu 2 [Source:MGI Symbol;Acc:MGI:95861]	297.227	318.962	299.05	779.949	858.681	781.562	305.08	806.73	-1.4033	5.13e-27	2.01e-25	275	364	503	623	755	655	6.76241	7.25251	6.78725	17.7523	19.5136	17.9249
ENSMUSG00000028033	Kcnq5	1	21398403	21961942	-	7689	protein_coding	potassium voltage-gated channel, subfamily Q, member 5 [Source:MGI Symbol;Acc:MGI:1924937]	143.75	176.13	168.847	518.297	495.874	585.873	162.909	533.348	-1.70595	7.64e-27	2.99e-25	133	201	284	414	436	491	0.714169	0.874508	0.836807	2.57601	2.4607	2.93412
ENSMUSG00000030091	Nup210	6	91013068	91116829	-	10474	protein_coding	nucleoporin 210 [Source:MGI Symbol;Acc:MGI:1859555]	395.582	460.918	507.136	1314.52	1154.39	1308.97	454.545	1259.29	-1.46544	1.08e-26	4.21e-25	366	526	853	1050	1015	1097	1.44274	1.68001	1.84507	4.79616	4.20528	4.81238
ENSMUSG00000028273	Pdlim5	3	142239590	142395696	-	8877	protein_coding	PDZ and LIM domain 5 [Source:MGI Symbol;Acc:MGI:1927489]	21364.7	18937.1	20839	9452.03	8560.65	9834.55	20380.2	9282.41	1.13462	1.13e-26	4.41e-25	19767	21611	35051	7550	7527	8242	91.9377	81.4416	89.4563	40.691	36.7957	42.6611
ENSMUSG00000028700	Pomgnt1	4	116123840	116159849	+	5463	protein_coding	protein O-linked mannose beta 1,2-N-acetylglucosaminyltransferase [Source:MGI Symbol;Acc:MGI:1915523]	4048.78	4221.87	4053.52	1978.04	2048.32	1891.26	4108.05	1972.54	1.05832	1.28e-26	4.99e-25	3746	4818	6818	1580	1801	1585	28.311	29.5035	28.275	13.837	14.3062	13.331
ENSMUSG00000090799	Klhl33	14	50888582	50897507	-	6300	protein_coding	kelch-like 33 [Source:MGI Symbol;Acc:MGI:3644593]	2603.71	2812.83	2685.5	7877.11	10013	6523.35	2700.68	8137.83	-1.59131	1.98e-26	7.67e-25	2409	3210	4517	6292	8804	5467	15.7876	17.0452	16.2437	47.7821	60.6431	39.8726
ENSMUSG00000037996	Slc24a2	4	86983124	87230477	-	12217	protein_coding	solute carrier family 24 (sodium/potassium/calcium exchanger), member 2 [Source:MGI Symbol;Acc:MGI:1923626]	163.205	225.201	302.022	23.7866	26.1585	20.2848	230.143	23.41	3.30274	2.1e-26	8.13e-25	151	257	508	19	23	17	0.510307	0.70373	0.942054	0.0744057	0.0816968	0.0639367
ENSMUSG00000054263	Lifr	15	7090614	7197489	+	10776	protein_coding	leukemia inhibitory factor receptor [Source:MGI Symbol;Acc:MGI:96788]	486.372	560.812	603.45	1476.02	1436.44	1820.86	550.212	1577.77	-1.51686	2.33e-26	9.01e-25	450	640	1015	1179	1263	1526	1.72415	1.98683	2.13395	5.23448	5.08613	6.50673
ENSMUSG00000029552	Tes	6	17065149	17105828	+	6835	protein_coding	testis derived transcript [Source:MGI Symbol;Acc:MGI:105081]	243.186	249.737	206.897	32.5501	37.5317	46.5357	233.273	38.8725	2.58065	2.36e-26	9.08e-25	225	285	348	26	33	39	1.35914	1.3949	1.1535	0.181992	0.209516	0.262175
ENSMUSG00000015568	Lpl	8	68880491	68907448	+	10478	protein_coding	lipoprotein lipase [Source:MGI Symbol;Acc:MGI:96820]	3662.92	3916.05	5064.82	10800.4	13872	14632.5	4214.6	13101.6	-1.63575	2.84e-26	1.09e-24	3389	4469	8519	8627	12197	12263	13.354	14.2682	18.4199	39.3911	50.5146	53.7755
ENSMUSG00000026107	Nabp1	1	51465862	51478425	-	8498	protein_coding	nucleic acid binding protein 1 [Source:MGI Symbol;Acc:MGI:1923258]	1396.43	1220.64	1146.85	419.395	266.134	386.604	1254.64	357.378	1.81231	3.41e-26	1.31e-24	1292	1393	1929	335	234	324	6.27719	5.48368	5.14271	1.88602	1.19493	1.75184
ENSMUSG00000068205	Macrod2	2	140395309	142392966	+	10308	protein_coding	MACRO domain containing 2 [Source:MGI Symbol;Acc:MGI:1920149]	1169.45	857.868	818.076	201.56	227.465	110.97	948.466	179.998	2.3958	3.69e-26	1.42e-24	1082	979	1376	161	200	93	4.33383	3.17721	3.02427	0.747255	0.841972	0.414548
ENSMUSG00000023927	Satb1	17	51736187	51833290	-	19027	protein_coding	special AT-rich sequence binding protein 1 [Source:MGI Symbol;Acc:MGI:105084]	1248.35	1304.77	1409.04	2834.36	2861.51	2854.19	1320.72	2850.02	-1.10829	3.84e-26	1.47e-24	1155	1489	2370	2264	2516	2392	2.50629	2.61795	2.82198	5.69277	5.73829	5.77639
ENSMUSG00000039976	Tbc1d16	11	119143045	119228499	-	7119	protein_coding	TBC1 domain family, member 16 [Source:MGI Symbol;Acc:MGI:2652878]	412.876	489.835	430.441	1492.29	1102.07	1476.02	444.384	1356.79	-1.60966	3.89e-26	1.48e-24	382	559	724	1192	969	1237	2.21546	2.62682	2.30407	8.01077	5.90672	7.98393
ENSMUSG00000002910	Arrdc2	8	70835129	70839720	-	3232	protein_coding	arrestin domain containing 2 [Source:MGI Symbol;Acc:MGI:1918057]	137.265	209.428	328.776	1081.66	1336.36	1409.2	225.157	1275.74	-2.49171	3.98e-26	1.52e-24	127	239	553	864	1175	1181	1.62238	2.4738	3.87642	12.7897	15.7764	16.7898
ENSMUSG00000067924	Rtl8b	X	53669177	53670408	-	1232	protein_coding	retrotransposon Gag like 8B [Source:MGI Symbol;Acc:MGI:3576504]	1413.72	1154.92	1245.55	484.495	509.522	482.062	1271.4	492.026	1.36844	5.11e-26	1.94e-24	1308	1318	2095	387	448	404	43.8345	35.7884	38.5256	15.0286	15.7801	15.0673
ENSMUSG00000028906	Epb41	4	131923413	132075321	-	15942	protein_coding	erythrocyte membrane protein band 4.1 [Source:MGI Symbol;Acc:MGI:95401]	1481.81	1826.15	1821.05	4032.45	3973.81	4117.82	1709.67	4041.36	-1.23985	5.62e-26	2.13e-24	1371	2084	3063	3221	3494	3451	3.5507	4.37313	4.35292	9.66641	9.51091	9.94645
ENSMUSG00000025425	St8sia5	18	77185853	77255450	+	2097	protein_coding	ST8 alpha-N-acetyl-neuraminide alpha-2,8-sialyltransferase 5 [Source:MGI Symbol;Acc:MGI:109243]	2063.3	2123.2	2087.4	935.188	1008.81	960.545	2091.3	968.18	1.11086	5.64e-26	2.14e-24	1909	2423	3511	747	887	805	37.5861	38.6538	37.9323	17.0427	18.3555	17.6386
ENSMUSG00000048482	Bdnf	2	109674700	109727007	+	6217	protein_coding	brain derived neurotrophic factor [Source:MGI Symbol;Acc:MGI:88145]	210.761	197.161	189.656	20.0308	36.3944	22.6713	199.193	26.3655	2.90711	5.78e-26	2.18e-24	195	225	319	16	32	19	1.29501	1.21071	1.16248	0.123128	0.223363	0.140423
ENSMUSG00000031490	Eif4ebp1	8	27260329	27276674	+	2196	protein_coding	eukaryotic translation initiation factor 4E binding protein 1 [Source:MGI Symbol;Acc:MGI:103267]	4007.7	3293.9	2965.53	1210.61	1247.65	945.033	3422.38	1134.43	1.59235	5.91e-26	2.23e-24	3708	3759	4988	967	1097	792	69.7151	57.2635	51.4601	21.0674	21.6778	16.5714
ENSMUSG00000054640	Slc8a1	17	81388691	81649607	-	2934	protein_coding	solute carrier family 8 (sodium/calcium exchanger), member 1 [Source:MGI Symbol;Acc:MGI:107956]	22.6974	49.0711	42.2118	265.408	218.366	254.157	37.9934	245.977	-2.67007	6.43e-26	2.42e-24	21	56	71	212	192	213	0.295514	0.638507	0.548245	3.45695	2.83977	3.33569
ENSMUSG00000041891	Lman1	18	65980754	66022580	-	6411	protein_coding	lectin, mannose-binding, 1 [Source:MGI Symbol;Acc:MGI:1917611]	3056.58	3281.63	3049.95	1450.98	1520.6	1367.43	3129.39	1446.34	1.11332	6.8e-26	2.55e-24	2828	3745	5130	1159	1337	1146	18.2126	19.5418	18.1288	8.64918	9.04998	8.21344
ENSMUSG00000057762	Gm6169	13	97098208	97099237	-	1030	protein_coding	predicted gene 6169 [Source:MGI Symbol;Acc:MGI:3646298]	214.004	254.994	258.027	35.0539	12.5106	38.1832	242.342	28.5825	3.09515	7.5e-26	2.81e-24	198	291	434	28	11	32	7.93683	9.45134	9.54617	1.30058	0.463444	1.42751
ENSMUSG00000025656	Arhgef9	X	95048935	95196856	-	8776	protein_coding	CDC42 guanine nucleotide exchange factor (GEF) 9 [Source:MGI Symbol;Acc:MGI:2442233]	131.861	144.584	137.931	414.387	436.733	442.686	138.126	431.269	-1.64138	8e-26	2.99e-24	122	165	232	331	384	371	0.573961	0.628963	0.598919	1.80447	1.89879	1.94242
ENSMUSG00000027868	Tbx15	3	99240381	99354259	+	3747	protein_coding	T-box 15 [Source:MGI Symbol;Acc:MGI:1277234]	5033.41	4922.88	4923.32	11222.3	9591.06	10716.3	4959.87	10509.9	-1.08338	8.27e-26	3.09e-24	4657	5618	8281	8964	8433	8981	51.3147	50.1575	50.0698	114.455	97.6653	110.13
ENSMUSG00000022024	Sugt1	14	79587691	79635196	+	7792	protein_coding	SGT1, suppressor of G2 allele of SKP1 (S. cerevisiae) [Source:MGI Symbol;Acc:MGI:1915205]	6609.25	5804.41	6140.92	2811.82	2524.86	2947.26	6184.86	2761.32	1.16336	1.07e-25	3.99e-24	6115	6624	10329	2246	2220	2470	32.4016	28.4387	30.0321	13.7904	12.3636	14.5651
ENSMUSG00000032218	Ccnb2	9	70407692	70421547	-	1531	protein_coding	cyclin B2 [Source:MGI Symbol;Acc:MGI:88311]	257.237	232.211	196.196	2.50385	0	4.77289	228.548	2.42558	6.57716	1.12e-25	4.16e-24	238	265	330	2	0	4	6.41832	5.7904	4.88332	0.0624989	0	0.120047
ENSMUSG00000056973	Ces1d	8	93166068	93197838	-	2369	protein_coding	carboxylesterase 1D [Source:MGI Symbol;Acc:MGI:2148202]	193.468	183.14	129.608	579.641	591.409	709.968	168.739	627.006	-1.90472	1.22e-25	4.51e-24	179	209	218	463	520	595	3.11966	2.95134	2.08482	9.35046	9.52533	11.5403
ENSMUSG00000025260	Hsd17b10	X	152001845	152004442	+	1298	protein_coding	hydroxysteroid (17-beta) dehydrogenase 10 [Source:MGI Symbol;Acc:MGI:1333871]	3375.42	2797.93	2953.64	1198.09	1335.22	1083.45	3042.33	1205.59	1.33481	1.31e-25	4.84e-24	3123	3193	4968	957	1174	908	99.3383	82.2928	86.7129	35.274	39.2496	32.1423
ENSMUSG00000020300	Cpeb4	11	31872211	31935634	+	6369	protein_coding	cytoplasmic polyadenylation element binding protein 4 [Source:MGI Symbol;Acc:MGI:1914829]	1181.34	1246.06	1054.11	2629.04	2544.2	2685.95	1160.5	2619.73	-1.17598	1.33e-25	4.9e-24	1093	1422	1773	2100	2237	2251	7.08546	7.46906	6.30687	15.7749	15.2418	16.2394
ENSMUSG00000116879	AC125141.3	17	27354111	27367492	+	13039	lincRNA	novel transcript	68.0921	82.3693	57.6696	365.562	266.134	350.808	69.377	327.501	-2.24707	1.52e-25	5.59e-24	63	94	97	292	234	294	0.199487	0.241169	0.16854	1.07141	0.778778	1.03602
ENSMUSG00000041189	Chrnb1	11	69784036	69795943	-	2531	protein_coding	cholinergic receptor, nicotinic, beta polypeptide 1 (muscle) [Source:MGI Symbol;Acc:MGI:87890]	1847.13	1811.25	1849	883.859	791.578	794.687	1835.79	823.375	1.15721	1.7e-25	6.27e-24	1709	2067	3110	706	696	666	27.8785	27.3203	27.8384	13.3453	11.9333	12.0906
ENSMUSG00000055493	Epm2a	10	11343404	11459644	+	3287	protein_coding	epilepsy, progressive myoclonic epilepsy, type 2 gene alpha [Source:MGI Symbol;Acc:MGI:1341085]	1255.92	1615.84	1640.91	3964.85	3890.79	3629.79	1504.22	3828.47	-1.34618	2.02e-25	7.42e-24	1162	1844	2760	3167	3421	3042	14.5957	18.7672	19.0233	46.0963	45.1643	42.5232
ENSMUSG00000027377	Mall	2	127704386	127729932	-	2006	protein_coding	mal, T cell differentiation protein-like [Source:MGI Symbol;Acc:MGI:2385152]	284.257	318.962	365.043	67.604	84.1621	68.0138	322.754	73.2599	2.14093	2.27e-25	8.3e-24	263	364	614	54	74	57	5.41308	6.07027	6.93448	1.28789	1.60082	1.3056
ENSMUSG00000073155	1810058I24Rik	6	35252654	35263496	+	2784	lincRNA	RIKEN cDNA 1810058I24 gene [Source:MGI Symbol;Acc:MGI:1914955]	2651.27	2174.9	2480.39	943.952	1075.91	917.589	2435.52	979.15	1.31409	2.38e-25	8.7e-24	2453	2482	4172	754	946	769	36.3787	29.8243	33.9509	12.9574	14.7456	12.6918
ENSMUSG00000041729	Coro2b	9	62419492	62537044	-	5919	protein_coding	coronin, actin binding protein, 2B [Source:MGI Symbol;Acc:MGI:2444283]	375.047	499.474	461.952	125.193	111.458	124.095	445.491	120.249	1.8926	2.4e-25	8.75e-24	347	570	777	100	98	104	2.42047	3.22155	2.97406	0.808293	0.718488	0.80733
ENSMUSG00000028798	Eif3i	4	129591960	129600648	-	3702	protein_coding	eukaryotic translation initiation factor 3, subunit I [Source:MGI Symbol;Acc:MGI:1860763]	5957.51	5281.28	5281.82	2567.7	2536.24	2683.56	5506.87	2595.83	1.08473	2.52e-25	9.19e-24	5512	6027	8884	2051	2230	2249	61.4741	54.4631	54.3687	26.5061	26.1403	27.9138
ENSMUSG00000032575	Manf	9	106838312	106891979	-	3524	protein_coding	mesencephalic astrocyte-derived neurotrophic factor [Source:MGI Symbol;Acc:MGI:1922090]	1289.43	956.01	912.607	291.699	325.275	218.36	1052.68	278.445	1.91649	2.54e-25	9.21e-24	1193	1091	1535	233	286	183	13.9773	10.3568	9.86845	3.16328	3.52186	2.38606
ENSMUSG00000034265	Zdhhc14	17	5492557	5753811	+	3078	protein_coding	zinc finger, DHHC domain containing 14 [Source:MGI Symbol;Acc:MGI:2653229]	368.562	397.826	352.558	115.177	95.5353	89.4918	372.982	100.068	1.89909	2.54e-25	9.21e-24	341	454	593	92	84	75	4.57409	4.93429	4.36478	1.43	1.18428	1.11959
ENSMUSG00000055775	Myh8	11	67277124	67308634	+	11772	protein_coding	myosin, heavy polypeptide 8, skeletal muscle, perinatal [Source:MGI Symbol;Acc:MGI:1339712]	1162.97	1207.5	948.279	355.547	254.761	192.109	1106.25	267.472	2.04869	2.64e-25	9.58e-24	1076	1378	1595	284	224	161	3.77382	3.91595	3.06964	1.15421	0.825733	0.628408
ENSMUSG00000026042	Col5a2	1	45374321	45503282	-	9591	protein_coding	collagen, type V, alpha 2 [Source:MGI Symbol;Acc:MGI:88458]	1212.69	1289.87	1193.82	453.197	441.282	544.11	1232.13	479.53	1.36136	2.88e-25	1.04e-23	1122	1472	2008	362	388	456	4.83001	5.13431	4.74325	1.80577	1.75554	2.18457
ENSMUSG00000037735	2810032G03Rik	12	5375870	5416631	+	3173	lincRNA	RIKEN cDNA 2810032G03 gene [Source:MGI Symbol;Acc:MGI:1919919]	158.881	136.698	134.364	7.51155	9.0986	4.77289	143.315	7.12768	4.32236	2.98e-25	1.07e-23	147	156	226	6	8	4	1.91279	1.64472	1.61367	0.0904687	0.109411	0.0579236
ENSMUSG00000040640	Erc2	14	27622428	28478537	+	9728	protein_coding	ELKS/RAB6-interacting/CAST family member 2 [Source:MGI Symbol;Acc:MGI:1098749]	145.912	174.378	195.007	5.0077	0	5.96612	171.765	3.65794	5.58619	3.44e-25	1.24e-23	135	199	328	4	0	5	0.572967	0.684333	0.763883	0.0196722	0	0.0236163
ENSMUSG00000091337	Eid1	2	125673095	125674785	+	1691	protein_coding	EP300 interacting inhibitor of differentiation 1 [Source:MGI Symbol;Acc:MGI:1889651]	1255.92	934.103	988.707	356.799	369.631	352.001	1059.58	359.477	1.55765	3.48e-25	1.25e-23	1162	1066	1663	285	325	295	28.3715	21.0888	22.2805	8.06341	8.3403	8.01575
ENSMUSG00000047766	Lrrc49	9	60568859	60688158	-	6310	protein_coding	leucine rich repeat containing 49 [Source:MGI Symbol;Acc:MGI:2442689]	293.985	253.242	279.43	65.1001	58.0036	65.6273	275.552	62.9103	2.13154	3.88e-25	1.39e-23	272	289	470	52	51	55	1.77975	1.53217	1.68751	0.394268	0.350738	0.400497
ENSMUSG00000038782	1700028J19Rik	7	44229930	44236122	-	2177	protein_coding	RIKEN cDNA 1700028J19 gene [Source:MGI Symbol;Acc:MGI:1917254]	166.447	179.635	130.797	5.0077	2.27465	5.96612	158.96	4.41616	5.17835	4.11e-25	1.47e-23	154	205	220	4	2	5	2.92066	3.15016	2.2895	0.0879061	0.039867	0.10553
ENSMUSG00000055782	Abcd2	15	91145871	91191799	-	5946	protein_coding	ATP-binding cassette, sub-family D (ALD), member 2 [Source:MGI Symbol;Acc:MGI:1349467]	742.528	814.931	872.773	1812.79	1851.57	1857.85	810.077	1840.73	-1.18178	4.23e-25	1.51e-23	687	930	1468	1448	1628	1557	4.77036	5.23234	5.59342	11.6509	11.8815	12.0318
ENSMUSG00000096606	Tpbgl	7	99624082	99627103	-	3022	protein_coding	trophoblast glycoprotein-like [Source:MGI Symbol;Acc:MGI:3646425]	658.223	823.693	849.587	2490.08	2389.52	1891.26	777.168	2256.95	-1.53585	4.55e-25	1.62e-23	609	940	1429	1989	2101	1585	8.32036	10.4057	10.7131	31.4889	30.1699	24.0991
ENSMUSG00000035354	Uvrag	7	98885021	99141141	-	9035	protein_coding	UV radiation resistance associated gene [Source:MGI Symbol;Acc:MGI:1925860]	932.753	1080.44	964.331	328.004	398.064	381.832	992.508	369.3	1.42549	5.26e-25	1.87e-23	863	1233	1622	262	350	320	3.94368	4.56534	4.06724	1.38736	1.68105	1.62738
ENSMUSG00000028631	Kcnq4	4	120696138	120748612	-	4024	protein_coding	potassium voltage-gated channel, subfamily Q, member 4 [Source:MGI Symbol;Acc:MGI:1926803]	242.105	295.303	285.375	813.751	713.103	908.043	274.261	811.633	-1.56151	5.52e-25	1.96e-23	224	337	480	650	627	761	2.29831	2.80162	2.70246	7.7281	6.76163	8.68946
ENSMUSG00000067995	Gtf2f2	14	75896937	76010865	-	1467	protein_coding	general transcription factor IIF, polypeptide 2 [Source:MGI Symbol;Acc:MGI:1915955]	905.732	768.488	732.464	296.706	258.173	281.601	802.228	278.827	1.52327	5.75e-25	2.04e-23	838	877	1232	237	227	236	23.5849	19.999	19.0264	7.72922	6.71487	7.39176
ENSMUSG00000028532	Cachd1	4	100776675	101029220	+	6020	protein_coding	cache domain containing 1 [Source:MGI Symbol;Acc:MGI:2444177]	575	721.17	678.956	166.506	106.909	194.495	658.375	155.97	2.08067	5.98e-25	2.12e-23	532	823	1142	133	94	163	3.64867	4.57342	4.2978	1.05699	0.6776	1.24411
ENSMUSG00000042363	Lgalsl	11	20823576	20831056	-	4115	protein_coding	lectin, galactoside binding-like [Source:MGI Symbol;Acc:MGI:1916114]	1375.89	1449.35	1633.18	3292.56	3565.51	3232.44	1486.14	3363.51	-1.177	6.17e-25	2.18e-23	1273	1654	2747	2630	3135	2709	12.7726	13.4463	15.124	30.5776	33.0605	30.2486
ENSMUSG00000040875	Osbpl10	9	114978569	115232225	+	5139	protein_coding	oxysterol binding protein-like 10 [Source:MGI Symbol;Acc:MGI:1921736]	332.895	335.611	332.938	101.406	86.4367	81.1392	333.815	89.6606	1.8982	7.74e-25	2.73e-23	308	383	560	81	76	68	2.47452	2.4932	2.4688	0.754091	0.641766	0.60799
ENSMUSG00000029223	Uchl1	5	66676091	66687234	+	1632	protein_coding	ubiquitin carboxy-terminal hydrolase L1 [Source:MGI Symbol;Acc:MGI:103149]	643.092	452.155	340.667	81.3751	64.8275	97.8443	478.638	81.349	2.55406	8.39e-25	2.95e-23	595	516	573	65	57	82	15.0528	10.5771	7.95447	1.90551	1.51564	2.30866
ENSMUSG00000036940	Kdm1a	4	136550540	136602723	-	5179	protein_coding	lysine (K)-specific demethylase 1A [Source:MGI Symbol;Acc:MGI:1196256]	1653.66	1698.21	1494.65	679.795	681.258	733.833	1615.51	698.295	1.20924	8.51e-25	2.99e-23	1530	1938	2514	543	599	615	12.1973	12.5183	10.9976	5.01616	5.01906	5.45626
ENSMUSG00000059288	Cdyl	13	35659833	35874063	+	4392	protein_coding	chromodomain protein, Y chromosome-like [Source:MGI Symbol;Acc:MGI:1339956]	564.191	601.121	520.216	182.781	200.169	157.506	561.843	180.152	1.63905	8.95e-25	3.14e-23	522	686	875	146	176	132	4.90713	5.22516	4.51359	1.59041	1.73897	1.38095
ENSMUSG00000063275	Hacd1	2	13850282	14056135	-	2118	protein_coding	3-hydroxyacyl-CoA dehydratase 1 [Source:MGI Symbol;Acc:MGI:1353592]	2770.16	2536.8	2523.79	1175.56	1224.9	1260.04	2610.25	1220.17	1.09649	9.79e-25	3.43e-23	2563	2895	4245	939	1077	1056	49.9622	45.7257	45.4076	21.2108	22.0664	22.9089
ENSMUSG00000005233	Spc25	2	69193895	69206194	-	3188	protein_coding	SPC25, NDC80 kinetochore complex component, homolog (S. cerevisiae) [Source:MGI Symbol;Acc:MGI:1913692]	189.145	130.564	138.526	6.25963	11.3733	3.57967	152.745	7.07085	4.41554	1e-24	3.49e-23	175	149	233	5	10	3	2.26641	1.56353	1.65582	0.0750359	0.136121	0.0432383
ENSMUSG00000026479	Lamc2	1	153122756	153186447	-	8039	protein_coding	laminin, gamma 2 [Source:MGI Symbol;Acc:MGI:99913]	165.366	236.593	250.893	16.275	30.7078	32.217	217.617	26.3999	3.04116	1.27e-24	4.43e-23	153	270	422	13	27	27	0.785794	1.12357	1.18929	0.0773675	0.145748	0.154322
ENSMUSG00000086531	Gm11351	13	25921033	25986293	-	774	lincRNA	predicted gene 11351 [Source:MGI Symbol;Acc:MGI:3649797]	1019.22	909.568	988.707	0	0	0	972.498	0	12.1132	1.72e-24	6e-23	943	1038	1663	0	0	0	50.3026	44.8636	48.6775	0	0	0
ENSMUSG00000020230	Prmt2	10	76207222	76237865	-	3381	protein_coding	protein arginine N-methyltransferase 2 [Source:MGI Symbol;Acc:MGI:1316652]	258.317	270.767	268.134	66.352	64.8275	51.3086	265.74	60.8294	2.1281	1.82e-24	6.31e-23	239	309	451	53	57	43	2.91858	3.05739	3.02209	0.749977	0.731596	0.584372
ENSMUSG00000030342	Cd9	6	125460266	125494791	-	2044	protein_coding	CD9 antigen [Source:MGI Symbol;Acc:MGI:88348]	1481.81	1222.4	1255.06	381.837	467.441	521.439	1319.76	456.906	1.52871	1.9e-24	6.59e-23	1371	1395	2111	305	411	437	27.6934	22.8313	23.3983	7.13898	8.72575	9.82351
ENSMUSG00000038387	Rras	7	45017961	45021647	+	1121	protein_coding	related RAS viral (r-ras) oncogene [Source:MGI Symbol;Acc:MGI:98179]	1540.18	1342.44	1209.87	542.084	491.324	422.401	1364.17	485.27	1.49011	2.12e-24	7.34e-23	1425	1532	2035	433	432	354	52.4842	45.7184	41.1278	18.4799	16.7232	14.5099
ENSMUSG00000055322	Tns1	1	73910231	74124449	-	16010	protein_coding	tensin 1 [Source:MGI Symbol;Acc:MGI:104552]	3903.94	5177	4984.56	11451.4	11040	11701.9	4688.5	11397.8	-1.28108	2.46e-24	8.51e-23	3612	5908	8384	9147	9707	9807	9.31485	12.3449	11.8641	27.3341	26.3109	28.1456
ENSMUSG00000107045	Gm43636	6	127318341	127320575	+	2235	TEC	predicted gene 43636 [Source:MGI Symbol;Acc:MGI:5663773]	168.609	198.037	221.166	35.0539	15.9226	22.6713	195.937	24.5492	3.01087	2.58e-24	8.88e-23	156	226	372	28	14	19	2.88182	3.38274	3.77087	0.599374	0.271827	0.390609
ENSMUSG00000015759	Cnih1	14	46775567	46788411	-	1623	protein_coding	cornichon family AMPA receptor auxiliary protein 1 [Source:MGI Symbol;Acc:MGI:1277202]	3284.63	2704.17	3042.22	1273.21	1387.54	1276.75	3010.34	1312.5	1.19718	2.98e-24	1.03e-22	3039	3086	5117	1017	1220	1070	77.3093	63.6085	71.4288	29.9792	32.6199	30.2922
ENSMUSG00000025231	Sufu	19	46396896	46488804	+	6945	protein_coding	SUFU negative regulator of hedgehog signaling [Source:MGI Symbol;Acc:MGI:1345643]	571.757	720.294	638.528	201.56	219.504	227.906	643.526	216.323	1.57324	3.19e-24	1.1e-22	529	822	1074	161	193	191	3.14487	3.95947	3.50355	1.1091	1.20594	1.26365
ENSMUSG00000102573	Gm7265	9	72691549	72695050	+	3502	TEC	predicted gene 7265 [Source:MGI Symbol;Acc:MGI:3648991]	108.083	148.966	175.982	610.939	483.363	614.51	144.343	569.604	-1.96716	3.43e-24	1.17e-22	100	170	296	488	425	515	1.17897	1.62394	1.91493	6.66685	5.26641	6.75705
ENSMUSG00000041608	Entpd3	9	120539818	120568327	+	3755	protein_coding	ectonucleoside triphosphate diphosphohydrolase 3 [Source:MGI Symbol;Acc:MGI:1321386]	1841.73	1903.26	1598.7	0	1.13733	0	1781.23	0.379108	12.0239	3.57e-24	1.22e-22	1704	2172	2689	0	1	0	18.7361	19.3503	16.224	0	0.0115566	0
ENSMUSG00000051984	Sec31b	19	44516957	44545864	-	3950	protein_coding	Sec31 homolog B (S. cerevisiae) [Source:MGI Symbol;Acc:MGI:2685187]	278.853	327.725	325.804	759.919	826.835	844.802	310.794	810.519	-1.37935	3.69e-24	1.26e-22	258	374	548	607	727	708	2.69676	3.16747	3.14311	7.35206	7.98692	8.23573
ENSMUSG00000060096	Amd-ps3	18	64448519	64450014	-	1496	processed_pseudogene	S-adenosylmethionine decarboxylase, pseudogene 3 [Source:MGI Symbol;Acc:MGI:3704487]	54.0413	58.7101	53.5079	424.403	214.954	460.584	55.4198	366.647	-2.72585	3.81e-24	1.3e-22	50	67	90	339	189	386	1.37993	1.49824	1.36297	10.8414	5.48242	11.8555
ENSMUSG00000091898	Tnnc1	14	31208312	31211729	+	1041	protein_coding	troponin C, cardiac/slow skeletal [Source:MGI Symbol;Acc:MGI:98779]	300.47	254.118	309.157	38.8097	70.5142	58.468	287.915	55.9306	2.35888	3.86e-24	1.31e-22	278	290	520	31	62	49	11.0259	9.31934	11.3169	1.42472	2.58454	2.16277
ENSMUSG00000050914	Ankrd37	8	45996902	46005707	-	1539	protein_coding	ankyrin repeat domain 37 [Source:MGI Symbol;Acc:MGI:3603344]	242.105	198.037	206.897	41.3135	39.8064	39.3764	215.68	40.1654	2.42251	4.27e-24	1.45e-22	224	226	348	33	35	33	6.00937	4.91256	5.12292	1.02587	0.986896	0.985238
ENSMUSG00000003526	Prodh	16	18060357	18090203	-	7797	protein_coding	proline dehydrogenase [Source:MGI Symbol;Acc:MGI:97770]	49.718	45.566	47.5626	215.331	203.581	226.713	47.6155	215.208	-2.17807	4.28e-24	1.45e-22	46	52	80	172	179	190	0.243584	0.223107	0.232455	1.0554	0.996248	1.11968
ENSMUSG00000027215	Cd82	2	93419111	93463140	-	3005	protein_coding	CD82 antigen [Source:MGI Symbol;Acc:MGI:104651]	914.379	702.768	537.457	196.552	153.539	162.278	718.201	170.79	2.07027	4.49e-24	1.52e-22	846	802	904	157	135	136	11.6237	8.92828	6.81555	2.49961	1.94954	2.07951
ENSMUSG00000030879	Mrpl17	7	105803206	105811099	-	7605	protein_coding	mitochondrial ribosomal protein L17 [Source:MGI Symbol;Acc:MGI:1351608]	3311.65	2790.92	2978.01	1219.38	1393.22	1116.86	3026.86	1243.15	1.28323	4.9e-24	1.65e-22	3064	3185	5009	974	1225	936	16.6345	14.0103	14.922	6.12741	6.99003	5.65513
ENSMUSG00000027763	Mbnl1	3	60472830	60629750	+	18717	protein_coding	muscleblind like splicing factor 1 [Source:MGI Symbol;Acc:MGI:1928482]	4249.81	4255.16	4070.17	8183.83	8067.05	9050.6	4191.71	8433.83	-1.00882	6.43e-24	2.17e-22	3932	4856	6846	6537	7093	7585	8.67354	8.67921	8.28662	16.7093	16.4451	18.6202
ENSMUSG00000018378	Cuedc1	11	88098058	88194140	+	5779	protein_coding	CUE domain containing 1 [Source:MGI Symbol;Acc:MGI:2144281]	2643.7	2760.25	2574.92	6391.08	5727.57	5271.66	2659.62	5796.77	-1.12412	6.48e-24	2.18e-22	2446	3150	4331	5105	5036	4418	17.4752	18.2346	16.979	42.263	37.8159	35.1268
ENSMUSG00000046223	Plaur	7	24462484	24475968	+	2617	protein_coding	plasminogen activator, urokinase receptor [Source:MGI Symbol;Acc:MGI:97612]	144.831	189.274	164.091	21.2827	22.7465	16.7051	166.065	20.2448	3.03667	6.53e-24	2.19e-22	134	216	276	17	20	14	2.11408	2.76114	2.38936	0.310787	0.331641	0.245805
ENSMUSG00000032231	Anxa2	9	69453620	69491795	+	3731	protein_coding	annexin A2 [Source:MGI Symbol;Acc:MGI:88246]	1628.81	1468.63	1262.79	549.595	583.448	571.554	1453.41	568.199	1.35308	6.53e-24	2.19e-22	1507	1676	2124	439	513	479	16.6766	15.0275	12.8975	5.62933	5.9667	5.89897
ENSMUSG00000031109	Enox2	X	49009707	49288259	-	4356	protein_coding	ecto-NOX disulfide-thiol exchanger 2 [Source:MGI Symbol;Acc:MGI:2384799]	651.738	477.567	408.444	132.704	106.909	121.709	512.583	120.44	2.0869	6.81e-24	2.28e-22	603	545	687	106	94	102	5.71543	4.18549	3.5731	1.16422	0.936444	1.07592
ENSMUSG00000035469	Rcbtb1	14	59201209	59237265	+	6010	protein_coding	regulator of chromosome condensation (RCC1) and BTB (POZ) domain containing protein 1 [Source:MGI Symbol;Acc:MGI:1918580]	1141.35	1133.02	1196.79	534.572	491.324	476.096	1157.05	500.664	1.20951	9.36e-24	3.13e-22	1056	1293	2013	427	432	399	7.25452	7.19717	7.58833	3.39915	3.11926	3.05045
ENSMUSG00000025932	Eya1	1	14168954	14310235	-	7808	protein_coding	EYA transcriptional coactivator and phosphatase 1 [Source:MGI Symbol;Acc:MGI:109344]	1301.31	1405.54	1410.83	632.222	587.997	621.67	1372.56	613.963	1.16167	1.04e-23	3.47e-22	1204	1604	2373	505	517	521	6.36658	6.8723	6.88549	3.09435	2.87338	3.06594
ENSMUSG00000030917	Tmem159	7	120102353	120120992	+	1962	protein_coding	transmembrane protein 159 [Source:MGI Symbol;Acc:MGI:1925752]	743.609	701.892	748.516	266.66	287.743	303.079	731.339	285.827	1.3551	1.16e-23	3.88e-22	688	801	1259	213	253	254	14.478	13.6575	14.538	5.19395	5.59582	5.94841
ENSMUSG00000029238	Clock	5	76209868	76304792	-	13727	protein_coding	circadian locomotor output cycles kaput [Source:MGI Symbol;Acc:MGI:99698]	1634.21	1700.84	1532.7	678.543	607.332	749.345	1622.58	678.407	1.25794	1.18e-23	3.93e-22	1512	1941	2578	542	534	628	4.54774	4.73029	4.25485	1.88904	1.68814	2.10208
ENSMUSG00000020634	Ubxn2a	12	4879032	4907705	-	2820	protein_coding	UBX domain protein 2A [Source:MGI Symbol;Acc:MGI:2442310]	987.875	1425.69	1523.79	3954.83	3624.66	4171.51	1312.45	3917	-1.5755	1.24e-23	4.12e-22	914	1627	2563	3159	3187	3496	13.3819	19.3008	20.5909	53.5942	49.0428	56.9624
ENSMUSG00000046997	Spsb4	9	96943482	97018843	-	4484	protein_coding	splA/ryanodine receptor domain and SOCS box containing 4 [Source:MGI Symbol;Acc:MGI:2183445]	132.942	137.574	127.23	8.76348	9.0986	11.9322	132.582	9.93144	3.73716	1.42e-23	4.71e-22	123	157	214	7	8	10	1.13255	1.17131	1.08125	0.0746878	0.0774223	0.102471
ENSMUSG00000049173	Myoz3	18	60576316	60591788	-	870	protein_coding	myozenin 3 [Source:MGI Symbol;Acc:MGI:2179296]	302.631	559.936	510.703	2167.08	1893.65	1542.84	457.757	1867.86	-2.02514	1.43e-23	4.72e-22	280	639	859	1731	1665	1293	13.288	24.5708	22.3692	95.1908	83.0495	68.2881
ENSMUSG00000061981	Flot2	11	78037931	78060434	+	2740	protein_coding	flotillin 2 [Source:MGI Symbol;Acc:MGI:103309]	4829.13	5152.46	5262.21	2530.14	2634.05	2548.73	5081.27	2570.97	0.983095	1.49e-23	4.92e-22	4468	5880	8851	2021	2316	2136	67.3259	71.7901	73.1844	35.2885	36.68	35.8193
ENSMUSG00000053205	Styx	14	45351093	45422820	+	16150	protein_coding	serine/threonine/tyrosine interaction protein [Source:MGI Symbol;Acc:MGI:1891150]	144.831	133.193	159.335	627.214	415.124	579.907	145.786	540.748	-1.88681	1.54e-23	5.08e-22	134	152	268	501	365	486	0.342572	0.314854	0.375958	1.48417	0.980759	1.38271
ENSMUSG00000066595	Flvcr1	1	191005847	191026158	-	5177	protein_coding	feline leukemia virus subgroup C cellular receptor 1 [Source:MGI Symbol;Acc:MGI:2444881]	100.517	103.4	110.583	414.387	400.338	711.161	104.833	508.629	-2.27574	1.66e-23	5.46e-22	93	118	186	331	352	596	0.741693	0.762503	0.813976	3.05891	2.95057	5.28974
ENSMUSG00000026734	4921504E06Rik	2	19462837	19553914	-	2293	protein_coding	RIKEN cDNA 4921504E06 gene [Source:MGI Symbol;Acc:MGI:1918087]	761.983	819.312	854.343	0	0	0	811.879	0	11.854	1.68e-23	5.53e-22	705	935	1437	0	0	0	12.6942	13.641	14.1981	0	0	0
ENSMUSG00000029649	Pomp	5	147860461	147876456	+	5216	protein_coding	proteasome maturation protein [Source:MGI Symbol;Acc:MGI:1913787]	6216.91	4472.48	4410.24	1891.66	1823.13	1575.06	5033.21	1763.28	1.51277	1.85e-23	6.08e-22	5752	5104	7418	1511	1603	1320	45.5303	32.7349	32.22	13.8594	13.3364	11.6279
ENSMUSG00000055538	Zcchc24	14	25711642	25769039	-	4557	protein_coding	zinc finger, CCHC domain containing 24 [Source:MGI Symbol;Acc:MGI:1919168]	1141.35	1317.91	1211.66	2711.67	2500.98	2678.79	1223.64	2630.48	-1.10358	2.03e-23	6.66e-22	1056	1504	2038	2166	2199	2245	9.56763	11.041	10.1322	22.7403	20.9406	22.6362
ENSMUSG00000067081	Asb18	1	89950220	90014666	-	3952	protein_coding	ankyrin repeat and SOCS box-containing 18 [Source:MGI Symbol;Acc:MGI:2655109]	340.46	481.072	425.685	1145.51	1133.91	1125.21	415.739	1134.88	-1.44564	2.15e-23	7.02e-22	315	549	716	915	997	943	3.29089	4.64722	4.10462	11.077	10.9476	10.9638
ENSMUSG00000028373	Astn2	4	65380803	66404611	-	4959	protein_coding	astrotactin 2 [Source:MGI Symbol;Acc:MGI:1889277]	124.295	137.574	143.282	10.0154	12.5106	11.9322	135.051	11.4861	3.55461	2.21e-23	7.22e-22	115	157	241	8	11	10	0.957465	1.05912	1.10103	0.0771815	0.0962588	0.0926556
ENSMUSG00000039763	Dnajc28	16	91614254	91619026	-	3565	protein_coding	DnaJ heat shock protein family (Hsp40) member C28 [Source:MGI Symbol;Acc:MGI:2181053]	445.3	450.403	456.601	1005.3	1065.67	1224.25	450.768	1098.41	-1.28455	2.59e-23	8.44e-22	412	514	768	803	937	1026	4.77152	4.82327	4.88066	10.7764	11.4057	13.2237
ENSMUSG00000052934	Fbxo31	8	121549440	121578806	-	5482	protein_coding	F-box protein 31 [Source:MGI Symbol;Acc:MGI:1354708]	2982	3145.81	2839.49	6143.2	5893.62	5765.66	2989.1	5934.16	-0.989614	2.6e-23	8.46e-22	2759	3590	4776	4907	5182	4832	20.7794	21.9075	19.7379	42.8247	41.0204	40.4999
ENSMUSG00000091498	Mpc1-ps	12	110858565	110858894	-	330	processed_pseudogene	mitochondrial pyruvate carrier 1, pseudogene [Source:MGI Symbol;Acc:MGI:3781628]	7416.63	7981.94	8371.61	3792.08	4018.17	4042.64	7923.39	3950.96	1.0041	2.95e-23	9.58e-22	6862	9109	14081	3029	3533	3388	858.531	923.41	966.71	439.14	464.592	471.732
ENSMUSG00000070385	Ampd1	3	103074014	103099720	+	3548	protein_coding	adenosine monophosphate deaminase 1 [Source:MGI Symbol;Acc:MGI:88015]	12428.4	11740.3	10178.4	25680.7	23337.9	26691.2	11449	25236.6	-1.1405	3.09e-23	1e-21	11499	13398	17120	20513	20520	22369	133.812	126.326	109.319	276.607	250.978	289.687
ENSMUSG00000070287	Slc35g2	9	100552188	100571090	-	1590	protein_coding	solute carrier family 35, member G2 [Source:MGI Symbol;Acc:MGI:2685365]	130.78	134.946	170.036	10.0154	5.68663	16.7051	145.254	10.8024	3.76033	3.12e-23	1.01e-21	121	154	286	8	5	14	3.14201	3.24012	4.07517	0.240719	0.136463	0.404573
ENSMUSG00000034910	Pygo1	9	72925645	72952181	+	7916	protein_coding	pygopus 1 [Source:MGI Symbol;Acc:MGI:1919385]	251.833	330.354	305.59	856.317	798.402	767.243	295.925	807.321	-1.44384	3.32e-23	1.07e-21	233	377	514	684	702	643	1.21526	1.59321	1.47107	4.13397	3.84834	3.73225
ENSMUSG00000114019	Gm47155	13	93410783	93412957	+	2175	TEC	predicted gene, 47155 [Source:MGI Symbol;Acc:MGI:6095924]	170.771	184.893	160.524	503.274	457.205	519.052	172.062	493.177	-1.52174	3.93e-23	1.26e-21	158	211	270	402	402	435	2.99928	3.24535	2.81243	8.84268	8.02063	9.18959
ENSMUSG00000029669	Tspan12	6	21771395	21852515	-	3311	protein_coding	tetraspanin 12 [Source:MGI Symbol;Acc:MGI:1889818]	1438.58	1392.39	1827	584.649	617.568	572.747	1552.66	591.655	1.39323	4.34e-23	1.4e-21	1331	1589	3073	467	543	480	16.5973	16.0547	21.0271	6.748	7.11676	6.66113
ENSMUSG00000028017	Egf	3	129677565	129755316	-	11275	protein_coding	epidermal growth factor [Source:MGI Symbol;Acc:MGI:95290]	314.52	303.189	271.701	741.14	736.987	869.86	296.47	782.662	-1.40441	4.4e-23	1.41e-21	291	346	457	592	648	729	1.0656	1.02659	0.918282	2.51202	2.49402	2.97082
ENSMUSG00000026767	Mindy3	2	12347263	12419470	-	6294	protein_coding	MINDY lysine 48 deubiquitinase 3 [Source:MGI Symbol;Acc:MGI:1914210]	612.829	656.326	624.259	230.354	170.599	232.679	631.138	211.211	1.58119	4.69e-23	1.5e-21	567	749	1050	184	150	195	3.71942	3.98101	3.77954	1.39865	1.0342	1.42355
ENSMUSG00000056492	Adgrf5	17	43360451	43459557	+	9010	protein_coding	adhesion G protein-coupled receptor F5 [Source:MGI Symbol;Acc:MGI:2182928]	945.723	1175.95	1286.57	2664.1	3099.21	3270.63	1136.08	3011.31	-1.40437	4.84e-23	1.55e-21	875	1342	2164	2128	2725	2741	4.00961	4.98271	5.44138	11.2996	13.1245	13.9782
ENSMUSG00000018377	Vezf1	11	88068279	88084729	+	4601	protein_coding	vascular endothelial zinc finger 1 [Source:MGI Symbol;Acc:MGI:1313291]	1371.57	1522.96	1625.45	3176.13	3240.24	3152.5	1506.66	3189.62	-1.08058	6.14e-23	1.96e-21	1269	1738	2734	2537	2849	2642	11.3875	12.6367	13.4624	26.3806	26.8709	26.3844
ENSMUSG00000056055	Sag	1	87803680	87845158	+	8904	protein_coding	S-antigen, retina and pineal gland (arrestin) [Source:MGI Symbol;Acc:MGI:98227]	378.289	426.743	392.391	0	3.41198	0	399.141	1.13733	8.3886	6.24e-23	1.99e-21	350	487	660	0	3	0	1.62294	1.82971	1.67933	0	0.014621	0
ENSMUSG00000017843	Ppp2r5c	12	110447120	110583062	+	8286	protein_coding	protein phosphatase 2, regulatory subunit B', gamma [Source:MGI Symbol;Acc:MGI:1349475]	5120.96	5184.89	5603.47	2467.54	2322.42	2739.64	5303.1	2509.87	1.07954	9.02e-23	2.87e-21	4738	5917	9425	1971	2042	2296	23.6086	23.8888	25.7699	11.3804	10.6943	12.7319
ENSMUSG00000090066	1110002E22Rik	3	138065052	138081506	+	9998	protein_coding	RIKEN cDNA 1110002E22 gene [Source:MGI Symbol;Acc:MGI:1915066]	2261.09	2525.41	2375.16	5961.67	4749.47	6016.23	2387.22	5575.79	-1.22358	9.03e-23	2.87e-21	2092	2882	3995	4762	4176	5042	8.63909	9.64314	9.05275	22.7873	18.1255	23.1716
ENSMUSG00000035606	Ky	9	102505750	102546239	+	5879	protein_coding	kyphoscoliosis peptidase [Source:MGI Symbol;Acc:MGI:96709]	3835.85	4753.76	4471.48	12265.1	9272.61	12324.8	4353.7	11287.5	-1.37412	1.01e-22	3.2e-21	3549	5425	7521	9797	8153	10329	24.9242	30.8698	28.9834	79.7273	60.1805	80.7274
ENSMUSG00000027346	Gpcpd1	2	132529082	132587729	-	7289	protein_coding	glycerophosphocholine phosphodiesterase 1 [Source:MGI Symbol;Acc:MGI:104898]	4868.04	5045.56	5219.99	11964.6	10453.2	14483.3	5044.53	12300.4	-1.28576	1.02e-22	3.24e-21	4504	5758	8780	9557	9191	12138	25.5123	26.4266	27.29	62.7294	54.7188	76.5148
ENSMUSG00000074622	Mafb	2	160363703	160367065	-	3363	protein_coding	v-maf musculoaponeurotic fibrosarcoma oncogene family, protein B (avian) [Source:MGI Symbol;Acc:MGI:104555]	269.126	372.415	408.444	1435.96	1095.24	2112.01	349.995	1547.74	-2.141	1.45e-22	4.58e-21	249	425	687	1147	963	1770	3.05697	4.22766	4.62814	16.3175	12.4263	24.1831
ENSMUSG00000033826	Dnah8	17	30624354	30875264	+	14583	protein_coding	dynein, axonemal, heavy chain 8 [Source:MGI Symbol;Acc:MGI:107714]	231.297	248.861	279.43	2.50385	2.27465	0	253.196	1.59283	7.3181	1.53e-22	4.83e-21	214	284	470	2	2	0	0.605879	0.651492	0.730176	0.00656146	0.00595148	0
ENSMUSG00000032263	Bckdhb	9	83925145	84124240	+	1805	protein_coding	branched chain ketoacid dehydrogenase E1, beta polypeptide [Source:MGI Symbol;Acc:MGI:88137]	305.874	290.921	307.968	699.826	805.226	732.639	301.588	745.897	-1.3064	1.53e-22	4.83e-21	283	332	518	559	708	614	6.47334	6.15317	6.50173	14.8167	17.0215	15.6299
ENSMUSG00000027761	Aadac	3	60025717	60040160	+	1501	protein_coding	arylacetamide deacetylase [Source:MGI Symbol;Acc:MGI:1915008]	728.477	630.914	666.471	0	0	0	675.287	0	11.5863	1.73e-22	5.46e-21	674	720	1121	0	0	0	18.5395	16.0468	16.92	0	0	0
ENSMUSG00000053192	Mllt11	3	95219135	95232171	-	2385	protein_coding	myeloid/lymphoid or mixed-lineage leukemia; translocated to, 11 [Source:MGI Symbol;Acc:MGI:1929671]	1383.46	1311.78	1338.89	3419.01	2788.72	3891.1	1344.71	3366.28	-1.32394	1.79e-22	5.61e-21	1280	1497	2252	2731	2452	3261	22.1585	20.9977	21.3923	54.7836	44.6143	62.8244
ENSMUSG00000039477	Tnrc18	5	142724661	142817662	-	12266	protein_coding	trinucleotide repeat containing 18 [Source:MGI Symbol;Acc:MGI:3648294]	439.896	560.812	510.703	1435.96	1428.48	1155.04	503.804	1339.83	-1.40931	1.89e-22	5.94e-21	407	640	859	1147	1256	968	1.36997	1.74548	1.5866	4.47381	4.44353	3.62609
ENSMUSG00000027803	Wwtr1	3	57455649	57575910	-	4779	protein_coding	WW domain containing transcription regulator 1 [Source:MGI Symbol;Acc:MGI:1917649]	2533.46	2233.61	1942.34	936.44	914.409	954.579	2236.47	935.143	1.25682	1.94e-22	6.07e-21	2344	2549	3267	748	804	800	20.2507	17.8431	15.4878	7.48828	7.30064	7.69164
ENSMUSG00000069094	Pde7a	3	19223108	19311322	-	7748	protein_coding	phosphodiesterase 7A [Source:MGI Symbol;Acc:MGI:1202402]	3517.01	3717.14	3935.21	1614.98	1415.97	1817.28	3723.12	1616.08	1.20453	2.04e-22	6.38e-21	3254	4242	6619	1290	1245	1523	17.3399	18.3155	19.3544	7.96558	6.97303	9.03184
ENSMUSG00000029005	Draxin	4	148098437	148130698	-	5200	protein_coding	dorsal inhibitory axon guidance protein [Source:MGI Symbol;Acc:MGI:1917683]	234.539	228.706	155.173	1.25193	2.27465	2.38645	206.14	1.97101	6.69235	3.13e-22	9.76e-21	217	261	261	1	2	2	1.72296	1.67909	1.13714	0.00920055	0.0166905	0.0176723
ENSMUSG00000020593	Lpin1	12	16535669	16610966	-	9665	protein_coding	lipin 1 [Source:MGI Symbol;Acc:MGI:1891340]	2706.39	3694.35	3962.56	9268	8544.72	9688.98	3454.43	9167.23	-1.40724	3.14e-22	9.76e-21	2504	4216	6665	7403	7513	8120	10.6967	14.5927	15.6234	36.6457	33.7329	38.6029
ENSMUSG00000054752	Fsd1l	4	53631471	53707009	+	9739	protein_coding	fibronectin type III and SPRY domain containing 1-like [Source:MGI Symbol;Acc:MGI:2442443]	604.182	637.048	657.553	264.156	238.838	230.292	632.928	244.429	1.37456	3.23e-22	1e-20	559	727	1106	211	210	193	2.36983	2.49723	2.57287	1.03654	0.935722	0.910561
ENSMUSG00000087579	Hectd2os	19	36614052	36705641	-	3977	processed_transcript	Hectd2, opposite strand [Source:MGI Symbol;Acc:MGI:1919243]	376.128	400.455	436.981	92.6425	129.655	128.868	404.521	117.055	1.78857	4.31e-22	1.34e-20	348	457	735	74	114	108	3.61279	3.84413	4.18705	0.890212	1.24392	1.24777
ENSMUSG00000105039	Gm32585	5	125238314	125272815	-	764	lincRNA	predicted gene, 32585 [Source:MGI Symbol;Acc:MGI:5591744]	710.103	535.401	659.931	0	0	0	635.145	0	11.4983	4.4e-22	1.36e-20	657	611	1110	0	0	0	35.5051	26.7538	32.9159	0	0	0
ENSMUSG00000052331	Ankrd44	1	54645340	54926387	-	14175	protein_coding	ankyrin repeat domain 44 [Source:MGI Symbol;Acc:MGI:3045243]	496.099	601.121	535.079	141.468	127.38	198.075	544.1	155.641	1.80671	4.42e-22	1.36e-20	459	686	900	113	112	166	1.33693	1.61897	1.43845	0.381393	0.342876	0.538085
ENSMUSG00000049858	Suox	10	128669894	128674073	-	2497	protein_coding	sulfite oxidase [Source:MGI Symbol;Acc:MGI:2446117]	567.434	613.389	594.532	1240.66	1276.08	1268.4	591.785	1261.71	-1.0915	4.4e-22	1.36e-20	525	700	1000	991	1122	1063	8.68081	9.37815	9.07315	18.9877	19.4992	19.5605
ENSMUSG00000000214	Th	7	142892752	142931128	-	2364	protein_coding	tyrosine hydroxylase [Source:MGI Symbol;Acc:MGI:98735]	356.673	284.788	180.738	1.25193	0	3.57967	274.066	1.61053	7.423	4.51e-22	1.39e-20	330	325	304	1	0	3	5.76349	4.59911	2.91342	0.0202381	0	0.0583096
ENSMUSG00000022698	Naa50	16	44139830	44163366	+	4648	protein_coding	N(alpha)-acetyltransferase 50, NatE catalytic subunit [Source:MGI Symbol;Acc:MGI:1919367]	5726.22	5524.88	6117.14	11540.2	11199.2	10719.9	5789.41	11153.1	-0.945731	5.3e-22	1.63e-20	5298	6305	10289	9218	9847	8984	47.0614	45.3792	50.1515	94.8829	91.9348	88.8116
ENSMUSG00000025810	Nrp1	8	128358604	128503363	+	9785	protein_coding	neuropilin 1 [Source:MGI Symbol;Acc:MGI:106206]	379.37	443.392	460.763	1054.12	1064.54	973.671	427.842	1030.78	-1.2647	5.29e-22	1.63e-20	351	506	775	842	936	816	1.48104	1.72993	1.79439	4.11688	4.15104	3.83173
ENSMUSG00000021281	Tnfaip2	12	111442469	111455018	+	4984	protein_coding	tumor necrosis factor, alpha-induced protein 2 [Source:MGI Symbol;Acc:MGI:104960]	851.691	952.505	853.748	1986.81	1965.3	1782.68	885.981	1911.59	-1.10957	5.37e-22	1.65e-20	788	1087	1436	1587	1728	1494	6.52781	7.29607	6.52759	15.2341	15.0455	13.7733
ENSMUSG00000079523	Tmsb10	6	72957347	72958748	-	1276	protein_coding	thymosin, beta 10 [Source:MGI Symbol;Acc:MGI:109146]	1518.56	1048.89	774.081	231.606	284.331	162.278	1113.85	226.072	2.29826	5.54e-22	1.7e-20	1405	1197	1302	185	250	136	45.4616	31.382	23.1173	6.93647	8.5022	4.89727
ENSMUSG00000022108	Itm2b	14	73362226	73385289	-	2732	protein_coding	integral membrane protein 2B [Source:MGI Symbol;Acc:MGI:1309517]	15027.8	12471.1	12091	6146.95	6204.11	6060.38	13196.6	6137.15	1.10432	5.96e-22	1.82e-20	13904	14232	20337	4910	5455	5079	210.125	174.27	168.649	85.9841	86.6475	85.4208
ENSMUSG00000008658	Rbfox1	16	5885355	7411526	+	4400	protein_coding	RNA binding protein, fox-1 homolog (C. elegans) 1 [Source:MGI Symbol;Acc:MGI:1926224]	2334.58	2526.28	2219.98	5091.58	4603.89	5516.27	2360.28	5070.58	-1.10345	6.08e-22	1.86e-20	2160	2883	3734	4067	4048	4623	20.2684	21.9195	19.2264	44.222	39.9236	48.2767
ENSMUSG00000078908	Mon1b	8	113635587	113645179	+	5120	protein_coding	MON1 homolog B, secretory traffciking associated [Source:MGI Symbol;Acc:MGI:1923231]	524.201	609.007	517.838	157.743	170.599	211.201	550.349	179.847	1.61271	6.46e-22	1.97e-20	485	695	871	126	150	177	3.91103	4.54101	3.85412	1.17738	1.27134	1.58843
ENSMUSG00000025558	Dock9	14	121542046	121797837	-	13245	protein_coding	dedicator of cytokinesis 9 [Source:MGI Symbol;Acc:MGI:106321]	316.682	368.909	386.446	850.057	885.976	1004.69	357.346	913.576	-1.3501	6.53e-22	1.99e-20	293	421	650	679	779	842	0.913345	1.06333	1.11183	2.45265	2.55227	2.92096
ENSMUSG00000115970	8430426J06Rik	15	81242657	81312866	-	1712	lincRNA	RIKEN cDNA 8430426J06 gene [Source:MGI Symbol;Acc:MGI:1925352]	4.32331	7.88643	7.13439	108.917	87.574	100.231	6.44804	98.9074	-3.90222	6.83e-22	2.08e-20	4	9	12	87	77	84	0.0964663	0.175864	0.158801	2.43127	1.95177	2.25445
ENSMUSG00000052144	Ppp4r2	6	100833622	100869934	+	6843	protein_coding	protein phosphatase 4, regulatory subunit 2 [Source:MGI Symbol;Acc:MGI:3027896]	2811.23	2649.84	2497.04	1345.82	1256.74	1283.91	2652.7	1295.49	1.03348	8.58e-22	2.6e-20	2601	3024	4200	1075	1105	1076	15.6933	14.7834	13.9053	7.51587	7.00741	7.2249
ENSMUSG00000021258	Ccnk	12	108179579	108203359	+	3042	protein_coding	cyclin K [Source:MGI Symbol;Acc:MGI:1276106]	1523.97	1579.91	1533.89	3358.92	2917.24	3144.14	1545.92	3140.1	-1.02217	8.62e-22	2.61e-20	1410	1803	2580	2683	2565	2635	19.1372	19.8278	19.2149	42.1967	36.5906	39.8004
ENSMUSG00000020538	Srebf1	11	60199089	60222581	-	5634	protein_coding	sterol regulatory element binding transcription factor 1 [Source:MGI Symbol;Acc:MGI:107606]	913.298	874.517	733.058	2388.67	1831.09	2290.99	840.291	2170.25	-1.37075	8.91e-22	2.69e-20	845	998	1233	1908	1610	1920	6.1924	5.92586	4.95819	16.2024	12.4008	15.6585
ENSMUSG00000001473	Tubb6	18	67390717	67402748	+	1757	protein_coding	tubulin, beta 6 class V [Source:MGI Symbol;Acc:MGI:1915201]	1151.08	1197.86	1188.47	540.832	566.388	507.12	1179.14	538.113	1.13184	9.32e-22	2.81e-20	1065	1367	1999	432	498	425	25.0263	26.0276	25.7761	11.7633	12.2998	11.1143
ENSMUSG00000054855	Rnd1	15	98663421	98677461	-	2967	protein_coding	Rho family GTPase 1 [Source:MGI Symbol;Acc:MGI:2444878]	273.449	220.82	155.767	22.5347	37.5317	27.4441	216.679	29.1702	2.88085	9.48e-22	2.86e-20	253	252	262	18	33	23	3.52065	2.84132	2.0006	0.29025	0.482657	0.356186
ENSMUSG00000026414	Tnnt2	1	135836354	135852260	+	7752	protein_coding	troponin T2, cardiac [Source:MGI Symbol;Acc:MGI:104597]	480.968	341.745	283.592	56.3366	60.2782	90.685	368.768	69.1	2.41114	9.63e-22	2.9e-20	445	390	477	45	53	76	2.37009	1.68302	1.39406	0.277726	0.296691	0.45047
ENSMUSG00000048416	Mlf1	3	67374097	67400003	+	1719	protein_coding	myeloid leukemia factor 1 [Source:MGI Symbol;Acc:MGI:1341819]	2828.52	2691.02	3381.11	6421.12	6314.43	6778.7	2966.88	6504.75	-1.13176	1.17e-21	3.5e-20	2617	3071	5687	5129	5552	5681	62.8561	59.7643	74.9521	142.749	140.157	151.85
ENSMUSG00000004951	Hspb1	5	135887919	135889563	+	1031	protein_coding	heat shock protein 1 [Source:MGI Symbol;Acc:MGI:96240]	6089.38	5919.2	6261.61	3174.88	3139.02	2737.26	6090.06	3017.05	1.01341	1.24e-21	3.72e-20	5634	6755	10532	2536	2760	2294	225.62	219.182	231.435	117.681	116.17	102.235
ENSMUSG00000042961	Egflam	15	7206120	7398395	-	6121	protein_coding	EGF-like, fibronectin type III and laminin G domains [Source:MGI Symbol;Acc:MGI:2146149]	296.146	365.404	296.672	886.363	802.952	783.948	319.407	824.421	-1.36841	1.29e-21	3.87e-20	274	417	499	708	706	657	1.84819	2.27904	1.84695	5.53386	5.00523	4.93184
ENSMUSG00000043154	Ppp2r3a	9	101105084	101251795	-	12455	protein_coding	protein phosphatase 2, regulatory subunit B'', alpha [Source:MGI Symbol;Acc:MGI:2442104]	3420.82	3927.44	4390.62	8207.62	9163.43	8716.5	3912.96	8695.85	-1.1514	1.36e-21	4.06e-20	3165	4482	7385	6556	8057	7305	10.4918	12.0383	13.4333	25.1833	28.0719	26.949
ENSMUSG00000067925	Rtl8a	X	53642488	53643682	-	1195	protein_coding	retrotransposon Gag like 8A [Source:MGI Symbol;Acc:MGI:1913408]	884.116	757.097	707.493	301.714	308.215	291.147	782.902	300.359	1.37961	1.39e-21	4.14e-20	818	864	1190	241	271	244	28.2621	24.1871	22.5609	9.64865	9.84109	9.38184
ENSMUSG00000028278	Rragd	4	32983037	33022180	+	5173	protein_coding	Ras-related GTP binding D [Source:MGI Symbol;Acc:MGI:1098604]	3492.15	3371.01	3386.46	8009.82	6463.42	8289.33	3416.54	7587.52	-1.15112	1.44e-21	4.29e-20	3231	3847	5696	6398	5683	6947	25.7878	24.8781	24.9462	59.1724	47.6735	61.7051
ENSMUSG00000034738	Nostrin	2	69135800	69189330	+	1888	protein_coding	nitric oxide synthase trafficker [Source:MGI Symbol;Acc:MGI:3606242]	136.184	121.801	130.797	5.0077	13.6479	14.3187	129.594	10.9914	3.54612	1.51e-21	4.49e-20	126	139	220	4	12	12	2.75542	2.46292	2.63996	0.101362	0.275817	0.292042
ENSMUSG00000018339	Gpx3	11	54902453	54910377	+	1813	protein_coding	glutathione peroxidase 3 [Source:MGI Symbol;Acc:MGI:105102]	2325.94	2477.21	3017.85	5589.85	6291.68	6605.69	2607	6162.41	-1.24015	1.57e-21	4.67e-20	2152	2827	5076	4465	5532	5536	49.0076	52.1634	63.4308	117.826	132.412	140.302
ENSMUSG00000011305	Plin5	17	56111601	56117596	-	2087	protein_coding	perilipin 5 [Source:MGI Symbol;Acc:MGI:1914218]	179.417	174.378	212.248	499.518	617.568	533.371	188.681	550.152	-1.53856	1.63e-21	4.84e-20	166	199	357	399	543	447	3.28401	3.18984	3.87545	9.14677	11.2907	9.84127
ENSMUSG00000057530	Ece1	4	137862237	137965229	+	5300	protein_coding	endothelin converting enzyme 1 [Source:MGI Symbol;Acc:MGI:1101357]	1021.38	1122.5	1121.29	2229.68	2134.76	2261.16	1088.39	2208.53	-1.01972	1.66e-21	4.9e-20	945	1281	1886	1781	1877	1895	7.36165	8.08558	8.06199	16.077	15.3685	16.4286
ENSMUSG00000037474	Dtl	1	191537356	191575544	-	13709	protein_coding	denticleless E3 ubiquitin protein ligase [Source:MGI Symbol;Acc:MGI:1924093]	180.498	177.006	89.7744	3.75578	3.41198	5.96612	149.093	4.37796	5.08433	1.85e-21	5.45e-20	167	202	151	3	3	5	0.502956	0.492928	0.249544	0.0104697	0.00949636	0.0167583
ENSMUSG00000073616	Cops9	1	92637145	92641985	-	1499	protein_coding	COP9 signalosome subunit 9 [Source:MGI Symbol;Acc:MGI:1914165]	4358.97	3017.87	3072.54	1051.62	1237.41	764.856	3483.13	1017.96	1.77404	1.89e-21	5.58e-20	4033	3444	5168	840	1088	641	111.083	76.8598	78.1084	26.8099	31.497	19.6482
ENSMUSG00000032452	Clstn2	9	97444395	98033181	-	5691	protein_coding	calsyntenin 2 [Source:MGI Symbol;Acc:MGI:1929897]	123.214	124.43	131.392	6.25963	14.7852	11.9322	126.345	10.9924	3.51124	1.94e-21	5.71e-20	114	142	221	5	13	10	0.827057	0.834714	0.879793	0.0420338	0.0991281	0.0807379
ENSMUSG00000058794	Nfe2	15	103248212	103258403	-	2988	protein_coding	nuclear factor, erythroid derived 2 [Source:MGI Symbol;Acc:MGI:97308]	1179.18	1011.21	967.304	0	0	1.19322	1052.57	0.397741	11.2643	2.3e-21	6.78e-20	1091	1154	1627	0	0	1	15.0752	12.92	12.3363	0	0	0.0153775
ENSMUSG00000027004	Frzb	2	80411970	80447625	-	3237	protein_coding	frizzled-related protein [Source:MGI Symbol;Acc:MGI:892032]	82.1428	110.41	90.3689	305.47	343.472	445.072	94.3072	364.671	-1.94968	2.93e-21	8.59e-20	76	126	152	244	302	373	0.969371	1.30216	1.06384	3.60632	4.04861	5.29459
ENSMUSG00000097842	9330104G04Rik	7	16871347	16874886	-	3510	lincRNA	RIKEN cDNA 9330104G04 gene [Source:MGI Symbol;Acc:MGI:2445112]	165.366	155.1	143.282	18.7789	9.0986	26.2509	154.583	18.0428	3.10424	2.94e-21	8.63e-20	153	177	241	15	8	22	1.79971	1.68696	1.55556	0.204457	0.0989065	0.287993
ENSMUSG00000097902	Gm26531	12	85962598	85979021	-	1967	antisense	predicted gene, 26531 [Source:MGI Symbol;Acc:MGI:5477025]	569.595	503.855	528.539	0	0	0	533.997	0	11.2477	2.97e-21	8.68e-20	527	575	889	0	0	0	11.0618	9.77915	10.2394	0	0	0
ENSMUSG00000013076	Amotl1	9	14541966	14645056	-	10064	protein_coding	angiomotin-like 1 [Source:MGI Symbol;Acc:MGI:1922973]	4361.13	5387.3	4912.03	13021.3	10033.5	11524.2	4886.82	11526.3	-1.23773	3.03e-21	8.87e-20	4035	6148	8262	10401	8822	9658	16.5536	20.4362	18.5991	49.4449	38.0398	44.0943
ENSMUSG00000026004	Kansl1l	1	66719248	66817562	-	6664	protein_coding	KAT8 regulatory NSL complex subunit 1-like [Source:MGI Symbol;Acc:MGI:1915941]	219.408	280.406	247.325	628.466	671.022	786.334	249.046	695.274	-1.47913	3.13e-21	9.14e-20	203	320	416	502	590	659	1.25771	1.6064	1.41428	3.60401	3.84201	4.54377
ENSMUSG00000068220	Lgals1	15	78926725	78930465	+	903	protein_coding	lectin, galactose binding, soluble 1 [Source:MGI Symbol;Acc:MGI:96777]	13787	10667.7	9912.64	4896.28	3894.2	3579.67	11455.8	4123.38	1.47408	3.17e-21	9.23e-20	12756	12174	16673	3911	3424	3000	583.238	451.007	418.314	207.213	164.546	152.651
ENSMUSG00000046805	Mpeg1	19	12460779	12465284	+	4335	protein_coding	macrophage expressed gene 1 [Source:MGI Symbol;Acc:MGI:1333743]	262.641	255.871	237.813	61.3443	52.317	72.7866	252.108	62.1493	2.01991	3.22e-21	9.37e-20	243	292	400	49	46	61	2.31439	2.25336	2.09049	0.540784	0.46048	0.646557
ENSMUSG00000029414	Kntc1	5	123749716	123821593	+	7983	protein_coding	kinetochore associated 1 [Source:MGI Symbol;Acc:MGI:2673709]	537.171	486.33	565.4	0	0	0	529.633	0	11.2374	3.32e-21	9.64e-20	497	555	951	0	0	0	2.57045	2.32576	2.69893	0	0	0
ENSMUSG00000038582	Pptc7	5	122284365	122324281	+	4719	protein_coding	PTC7 protein phosphatase homolog [Source:MGI Symbol;Acc:MGI:2444593]	1612.59	2284.43	2502.98	5897.82	6450.91	5523.43	2133.34	5957.39	-1.48034	3.43e-21	9.95e-20	1492	2607	4210	4711	5672	4629	13.0538	18.4811	20.212	47.7618	52.1589	45.0716
ENSMUSG00000059077	Pth	7	113385580	113388570	-	710	protein_coding	parathyroid hormone [Source:MGI Symbol;Acc:MGI:97799]	516.635	488.082	565.4	0	0	0	523.372	0	11.2207	3.8e-21	1.1e-19	478	557	951	0	0	0	27.7964	26.2443	30.3458	0	0	0
ENSMUSG00000024140	Epas1	17	86753907	86833410	+	5309	protein_coding	endothelial PAS domain protein 1 [Source:MGI Symbol;Acc:MGI:109169]	2383.22	2727.83	3117.13	5905.33	6595.35	6108.11	2742.73	6202.93	-1.17637	3.79e-21	1.1e-19	2205	3113	5243	4717	5799	5119	17.1481	19.6157	22.374	42.508	47.4004	44.3035
ENSMUSG00000029575	Mmab	5	114431034	114444060	-	3670	protein_coding	methylmalonic aciduria (cobalamin deficiency) cblB type homolog (human) [Source:MGI Symbol;Acc:MGI:1924947]	456.109	562.565	565.995	1370.86	1170.31	1353.12	528.223	1298.09	-1.29381	3.99e-21	1.15e-19	422	642	952	1095	1029	1134	4.74751	5.85203	5.87689	14.2746	12.1672	14.1975
ENSMUSG00000038024	Dennd4c	4	86748555	86850603	+	8482	protein_coding	DENN/MADD domain containing 4C [Source:MGI Symbol;Acc:MGI:1914769]	377.208	477.567	492.273	1130.49	1088.42	1332.83	449.016	1183.91	-1.39476	4.51e-21	1.3e-19	349	545	828	903	957	1117	1.69882	2.14949	2.21161	5.09339	4.89616	6.05091
ENSMUSG00000031519	Asb5	8	54529580	54587842	+	1843	protein_coding	ankyrin repeat and SOCs box-containing 5 [Source:MGI Symbol;Acc:MGI:1923544]	2726.92	2310.72	2561.84	6068.08	4973.52	6246.53	2533.16	5762.71	-1.18593	4.61e-21	1.33e-19	2523	2637	4309	4847	4373	5235	56.5212	47.8655	52.9697	125.824	102.967	130.514
ENSMUSG00000017718	Afmid	11	117825924	117839908	+	3539	protein_coding	arylformamidase [Source:MGI Symbol;Acc:MGI:2448704]	183.74	226.954	170.036	18.7789	17.0599	40.5696	193.577	25.4695	2.92559	4.77e-21	1.37e-19	170	259	286	15	15	34	1.9833	2.44826	1.83089	0.202781	0.18393	0.441433
ENSMUSG00000020387	Jade2	11	51813455	51857653	-	10760	protein_coding	jade family PHD finger 2 [Source:MGI Symbol;Acc:MGI:1924151]	55.1221	76.2354	103.449	339.272	333.236	325.75	78.2687	332.753	-2.06393	5.1e-21	1.46e-19	51	87	174	271	293	273	0.195694	0.270486	0.366365	1.20496	1.18167	1.16578
ENSMUSG00000020778	Ten1	11	116198855	116215318	+	2728	protein_coding	TEN1 telomerase capping complex subunit [Source:MGI Symbol;Acc:MGI:1916785]	916.541	779.88	708.088	284.187	292.293	205.234	801.503	260.571	1.61899	5.27e-21	1.51e-19	848	890	1191	227	257	172	12.8343	10.914	9.89109	3.98106	4.08819	2.89701
ENSMUSG00000022357	Klhl38	15	58314573	58324169	-	2212	protein_coding	kelch-like 38 [Source:MGI Symbol;Acc:MGI:3045310]	59.4454	80.6168	112.961	338.02	361.669	459.391	84.3411	386.36	-2.17481	5.46e-21	1.56e-19	55	92	190	270	318	385	1.02659	1.39136	1.94601	5.83977	6.23855	7.99727
ENSMUSG00000024511	Rab27b	18	69979131	70141605	-	10679	protein_coding	RAB27B, member RAS oncogene family [Source:MGI Symbol;Acc:MGI:1931295]	413.956	367.157	302.617	62.5963	23.8838	77.5595	361.243	54.6799	2.72696	6.44e-21	1.84e-19	383	419	509	50	21	65	1.48077	1.31257	1.07985	0.224004	0.0853357	0.279672
ENSMUSG00000002222	Rmnd5a	6	71388634	71440637	-	6783	protein_coding	required for meiotic nuclear division 5 homolog A [Source:MGI Symbol;Acc:MGI:1915727]	3273.82	3888.88	4001.2	8027.34	7484.74	8697.41	3721.3	8069.83	-1.11613	7e-21	1.99e-19	3029	4438	6730	6412	6581	7289	18.4373	21.8879	22.4786	45.2261	42.1029	49.3756
ENSMUSG00000068615	Gjd2	2	114009601	114013619	-	2879	protein_coding	gap junction protein, delta 2 [Source:MGI Symbol;Acc:MGI:1334209]	403.148	531.019	590.965	0	0	0	508.378	0	11.1806	7.39e-21	2.1e-19	373	606	994	0	0	0	5.34917	7.04156	7.82206	0	0	0
ENSMUSG00000033083	Tbc1d4	14	101442360	101609191	-	7676	protein_coding	TBC1 domain family, member 4 [Source:MGI Symbol;Acc:MGI:2429660]	1112.17	1235.54	1145.66	375.578	506.11	490.415	1164.46	457.367	1.34728	8.29e-21	2.36e-19	1029	1410	1927	300	445	411	5.53477	6.145	5.68753	1.86984	2.51575	2.46021
ENSMUSG00000026628	Atf3	1	191170296	191218039	-	2154	protein_coding	activating transcription factor 3 [Source:MGI Symbol;Acc:MGI:109384]	243.186	313.704	360.881	62.5963	84.1621	56.0815	305.924	67.6133	2.17959	8.67e-21	2.46e-19	225	358	607	50	74	47	4.31277	5.56	6.38439	1.11056	1.49083	1.00258
ENSMUSG00000057719	Sh3rf2	18	42053667	42158960	+	5307	protein_coding	SH3 domain containing ring finger 2 [Source:MGI Symbol;Acc:MGI:2444628]	198.872	238.345	222.95	537.076	589.134	661.046	220.056	595.752	-1.43438	8.71e-21	2.47e-19	184	272	375	429	518	554	1.43149	1.71458	1.60088	3.86746	4.23567	4.79652
ENSMUSG00000031925	Maml2	9	13297957	13709388	+	6598	protein_coding	mastermind like transcriptional coactivator 2 [Source:MGI Symbol;Acc:MGI:2389460]	331.814	324.22	379.312	86.3828	102.359	115.743	345.115	101.495	1.76666	8.85e-21	2.5e-19	307	370	638	69	90	97	1.92108	1.87598	2.19071	0.500327	0.591932	0.6755
ENSMUSG00000051159	Cited1	X	102247381	102252181	-	1754	protein_coding	Cbp/p300-interacting transactivator with Glu/Asp-rich carboxy-terminal domain 1 [Source:MGI Symbol;Acc:MGI:108023]	185.902	140.203	98.0978	6.25963	3.41198	1.19322	141.401	3.62161	5.29459	9.7e-21	2.74e-19	172	160	165	5	3	1	4.04872	3.0516	2.13123	0.136382	0.0742222	0.0261961
ENSMUSG00000028396	2310002L09Rik	4	73939371	73950846	-	2158	protein_coding	RIKEN cDNA 2310002L09 gene [Source:MGI Symbol;Acc:MGI:1916780]	1706.62	1738.52	2104.05	3937.3	4609.58	4024.74	1849.73	4190.54	-1.17868	1.01e-20	2.85e-19	1579	1984	3539	3145	4053	3373	30.2099	30.7559	37.154	69.7247	81.5018	71.8176
ENSMUSG00000082087	Gm12138	11	40672906	40673856	-	951	processed_pseudogene	predicted gene 12138 [Source:MGI Symbol;Acc:MGI:3651749]	137.265	125.307	134.959	12.5193	20.4719	13.1255	132.51	15.3722	3.09956	1.02e-20	2.86e-19	127	143	227	10	18	11	5.51369	5.03029	5.40782	0.50308	0.821361	0.531469
ENSMUSG00000089768	Tmsb15b1	X	136974022	136976874	-	439	protein_coding	thymosin beta 15b1 [Source:MGI Symbol;Acc:MGI:3843059]	150.235	95.5134	123.663	6.25963	7.96128	9.54579	123.137	7.92223	3.95169	1.04e-20	2.94e-19	139	109	208	5	7	8	13.0728	8.30615	10.7343	0.544907	0.691951	0.83732
ENSMUSG00000022237	Ankrd33b	15	31291478	31367726	-	8761	protein_coding	ankyrin repeat domain 33B [Source:MGI Symbol;Acc:MGI:1917904]	571.757	727.304	720.573	1748.94	1883.41	1485.56	673.211	1705.97	-1.33918	1.2e-20	3.37e-19	529	830	1212	1397	1656	1245	2.49299	3.16929	3.13419	7.62887	8.20254	6.52953
ENSMUSG00000038975	Rabggtb	3	153907287	153913009	-	2421	protein_coding	Rab geranylgeranyl transferase, b subunit [Source:MGI Symbol;Acc:MGI:99537]	2954.98	2439.53	2543.41	1254.43	1257.88	1161.01	2645.97	1224.44	1.11104	1.2e-20	3.38e-19	2734	2784	4278	1002	1106	973	46.6255	38.4691	40.0334	19.8011	19.8245	18.4665
ENSMUSG00000001802	Lrp3	7	35200027	35215498	-	4700	protein_coding	low density lipoprotein receptor-related protein 3 [Source:MGI Symbol;Acc:MGI:3584516]	73.4962	114.791	141.499	488.251	415.124	430.754	109.929	444.709	-1.99802	1.26e-20	3.54e-19	68	131	238	390	365	361	0.597352	0.932419	1.14724	3.96994	3.37005	3.52919
ENSMUSG00000021807	Rtraf	14	19811351	19823824	-	1927	protein_coding	RNA transcription, translation and transport factor [Source:MGI Symbol;Acc:MGI:1915295]	6610.33	5151.59	5490.51	2634.05	2630.63	2650.15	5750.81	2638.28	1.12382	1.31e-20	3.66e-19	6116	5879	9235	2104	2313	2221	131.04	102.061	108.576	52.2374	52.0878	52.9582
ENSMUSG00000051586	Mical3	6	120931707	121130999	-	22950	protein_coding	microtubule associated monooxygenase, calponin and LIM domain containing 3 [Source:MGI Symbol;Acc:MGI:2442733]	2696.66	3404.31	3425.1	1435.96	1235.14	1397.27	3175.36	1356.12	1.22832	1.32e-20	3.68e-19	2495	3885	5761	1147	1086	1171	4.48856	5.66299	5.68711	2.3911	2.05347	2.34445
ENSMUSG00000045896	Paip2b	6	83805401	83831741	-	6335	protein_coding	poly(A) binding protein interacting protein 2B [Source:MGI Symbol;Acc:MGI:2386865]	1734.73	2014.54	2192.64	4213.98	4349.13	4141.68	1980.63	4234.93	-1.09506	1.4e-20	3.9e-19	1605	2299	3688	3366	3824	3471	10.4604	12.1403	13.1893	25.4205	26.1947	25.1753
ENSMUSG00000078671	Chd2	7	73426638	73541830	-	14300	protein_coding	chromodomain helicase DNA binding protein 2 [Source:MGI Symbol;Acc:MGI:2448567]	434.492	591.482	597.505	1514.83	1427.34	1303	541.16	1415.06	-1.38289	1.41e-20	3.93e-19	402	675	1005	1210	1255	1092	1.16067	1.57908	1.59223	4.04824	3.80846	3.50875
ENSMUSG00000049119	Fam110b	4	5644090	6108223	+	8164	protein_coding	family with sequence similarity 110, member B [Source:MGI Symbol;Acc:MGI:1916593]	376.128	344.374	307.373	105.162	104.634	73.9799	342.625	94.5918	1.85397	1.5e-20	4.16e-19	348	393	517	84	92	62	1.75993	1.61038	1.43471	0.492259	0.48902	0.348943
ENSMUSG00000021573	Tppp	13	74009407	74035753	+	5102	protein_coding	tubulin polymerization promoting protein [Source:MGI Symbol;Acc:MGI:1920198]	85.3853	72.7304	110.583	401.868	287.743	410.469	89.5662	366.693	-2.02149	1.69e-20	4.68e-19	79	83	186	321	253	344	0.639302	0.544221	0.825941	3.01011	2.1519	3.09802
ENSMUSG00000031635	Anxa10	8	62057042	62123150	-	2292	protein_coding	annexin A10 [Source:MGI Symbol;Acc:MGI:1347090]	461.513	415.352	508.92	0	0	0	461.928	0	11.0407	1.78e-20	4.92e-19	427	474	856	0	0	0	7.69188	6.91833	8.46127	0	0	0
ENSMUSG00000039323	Igfbp2	1	72824503	72852474	+	1847	protein_coding	insulin-like growth factor binding protein 2 [Source:MGI Symbol;Acc:MGI:96437]	146.992	124.43	108.205	3.75578	6.82395	0	126.543	3.52658	5.14271	1.85e-20	5.13e-19	136	142	182	3	6	0	3.04012	2.57193	2.23245	0.0777091	0.14097	0
ENSMUSG00000024381	Bin1	18	32377217	32435736	+	2451	protein_coding	bridging integrator 1 [Source:MGI Symbol;Acc:MGI:108092]	47370.5	43773.2	42506.7	23175.6	20904	18033.2	44550.1	20704.3	1.10549	1.91e-20	5.28e-19	43828	49954	71496	18512	18380	15113	738.291	681.812	660.869	361.349	325.42	283.317
ENSMUSG00000019857	Asf1a	10	53596757	53609225	+	3638	protein_coding	anti-silencing function 1A histone chaperone [Source:MGI Symbol;Acc:MGI:1913653]	719.83	572.204	596.316	206.568	251.349	206.428	629.45	221.448	1.50396	1.99e-20	5.49e-19	666	653	1003	165	221	173	7.55842	6.00466	6.24619	2.16989	2.63616	2.18499
ENSMUSG00000020627	Klhl29	12	5077472	5375682	-	7041	protein_coding	kelch-like 29 [Source:MGI Symbol;Acc:MGI:2683857]	393.421	577.462	537.457	151.483	128.518	161.085	502.78	147.029	1.7774	2e-20	5.51e-19	364	659	904	121	113	135	2.13445	3.13104	2.90878	0.822183	0.696444	0.880979
ENSMUSG00000007682	Dio2	12	90724552	90738438	-	5815	protein_coding	deiodinase, iodothyronine, type II [Source:MGI Symbol;Acc:MGI:1338833]	253.994	225.201	197.979	37.5578	59.1409	44.1493	225.725	46.9493	2.25635	2.08e-20	5.73e-19	235	257	333	30	52	37	1.66854	1.4785	1.29739	0.246825	0.388057	0.29236
ENSMUSG00000027175	Tcp11l1	2	104657288	104712169	-	6877	protein_coding	t-complex 11 like 1 [Source:MGI Symbol;Acc:MGI:2444263]	828.994	532.772	535.079	164.002	138.754	193.302	632.282	165.353	1.9329	2.2e-20	6.05e-19	767	608	900	131	122	162	4.60485	2.95762	2.96497	0.911359	0.769844	1.08239
ENSMUSG00000022186	Oxct1	15	4026383	4155344	+	3701	protein_coding	3-oxoacid CoA transferase 1 [Source:MGI Symbol;Acc:MGI:1914291]	5994.26	6130.38	6967.32	12014.7	13828.7	12987	6363.99	12943.5	-1.02393	2.21e-20	6.05e-19	5546	6996	11719	9597	12159	10884	61.87	63.2366	71.7378	124.061	142.568	135.125
ENSMUSG00000023004	Tuba1b	15	98931425	98934565	-	1875	protein_coding	tubulin, alpha 1B [Source:MGI Symbol;Acc:MGI:107804]	1187.83	987.556	1004.76	446.937	452.655	465.357	1060.05	454.983	1.21866	2.47e-20	6.74e-19	1099	1127	1690	357	398	390	24.2	20.1076	20.4203	9.10928	9.21136	9.55717
ENSMUSG00000080850	Gm12439	4	48675156	48675520	+	365	processed_pseudogene	predicted gene 12439 [Source:MGI Symbol;Acc:MGI:3651708]	205.357	171.749	137.337	535.824	614.156	486.835	171.481	545.605	-1.68103	2.46e-20	6.74e-19	190	196	231	428	540	408	21.4922	17.9639	14.3382	56.1007	64.2011	51.361
ENSMUSG00000040212	Emp3	7	45918023	45921404	-	1071	protein_coding	epithelial membrane protein 3 [Source:MGI Symbol;Acc:MGI:1098729]	525.282	396.074	404.282	150.231	130.792	116.936	441.879	132.653	1.73395	2.54e-20	6.92e-19	486	452	680	120	115	98	18.7355	14.1184	14.3845	5.36055	4.65962	4.20439
ENSMUSG00000024789	Jak2	19	29251828	29313080	+	5030	protein_coding	Janus kinase 2 [Source:MGI Symbol;Acc:MGI:96629]	959.774	978.793	1104.64	2157.07	2189.35	2694.3	1014.4	2346.91	-1.20877	2.61e-20	7.12e-19	888	1117	1858	1723	1925	2258	7.28894	7.42887	8.36863	16.3883	16.6075	20.6263
ENSMUSG00000027386	Fbln7	2	128862981	128897034	+	3228	protein_coding	fibulin 7 [Source:MGI Symbol;Acc:MGI:1917620]	517.716	509.113	417.362	103.91	76.2008	157.506	481.397	112.539	2.0966	2.91e-20	7.92e-19	479	581	702	83	67	132	6.12663	6.02116	4.92697	1.23016	0.900706	1.87891
ENSMUSG00000027470	Mylk2	2	152911352	152923068	+	2951	protein_coding	myosin, light polypeptide kinase 2, skeletal muscle [Source:MGI Symbol;Acc:MGI:2139434]	16204.8	13952	11624.3	34682.1	30602	32491.5	13927	32591.9	-1.22683	2.99e-20	8.13e-19	14993	15922	19552	27703	26907	27230	209.768	180.495	150.106	449.133	395.674	423.979
ENSMUSG00000022358	Fbxo32	15	58175879	58214932	-	6976	protein_coding	F-box protein 32 [Source:MGI Symbol;Acc:MGI:1914981]	3432.7	3731.16	3668.26	9294.29	7070.75	10242.6	3610.71	8869.23	-1.29634	3.16e-20	8.57e-19	3176	4258	6170	7424	6217	8584	18.7972	20.4191	20.038	50.9153	38.6738	56.5391
ENSMUSG00000086219	Srrm4os	5	116438720	116465487	+	3655	antisense	serine/arginine repetitive matrix 4, opposite strand [Source:MGI Symbol;Acc:MGI:1924048]	177.256	161.234	133.77	30.0462	20.4719	15.5119	157.42	22.01	2.83948	3.57e-20	9.66e-19	164	184	225	24	18	13	1.85257	1.6841	1.39467	0.314153	0.213711	0.163426
ENSMUSG00000081225	Cyp2j12	4	96099318	96141152	-	1944	protein_coding	cytochrome P450, family 2, subfamily j, polypeptide 12 [Source:MGI Symbol;Acc:MGI:3717097]	523.12	406.589	393.58	0	0	0	441.096	0	10.9699	3.65e-20	9.89e-19	484	464	662	0	0	0	10.2794	7.98472	7.71504	0	0	0
ENSMUSG00000063903	Klk1	7	44225360	44229618	+	1077	protein_coding	kallikrein 1 [Source:MGI Symbol;Acc:MGI:102850]	576.08	434.63	350.774	0	0	0	453.828	0	11.0101	3.7e-20	1e-18	533	496	590	0	0	0	20.4329	15.4065	12.4112	0	0	0
ENSMUSG00000023861	Mpc1	17	8282904	8297661	+	2082	protein_coding	mitochondrial pyruvate carrier 1 [Source:MGI Symbol;Acc:MGI:1915240]	2885.81	2967.92	3353.16	1235.65	1542.21	1226.63	3068.96	1334.83	1.20122	3.71e-20	1e-18	2670	3387	5640	987	1356	1028	52.948	54.4217	61.3727	22.6806	28.2632	22.6871
ENSMUSG00000026253	Chrng	1	87204657	87212694	+	4163	protein_coding	cholinergic receptor, nicotinic, gamma polypeptide [Source:MGI Symbol;Acc:MGI:87895]	142.669	139.327	95.7197	3.75578	5.68663	1.19322	125.905	3.54521	5.13331	3.81e-20	1.03e-18	132	159	161	3	5	1	1.30914	1.2777	0.876186	0.0344772	0.0521201	0.0110372
ENSMUSG00000022472	Desi1	15	81992523	82033862	-	3635	protein_coding	desumoylating isopeptidase 1 [Source:MGI Symbol;Acc:MGI:106313]	671.193	707.149	725.329	275.424	317.314	258.93	701.224	283.889	1.30463	3.81e-20	1.03e-18	621	807	1220	220	279	217	7.05353	7.42689	7.60382	2.89558	3.33075	2.74297
ENSMUSG00000037225	Fgf2	3	37348346	37410108	+	6782	protein_coding	fibroblast growth factor 2 [Source:MGI Symbol;Acc:MGI:95516]	27.0207	38.5559	47.5626	200.308	170.599	249.384	37.713	206.764	-2.4263	3.82e-20	1.03e-18	25	44	80	160	150	209	0.152195	0.217036	0.267245	1.1287	0.959788	1.41597
ENSMUSG00000041559	Fmod	1	134037254	134048277	+	3306	protein_coding	fibromodulin [Source:MGI Symbol;Acc:MGI:1328364]	435.573	514.37	543.403	1179.31	1305.65	1706.31	497.782	1397.09	-1.48638	3.94e-20	1.06e-18	403	587	914	942	1148	1430	5.03294	5.93982	6.26354	13.6322	15.0689	19.8746
ENSMUSG00000028420	Tmem38b	4	53826045	53862019	+	3807	protein_coding	transmembrane protein 38B [Source:MGI Symbol;Acc:MGI:1098718]	3828.29	3447.24	3361.49	1870.38	1682.1	1725.4	3545.67	1759.29	1.01076	4.05e-20	1.09e-18	3542	3934	5654	1494	1479	1446	38.4136	34.5692	33.6473	18.7752	16.8588	17.4522
ENSMUSG00000030095	Tmem43	6	91473703	91488463	+	3973	protein_coding	transmembrane protein 43 [Source:MGI Symbol;Acc:MGI:1921372]	1447.23	1416.05	1399.53	722.361	689.219	631.215	1420.94	680.932	1.06116	4.24e-20	1.13e-18	1339	1616	2354	577	606	529	13.9149	13.6069	13.4235	6.94823	6.61905	6.11791
ENSMUSG00000053716	Dusp7	9	106368632	106375724	+	3356	protein_coding	dual specificity phosphatase 7 [Source:MGI Symbol;Acc:MGI:2387100]	241.024	392.569	405.471	1011.56	1141.87	1255.27	346.355	1136.23	-1.70815	4.27e-20	1.14e-18	223	448	682	808	1004	1052	2.74348	4.46574	4.60404	11.5188	12.9824	14.4032
ENSMUSG00000026000	Lancl1	1	67000517	67038872	-	6863	protein_coding	LanC (bacterial lantibiotic synthetase component C)-like 1 [Source:MGI Symbol;Acc:MGI:1336997]	2265.41	2048.72	1961.36	1062.88	951.941	977.25	2091.83	997.359	1.06804	4.53e-20	1.21e-18	2096	2338	3299	849	837	819	12.6095	11.3964	10.8904	5.91849	5.29241	5.48322
ENSMUSG00000020476	Dbnl	11	5788488	5800962	+	2346	protein_coding	drebrin-like [Source:MGI Symbol;Acc:MGI:700006]	863.58	767.612	699.764	304.218	329.824	303.079	776.986	312.374	1.31181	4.68e-20	1.25e-18	799	876	1177	243	290	254	14.0617	12.4915	11.3665	4.95559	5.36429	4.97475
ENSMUSG00000032316	Clk3	9	57750624	57765860	-	8450	protein_coding	CDC-like kinase 3 [Source:MGI Symbol;Acc:MGI:1098670]	393.421	446.021	439.359	1036.59	917.821	937.874	426.267	964.096	-1.1749	5.41e-20	1.44e-18	364	509	739	828	807	786	1.77854	2.01511	1.98136	4.68804	4.14437	4.27397
ENSMUSG00000032648	Pygm	19	6384399	6398459	+	3218	protein_coding	muscle glycogen phosphorylase [Source:MGI Symbol;Acc:MGI:97830]	107539	116511	117650	218411	199373	217963	113900	211916	-0.895707	5.6e-20	1.49e-18	99497	132963	197886	174460	175300	182667	1276.57	1382.24	1393.18	2593.74	2363.95	2608.19
ENSMUSG00000029512	Ulk1	5	110784488	110810097	-	6488	protein_coding	unc-51 like kinase 1 [Source:MGI Symbol;Acc:MGI:1270126]	1396.43	1678.93	1588.59	3745.76	3165.18	4300.38	1554.65	3737.1	-1.26465	5.93e-20	1.57e-18	1292	1916	2672	2992	2783	3604	8.22188	9.87921	9.33044	22.0632	18.6142	25.5235
ENSMUSG00000075595	Zfp652	11	95712673	95835115	+	15444	protein_coding	zinc finger protein 652 [Source:MGI Symbol;Acc:MGI:2442221]	2144.36	2600.77	2615.94	5387.03	4895.05	5790.71	2453.69	5357.6	-1.1258	6.05e-20	1.6e-18	1984	2968	4400	4303	4304	4853	5.30397	6.42898	6.4546	13.33	12.0936	14.4383
ENSMUSG00000020722	Cacng1	11	107703218	107716522	-	1249	protein_coding	calcium channel, voltage-dependent, gamma subunit 1 [Source:MGI Symbol;Acc:MGI:1206582]	14782.5	12173.1	11278.3	6089.36	4930.3	5346.84	12744.6	5455.5	1.224	6.18e-20	1.64e-18	13677	13892	18970	4864	4335	4481	452.114	372.083	344.098	186.315	150.615	164.846
ENSMUSG00000024610	Cd74	18	60803848	60812646	+	1410	protein_coding	CD74 antigen (invariant polypeptide of major histocompatibility complex, class II antigen-associated) [Source:MGI Symbol;Acc:MGI:96534]	2210.29	1916.4	1486.93	687.307	688.082	742.185	1871.21	705.858	1.40502	6.26e-20	1.65e-18	2045	2187	2501	549	605	622	59.8816	51.8881	40.1857	18.6282	18.6199	20.2692
ENSMUSG00000022952	Runx1	16	92601466	92826149	-	12025	protein_coding	runt related transcription factor 1 [Source:MGI Symbol;Acc:MGI:99852]	333.975	365.404	288.943	65.1001	50.0423	101.424	329.441	72.1888	2.19018	6.39e-20	1.68e-18	309	417	486	52	44	85	1.06094	1.16008	0.915647	0.206888	0.158785	0.324788
ENSMUSG00000031561	Tenm3	8	48227682	48843951	-	10237	protein_coding	teneurin transmembrane protein 3 [Source:MGI Symbol;Acc:MGI:1345183]	144.831	188.398	213.437	544.587	531.131	528.598	182.222	534.772	-1.54232	6.42e-20	1.69e-18	134	215	359	435	467	443	0.540445	0.702592	0.794508	2.03298	1.97964	1.98837
ENSMUSG00000040521	Tsfm	10	127011572	127030840	-	2904	protein_coding	Ts translation elongation factor, mitochondrial [Source:MGI Symbol;Acc:MGI:1913649]	1743.37	1292.5	1250.3	466.968	558.427	378.252	1428.72	467.882	1.60876	6.53e-20	1.72e-18	1613	1475	2103	373	491	317	22.9328	16.9916	16.4066	6.14511	7.33714	5.01567
ENSMUSG00000021550	2210016F16Rik	13	58379817	58385225	-	3051	protein_coding	RIKEN cDNA 2210016F16 gene [Source:MGI Symbol;Acc:MGI:1917403]	1050.56	820.188	743.76	329.256	295.705	313.818	871.504	312.926	1.47551	6.99e-20	1.84e-18	972	936	1251	263	260	263	13.1536	10.2629	9.28949	4.12412	3.69805	3.96077
ENSMUSG00000039278	Pcsk1n	X	7919822	7924410	+	2193	protein_coding	proprotein convertase subtilisin/kexin type 1 inhibitor [Source:MGI Symbol;Acc:MGI:1353431]	193.468	146.337	85.6126	0	5.68663	7.15934	141.806	4.28199	5.01847	8.07e-20	2.12e-18	179	167	144	0	5	6	3.37003	2.54751	1.48765	0	0.0989403	0.125713
ENSMUSG00000034006	Pqlc1	18	80253292	80292725	+	6100	protein_coding	PQ loop repeat containing 1 [Source:MGI Symbol;Acc:MGI:1914193]	854.934	718.541	687.874	235.362	296.842	183.756	753.783	238.653	1.65659	9.42e-20	2.47e-18	791	820	1157	188	261	154	5.35385	4.49699	4.29715	1.4745	1.85675	1.16
ENSMUSG00000099858	Gm6652	1	153619604	153620673	-	1070	processed_pseudogene	predicted gene 6652 [Source:MGI Symbol;Acc:MGI:3647244]	105.921	133.193	97.5033	8.76348	7.96128	7.15934	112.206	7.96136	3.81663	9.8e-20	2.56e-18	98	152	164	7	7	6	3.78148	4.75223	3.47246	0.312991	0.283894	0.257652
ENSMUSG00000035236	Scai	2	39066214	39190734	-	12341	protein_coding	suppressor of cancer cell invasion [Source:MGI Symbol;Acc:MGI:2443716]	278.853	284.788	356.125	65.1001	71.6515	97.8443	306.589	78.1986	1.97398	1.03e-19	2.7e-18	258	325	599	52	63	82	0.863155	0.88099	1.09965	0.201591	0.22153	0.305302
ENSMUSG00000048915	Efna5	17	62604184	62881317	-	4032	protein_coding	ephrin A5 [Source:MGI Symbol;Acc:MGI:107444]	114.568	144.584	143.282	8.76348	21.6092	7.15934	134.145	12.5107	3.41027	1.07e-19	2.79e-18	106	165	241	7	19	6	1.08544	1.36899	1.35417	0.0830605	0.204491	0.0683749
ENSMUSG00000024654	Asrgl1	19	9109868	9135636	-	4297	protein_coding	asparaginase like 1 [Source:MGI Symbol;Acc:MGI:1913764]	1140.27	1173.32	1174.2	2338.6	2145	2234.91	1162.6	2239.5	-0.945334	1.07e-19	2.79e-18	1055	1339	1975	1868	1886	1873	10.1369	10.4244	10.4131	20.7983	19.0466	20.028
ENSMUSG00000112329	Gm47908	10	33477115	33477472	-	358	TEC	predicted gene, 47908 [Source:MGI Symbol;Acc:MGI:6097152]	437.735	388.187	415.578	957.723	863.23	1032.14	413.833	951.03	-1.2011	1.09e-19	2.83e-18	405	443	699	765	759	865	46.708	41.396	44.2355	102.234	92.0027	111.019
ENSMUSG00000058056	Palld	8	61511433	61902690	-	10292	protein_coding	palladin, cytoskeletal associated protein [Source:MGI Symbol;Acc:MGI:1919583]	1009.49	1126.01	1136.15	2293.53	2077.89	2246.84	1090.55	2206.09	-1.01501	1.28e-19	3.32e-18	934	1285	1911	1832	1827	1883	3.74685	4.17678	4.20666	8.51614	7.70337	8.40653
ENSMUSG00000028860	Sytl1	4	133253090	133263113	-	2518	protein_coding	synaptotagmin-like 1 [Source:MGI Symbol;Acc:MGI:1933365]	208.599	198.913	154.578	3.75578	0	1.19322	187.364	1.64967	6.87385	1.32e-19	3.42e-18	193	227	260	3	0	1	3.16462	3.01584	2.33935	0.057001	0	0.0182478
ENSMUSG00000070565	Rasal2	1	157135182	157412595	-	13740	protein_coding	RAS protein activator like 2 [Source:MGI Symbol;Acc:MGI:2443881]	658.223	814.054	758.029	259.149	295.705	315.011	743.435	289.955	1.35895	1.32e-19	3.42e-18	609	929	1275	207	260	264	1.82999	2.26187	2.10233	0.720777	0.821161	0.882842
ENSMUSG00000111293	Gm34006	10	42861382	42864699	-	2204	antisense	predicted gene, 34006 [Source:MGI Symbol;Acc:MGI:5593165]	128.618	118.296	108.799	15.0231	12.5106	5.96612	118.571	11.1666	3.40891	1.43e-19	3.69e-18	119	135	183	12	11	5	2.22923	2.04908	1.88112	0.260488	0.216582	0.104238
ENSMUSG00000044734	Serpinb1a	13	32842092	32851185	-	2303	protein_coding	serine (or cysteine) peptidase inhibitor, clade B, member 1a [Source:MGI Symbol;Acc:MGI:1913472]	206.438	262.881	255.054	70.1078	48.905	42.9561	241.458	53.9896	2.16778	1.43e-19	3.69e-18	191	300	429	56	43	36	3.4242	4.35778	4.22027	1.16335	0.810245	0.718248
ENSMUSG00000040852	Plekhh2	17	84511895	84622142	+	6886	protein_coding	pleckstrin homology domain containing, family H (with MyTH4 domain) member 2 [Source:MGI Symbol;Acc:MGI:2146813]	167.528	175.254	153.984	32.5501	29.5705	34.6035	165.589	32.2413	2.35983	1.44e-19	3.72e-18	155	200	259	26	26	29	0.92936	0.97163	0.852137	0.180644	0.163851	0.193507
ENSMUSG00000021643	Serf1	13	100108012	100114571	+	1300	protein_coding	small EDRK-rich factor 1 [Source:MGI Symbol;Acc:MGI:1337114]	226.974	162.11	174.198	36.3058	27.2958	39.3764	187.76	34.326	2.45039	1.53e-19	3.95e-18	210	185	293	29	24	33	6.66953	4.76065	5.10624	1.06726	0.801143	1.16637
ENSMUSG00000011958	Bnip2	9	69989466	70008317	+	3455	protein_coding	BCL2/adenovirus E1B interacting protein 2 [Source:MGI Symbol;Acc:MGI:109327]	4379.51	4010.69	4176.59	2210.9	2246.22	2298.15	4188.93	2251.76	0.895336	1.55e-19	4e-18	4052	4577	7025	1766	1975	1926	48.4218	44.317	46.0654	24.4546	24.8062	25.6138
ENSMUSG00000022206	Npr3	15	11839896	11907287	-	9389	protein_coding	natriuretic peptide receptor 3 [Source:MGI Symbol;Acc:MGI:97373]	245.348	233.088	187.872	809.996	572.075	631.215	222.102	671.095	-1.60066	1.68e-19	4.32e-18	227	266	316	647	503	529	0.998219	0.947764	0.762508	3.29687	2.32483	2.58882
ENSMUSG00000006344	Ggt5	10	75589340	75617200	+	5922	protein_coding	gamma-glutamyltransferase 5 [Source:MGI Symbol;Acc:MGI:1346063]	281.015	338.24	280.025	60.0924	84.1621	93.0715	299.76	79.1086	1.91876	1.85e-19	4.74e-18	260	386	471	48	74	78	1.81269	2.1805	1.80189	0.387784	0.542257	0.605191
ENSMUSG00000090223	Pcp4	16	96467606	96525793	+	1026	protein_coding	Purkinje cell protein 4 [Source:MGI Symbol;Acc:MGI:97509]	162.124	95.5134	104.638	2.50385	3.41198	8.35257	120.758	4.75613	4.65682	1.93e-19	4.93e-18	150	109	176	2	3	7	6.03619	3.554	3.88635	0.093261	0.126887	0.313485
ENSMUSG00000014402	Tsg101	7	46888949	46919969	-	2730	protein_coding	tumor susceptibility gene 101 [Source:MGI Symbol;Acc:MGI:106581]	2502.11	2334.38	2363.27	1224.38	1272.67	1274.36	2399.92	1257.14	0.932388	1.94e-19	4.96e-18	2315	2664	3975	978	1119	1068	35.0113	32.6444	32.9876	17.1393	17.7873	17.9752
ENSMUSG00000038011	Dnah10	5	124725085	124834308	+	16086	protein_coding	dynein, axonemal, heavy chain 10 [Source:MGI Symbol;Acc:MGI:1860299]	228.054	278.654	247.325	2.50385	0	1.19322	251.344	1.23236	7.71925	2.12e-19	5.41e-18	211	318	416	2	0	1	0.541569	0.661328	0.585898	0.00594839	0	0.00285639
ENSMUSG00000047731	Wbp1l	19	46599084	46657389	+	4463	protein_coding	WW domain binding protein 1 like [Source:MGI Symbol;Acc:MGI:107577]	4327.63	4507.53	4190.86	2417.47	2137.03	2258.77	4342.01	2271.09	0.935031	2.16e-19	5.5e-18	4004	5144	7049	1931	1879	1893	37.0413	38.5578	35.783	20.7001	18.2701	19.489
ENSMUSG00000025225	Nfkb2	19	46304737	46312090	+	3289	protein_coding	nuclear factor of kappa light polypeptide gene enhancer in B cells 2, p49/p100 [Source:MGI Symbol;Acc:MGI:1099800]	783.599	675.604	737.815	312.981	323	281.601	732.339	305.861	1.25884	2.24e-19	5.71e-18	725	771	1241	250	284	236	9.10109	7.84203	8.54839	3.63658	3.74711	3.29696
ENSMUSG00000028334	Nans	4	46489248	46503632	+	4581	protein_coding	N-acetylneuraminic acid synthase (sialic acid synthase) [Source:MGI Symbol;Acc:MGI:2149820]	990.037	920.959	898.933	425.655	386.691	310.238	936.643	374.194	1.32336	2.32e-19	5.91e-18	916	1051	1512	340	340	260	8.25571	7.67503	7.4777	3.55088	3.22078	2.60783
ENSMUSG00000027854	Sike1	3	102995708	103008459	+	10296	protein_coding	suppressor of IKBKE 1 [Source:MGI Symbol;Acc:MGI:1913891]	1398.59	1246.06	1170.63	564.618	532.268	608.544	1271.76	568.477	1.16043	2.35e-19	5.97e-18	1294	1422	1969	451	468	510	5.18902	4.62029	4.33265	2.09568	1.97251	2.27598
ENSMUSG00000024426	Atat1	17	35897595	35910075	-	4586	protein_coding	alpha tubulin acetyltransferase 1 [Source:MGI Symbol;Acc:MGI:1913869]	277.772	235.716	244.353	73.8636	67.1022	70.4002	252.614	70.4553	1.8408	2.42e-19	6.13e-18	257	269	411	59	59	59	2.31376	1.96226	2.03041	0.61551	0.55829	0.591131
ENSMUSG00000038732	Mboat1	13	30136489	30246717	+	3659	protein_coding	membrane bound O-acyltransferase domain containing 1 [Source:MGI Symbol;Acc:MGI:2387184]	159.962	173.501	153.984	30.0462	27.2958	35.7967	162.483	31.0462	2.3879	2.49e-19	6.32e-18	148	198	259	24	24	30	1.67001	1.81026	1.60367	0.313809	0.284637	0.376725
ENSMUSG00000023921	Mut	17	40934685	40961988	+	3786	protein_coding	methylmalonyl-Coenzyme A mutase [Source:MGI Symbol;Acc:MGI:97239]	1017.06	1094.46	1160.53	2104.49	2192.76	2152.58	1090.68	2149.94	-0.977506	2.71e-19	6.85e-18	941	1249	1952	1681	1928	1804	10.2619	11.0362	11.6809	21.2424	22.0988	21.8938
ENSMUSG00000021218	Gdi2	13	3538063	3567871	+	10558	protein_coding	guanosine diphosphate (GDP) dissociation inhibitor 2 [Source:MGI Symbol;Acc:MGI:99845]	4610.81	4578.51	5344.25	2173.34	2339.48	2530.83	4844.52	2347.88	1.04531	2.79e-19	7.04e-18	4266	5225	8989	1736	2057	2121	16.6824	16.5555	19.2889	7.86657	8.45463	9.2305
ENSMUSG00000038871	Bpgm	6	34476207	34505613	+	3588	protein_coding	2,3-bisphosphoglycerate mutase [Source:MGI Symbol;Acc:MGI:1098242]	1729.32	1674.55	1752.68	3144.84	3237.96	3109.54	1718.85	3164.11	-0.880216	2.79e-19	7.04e-18	1600	1911	2948	2512	2847	2606	18.4114	17.8175	18.6145	33.4953	34.4332	33.3724
ENSMUSG00000015869	Prpsap1	11	116470845	116494202	-	3407	protein_coding	phosphoribosyl pyrophosphate synthetase-associated protein 1 [Source:MGI Symbol;Acc:MGI:1915013]	676.597	761.478	561.238	236.614	257.035	200.462	666.438	231.37	1.52396	2.82e-19	7.1e-18	626	869	944	189	226	168	7.58615	8.53268	6.27735	2.65404	2.87858	2.2657
ENSMUSG00000025795	Rassf3	10	121410350	121476347	-	3826	protein_coding	Ras association (RalGDS/AF-6) domain family member 3 [Source:MGI Symbol;Acc:MGI:2179722]	1048.4	1196.98	1167.66	2229.68	2204.14	2379.29	1137.68	2271.03	-0.996146	2.83e-19	7.13e-18	970	1366	1964	1781	1938	1994	10.4676	11.9438	11.6298	22.2708	21.9812	23.9467
ENSMUSG00000023977	Ubr2	17	46928295	47010556	-	9814	protein_coding	ubiquitin protein ligase E3 component n-recognin 2 [Source:MGI Symbol;Acc:MGI:1861099]	1038.67	1348.58	1429.26	3092.26	2820.57	3477.05	1272.17	3129.96	-1.29701	3e-19	7.54e-18	961	1539	2404	2470	2480	2914	4.04293	5.24602	5.54964	12.0412	10.966	13.643
ENSMUSG00000024304	Cdh2	18	16588877	16809246	-	8066	protein_coding	cadherin 2 [Source:MGI Symbol;Acc:MGI:88355]	175.094	169.996	126.635	23.7866	26.1585	26.2509	157.242	25.3987	2.62298	3.04e-19	7.62e-18	162	194	213	19	23	22	0.829232	0.804602	0.598271	0.112697	0.12374	0.125323
ENSMUSG00000041468	Gpr12	5	146582398	146585239	-	2512	protein_coding	G-protein coupled receptor 12 [Source:MGI Symbol;Acc:MGI:101909]	306.955	396.074	375.15	0	0	0	359.393	0	10.6793	3.52e-19	8.83e-18	284	452	631	0	0	0	4.66786	6.01945	5.69097	0	0	0
ENSMUSG00000020250	Txnrd1	10	82833951	82897712	+	7086	protein_coding	thioredoxin reductase 1 [Source:MGI Symbol;Acc:MGI:1354175]	1241.87	1232.03	1372.78	2681.62	2403.17	2847.03	1282.23	2643.94	-1.04292	3.56e-19	8.91e-18	1149	1406	2309	2142	2113	2386	6.69481	6.63777	7.38243	14.4622	12.9402	15.4716
ENSMUSG00000042607	Asb4	6	5383386	5433022	+	3932	protein_coding	ankyrin repeat and SOCS box-containing 4 [Source:MGI Symbol;Acc:MGI:1929751]	178.336	188.398	186.089	538.328	449.243	672.978	184.274	553.516	-1.58541	3.81e-19	9.51e-18	165	215	313	430	395	564	1.73257	1.82921	1.80346	5.23205	4.35939	6.5907
ENSMUSG00000022525	Hrasls	16	29209695	29230531	+	3286	protein_coding	HRAS-like suppressor [Source:MGI Symbol;Acc:MGI:1351473]	808.458	873.641	991.68	2023.11	1789.01	1975.98	891.26	1929.37	-1.11163	3.86e-19	9.62e-18	748	997	1668	1616	1573	1656	9.39839	10.15	11.5002	23.5283	20.7732	23.1557
ENSMUSG00000030421	Uri1	7	37959992	38023551	-	3673	protein_coding	URI1, prefoldin-like chaperone [Source:MGI Symbol;Acc:MGI:1342294]	794.407	753.592	804.997	1554.89	1493.31	1600.11	784.332	1549.44	-0.981771	3.9e-19	9.71e-18	735	860	1354	1242	1313	1341	8.26201	7.83277	8.35169	16.1777	15.5126	16.7754
ENSMUSG00000060992	Copz1	15	103272714	103299868	+	3662	protein_coding	coatomer protein complex, subunit zeta 1 [Source:MGI Symbol;Acc:MGI:1929063]	2084.91	1863.83	1938.18	846.301	1007.67	954.579	1962.3	936.184	1.06681	3.95e-19	9.82e-18	1929	2127	3260	676	886	800	21.7487	19.4306	20.1686	8.83173	10.4992	10.0378
ENSMUSG00000043241	Upf2	2	5951469	6056703	+	5474	protein_coding	UPF2 regulator of nonsense transcripts homolog (yeast) [Source:MGI Symbol;Acc:MGI:2449307]	564.191	681.738	636.744	1317.03	1314.75	1408	627.558	1346.59	-1.09983	3.95e-19	9.82e-18	522	778	1071	1052	1156	1180	3.93718	4.75458	4.43263	9.1945	9.16421	9.90474
ENSMUSG00000028797	Tmem234	4	129600668	129624059	+	4273	protein_coding	transmembrane protein 234 [Source:MGI Symbol;Acc:MGI:1924049]	2160.57	2252.89	2146.26	1176.81	1073.63	1149.07	2186.57	1133.17	0.948484	3.97e-19	9.86e-18	1999	2571	3610	940	944	963	19.3152	20.1283	19.1404	10.5248	9.58696	10.3552
ENSMUSG00000072294	Klf12	14	99870632	100284679	-	6985	protein_coding	Kruppel-like factor 12 [Source:MGI Symbol;Acc:MGI:1333796]	36.7481	41.1847	51.7243	185.285	175.148	226.713	43.219	195.715	-2.15905	4.02e-19	9.98e-18	34	47	87	148	154	190	0.20097	0.225097	0.282182	1.01371	0.956745	1.24984
ENSMUSG00000015656	Hspa8	9	40800984	40810087	+	4301	protein_coding	heat shock protein 8 [Source:MGI Symbol;Acc:MGI:105384]	35584	35017.5	36653.5	20530.3	20915.4	20561.6	35751.7	20669.1	0.790549	4.44e-19	1.1e-17	32923	39962	61651	16399	18390	17232	316.045	310.825	324.749	182.417	185.547	184.091
ENSMUSG00000116659	AC158985.1	16	20928969	20929853	+	885	unprocessed_pseudogene	transmembrane epididymal protein 1A (Teddm1a) pseudogene	337.218	340.869	354.341	0	0	0	344.143	0	10.6154	4.96e-19	1.23e-17	312	389	596	0	0	0	14.5556	14.7043	15.2574	0	0	0
ENSMUSG00000035735	Dagla	19	10245265	10304877	-	5747	protein_coding	diacylglycerol lipase, alpha [Source:MGI Symbol;Acc:MGI:2677061]	100.517	126.183	105.827	348.035	336.648	311.431	110.842	332.038	-1.58209	5.34e-19	1.32e-17	93	144	178	278	296	261	0.66813	0.838222	0.701706	2.31431	2.23508	2.08673
ENSMUSG00000037104	Socs5	17	87107679	87137583	+	4392	protein_coding	suppressor of cytokine signaling 5 [Source:MGI Symbol;Acc:MGI:2385459]	916.541	936.732	887.042	414.387	411.712	449.845	913.438	425.315	1.10234	5.47e-19	1.35e-17	848	1069	1492	331	362	377	7.97173	8.14241	7.69632	3.60564	3.57675	3.94407
ENSMUSG00000045725	Prr15	6	54325835	54330201	+	3157	protein_coding	proline rich 15 [Source:MGI Symbol;Acc:MGI:1925254]	162.124	127.935	115.339	7.51155	18.1972	1.19322	135.133	8.96733	3.89166	5.77e-19	1.42e-17	150	146	194	6	16	1	1.96172	1.54709	1.39221	0.0909272	0.219931	0.0145543
ENSMUSG00000002233	Rhoc	3	104788375	104794459	+	1618	protein_coding	ras homolog family member C [Source:MGI Symbol;Acc:MGI:106028]	1342.39	1285.49	1246.73	597.168	619.842	480.869	1291.54	565.96	1.18964	5.94e-19	1.46e-17	1242	1467	2097	477	545	403	31.6929	30.3312	29.3627	14.1045	14.6171	11.4444
ENSMUSG00000024790	Sac3d1	19	6116004	6118586	-	1374	protein_coding	SAC3 domain containing 1 [Source:MGI Symbol;Acc:MGI:1913656]	1196.47	1021.73	878.124	394.356	382.141	268.475	1032.11	348.324	1.56557	5.98e-19	1.47e-17	1107	1166	1477	315	336	225	33.2644	28.389	24.354	10.9683	10.6119	7.52422
ENSMUSG00000001027	Scn4a	11	106318592	106353288	-	7041	protein_coding	sodium channel, voltage-gated, type IV, alpha [Source:MGI Symbol;Acc:MGI:98250]	5637.59	7740.96	7264.59	15885.7	14589.6	16344.8	6881.05	15606.7	-1.18116	6.21e-19	1.52e-17	5216	8834	12219	12689	12828	13698	30.586	41.9721	39.3168	86.2205	79.0618	89.39
ENSMUSG00000003273	Car11	7	45699843	45704682	+	1926	protein_coding	carbonic anhydrase 11 [Source:MGI Symbol;Acc:MGI:1336193]	52.9605	66.5965	46.3735	214.079	217.229	210.007	55.3102	213.772	-1.95986	6.44e-19	1.58e-17	49	76	78	171	191	176	1.05041	1.32006	0.917519	4.24773	4.30347	4.19877
ENSMUSG00000112280	A830082N09Rik	10	33987216	33995055	-	7840	processed_transcript	RIKEN cDNA A830082N09 gene [Source:MGI Symbol;Acc:MGI:3041184]	58.3646	61.3389	55.886	214.079	202.444	295.919	58.5298	237.481	-2.02303	6.64e-19	1.62e-17	54	70	94	171	178	248	0.284379	0.298689	0.271637	1.04351	0.985249	1.45346
ENSMUSG00000024425	Ndfip1	18	38418975	38464399	+	930	protein_coding	Nedd4 family interacting protein 1 [Source:MGI Symbol;Acc:MGI:1929601]	2587.5	2615.66	2643.29	1418.43	1355.69	1446.19	2615.48	1406.77	0.89494	6.92e-19	1.69e-17	2394	2985	4446	1133	1192	1212	106.282	107.374	108.309	58.286	55.6205	59.8805
ENSMUSG00000021018	Polr2h	16	20717665	20722267	+	1509	protein_coding	polymerase (RNA) II (DNA directed) polypeptide H [Source:MGI Symbol;Acc:MGI:2384309]	520.958	374.167	408.444	138.964	144.44	137.221	434.523	140.208	1.62858	7.12e-19	1.74e-17	482	427	687	111	127	115	13.1879	9.46622	10.3144	3.51926	3.65222	3.50166
ENSMUSG00000044627	Swi5	2	32278816	32288075	-	5551	protein_coding	SWI5 recombination repair homolog (yeast) [Source:MGI Symbol;Acc:MGI:1920181]	4608.64	4195.58	3959.59	1834.07	1927.77	1312.55	4254.6	1691.46	1.33045	7.59e-19	1.85e-17	4264	4788	6660	1465	1695	1100	31.715	28.855	27.1819	12.6265	13.2507	9.10516
ENSMUSG00000031487	Brf2	8	27123364	27128680	-	3212	protein_coding	BRF2, RNA polymerase III transcription initiation factor 50kDa subunit [Source:MGI Symbol;Acc:MGI:1913903]	432.331	594.111	533.295	170.262	161.5	196.882	519.912	176.215	1.56314	7.89e-19	1.92e-17	400	678	897	136	142	165	5.14166	7.06142	6.32694	2.02573	1.91847	2.36034
ENSMUSG00000025287	Acot9	X	155262443	155297654	+	2273	protein_coding	acyl-CoA thioesterase 9 [Source:MGI Symbol;Acc:MGI:1928939]	1090.55	908.691	1127.23	406.876	474.265	440.3	1042.16	440.48	1.24229	8.01e-19	1.95e-17	1009	1037	1896	325	417	369	18.3278	15.2622	18.898	6.84071	7.9612	7.45921
ENSMUSG00000050824	Sstr5	17	25489875	25497288	-	2733	protein_coding	somatostatin receptor 5 [Source:MGI Symbol;Acc:MGI:894282]	305.874	331.23	352.558	0	0	0	329.887	0	10.5556	8.36e-19	2.03e-17	283	378	593	0	0	0	4.2753	4.6269	4.91577	0	0	0
ENSMUSG00000054027	Nt5dc3	10	86779005	86838389	+	6004	protein_coding	5'-nucleotidase domain containing 3 [Source:MGI Symbol;Acc:MGI:3513266]	1570.44	1972.48	1678.36	3904.75	3616.69	3499.73	1740.43	3673.72	-1.0775	8.38e-19	2.03e-17	1453	2251	2823	3119	3180	2933	9.99181	12.5422	10.6524	24.8538	22.9841	22.4459
ENSMUSG00000046070	Igfals	17	24878770	24882008	+	2111	protein_coding	insulin-like growth factor binding protein, acid labile subunit [Source:MGI Symbol;Acc:MGI:107973]	16.2124	18.4017	16.0524	107.666	104.634	168.245	16.8888	126.848	-2.91148	8.91e-19	2.16e-17	15	21	27	86	92	141	0.293374	0.332789	0.289769	1.94907	1.89122	3.069
ENSMUSG00000034768	Asb16	11	102268743	102279462	+	2843	protein_coding	ankyrin repeat and SOCS box-containing 16 [Source:MGI Symbol;Acc:MGI:2654437]	1409.4	1547.49	1565.4	3197.42	3081.01	2753.96	1507.43	3010.8	-0.997182	8.98e-19	2.17e-17	1304	1766	2633	2554	2709	2308	18.9374	20.7803	20.9822	42.9795	41.3499	37.3014
ENSMUSG00000039262	Prrc2b	2	32151082	32234537	+	11262	protein_coding	proline-rich coiled-coil 2B [Source:MGI Symbol;Acc:MGI:1923304]	2452.39	3263.23	3101.67	6641.46	6069.9	6869.39	2939.1	6526.92	-1.15034	9.27e-19	2.24e-17	2269	3724	5217	5305	5337	5757	8.31837	11.062	10.495	22.5365	20.5648	23.488
ENSMUSG00000021636	Marveld2	13	100595957	100616971	-	3382	protein_coding	MARVEL (membrane-associating) domain containing 2 [Source:MGI Symbol;Acc:MGI:2446166]	104.84	113.039	148.039	6.25963	17.0599	10.739	121.972	11.3528	3.41683	9.85e-19	2.37e-17	97	129	249	5	15	9	1.18418	1.27601	1.66802	0.0707316	0.192468	0.122274
ENSMUSG00000028907	Utp11	4	124678160	124693600	-	4711	protein_coding	UTP11 small subunit processome component [Source:MGI Symbol;Acc:MGI:1914455]	1296.99	1103.22	1092.16	557.107	503.835	508.313	1164.12	523.085	1.15308	1.08e-18	2.6e-17	1200	1259	1837	445	443	426	10.5169	8.94026	8.83431	4.51923	4.08068	4.15492
ENSMUSG00000039197	Adk	14	21052574	21448569	+	8526	protein_coding	adenosine kinase [Source:MGI Symbol;Acc:MGI:87930]	790.084	804.415	938.172	1732.66	2321.28	1962.85	844.224	2005.6	-1.24687	1.1e-18	2.64e-17	731	918	1578	1384	2041	1645	3.5399	3.60193	4.19313	7.76619	10.3882	8.86516
ENSMUSG00000033632	AW554918	18	25168999	25467321	+	7014	protein_coding	expressed sequence AW554918 [Source:MGI Symbol;Acc:MGI:2147376]	363.158	437.258	397.742	142.719	122.831	150.346	399.386	138.632	1.52875	1.22e-18	2.93e-17	336	499	669	114	108	126	1.97785	2.37998	2.16091	0.7776	0.66819	0.825412
ENSMUSG00000027087	Itgav	2	83724397	83806916	+	10744	protein_coding	integrin alpha V [Source:MGI Symbol;Acc:MGI:96608]	1754.18	1536.98	1497.03	783.705	696.043	773.209	1596.06	750.986	1.08694	1.28e-18	3.06e-17	1623	1754	2518	626	612	648	6.23694	5.46137	5.30966	2.78757	2.47188	2.77125
ENSMUSG00000058298	Mcm9	10	53536315	53630439	-	9113	protein_coding	minichromosome maintenance 9 homologous recombination repair factor [Source:MGI Symbol;Acc:MGI:1918817]	270.207	254.994	246.136	70.1078	85.2994	69.207	257.112	74.8714	1.776	1.29e-18	3.1e-17	250	291	414	56	75	58	1.13266	1.06824	1.02924	0.293998	0.357143	0.292437
ENSMUSG00000024750	Zfand5	19	21272278	21282289	+	6193	protein_coding	zinc finger, AN1-type domain 5 [Source:MGI Symbol;Acc:MGI:1278334]	5641.91	5223.44	5259.83	9959.06	9580.83	11135.2	5375.06	10225	-0.927919	1.3e-18	3.12e-17	5220	5961	8847	7955	8424	9332	34.8008	32.2	32.3647	61.4549	59.0282	69.2372
ENSMUSG00000003279	Dlgap1	17	69969073	70821413	+	17890	protein_coding	DLG associated protein 1 [Source:MGI Symbol;Acc:MGI:1346065]	83.2236	104.276	130.203	3.75578	6.82395	4.77289	105.901	5.11754	4.36754	1.34e-18	3.2e-17	77	119	219	3	6	4	0.177705	0.222523	0.277339	0.00802284	0.014554	0.0102734
ENSMUSG00000034570	Inpp5j	11	3494375	3504821	-	5092	protein_coding	inositol polyphosphate 5-phosphatase J [Source:MGI Symbol;Acc:MGI:2158663]	30.2631	32.422	33.2938	140.216	181.972	144.38	31.993	155.523	-2.2767	1.36e-18	3.24e-17	28	37	56	112	160	121	0.227033	0.243081	0.249159	1.05232	1.36356	1.09185
ENSMUSG00000038403	Hfe2	3	96525172	96529210	+	2028	protein_coding	hemochromatosis type 2 (juvenile) [Source:MGI Symbol;Acc:MGI:1916835]	11029.8	10570.4	9961.98	22584.7	22563.4	18535.5	10520.8	21227.9	-1.01284	1.41e-18	3.35e-17	10205	12063	16756	18040	19839	15534	207.761	198.987	187.188	425.585	424.516	351.95
ENSMUSG00000056124	B4galt6	18	20684599	20746404	-	5808	protein_coding	UDP-Gal:betaGlcNAc beta 1,4-galactosyltransferase, polypeptide 6 [Source:MGI Symbol;Acc:MGI:1928380]	191.306	165.615	155.767	16.275	23.8838	40.5696	170.896	26.9095	2.66056	1.45e-18	3.45e-17	177	189	262	13	21	34	1.25825	1.08861	1.022	0.107086	0.156904	0.268979
ENSMUSG00000028328	Tmod1	4	46038935	46116032	+	3946	protein_coding	tropomodulin 1 [Source:MGI Symbol;Acc:MGI:98775]	1145.68	1826.15	1968.5	5075.3	4402.59	4933.98	1646.77	4803.96	-1.54301	1.45e-18	3.45e-17	1060	2084	3311	4054	3871	4135	11.0909	17.6676	19.0099	49.1523	42.5704	48.1487
ENSMUSG00000024059	Clip4	17	71768473	71864273	+	8514	protein_coding	CAP-GLY domain containing linker protein family, member 4 [Source:MGI Symbol;Acc:MGI:1919100]	1718.51	2048.72	2306.79	4135.11	4830.22	5017.51	2024.67	4660.94	-1.20177	1.51e-18	3.58e-17	1590	2338	3880	3303	4247	4205	7.7105	9.18647	10.3246	18.5606	21.6466	22.6933
ENSMUSG00000061983	Rps12	10	23785183	23787275	-	2027	protein_coding	ribosomal protein S12 [Source:MGI Symbol;Acc:MGI:98105]	6015.88	3857.34	4161.73	1614.98	1837.92	1761.2	4678.31	1738.03	1.42794	1.58e-18	3.74e-17	5566	4402	7000	1290	1616	1476	113.373	72.6497	78.2386	30.4476	34.5963	33.4579
ENSMUSG00000042404	Dennd4b	3	90265185	90280669	+	6031	protein_coding	DENN/MADD domain containing 4B [Source:MGI Symbol;Acc:MGI:2446201]	2172.46	2667.36	2901.32	5730.06	5402.29	5568.78	2580.38	5567.04	-1.10822	1.67e-18	3.96e-17	2010	3044	4880	4577	4750	4667	13.7602	16.8847	18.3319	36.3085	34.178	35.5561
ENSMUSG00000027654	Fam83d	2	158768093	158786637	+	3991	protein_coding	family with sequence similarity 83, member D [Source:MGI Symbol;Acc:MGI:1919128]	325.329	388.187	244.353	71.3597	68.2395	93.0715	319.29	77.5569	2.03853	1.73e-18	4.08e-17	301	443	411	57	60	78	3.1139	3.7133	2.33312	0.683298	0.652396	0.898005
ENSMUSG00000026605	Cenpf	1	189640606	189688086	-	15433	protein_coding	centromere protein F [Source:MGI Symbol;Acc:MGI:1313302]	713.345	608.131	486.327	1.25193	0	0	602.601	0.417308	10.4582	1.78e-18	4.22e-17	660	694	818	1	0	0	1.76568	1.50434	1.20082	0.00310004	0	0
ENSMUSG00000103292	Gm35048	1	90520496	90523297	+	2802	TEC	predicted gene, 35048 [Source:MGI Symbol;Acc:MGI:5594207]	83.2236	141.079	145.66	1.25193	2.27465	4.77289	123.321	2.76649	5.47751	1.81e-18	4.26e-17	77	161	245	1	2	4	1.1346	1.92219	1.98095	0.0170745	0.0309745	0.0655931
ENSMUSG00000021732	Fgf10	13	118669791	118792115	+	4601	protein_coding	fibroblast growth factor 10 [Source:MGI Symbol;Acc:MGI:1099809]	484.21	403.96	395.959	0	0	2.38645	428.043	0.795482	9.07045	1.93e-18	4.55e-17	448	461	666	0	0	2	4.02018	3.35186	3.27943	0	0	0.019973
ENSMUSG00000029174	Tbc1d1	5	64156305	64351486	+	7405	protein_coding	TBC1 domain family, member 1 [Source:MGI Symbol;Acc:MGI:1889508]	1247.27	1838.41	2111.78	4678.44	4698.29	5929.13	1732.49	5101.95	-1.55677	1.96e-18	4.62e-17	1154	2098	3552	3737	4131	4969	6.43428	9.47803	10.8674	24.1443	24.2087	30.8326
ENSMUSG00000026469	Xpr1	1	155275701	155417415	-	17880	protein_coding	xenotropic and polytropic retrovirus receptor 1 [Source:MGI Symbol;Acc:MGI:97932]	1687.17	1770.06	1598.1	4028.7	3218.63	4591.52	1685.11	3946.28	-1.22785	1.98e-18	4.66e-17	1561	2020	2688	3218	2830	3848	3.60458	3.77939	3.40595	8.61065	6.86848	9.88857
ENSMUSG00000028461	Ccdc107	4	43492900	43495921	+	1547	protein_coding	coiled-coil domain containing 107 [Source:MGI Symbol;Acc:MGI:1913423]	1349.95	1157.55	1058.86	534.572	524.307	457.005	1188.79	505.295	1.23262	2.15e-18	5.06e-17	1249	1321	1781	427	461	383	33.3343	28.5661	26.0826	13.2055	12.9316	11.3756
ENSMUSG00000005103	Wdr1	5	38526813	38563221	-	8899	protein_coding	WD repeat domain 1 [Source:MGI Symbol;Acc:MGI:1337100]	2190.84	2068	2270.52	1050.37	1172.58	976.057	2176.45	1066.33	1.02929	2.22e-18	5.21e-17	2027	2360	3819	839	1031	818	9.40442	8.87173	9.72266	4.51064	5.02758	4.22355
ENSMUSG00000049804	Armcx4	X	134686519	134696757	+	7996	protein_coding	armadillo repeat containing, X-linked 4 [Source:MGI Symbol;Acc:MGI:2147887]	1228.9	1448.47	1473.85	474.48	585.722	341.262	1383.74	467.155	1.56668	2.24e-18	5.25e-17	1137	1653	2479	379	515	286	5.87093	6.91573	7.02393	2.26769	2.79496	1.64346
ENSMUSG00000054226	Tprkb	6	85911865	85930284	+	5355	protein_coding	Tp53rk binding protein [Source:MGI Symbol;Acc:MGI:1917036]	1072.18	1073.43	951.846	493.258	448.106	492.801	1032.49	478.055	1.11	2.29e-18	5.37e-17	992	1225	1601	394	394	413	7.64842	7.65269	6.77343	3.52009	3.19285	3.5437
ENSMUSG00000054580	Pla2r1	2	60417543	60553308	-	9618	protein_coding	phospholipase A2 receptor 1 [Source:MGI Symbol;Acc:MGI:102468]	287.5	305.818	237.218	86.3828	76.2008	76.3663	276.845	79.65	1.79504	2.4e-18	5.6e-17	266	349	399	69	67	64	1.14187	1.21389	0.939863	0.343227	0.302296	0.305746
ENSMUSG00000039886	Tmem120a	5	135735485	135744448	-	1730	protein_coding	transmembrane protein 120A [Source:MGI Symbol;Acc:MGI:2686991]	510.15	496.845	538.052	196.552	227.465	199.268	515.016	207.762	1.30959	2.49e-18	5.81e-17	472	567	905	157	200	167	11.2646	10.9641	11.8517	4.34181	5.01679	4.43544
ENSMUSG00000024030	Abcg1	17	31057698	31115777	+	4066	protein_coding	ATP binding cassette subfamily G member 1 [Source:MGI Symbol;Acc:MGI:107704]	209.68	195.408	183.116	30.0462	14.7852	47.7289	196.068	30.8535	2.67146	2.89e-18	6.73e-17	194	223	308	24	13	40	1.96994	1.83474	1.71617	0.282398	0.138745	0.452021
ENSMUSG00000038872	Zfhx3	8	107942644	108961630	+	20976	protein_coding	zinc finger homeobox 3 [Source:MGI Symbol;Acc:MGI:99948]	134.022	180.512	175.982	505.778	436.733	668.205	163.505	536.905	-1.70934	2.95e-18	6.87e-17	124	206	296	404	384	560	0.244072	0.328535	0.319702	0.921459	0.794421	1.22668
ENSMUSG00000093904	Tomm20	8	126930667	126945844	-	4906	protein_coding	translocase of outer mitochondrial membrane 20 [Source:MGI Symbol;Acc:MGI:1915202]	4772.93	4148.26	4287.77	2070.68	2314.46	1801.77	4402.99	2062.3	1.09385	3.07e-18	7.14e-17	4416	4734	7212	1654	2035	1510	37.1639	32.2804	33.3046	16.1297	18.0003	14.1421
ENSMUSG00000039787	Cercam	2	29869164	29882840	+	3383	protein_coding	cerebral endothelial cell adhesion molecule [Source:MGI Symbol;Acc:MGI:2139134]	169.69	182.264	161.713	23.7866	31.8451	44.1493	171.222	33.2603	2.35999	3.13e-18	7.27e-17	157	208	272	19	28	37	1.91609	2.05683	1.82156	0.268701	0.359168	0.502534
ENSMUSG00000042903	Foxo4	X	101254528	101260873	+	3485	protein_coding	forkhead box O4 [Source:MGI Symbol;Acc:MGI:1891915]	2477.25	3004.73	2938.77	6662.75	6605.58	5303.88	2806.92	6190.74	-1.14061	3.34e-18	7.75e-17	2292	3429	4943	5322	5808	4445	27.1538	32.9157	32.134	73.0616	72.3212	58.605
ENSMUSG00000020859	Spag9	11	93996091	94126085	+	11209	protein_coding	sperm associated antigen 9 [Source:MGI Symbol;Acc:MGI:1918084]	3496.47	3980.89	4495.26	8084.93	7940.8	8796.45	3990.87	8274.06	-1.05119	3.53e-18	8.17e-17	3235	4543	7561	6458	6982	7372	11.9159	13.5586	15.2823	27.5644	27.0305	30.2193
ENSMUSG00000032418	Me1	9	86581371	86695953	-	3848	protein_coding	malic enzyme 1, NADP(+)-dependent, cytosolic [Source:MGI Symbol;Acc:MGI:97043]	3388.39	2992.46	2939.37	7177.29	5818.56	7915.85	3106.74	6970.56	-1.16622	3.53e-18	8.17e-17	3135	3415	4944	5733	5116	6634	33.6374	29.6889	29.1085	71.2794	57.6949	79.2148
ENSMUSG00000062866	Phactr2	10	13207717	13474412	-	11692	protein_coding	phosphatase and actin regulator 2 [Source:MGI Symbol;Acc:MGI:2446138]	376.128	397.826	381.095	786.209	809.776	849.575	385.016	815.187	-1.08215	3.56e-18	8.23e-17	348	454	641	628	712	712	1.22888	1.29899	1.24207	2.56973	2.64261	2.79806
ENSMUSG00000041700	Lhfpl1	X	145290359	145349089	-	1902	protein_coding	lipoma HMGIC fusion partner-like 1 [Source:MGI Symbol;Acc:MGI:1891214]	264.802	291.798	312.724	0	0	0	289.775	0	10.3689	3.7e-18	8.54e-17	245	333	526	0	0	0	5.31833	5.85695	6.26544	0	0	0
ENSMUSG00000028495	Rps6	4	86854660	86857412	-	1586	protein_coding	ribosomal protein S6 [Source:MGI Symbol;Acc:MGI:98159]	9141.63	7709.42	8162.93	4252.79	4554.99	4214.47	8337.99	4340.75	0.941529	3.79e-18	8.74e-17	8458	8798	13730	3397	4005	3532	220.183	185.575	196.13	102.473	109.583	102.325
ENSMUSG00000046345	Smco1	16	32271468	32274781	+	1410	protein_coding	single-pass membrane protein with coiled-coil domains 1 [Source:MGI Symbol;Acc:MGI:1916826]	676.597	630.914	823.427	1502.31	1667.32	1844.72	710.313	1671.45	-1.23216	4.07e-18	9.37e-17	626	720	1385	1200	1466	1546	18.3305	17.0825	22.254	40.7173	45.1187	50.3798
ENSMUSG00000072964	Bhlhb9	X	135797594	135891081	+	4800	protein_coding	basic helix-loop-helix domain containing, class B9 [Source:MGI Symbol;Acc:MGI:1917487]	215.084	207.676	200.357	56.3366	50.0423	59.6612	207.706	55.3467	1.90773	4.26e-18	9.78e-17	199	237	337	45	44	50	1.71171	1.65175	1.59062	0.448527	0.39779	0.478624
ENSMUSG00000018427	Ypel2	11	86936425	86993707	-	4847	protein_coding	yippee like 2 [Source:MGI Symbol;Acc:MGI:1925114]	565.272	543.287	476.815	199.056	155.814	215.973	528.458	190.281	1.47299	4.43e-18	1.02e-16	523	620	802	159	137	181	4.455	4.27914	3.74868	1.56943	1.22656	1.71582
ENSMUSG00000028469	Npr2	4	43631935	43651244	+	4667	protein_coding	natriuretic peptide receptor 2 [Source:MGI Symbol;Acc:MGI:97372]	701.456	841.219	942.334	1763.96	1887.96	1906.77	828.336	1852.9	-1.15847	4.73e-18	1.08e-16	649	960	1585	1409	1660	1598	5.74151	6.88131	7.69428	14.4441	15.4352	15.7328
ENSMUSG00000041650	Pcca	14	122534324	122891100	+	5210	protein_coding	propionyl-Coenzyme A carboxylase, alpha polypeptide [Source:MGI Symbol;Acc:MGI:97499]	726.315	819.312	877.53	1653.79	1612.73	1813.7	807.719	1693.41	-1.06556	4.81e-18	1.1e-16	672	935	1476	1321	1418	1520	5.32538	6.0036	6.41838	12.1306	11.8108	13.4052
ENSMUSG00000043953	Ccrl2	9	111054486	111057519	-	2598	protein_coding	chemokine (C-C motif) receptor-like 2 [Source:MGI Symbol;Acc:MGI:1920904]	151.316	141.079	156.362	369.318	440.145	387.798	149.586	399.087	-1.41461	4.99e-18	1.14e-16	140	161	263	295	387	325	2.22489	2.07312	2.29347	5.4325	6.46418	5.74791
ENSMUSG00000039753	Fbxl5	5	43744615	43821638	-	9740	protein_coding	F-box and leucine-rich repeat protein 5 [Source:MGI Symbol;Acc:MGI:2152883]	2372.41	2364.18	2354.35	1268.2	1280.63	1326.86	2363.65	1291.9	0.871439	5.24e-18	1.2e-16	2195	2698	3960	1013	1126	1112	9.30454	9.26661	9.21113	4.97586	5.01674	5.2458
ENSMUSG00000029642	Polr1d	5	147077050	147111597	+	3043	protein_coding	polymerase (RNA) I polypeptide D [Source:MGI Symbol;Acc:MGI:108403]	3625.09	2990.71	2785.98	1492.29	1435.3	1240.95	3133.93	1389.52	1.1727	5.32e-18	1.21e-16	3354	3413	4686	1192	1262	1040	45.5072	37.5208	34.8881	18.7409	17.997	15.7035
ENSMUSG00000024735	Prpf19	19	10895231	10909559	+	7278	protein_coding	pre-mRNA processing factor 19 [Source:MGI Symbol;Acc:MGI:106247]	2770.16	2914.47	2870.4	4900.03	5270.36	5101.03	2851.68	5090.48	-0.835859	5.33e-18	1.21e-16	2563	3326	4828	3914	4634	4275	14.5397	15.2879	15.0291	25.7292	27.6303	26.9892
ENSMUSG00000058070	Eml1	12	108370957	108539617	+	7436	protein_coding	echinoderm microtubule associated protein like 1 [Source:MGI Symbol;Acc:MGI:1915769]	1142.43	1339.82	1365.64	2900.71	2445.25	2706.23	1282.63	2684.06	-1.06378	6.43e-18	1.46e-16	1057	1529	2297	2317	2150	2268	5.86888	6.87869	6.99839	14.9075	12.547	14.0142
ENSMUSG00000057113	Npm1	11	33152287	33163206	-	2665	protein_coding	nucleophosmin 1 [Source:MGI Symbol;Acc:MGI:106184]	3819.64	3125.65	3521.41	1786.5	1785.6	1714.66	3488.9	1762.25	0.985106	7.78e-18	1.77e-16	3534	3567	5923	1427	1570	1437	54.7506	44.7758	50.3525	25.6179	25.5649	24.7757
ENSMUSG00000020154	Ptprb	10	116275523	116389535	+	13333	protein_coding	protein tyrosine phosphatase, receptor type, B [Source:MGI Symbol;Acc:MGI:97809]	772.791	965.649	1049.94	2071.94	2018.75	2368.55	929.461	2153.08	-1.20937	7.77e-18	1.77e-16	715	1102	1766	1655	1775	1985	2.2141	2.76498	3.00082	5.93864	5.77713	6.84067
ENSMUSG00000073421	H2-Ab1	17	34263209	34269418	+	1637	protein_coding	histocompatibility 2, class II antigen A, beta 1 [Source:MGI Symbol;Acc:MGI:103070]	1124.06	854.363	780.621	373.074	326.412	329.33	919.681	342.939	1.4212	8.06e-18	1.83e-16	1040	975	1313	298	287	276	26.2303	19.9248	18.1716	8.70933	7.60808	7.74687
ENSMUSG00000099950	9130227L01Rik	1	55931241	55972328	+	2345	lincRNA	RIKEN cDNA 9130227L01 gene [Source:MGI Symbol;Acc:MGI:2445084]	116.729	103.4	125.446	6.25963	0	1.19322	115.192	2.48428	5.5901	8.37e-18	1.89e-16	108	118	211	5	0	1	1.90152	1.68336	2.03853	0.10201	0	0.019594
ENSMUSG00000007379	Dennd2c	3	103102604	103169769	+	6858	protein_coding	DENN/MADD domain containing 2C [Source:MGI Symbol;Acc:MGI:3036254]	442.058	388.187	332.344	121.437	60.2782	107.39	387.53	96.3684	2.00925	8.78e-18	1.99e-16	409	443	559	97	53	90	2.46232	2.16095	1.84668	0.676693	0.335367	0.602991
ENSMUSG00000097705	Gm26740	10	22187013	22302835	-	1724	antisense	predicted gene, 26740 [Source:MGI Symbol;Acc:MGI:5477234]	114.568	110.41	107.016	299.21	297.979	348.421	110.664	315.204	-1.51306	9.04e-18	2.04e-16	106	126	180	239	262	292	2.53856	2.44496	2.36544	6.63251	6.59487	7.78236
ENSMUSG00000058420	Syt17	7	118380717	118448222	-	5205	protein_coding	synaptotagmin XVII [Source:MGI Symbol;Acc:MGI:104966]	115.648	114.791	77.2892	6.25963	2.27465	7.15934	102.576	5.23121	4.3009	9.14e-18	2.06e-16	107	131	130	5	2	6	0.848755	0.841954	0.565847	0.0459586	0.0166744	0.0529659
ENSMUSG00000052698	Tln2	9	67217087	67559703	-	18357	protein_coding	talin 2 [Source:MGI Symbol;Acc:MGI:1917799]	1624.48	1883.1	1819.27	3444.05	3294.83	3342.22	1775.62	3360.37	-0.919468	9.13e-18	2.06e-16	1503	2149	3060	2751	2897	2801	3.38047	3.91627	3.77656	7.16978	6.84839	7.01096
ENSMUSG00000004880	Lbr	1	181815335	181843046	-	4761	protein_coding	lamin B receptor [Source:MGI Symbol;Acc:MGI:2138281]	231.297	254.994	240.191	560.862	583.448	530.985	242.161	558.432	-1.20475	9.29e-18	2.09e-16	214	291	404	448	513	445	1.85582	2.04471	1.92247	4.50191	4.67586	4.29465
ENSMUSG00000023913	Pla2g7	17	43568098	43612201	+	2905	protein_coding	phospholipase A2, group VII (platelet-activating factor acetylhydrolase, plasma) [Source:MGI Symbol;Acc:MGI:1351327]	512.312	453.031	324.615	1280.72	1054.3	1478.4	429.986	1271.14	-1.56857	9.69e-18	2.18e-16	474	517	546	1023	927	1239	6.73677	5.95363	4.25817	16.8479	13.8476	19.5971
ENSMUSG00000036046	5031439G07Rik	15	84943936	84988551	-	9604	protein_coding	RIKEN cDNA 5031439G07 gene [Source:MGI Symbol;Acc:MGI:2444899]	3206.81	3809.14	4027.36	8228.9	7250.45	7263.15	3681.11	7580.83	-1.04153	1.08e-17	2.42e-16	2967	4347	6774	6573	6375	6087	12.7551	15.1417	15.9797	32.7438	28.8051	29.1217
ENSMUSG00000029648	Flt1	5	147561604	147726011	-	13504	protein_coding	FMS-like tyrosine kinase 1 [Source:MGI Symbol;Acc:MGI:95558]	897.086	1083.95	1222.36	2253.47	2740.95	2435.37	1067.8	2476.6	-1.21161	1.1e-17	2.47e-16	830	1237	2056	1800	2410	2041	2.53767	3.0644	3.44935	6.37716	7.74456	6.94459
ENSMUSG00000029467	Atp2a2	5	122453513	122502225	-	6081	protein_coding	ATPase, Ca++ transporting, cardiac muscle, slow twitch 2 [Source:MGI Symbol;Acc:MGI:88110]	2170.3	2599.02	2727.12	991.525	888.251	1229.02	2498.81	1036.27	1.27066	1.2e-17	2.68e-16	2008	2966	4587	792	781	1030	13.6335	16.3168	17.0895	6.23114	5.57337	7.78266
ENSMUSG00000005054	Cstb	10	78425669	78427622	+	603	protein_coding	cystatin B [Source:MGI Symbol;Acc:MGI:109514]	428.007	357.518	325.209	137.712	111.458	107.39	370.245	118.853	1.63717	1.23e-17	2.75e-16	396	408	547	110	98	90	27.1142	22.635	20.5516	8.72756	7.05262	6.8579
ENSMUSG00000053279	Aldh1a1	19	20492715	20643462	+	4934	protein_coding	aldehyde dehydrogenase family 1, subfamily A1 [Source:MGI Symbol;Acc:MGI:1353450]	2584.26	2742.72	3294.9	5602.36	6344	5995.95	2873.96	5980.77	-1.05641	1.27e-17	2.83e-16	2391	3130	5542	4475	5578	5025	20.0078	21.2218	25.4474	43.3921	49.0593	46.7954
ENSMUSG00000041120	Nbl1	4	139082284	139092993	-	2033	protein_coding	neuroblastoma, suppression of tumorigenicity 1 [Source:MGI Symbol;Acc:MGI:104591]	1523.97	1308.27	1063.62	530.816	544.779	514.279	1298.62	529.958	1.2909	1.34e-17	2.98e-16	1410	1493	1789	424	479	431	28.6353	24.5675	19.9365	9.97805	10.2245	9.74105
ENSMUSG00000025232	Hexa	9	59539540	59565109	+	1996	protein_coding	hexosaminidase A [Source:MGI Symbol;Acc:MGI:96073]	2522.65	2120.57	2272.3	1221.88	1077.05	1112.08	2305.17	1137	1.01944	1.33e-17	2.98e-16	2334	2420	3822	976	947	932	48.2792	40.5595	43.3817	23.3941	20.5888	21.4546
ENSMUSG00000021898	Asb14	14	26894557	26915258	+	2549	protein_coding	ankyrin repeat and SOCS box-containing 14 [Source:MGI Symbol;Acc:MGI:2655107]	1746.62	1685.94	1614.75	3251.25	2942.26	3381.6	1682.44	3191.7	-0.92432	1.38e-17	3.08e-16	1616	1924	2716	2597	2587	2834	26.1752	25.2507	24.14	48.7438	44.0421	51.0853
ENSMUSG00000028530	Jak1	4	101152367	101265282	-	7227	protein_coding	Janus kinase 1 [Source:MGI Symbol;Acc:MGI:96628]	2131.39	2316.86	2445.31	4420.55	4199	4973.36	2297.85	4530.97	-0.978783	1.48e-17	3.29e-16	1972	2644	4113	3531	3692	4168	11.266	12.2389	12.8937	23.3753	22.169	26.4994
ENSMUSG00000086587	Gm11837	4	14929908	14953030	+	1012	antisense	predicted gene 11837 [Source:MGI Symbol;Acc:MGI:3702175]	108.083	96.3896	81.4509	5.0077	3.41198	5.96612	95.3077	4.79526	4.31384	1.54e-17	3.43e-16	100	110	137	4	3	5	4.0798	3.63622	3.06702	0.189102	0.128642	0.227015
ENSMUSG00000040181	Fmo1	1	162829561	162866610	-	6304	protein_coding	flavin containing monooxygenase 1 [Source:MGI Symbol;Acc:MGI:1310002]	839.802	893.795	1006.54	333.012	373.043	436.72	913.38	380.925	1.26287	1.62e-17	3.59e-16	777	1020	1693	266	328	366	5.0889	5.4128	6.0844	2.01875	2.25787	2.66766
ENSMUSG00000027784	Ppm1l	3	69316861	69560802	+	10496	protein_coding	protein phosphatase 1 (formerly 2C)-like [Source:MGI Symbol;Acc:MGI:2139740]	3395.96	3914.3	3884.67	7388.86	6626.06	7377.7	3731.64	7130.87	-0.933778	1.62e-17	3.6e-16	3142	4467	6534	5902	5826	6183	12.3595	14.2374	14.1037	26.9025	24.0873	27.0671
ENSMUSG00000116757	AC121151.1	17	16557246	16558043	+	798	processed_pseudogene	ribosomal protein L7A (Rpl7a) pseudogene	449.624	337.364	345.423	138.964	104.634	103.81	377.47	115.803	1.70363	1.63e-17	3.61e-16	416	385	581	111	92	87	21.5233	16.1397	16.4949	6.65484	5.00296	5.00936
ENSMUSG00000050052	Tdrp	8	13952008	13975032	-	4695	protein_coding	testis development related protein [Source:MGI Symbol;Acc:MGI:1919398]	660.385	621.275	606.423	269.164	251.349	297.113	629.361	272.542	1.20662	1.65e-17	3.66e-16	611	709	1020	215	221	249	5.3731	5.05183	4.922	2.19089	2.04267	2.43686
ENSMUSG00000028271	Gtf2b	3	142765045	142783606	+	4589	protein_coding	general transcription factor IIB [Source:MGI Symbol;Acc:MGI:2385191]	923.026	768.488	776.459	368.066	319.588	371.093	822.658	352.916	1.2199	1.88e-17	4.15e-16	854	877	1306	294	281	311	7.6835	6.39321	6.44765	3.06511	2.65724	3.11393
ENSMUSG00000020850	Prpf8	11	75486816	75509449	+	7461	protein_coding	pre-mRNA processing factor 8 [Source:MGI Symbol;Acc:MGI:2179381]	1757.42	2085.52	2150.42	3933.55	3911.26	4525.9	1997.79	4123.57	-1.04448	1.91e-17	4.22e-16	1626	2380	3617	3142	3439	3793	8.99793	10.6713	10.9832	20.1477	20.0022	23.3589
ENSMUSG00000075514	Gm13375	2	20969054	20969997	+	854	antisense	predicted gene 13375 [Source:MGI Symbol;Acc:MGI:3649913]	218.327	216.439	213.437	53.8328	64.8275	33.4103	216.068	50.6902	2.08914	1.92e-17	4.24e-16	202	247	359	43	57	28	9.76591	9.67558	9.52387	2.40895	2.8964	1.50649
ENSMUSG00000043795	Prr33	7	142491074	142506771	-	2348	lincRNA	proline rich 33 [Source:MGI Symbol;Acc:MGI:3642289]	2846.9	3161.58	3005.96	5653.69	5279.46	5350.42	3004.81	5427.86	-0.852825	1.96e-17	4.32e-16	2634	3608	5056	4516	4642	4484	46.3166	51.4051	48.7849	92.0181	85.7924	87.7472
ENSMUSG00000022040	Ephx2	14	66084374	66124500	-	2484	protein_coding	epoxide hydrolase 2, cytoplasmic [Source:MGI Symbol;Acc:MGI:99500]	285.338	337.364	424.496	840.042	999.709	921.169	349.066	920.306	-1.3921	1.97e-17	4.32e-16	264	385	714	671	879	772	4.38805	5.18498	6.51213	12.9237	15.356	14.2801
ENSMUSG00000079442	St6galnac4	2	32587095	32599698	+	6482	protein_coding	ST6 (alpha-N-acetyl-neuraminyl-2,3-beta-galactosyl-1,3)-N-acetylgalactosaminide alpha-2,6-sialyltransferase 4 [Source:MGI Symbol;Acc:MGI:1341894]	897.086	1149.67	1176.58	454.449	476.539	391.377	1074.44	440.788	1.28699	2.07e-17	4.54e-16	830	1312	1979	363	419	328	5.28675	6.77115	6.91693	2.67926	2.80509	2.32504
ENSMUSG00000052684	Jun	4	95049034	95052222	-	3189	protein_coding	jun proto-oncogene [Source:MGI Symbol;Acc:MGI:96646]	1673.12	1618.47	1341.86	3065.96	3182.24	3082.1	1544.48	3110.1	-1.01151	2.26e-17	4.95e-16	1548	1847	2257	2449	2798	2583	20.0418	19.3754	16.0344	36.741	38.0746	37.2165
ENSMUSG00000024940	Ltbp3	19	5740904	5758532	+	5190	protein_coding	latent transforming growth factor beta binding protein 3 [Source:MGI Symbol;Acc:MGI:1101355]	756.578	859.62	792.512	1879.14	1576.33	1581.02	802.903	1678.83	-1.06349	2.26e-17	4.95e-16	700	981	1333	1501	1386	1325	5.56865	6.32324	5.81888	13.8366	11.5888	11.7304
ENSMUSG00000022261	Sdc2	15	32920723	33034935	+	3527	protein_coding	syndecan 2 [Source:MGI Symbol;Acc:MGI:1349165]	844.125	826.322	1103.45	359.303	368.493	394.957	924.633	374.251	1.30713	2.31e-17	5.06e-16	781	943	1856	287	324	331	9.1425	8.94425	11.922	3.89308	3.98641	4.3121
ENSMUSG00000004319	Clcn3	8	60910389	60983300	-	17071	protein_coding	chloride channel, voltage-sensitive 3 [Source:MGI Symbol;Acc:MGI:103555]	2965.79	3435.85	3796.09	1707.63	1487.62	1647.84	3399.24	1614.36	1.07518	2.4e-17	5.24e-16	2744	3921	6385	1364	1308	1381	6.63658	7.68379	8.47381	3.82272	3.32499	3.71707
ENSMUSG00000013089	Etv5	16	22381309	22439719	-	4103	protein_coding	ets variant 5 [Source:MGI Symbol;Acc:MGI:1096867]	1098.12	1031.37	857.91	414.387	461.754	414.049	995.8	430.063	1.20873	2.5e-17	5.46e-16	1016	1177	1443	331	406	347	10.2238	9.5965	7.96786	3.85961	4.29404	3.88592
ENSMUSG00000022957	Itsn1	16	91729281	91920597	+	23425	protein_coding	intersectin 1 (SH3 domain protein 1A) [Source:MGI Symbol;Acc:MGI:1338069]	1288.35	1565.89	1567.19	2995.86	2829.67	3103.57	1473.81	2976.37	-1.01259	2.53e-17	5.52e-16	1192	1787	2636	2393	2488	2601	2.10095	2.55201	2.54943	4.88743	4.60906	5.10184
ENSMUSG00000032679	Cd59a	2	104095801	104115354	+	1811	protein_coding	CD59a antigen [Source:MGI Symbol;Acc:MGI:109177]	1926.03	1540.48	1173.01	539.58	578.899	575.134	1546.51	564.537	1.45192	2.65e-17	5.78e-16	1782	1758	1973	431	509	482	40.6264	32.4742	24.6823	11.3861	12.1967	12.2291
ENSMUSG00000000339	Rtca	3	116488963	116508208	-	1880	protein_coding	RNA 3'-terminal phosphate cyclase [Source:MGI Symbol;Acc:MGI:1913618]	1257	1146.16	1128.42	583.397	556.152	458.198	1177.19	532.582	1.14364	2.66e-17	5.79e-16	1163	1308	1898	466	489	384	25.5412	23.2749	22.8726	11.8589	11.2874	9.38511
ENSMUSG00000022474	Pmm1	15	81951108	81960930	-	2866	protein_coding	phosphomannomutase 1 [Source:MGI Symbol;Acc:MGI:1353418]	1148.92	962.144	1006.54	466.968	508.384	424.788	1039.2	466.713	1.15339	2.68e-17	5.82e-16	1063	1098	1693	373	447	356	15.3136	12.8163	13.3831	6.22658	6.7682	5.70742
ENSMUSG00000056418	BC043934	9	96435783	96438138	-	2356	lincRNA	cDNA sequence BC043934 [Source:MGI Symbol;Acc:MGI:2679715]	101.598	92.8846	91.558	3.75578	9.0986	1.19322	95.3467	4.68253	4.32461	2.84e-17	6.16e-16	94	106	154	3	8	1	1.6473	1.50511	1.48089	0.0609205	0.147352	0.0195025
ENSMUSG00000024292	Cyp4f14	17	32905071	32917342	-	2405	protein_coding	cytochrome P450, family 4, subfamily f, polypeptide 14 [Source:MGI Symbol;Acc:MGI:1927669]	249.671	219.067	139.715	0	0	3.57967	202.818	1.19322	7.40424	2.86e-17	6.19e-16	231	250	235	0	0	3	3.96567	3.47746	2.21375	0	0	0.0573155
ENSMUSG00000035314	Gdpd5	7	99381414	99461877	+	6739	protein_coding	glycerophosphodiester phosphodiesterase domain containing 5 [Source:MGI Symbol;Acc:MGI:2686926]	64.8496	74.4829	65.3986	240.37	208.131	224.326	68.2437	224.275	-1.71666	2.9e-17	6.29e-16	60	85	110	192	183	188	0.3676	0.42195	0.369806	1.36309	1.17841	1.28182
ENSMUSG00000015711	Prune1	3	95253674	95282076	-	3618	protein_coding	prune exopolyphosphatase [Source:MGI Symbol;Acc:MGI:1925152]	1496.94	1467.75	1548.76	2642.81	2702.28	2845.84	1504.48	2730.31	-0.859426	2.99e-17	6.47e-16	1385	1675	2605	2111	2376	2385	15.8052	15.4876	16.3123	27.915	28.4984	30.2891
ENSMUSG00000031714	Gab1	8	80764438	80880519	-	5082	protein_coding	growth factor receptor bound protein 2-associated protein 1 [Source:MGI Symbol;Acc:MGI:108088]	343.703	379.425	409.038	802.484	805.226	921.169	377.389	842.96	-1.15559	3.05e-17	6.59e-16	318	433	688	641	708	772	2.58352	2.8503	3.06712	6.03449	6.04562	6.97989
ENSMUSG00000039661	Dusp26	8	31089471	31097047	+	2305	protein_coding	dual specificity phosphatase 26 (putative) [Source:MGI Symbol;Acc:MGI:1914209]	939.238	764.983	776.459	2132.03	3181.1	1891.26	826.894	2401.46	-1.53942	3.33e-17	7.19e-16	869	873	1306	1703	2797	1585	15.5657	12.6701	12.8366	35.3477	52.6579	31.5954
ENSMUSG00000032724	Abtb2	2	103566310	103718423	+	6032	protein_coding	ankyrin repeat and BTB (POZ) domain containing 2 [Source:MGI Symbol;Acc:MGI:2139365]	188.064	191.903	211.059	582.145	698.318	446.266	197.009	575.576	-1.54429	3.48e-17	7.51e-16	174	219	355	465	614	374	1.19099	1.21456	1.33335	3.68815	4.41722	2.84889
ENSMUSG00000045838	Ccdc9b	2	118754158	118762661	-	4779	protein_coding	coiled-coil domain containing 9B [Source:MGI Symbol;Acc:MGI:2685199]	257.237	335.611	407.255	892.623	881.427	884.179	333.367	886.076	-1.40267	3.54e-17	7.61e-16	238	383	685	713	775	741	2.05617	2.68102	3.24736	7.13789	7.03731	7.12438
ENSMUSG00000006014	Prg4	1	150449412	150466165	-	4280	protein_coding	proteoglycan 4 (megakaryocyte stimulating factor, articular superficial zone protein) [Source:MGI Symbol;Acc:MGI:1891344]	697.133	683.49	687.874	160.246	160.363	291.147	689.499	203.919	1.75746	3.79e-17	8.15e-16	645	780	1157	128	141	244	6.22208	6.09661	6.12444	1.43081	1.42961	2.61946
ENSMUSG00000089854	Gm16133	13	63329556	63339961	+	4393	antisense	predicted gene 16133 [Source:MGI Symbol;Acc:MGI:3802155]	670.112	441.64	331.749	0	0	1.19322	481.167	0.397741	10.1326	3.81e-17	8.18e-16	620	504	558	0	0	1	5.82706	3.83802	2.87773	0	0	0.0104594
ENSMUSG00000007646	Rad51c	11	87376645	87404954	-	4384	protein_coding	RAD51 paralog C [Source:MGI Symbol;Acc:MGI:2150020]	89.7086	134.946	143.877	11.2673	2.27465	16.7051	122.844	10.0824	3.62515	3.88e-17	8.32e-16	83	154	242	9	2	14	0.781676	1.17514	1.25061	0.0982176	0.0197971	0.146732
ENSMUSG00000027782	Kpna4	3	69067149	69127113	-	8940	protein_coding	karyopherin (importin) alpha 4 [Source:MGI Symbol;Acc:MGI:1100848]	2361.61	2404.48	2601.08	5074.05	4452.63	5880.21	2455.72	5135.63	-1.06392	4.1e-17	8.77e-16	2185	2744	4375	4053	3915	4928	10.091	10.268	11.0871	21.6898	19.0036	25.3279
ENSMUSG00000029490	Mfsd7a	5	108441054	108448891	-	2508	protein_coding	major facilitator superfamily domain containing 7A [Source:MGI Symbol;Acc:MGI:2442629]	246.428	173.501	152.795	20.0308	26.1585	45.3425	190.908	30.5106	2.63797	4.16e-17	8.9e-16	228	198	257	16	23	38	3.75342	2.64104	2.32157	0.305218	0.397963	0.696181
ENSMUSG00000032741	Tpcn1	5	120534153	120588673	-	8462	protein_coding	two pore channel 1 [Source:MGI Symbol;Acc:MGI:2182472]	960.855	1230.28	1101.07	2373.65	2137.03	2380.48	1097.4	2297.06	-1.06461	4.35e-17	9.3e-16	889	1404	1852	1896	1879	1995	4.33759	5.5505	4.95843	10.7197	9.63597	10.8327
ENSMUSG00000038388	Mpp6	6	50110241	50198939	+	6254	protein_coding	membrane protein, palmitoylated 6 (MAGUK p55 subfamily member 6) [Source:MGI Symbol;Acc:MGI:1927340]	3448.92	3385.03	3623.08	1874.13	1923.22	2020.13	3485.68	1939.16	0.846215	4.9e-17	1.05e-15	3191	3863	6094	1497	1691	1693	21.0663	20.6635	22.076	11.452	11.7335	12.4384
ENSMUSG00000020954	Strn3	12	51609632	51691897	-	6646	protein_coding	striatin, calmodulin binding protein 3 [Source:MGI Symbol;Acc:MGI:2151064]	1776.88	2175.78	2287.17	4660.92	4039.78	5152.34	2079.94	4617.68	-1.14959	4.92e-17	1.05e-15	1644	2483	3847	3723	3552	4318	10.2132	12.4984	13.1141	26.8009	23.1929	29.853
ENSMUSG00000051335	Gfod1	13	43195245	43304172	-	7208	protein_coding	glucose-fructose oxidoreductase domain containing 1 [Source:MGI Symbol;Acc:MGI:2145304]	353.43	410.094	446.494	120.185	161.5	107.39	403.339	129.692	1.6375	5.13e-17	1.09e-15	327	468	751	96	142	90	1.87306	2.17205	2.36049	0.637197	0.8549	0.573712
ENSMUSG00000022723	Crybg3	16	59490775	59600979	-	12711	protein_coding	beta-gamma crystallin domain containing 3 [Source:MGI Symbol;Acc:MGI:2676311]	325.329	539.782	569.562	1407.16	1335.22	1869.78	478.224	1537.39	-1.68066	5.29e-17	1.13e-15	301	616	958	1124	1174	1567	0.977701	1.62121	1.70751	4.23062	4.00802	5.66442
ENSMUSG00000027999	Pla2g12a	3	129878606	129895825	+	3682	protein_coding	phospholipase A2, group XIIA [Source:MGI Symbol;Acc:MGI:1913600]	5046.38	4741.49	5205.72	2040.64	2645.42	1805.35	4997.87	2163.8	1.20758	5.36e-17	1.14e-15	4669	5411	8756	1630	2326	1513	52.3551	49.1622	53.8764	21.1798	27.4137	18.8808
ENSMUSG00000061462	Obscn	11	58994256	59136402	-	28898	protein_coding	obscurin, cytoskeletal calmodulin and titin-interacting RhoGEF [Source:MGI Symbol;Acc:MGI:2681862]	28070.1	35767.6	37068.5	73576.9	69031.1	66806.2	33635.4	69804.7	-1.05326	5.48e-17	1.16e-15	25971	40818	62349	58771	60696	55988	37.1057	47.2522	48.8808	97.2999	91.1453	89.0211
ENSMUSG00000025037	Maoa	X	16619698	16687818	+	4167	protein_coding	monoamine oxidase A [Source:MGI Symbol;Acc:MGI:96915]	87.5469	98.1422	77.2892	260.4	253.624	320.977	87.6594	278.334	-1.67304	5.57e-17	1.18e-15	81	112	130	208	223	269	0.802566	0.89915	0.7068	2.38813	2.32233	2.96616
ENSMUSG00000105850	Gm2861	5	97195586	97207964	+	666	lincRNA	predicted gene 2861 [Source:MGI Symbol;Acc:MGI:3781037]	226.974	231.335	219.977	0	0	0	226.095	0	10.008	5.65e-17	1.2e-15	210	264	370	0	0	0	13.0186	13.2607	12.5865	0	0	0
ENSMUSG00000079055	Slc8a3	12	81197915	81333180	-	5332	protein_coding	solute carrier family 8 (sodium/calcium exchanger), member 3 [Source:MGI Symbol;Acc:MGI:107976]	890.601	1123.38	1165.28	2413.71	2289.44	2150.19	1059.75	2284.45	-1.1059	5.73e-17	1.21e-15	824	1282	1960	1928	2013	1802	6.38052	8.04333	8.32804	17.2995	16.3831	15.5285
ENSMUSG00000066975	Cryba4	5	112246493	112252518	-	838	protein_coding	crystallin, beta A4 [Source:MGI Symbol;Acc:MGI:102716]	152.397	120.925	94.5306	1.25193	4.5493	0	122.617	1.93374	5.94401	5.76e-17	1.22e-15	141	138	159	1	4	0	6.94695	5.509	4.29863	0.0570917	0.207137	0
ENSMUSG00000028773	Fabp3	4	130308595	130315463	+	823	protein_coding	fatty acid binding protein 3, muscle and heart [Source:MGI Symbol;Acc:MGI:95476]	18148.2	16346.8	18375.8	9507.12	10034.6	8510.07	17623.6	9350.6	0.914377	6.13e-17	1.29e-15	16791	18655	30908	7594	8823	7132	842.357	758.286	850.84	441.457	465.22	398.178
ENSMUSG00000042589	Cux2	5	121856366	122050102	-	10082	protein_coding	cut-like homeobox 2 [Source:MGI Symbol;Acc:MGI:107321]	8.64661	28.0406	38.6446	176.521	193.345	175.404	25.1106	181.757	-2.80071	6.18e-17	1.3e-15	8	32	65	141	170	147	0.0327614	0.10618	0.146064	0.669098	0.731719	0.669941
ENSMUSG00000015957	Wnt11	7	98835112	98855195	+	4137	protein_coding	wingless-type MMTV integration site family, member 11 [Source:MGI Symbol;Acc:MGI:101948]	107.002	106.029	89.7744	300.462	323	264.896	100.935	296.119	-1.56093	6.76e-17	1.42e-15	99	121	151	240	284	222	0.988027	0.978448	0.826929	2.77551	2.97903	2.46566
ENSMUSG00000001930	Vwf	6	125546774	125686679	+	16064	protein_coding	Von Willebrand factor [Source:MGI Symbol;Acc:MGI:98941]	319.925	385.559	356.125	860.073	763.145	1089.41	353.869	904.21	-1.35182	6.96e-17	1.46e-15	296	440	599	687	671	913	0.760777	0.916298	0.844792	2.04607	1.81264	2.61146
ENSMUSG00000004460	Dnajb11	16	22857845	22879634	+	3236	protein_coding	DnaJ heat shock protein family (Hsp40) member B11 [Source:MGI Symbol;Acc:MGI:1915088]	1975.75	1832.28	1872.78	1034.09	1036.1	960.545	1893.6	1010.25	0.906052	7.06e-17	1.48e-15	1828	2091	3150	826	911	805	23.3231	21.6164	22.0536	12.2121	12.2166	11.4302
ENSMUSG00000066637	Ttc32	12	9029997	9041988	+	2107	protein_coding	tetratricopeptide repeat domain 32 [Source:MGI Symbol;Acc:MGI:1922766]	1539.1	1071.68	1094.53	476.983	515.208	436.72	1235.1	476.304	1.37273	7.22e-17	1.51e-15	1424	1223	1841	381	453	366	27.9039	19.4178	19.7955	8.65123	9.32987	7.98146
ENSMUSG00000025241	Fyco1	9	123789500	123851899	-	8862	protein_coding	FYVE and coiled-coil domain containing 1 [Source:MGI Symbol;Acc:MGI:107277]	2805.83	3422.71	3743.77	7467.73	6622.64	8708.15	3324.1	7599.51	-1.19225	7.18e-17	1.51e-15	2596	3906	6297	5965	5823	7298	12.0946	14.7448	16.0982	32.203	28.5139	37.8389
ENSMUSG00000025630	Hprt	X	52988137	53021659	+	1289	protein_coding	hypoxanthine guanine phosphoribosyl transferase [Source:MGI Symbol;Acc:MGI:96217]	1281.86	1115.49	1161.72	580.893	601.645	588.259	1186.36	590.266	1.00604	7.61e-17	1.59e-15	1186	1273	1954	464	529	493	37.9884	33.038	34.3438	17.2219	17.8092	17.5736
ENSMUSG00000019210	Atp6v1e1	6	120794305	120822793	-	4110	protein_coding	ATPase, H+ transporting, lysosomal V1 subunit E1 [Source:MGI Symbol;Acc:MGI:894326]	5915.36	5006.13	4967.32	2604	2893.36	2497.42	5296.27	2664.93	0.990399	7.62e-17	1.59e-15	5473	5713	8355	2080	2544	2093	54.9798	46.5008	46.0555	24.2125	26.8607	23.3988
ENSMUSG00000026939	Tmem141	2	25620067	25622005	-	1122	protein_coding	transmembrane protein 141 [Source:MGI Symbol;Acc:MGI:1098773]	476.644	411.847	432.225	189.041	163.775	170.631	440.239	174.482	1.33483	7.67e-17	1.6e-15	441	470	727	151	144	143	16.228	14.0134	14.6797	6.43875	5.56944	5.85611
ENSMUSG00000025612	Bach1	16	87698945	87733346	+	6179	protein_coding	BTB and CNC homology 1, basic leucine zipper transcription factor 1 [Source:MGI Symbol;Acc:MGI:894680]	343.703	444.269	444.116	1050.37	893.938	1269.59	410.696	1071.3	-1.3798	7.83e-17	1.64e-15	318	507	747	839	786	1064	2.12485	2.74491	2.73892	6.49622	5.52009	7.91206
ENSMUSG00000003949	Hlf	11	90336536	90390895	-	6681	protein_coding	hepatic leukemia factor [Source:MGI Symbol;Acc:MGI:96108]	154.558	215.562	281.808	609.688	714.24	763.663	217.31	695.864	-1.66882	8.2e-17	1.71e-15	143	246	474	487	628	640	0.883718	1.23177	1.60736	3.48742	4.07906	4.40154
ENSMUSG00000060036	Rpl3	15	80077791	80091868	-	3175	protein_coding	ribosomal protein L3 [Source:MGI Symbol;Acc:MGI:1351605]	2211.37	1890.99	1953.04	968.99	1083.87	914.009	2018.47	988.957	1.02836	8.38e-17	1.75e-15	2046	2158	3285	774	953	766	26.6061	22.7376	23.4406	11.6631	13.0254	11.0854
ENSMUSG00000057181	5730455P16Rik	11	80360492	80378034	-	4842	protein_coding	RIKEN cDNA 5730455P16 gene [Source:MGI Symbol;Acc:MGI:1917841]	894.924	1136.52	1190.25	2233.43	2286.02	2565.43	1073.9	2361.63	-1.13482	8.42e-17	1.75e-15	828	1297	2002	1784	2010	2150	7.06033	8.96093	9.36733	17.6274	18.0141	20.4023
ENSMUSG00000034917	Tjp3	10	81273207	81291581	-	3714	protein_coding	tight junction protein 3 [Source:MGI Symbol;Acc:MGI:1351650]	384.774	382.053	235.435	0	2.27465	0	334.087	0.758217	8.71288	8.89e-17	1.85e-15	356	436	396	0	2	0	3.95756	3.92719	2.41563	0	0.0233685	0
ENSMUSG00000026341	Actr3	1	125392905	125435727	-	4631	protein_coding	ARP3 actin-related protein 3 [Source:MGI Symbol;Acc:MGI:1921367]	2120.58	1907.64	2032.11	992.777	1115.72	1063.16	2020.11	1057.22	0.933612	8.99e-17	1.87e-15	1962	2177	3418	793	981	891	17.4922	15.7261	16.7214	8.19248	9.19255	8.84034
ENSMUSG00000018965	Ywhah	5	33018816	33027966	+	3709	protein_coding	tyrosine 3-monooxygenase/tryptophan 5-monooxygenase activation protein, eta polypeptide [Source:MGI Symbol;Acc:MGI:109194]	1865.51	1783.21	1805.59	997.784	1007.67	970.091	1818.1	991.848	0.873959	9.04e-17	1.87e-15	1726	2035	3037	797	886	813	19.2134	18.3546	18.5509	10.2806	10.3662	10.0716
ENSMUSG00000028514	Usp24	4	106316213	106441322	+	12350	protein_coding	ubiquitin specific peptidase 24 [Source:MGI Symbol;Acc:MGI:1919936]	1552.07	2082.89	2163.5	4430.56	4090.96	5179.78	1932.82	4567.1	-1.23941	9.4e-17	1.95e-15	1436	2377	3639	3539	3597	4341	4.80072	6.43873	6.67562	13.7098	12.6391	16.1506
ENSMUSG00000030214	Plbd1	6	136612070	136661928	-	2633	protein_coding	phospholipase B domain containing 1 [Source:MGI Symbol;Acc:MGI:1914107]	275.611	293.55	340.667	651.001	852.994	996.342	303.276	833.446	-1.4551	9.41e-17	1.95e-15	255	335	573	520	750	835	3.99861	4.25629	4.93038	9.44865	12.361	14.5714
ENSMUSG00000004892	Bcan	3	87987531	88000230	-	4064	protein_coding	brevican [Source:MGI Symbol;Acc:MGI:1096385]	179.417	167.367	169.442	0	2.27465	1.19322	172.075	1.15596	7.17363	9.52e-17	1.97e-15	166	191	285	0	2	1	1.68645	1.57223	1.58879	0	0.0213559	0.0113061
ENSMUSG00000015829	Tnr	1	159523769	159931729	+	12867	protein_coding	tenascin R [Source:MGI Symbol;Acc:MGI:99516]	98.3552	149.842	183.71	0	4.5493	0	143.969	1.51643	6.51288	9.57e-17	1.97e-15	91	171	309	0	4	0	0.292	0.444587	0.544074	0	0.0134904	0
ENSMUSG00000030996	Art1	7	102101743	102113933	+	2809	protein_coding	ADP-ribosyltransferase 1 [Source:MGI Symbol;Acc:MGI:107511]	6331.48	6170.69	5970.29	12316.4	12777.8	10350	6157.49	11814.8	-0.940308	9.77e-17	2.02e-15	5858	7042	10042	9838	11235	8674	86.1027	83.8652	80.9926	167.561	173.565	141.884
ENSMUSG00000018442	Derl2	11	71007164	71019841	-	8049	protein_coding	Der1-like domain family, member 2 [Source:MGI Symbol;Acc:MGI:2151483]	766.306	709.778	755.651	312.981	366.219	349.615	743.912	342.938	1.11623	1.02e-16	2.11e-15	709	810	1271	250	322	293	3.63684	3.36652	3.57751	1.48599	1.73602	1.6726
ENSMUSG00000021796	Bmpr1a	14	34410734	34503341	-	6351	protein_coding	bone morphogenetic protein receptor, type 1A [Source:MGI Symbol;Acc:MGI:1338938]	1260.24	1319.66	1351.97	2413.71	2424.78	2873.28	1310.62	2570.59	-0.971237	1.04e-16	2.13e-15	1166	1506	2274	1928	2132	2408	7.58011	7.93269	8.11195	14.5239	14.5676	17.4213
ENSMUSG00000025499	Hras	7	141189105	141194005	-	3733	protein_coding	Harvey rat sarcoma virus oncogene [Source:MGI Symbol;Acc:MGI:96224]	6453.61	4981.59	4486.34	2381.16	2239.39	1780.29	5307.18	2133.61	1.31425	1.08e-16	2.21e-15	5971	5685	7546	1902	1969	1492	66.0402	50.946	45.7968	24.3764	22.8891	18.3644
ENSMUSG00000063713	Klk1b24	7	44188236	44192455	+	878	protein_coding	kallikrein 1-related peptidase b24 [Source:MGI Symbol;Acc:MGI:892021]	312.359	180.512	190.25	0	0	0	227.707	0	10.0139	1.11e-16	2.27e-15	289	206	320	0	0	0	13.5901	7.84893	8.25719	0	0	0
ENSMUSG00000016386	Mpped2	2	106693269	106868356	+	3425	protein_coding	metallophosphoesterase domain containing 2 [Source:MGI Symbol;Acc:MGI:1924265]	411.795	440.764	505.352	133.956	180.835	176.597	452.637	163.796	1.4673	1.16e-16	2.38e-15	381	503	850	107	159	148	4.59287	4.91298	5.62257	1.49465	2.01455	1.98549
ENSMUSG00000051243	Islr2	9	58196297	58204319	-	5921	protein_coding	immunoglobulin superfamily containing leucine-rich repeat 2 [Source:MGI Symbol;Acc:MGI:2444277]	136.184	141.956	144.471	30.0462	25.0212	32.217	140.87	29.0948	2.2791	1.2e-16	2.46e-15	126	162	243	24	22	27	0.878607	0.915288	0.929796	0.193925	0.161239	0.209524
ENSMUSG00000063953	Amd2	10	35708675	35711892	-	3218	protein_coding	S-adenosylmethionine decarboxylase 2 [Source:MGI Symbol;Acc:MGI:1333111]	88.6278	100.771	61.2368	507.03	236.564	474.903	83.5452	406.165	-2.28953	1.21e-16	2.47e-15	82	115	103	405	208	398	1.05208	1.1955	0.72515	6.02124	2.80491	5.68281
ENSMUSG00000030231	Plekha5	6	140424054	140597110	+	9356	protein_coding	pleckstrin homology domain containing, family A member 5 [Source:MGI Symbol;Acc:MGI:1923802]	446.381	403.96	344.829	126.444	150.127	149.153	398.39	141.908	1.48419	1.25e-16	2.56e-15	413	461	580	101	132	125	1.82255	1.64835	1.40448	0.516474	0.612246	0.613883
ENSMUSG00000030154	Klrb1f	6	129045901	129057464	+	2025	protein_coding	killer cell lectin-like receptor subfamily B member 1F [Source:MGI Symbol;Acc:MGI:2442965]	308.036	268.138	338.289	0	0	2.38645	304.821	0.795482	8.58455	1.4e-16	2.85e-15	285	306	569	0	0	2	5.81084	5.05515	6.36596	0	0	0.0453807
ENSMUSG00000036913	Trim67	8	124793092	124834713	+	8744	protein_coding	tripartite motif-containing 67 [Source:MGI Symbol;Acc:MGI:3045323]	157.801	106.905	88.5853	12.5193	13.6479	13.1255	117.764	13.0975	3.15829	1.54e-16	3.14e-15	146	122	149	10	12	11	0.689385	0.466753	0.386058	0.0547151	0.0595543	0.0578028
ENSMUSG00000036699	Zcchc12	X	36195904	36199158	+	2280	protein_coding	zinc finger, CCHC domain containing 12 [Source:MGI Symbol;Acc:MGI:1919943]	179.417	223.449	219.382	0	0	0	207.416	0	9.88688	1.59e-16	3.24e-15	166	255	369	0	0	0	3.00602	3.74148	3.66664	0	0	0
ENSMUSG00000073700	Klhl21	4	152008803	152017680	+	3986	protein_coding	kelch-like 21 [Source:MGI Symbol;Acc:MGI:1919288]	2936.61	3256.22	3409.05	6754.14	7053.69	5616.5	3200.62	6474.78	-1.01601	1.71e-16	3.48e-15	2717	3716	5734	5395	6202	4707	28.1431	31.1872	32.591	64.7547	67.5206	54.2591
ENSMUSG00000028883	Sema3a	5	13125414	13602565	+	13868	protein_coding	sema domain, immunoglobulin domain (Ig), short basic domain, secreted, (semaphorin) 3A [Source:MGI Symbol;Acc:MGI:107558]	220.489	160.357	155.767	40.0616	34.1198	42.9561	178.871	39.0458	2.19143	1.74e-16	3.54e-15	204	183	262	32	30	36	0.607345	0.441443	0.42802	0.110396	0.0938749	0.119276
ENSMUSG00000050503	Fbxl22	9	66508459	66514593	-	3935	protein_coding	F-box and leucine-rich repeat protein 22 [Source:MGI Symbol;Acc:MGI:1921415]	515.554	453.031	406.66	181.529	181.972	143.187	458.415	168.896	1.4374	1.92e-16	3.89e-15	477	517	684	145	160	120	5.00487	4.39525	3.93811	1.76295	1.76448	1.40121
ENSMUSG00000024617	Camk2a	18	60925618	60988152	+	7465	protein_coding	calcium/calmodulin-dependent protein kinase II alpha [Source:MGI Symbol;Acc:MGI:88256]	5861.32	6749.03	6661.14	12524.3	11045.7	12400	6423.83	11990	-0.900046	1.94e-16	3.93e-15	5423	7702	11204	10004	9712	10392	29.9936	34.5153	34.0032	64.1152	56.4574	63.964
ENSMUSG00000025189	Cnnm1	19	43440436	43497210	+	5717	protein_coding	cyclin M1 [Source:MGI Symbol;Acc:MGI:1891366]	88.6278	100.771	111.772	2.50385	0	4.77289	100.39	2.42558	5.39719	1.98e-16	4.01e-15	82	115	188	2	0	4	0.592195	0.672926	0.745017	0.0167371	0	0.0321483
ENSMUSG00000051351	Zfp46	4	136284683	136293942	+	5212	protein_coding	zinc finger protein 46 [Source:MGI Symbol;Acc:MGI:99192]	419.361	541.535	524.972	1120.47	1102.07	1030.95	495.289	1084.5	-1.12732	2e-16	4.04e-15	388	618	883	895	969	864	3.07359	3.96663	3.83825	8.21554	8.06791	7.61685
ENSMUSG00000026923	Notch1	2	26457903	26516663	-	14232	protein_coding	notch 1 [Source:MGI Symbol;Acc:MGI:97363]	119.972	152.471	136.148	334.264	367.356	409.276	136.197	370.299	-1.44	2.05e-16	4.13e-15	111	174	229	267	323	343	0.322015	0.408998	0.364541	0.897558	0.984869	1.10737
ENSMUSG00000020027	Socs2	10	95385362	95417180	-	9531	protein_coding	suppressor of cytokine signaling 2 [Source:MGI Symbol;Acc:MGI:1201787]	144.831	140.203	195.601	580.893	431.046	890.145	160.212	634.028	-1.97861	2.04e-16	4.13e-15	134	160	329	464	379	746	0.580478	0.56159	0.782049	2.32915	1.72561	3.59639
ENSMUSG00000003555	Cyp17a1	19	46667165	46672974	-	2166	protein_coding	cytochrome P450, family 17, subfamily a, polypeptide 1 [Source:MGI Symbol;Acc:MGI:88586]	304.793	268.138	305.59	1.25193	1.13733	0	292.84	0.796417	8.52539	2.09e-16	4.22e-15	282	306	514	1	1	0	5.37539	4.72608	5.37627	0.0220881	0.0200347	0
ENSMUSG00000022867	Usp25	16	77013706	77116780	+	5201	protein_coding	ubiquitin specific peptidase 25 [Source:MGI Symbol;Acc:MGI:1353655]	1541.26	2009.29	2243.17	4287.84	4175.12	4629.71	1931.24	4364.22	-1.17473	2.15e-16	4.34e-15	1426	2293	3773	3425	3671	3880	11.3201	14.7487	16.4353	31.5058	30.6295	34.2776
ENSMUSG00000032845	Alpk2	18	65265529	65393888	-	7782	protein_coding	alpha-kinase 2 [Source:MGI Symbol;Acc:MGI:2449492]	656.062	906.939	966.115	1921.71	1947.1	2107.23	843.038	1992.01	-1.23761	2.17e-16	4.37e-15	607	1035	1625	1535	1712	1766	3.22045	4.44925	4.73085	9.43701	9.54673	10.4271
ENSMUSG00000026207	Speg	1	75375297	75432320	+	12741	protein_coding	SPEG complex locus [Source:MGI Symbol;Acc:MGI:109282]	5029.09	6585.17	5909.65	13058.8	11485.8	11413.2	5841.3	11986	-1.03673	2.19e-16	4.39e-15	4653	7515	9940	10431	10099	9565	15.0782	19.7316	17.675	39.1687	34.3967	34.4943
ENSMUSG00000069670	Nkain2	10	31689310	32890462	-	4710	protein_coding	Na+/K+ transporting ATPase interacting 2 [Source:MGI Symbol;Acc:MGI:1923447]	76.7387	99.0185	86.8017	3.75578	5.68663	7.15934	87.5196	5.53391	3.97874	2.3e-16	4.61e-15	71	113	146	3	5	6	0.622382	0.802593	0.702277	0.0304732	0.0460671	0.0585324
ENSMUSG00000039156	Stim2	5	53998499	54121057	+	5133	protein_coding	stromal interaction molecule 2 [Source:MGI Symbol;Acc:MGI:2151156]	2385.38	2256.39	2132.59	1097.94	941.705	1224.25	2258.12	1087.96	1.05328	2.44e-16	4.89e-15	2207	2575	3587	877	828	1026	17.7521	16.782	15.832	8.17421	7.00005	9.18422
ENSMUSG00000028447	Dctn3	4	41714798	41723170	-	1042	protein_coding	dynactin 3 [Source:MGI Symbol;Acc:MGI:1859251]	1505.59	1294.25	1279.43	709.842	641.451	638.375	1359.76	663.223	1.03489	2.51e-16	5.03e-15	1393	1477	2152	567	564	535	55.1954	47.4188	46.7898	26.0335	23.4884	23.5913
ENSMUSG00000005615	Pcyt1a	16	32430921	32475070	+	7412	protein_coding	phosphate cytidylyltransferase 1, choline, alpha isoform [Source:MGI Symbol;Acc:MGI:88557]	1664.47	2176.65	2291.92	4314.13	4272.93	4616.58	2044.35	4401.22	-1.10497	2.61e-16	5.22e-15	1540	2484	3855	3446	3757	3869	8.57837	11.2112	11.7833	22.2432	21.9962	23.9844
ENSMUSG00000019849	Prep	10	45067203	45167198	+	10933	protein_coding	prolyl endopeptidase [Source:MGI Symbol;Acc:MGI:1270863]	1650.42	2152.12	2310.35	866.332	827.973	961.738	2037.63	885.348	1.20385	2.68e-16	5.35e-15	1527	2456	3886	692	728	806	5.76659	7.51496	8.05267	3.0282	2.88957	3.38736
ENSMUSG00000034424	Gcsh	8	116981810	116993537	-	1579	protein_coding	glycine cleavage system protein H (aminomethyl carrier) [Source:MGI Symbol;Acc:MGI:1915383]	2737.73	2358.92	2495.25	1284.48	1409.15	1301.81	2530.63	1331.81	0.925471	2.69e-16	5.37e-15	2533	2692	4197	1026	1239	1091	66.2327	57.0336	60.219	31.0873	34.0511	31.7474
ENSMUSG00000021441	Cts6	13	61195132	61203410	-	1356	protein_coding	cathepsin 6 [Source:MGI Symbol;Acc:MGI:1889619]	231.297	198.913	169.442	0	0	0	199.884	0	9.82635	2.71e-16	5.42e-15	214	227	285	0	0	0	6.51588	5.6002	4.7617	0	0	0
ENSMUSG00000025764	Jade1	3	41555731	41616864	+	8492	protein_coding	jade family PHD finger 1 [Source:MGI Symbol;Acc:MGI:1925835]	388.017	392.569	363.259	796.224	806.364	743.378	381.282	781.989	-1.03817	2.75e-16	5.48e-15	359	448	611	636	709	623	1.74544	1.76484	1.63008	3.58314	3.62308	3.37089
ENSMUSG00000044337	Ackr3	1	90203980	90216751	+	3348	protein_coding	atypical chemokine receptor 3 [Source:MGI Symbol;Acc:MGI:109562]	1102.44	1047.14	971.466	453.197	539.092	499.961	1040.35	497.417	1.06254	2.83e-16	5.64e-15	1020	1195	1634	362	474	419	12.5787	11.9404	11.0572	5.17297	6.14377	5.75035
ENSMUSG00000114018	Gm36495	12	16844881	16850881	-	684	lincRNA	predicted gene, 36495 [Source:MGI Symbol;Acc:MGI:5595654]	261.56	205.047	75.5056	20.0308	13.6479	13.1255	180.704	15.6014	3.53116	2.88e-16	5.73e-15	242	234	127	16	12	11	14.6076	11.4445	4.20653	1.11913	0.76132	0.738929
ENSMUSG00000037851	Iars	13	49682100	49734267	+	5272	protein_coding	isoleucine-tRNA synthetase [Source:MGI Symbol;Acc:MGI:2145219]	824.671	1017.35	1042.81	2098.23	1895.92	2436.56	961.61	2143.57	-1.1546	2.95e-16	5.87e-15	763	1161	1754	1676	1667	2042	5.97542	7.36707	7.53756	15.2095	13.7215	17.797
ENSMUSG00000042608	Stk40	4	126103957	126141029	+	4117	protein_coding	serine/threonine kinase 40 [Source:MGI Symbol;Acc:MGI:1921428]	2242.71	2287.94	2076.11	4538.23	4561.81	3763.43	2202.25	4287.82	-0.961702	3.17e-16	6.3e-15	2075	2611	3492	3625	4011	3154	20.8093	21.216	19.2163	42.1254	42.2779	35.2003
ENSMUSG00000020440	Arf5	6	28423560	28426602	+	1907	protein_coding	ADP-ribosylation factor 5 [Source:MGI Symbol;Acc:MGI:99434]	3618.61	2988.96	2709.28	1521.09	1421.66	1203.96	3105.62	1382.24	1.16723	3.2e-16	6.34e-15	3348	3411	4557	1215	1250	1009	72.486	59.8369	54.1383	30.482	28.4447	24.3112
ENSMUSG00000031312	Itgb1bp2	X	101449088	101453541	+	1799	protein_coding	integrin beta 1 binding protein 2 [Source:MGI Symbol;Acc:MGI:1353420]	8545.01	6737.64	6538.67	2982.09	3581.44	2466.39	7273.77	3009.97	1.27261	3.21e-16	6.37e-15	7906	7689	10998	2382	3149	2067	181.445	142.98	138.503	63.3473	75.9597	52.7929
ENSMUSG00000043079	Synpo	18	60593973	60660142	-	9533	protein_coding	synaptopodin [Source:MGI Symbol;Acc:MGI:1099446]	2321.62	2968.8	3127.24	6114.4	6412.24	5495.99	2805.89	6007.54	-1.09745	3.38e-16	6.7e-15	2148	3388	5260	4884	5638	4606	9.30302	11.8892	12.5007	24.5111	25.6648	22.2004
ENSMUSG00000037905	Bri3bp	5	125441568	125460370	+	6571	protein_coding	Bri3 binding protein [Source:MGI Symbol;Acc:MGI:1924059]	299.389	282.159	282.997	105.162	108.046	95.4579	288.182	102.889	1.48453	3.43e-16	6.79e-15	277	322	476	84	95	80	1.74047	1.63931	1.64116	0.611597	0.627385	0.559403
ENSMUSG00000001334	Fndc5	4	129136999	129144593	+	2763	protein_coding	fibronectin type III domain containing 5 [Source:MGI Symbol;Acc:MGI:1917614]	768.468	1081.32	1432.23	2875.67	3186.79	3262.27	1094	3108.24	-1.5039	3.77e-16	7.45e-15	711	1234	2409	2297	2802	2734	10.6245	14.9407	19.753	39.7738	44.0077	45.4657
ENSMUSG00000059182	Skap2	6	51857422	52012549	-	11357	protein_coding	src family associated phosphoprotein 2 [Source:MGI Symbol;Acc:MGI:1889206]	453.947	370.662	396.553	158.994	101.222	145.573	407.054	135.263	1.59078	3.84e-16	7.57e-15	420	423	667	127	89	122	1.52688	1.24599	1.33057	0.535004	0.34007	0.493585
ENSMUSG00000042453	Reln	5	21884454	22344702	-	23738	protein_coding	reelin [Source:MGI Symbol;Acc:MGI:103022]	282.096	326.849	346.612	81.3751	80.7501	125.288	318.519	95.8046	1.73585	3.93e-16	7.75e-15	261	373	583	65	71	105	0.453958	0.525657	0.556418	0.131005	0.129794	0.203241
ENSMUSG00000026170	Cyp27a1	1	74713574	74737892	+	2173	protein_coding	cytochrome P450, family 27, subfamily a, polypeptide 1 [Source:MGI Symbol;Acc:MGI:88594]	1279.7	1211	1045.78	2505.1	2181.39	2709.81	1178.83	2465.43	-1.06599	3.94e-16	7.76e-15	1184	1382	1759	2001	1918	2271	22.4963	21.2758	18.3393	44.056	38.3028	48.0201
ENSMUSG00000049551	Fzd9	5	135248938	135251230	-	2293	protein_coding	frizzled class receptor 9 [Source:MGI Symbol;Acc:MGI:1313278]	204.276	233.088	219.977	517.045	466.303	548.883	219.114	510.744	-1.21876	4.3e-16	8.45e-15	189	266	370	413	410	460	3.40312	3.88075	3.65573	8.61714	7.75928	9.21764
ENSMUSG00000063316	Rpl27	11	101442298	101445529	+	1535	protein_coding	ribosomal protein L27 [Source:MGI Symbol;Acc:MGI:98036]	8432.61	7241.49	7343.66	4037.46	4293.4	3597.57	7672.59	3976.14	0.948091	4.44e-16	8.72e-15	7802	8264	12352	3225	3775	3015	209.854	180.102	182.308	100.517	106.721	90.2495
ENSMUSG00000106037	Gm4332	3	119709516	119709861	+	346	processed_pseudogene	predicted gene 4332 [Source:MGI Symbol;Acc:MGI:3782515]	879.793	739.571	797.862	358.051	394.652	313.818	805.742	355.507	1.17906	4.55e-16	8.93e-15	814	844	1342	286	347	263	97.1332	81.6026	87.8725	39.5464	43.5206	34.9257
ENSMUSG00000026586	Prrx1	1	163245119	163313710	-	11066	protein_coding	paired related homeobox 1 [Source:MGI Symbol;Acc:MGI:97712]	820.347	934.98	964.331	1673.82	1770.82	1835.18	906.553	1759.94	-0.955195	4.59e-16	9e-15	759	1067	1622	1337	1557	1538	2.83185	3.22561	3.32076	5.7804	6.10576	6.38604
ENSMUSG00000028838	Extl1	4	134356372	134383850	-	4333	protein_coding	exostoses (multiple)-like 1 [Source:MGI Symbol;Acc:MGI:1888742]	845.206	975.288	980.384	1886.65	1699.16	1890.07	933.626	1825.29	-0.965399	4.66e-16	9.12e-15	782	1113	1649	1507	1494	1584	7.45139	8.59299	8.62201	16.6396	14.9625	16.797
ENSMUSG00000061601	Pclo	5	14514918	14863459	+	22457	protein_coding	piccolo (presynaptic cytomatrix protein) [Source:MGI Symbol;Acc:MGI:1349390]	65.9304	112.162	140.904	5.0077	7.96128	10.739	106.332	7.90266	3.75355	4.77e-16	9.33e-15	61	128	237	4	7	9	0.11215	0.190676	0.239097	0.00852168	0.0135266	0.0184144
ENSMUSG00000029452	Tmem116	5	121451893	121524183	+	3732	protein_coding	transmembrane protein 116 [Source:MGI Symbol;Acc:MGI:1924712]	159.962	198.913	269.323	31.2981	42.081	54.8883	209.4	42.7558	2.29618	4.84e-16	9.46e-15	148	227	453	25	37	46	1.63734	2.0348	2.75	0.320491	0.430231	0.566346
ENSMUSG00000025854	Fam20c	5	138754514	138810077	+	6590	protein_coding	family with sequence similarity 20, member C [Source:MGI Symbol;Acc:MGI:2136853]	1013.82	959.515	957.792	525.809	462.891	467.744	977.041	485.481	1.00899	4.9e-16	9.56e-15	938	1095	1611	420	407	392	5.87674	5.55861	5.53843	3.04917	2.6801	2.73317
ENSMUSG00000049755	Zfp672	11	58315114	58330339	-	6674	protein_coding	zinc finger protein 672 [Source:MGI Symbol;Acc:MGI:2442105]	1205.12	1304.77	1338.89	639.734	691.494	579.907	1282.92	637.045	1.01055	4.91e-16	9.58e-15	1115	1489	2252	511	608	486	6.89776	7.46356	7.64467	3.66313	3.9533	3.34592
ENSMUSG00000033713	Foxn3	12	99190078	99563582	-	11501	protein_coding	forkhead box N3 [Source:MGI Symbol;Acc:MGI:1918625]	1904.42	2061.86	2272.3	3805.85	3789.57	3996.11	2079.53	3863.84	-0.892635	4.92e-16	9.59e-15	1762	2353	3822	3040	3332	3349	6.32542	6.84422	7.5289	12.6461	12.5722	13.3797
ENSMUSG00000086363	A330102I10Rik	13	29014399	29040336	+	1772	lincRNA	RIKEN cDNA A330102I10 gene [Source:MGI Symbol;Acc:MGI:1925170]	302.631	283.035	240.786	1.25193	0	1.19322	275.484	0.81505	8.43312	4.93e-16	9.6e-15	280	323	405	1	0	1	6.524	6.09785	5.17807	0.0269994	0	0.02593
ENSMUSG00000060579	Fhit	14	9550092	11162035	-	1491	protein_coding	fragile histidine triad gene [Source:MGI Symbol;Acc:MGI:1277947]	115.648	94.6371	100.476	10.0154	17.0599	13.1255	103.587	13.4002	2.93987	4.94e-16	9.6e-15	107	108	169	8	15	11	2.96296	2.42317	2.56794	0.256702	0.436572	0.338985
ENSMUSG00000022438	Parvb	15	84232043	84315688	+	4416	protein_coding	parvin, beta [Source:MGI Symbol;Acc:MGI:2153063]	1006.25	1125.13	1206.31	2319.82	2474.82	2026.09	1112.56	2273.58	-1.02955	5.01e-16	9.73e-15	931	1284	2029	1853	2176	1698	8.70442	9.72688	10.4095	20.0754	21.3832	17.6675
ENSMUSG00000026626	Ppp2r5a	1	191351975	191403272	-	9607	protein_coding	protein phosphatase 2, regulatory subunit B', alpha [Source:MGI Symbol;Acc:MGI:2388479]	5273.35	5119.17	5102.87	2955.8	3052.58	2652.54	5165.13	2886.97	0.839115	5.2e-16	1.01e-14	4879	5842	8583	2361	2684	2223	20.9683	20.3428	20.2408	11.7578	12.1237	10.6321
ENSMUSG00000026430	Rassf5	1	131176410	131245258	-	3997	protein_coding	Ras association (RalGDS/AF-6) domain family member 5 [Source:MGI Symbol;Acc:MGI:1926375]	81.062	117.42	98.6924	8.76348	7.96128	14.3187	99.0581	10.3478	3.26285	5.29e-16	1.02e-14	75	134	166	7	7	12	0.774723	1.12152	0.940915	0.0837879	0.0759986	0.137947
ENSMUSG00000032537	Ephb1	9	101922128	102354693	-	7002	protein_coding	Eph receptor B1 [Source:MGI Symbol;Acc:MGI:1096337]	123.214	151.595	187.278	33.802	31.8451	23.8645	154.029	29.8372	2.37588	5.27e-16	1.02e-14	114	173	315	27	28	20	0.672206	0.826536	1.01921	0.184484	0.173531	0.131242
ENSMUSG00000018821	Avpi1	19	42123273	42129059	-	1236	protein_coding	arginine vasopressin-induced 1 [Source:MGI Symbol;Acc:MGI:1916784]	732.8	632.667	656.364	326.752	295.705	263.702	673.943	295.386	1.18935	5.26e-16	1.02e-14	678	722	1104	261	260	221	22.648	19.5414	20.2361	10.1027	9.12844	8.21561
ENSMUSG00000060739	Nsa2	13	97129424	97137937	-	4275	protein_coding	NSA2 ribosome biogenesis homolog [Source:MGI Symbol;Acc:MGI:1913883]	2361.61	1788.47	2020.22	921.417	980.374	1020.21	2056.76	973.999	1.07759	5.41e-16	1.04e-14	2185	2041	3398	736	862	855	21.1025	15.9715	18.0079	8.23681	8.7501	9.18959
ENSMUSG00000006457	Actn3	19	4861223	4877909	-	2894	protein_coding	actinin alpha 3 [Source:MGI Symbol;Acc:MGI:99678]	134448	142819	129589	267112	229285	236748	135619	244381	-0.849581	5.43e-16	1.05e-14	124394	162985	217968	213361	201600	198410	1774.68	1884.03	1706.36	3527.23	3022.97	3150.15
ENSMUSG00000056216	Cebpg	7	35046422	35056573	-	5621	protein_coding	CCAAT/enhancer binding protein (C/EBP), gamma [Source:MGI Symbol;Acc:MGI:104982]	1046.24	908.691	821.644	1904.18	1821.99	1850.69	925.525	1858.95	-1.00878	5.44e-16	1.05e-14	968	1037	1382	1521	1602	1551	7.11019	6.17167	5.5702	12.9459	12.3678	12.6784
ENSMUSG00000018507	Trpv2	11	62574486	62600515	+	4485	protein_coding	transient receptor potential cation channel, subfamily V, member 2 [Source:MGI Symbol;Acc:MGI:1341836]	190.225	156.852	153.984	30.0462	40.9437	44.1493	167.021	38.3797	2.11434	5.68e-16	1.09e-14	176	179	259	24	36	37	1.6202	1.33514	1.30832	0.256015	0.348323	0.379058
ENSMUSG00000028207	Asph	4	9448069	9669344	-	16102	protein_coding	aspartate-beta-hydroxylase [Source:MGI Symbol;Acc:MGI:1914186]	12471.7	10839.5	11085.6	5433.36	5879.97	4070.09	11465.6	5127.8	1.16079	5.69e-16	1.09e-14	11539	12370	18646	4340	5170	3411	29.5875	25.6997	26.2351	12.8952	13.9333	9.73347
ENSMUSG00000031666	Rbl2	8	91070057	91123844	+	7558	protein_coding	RB transcriptional corepressor like 2 [Source:MGI Symbol;Acc:MGI:105085]	540.413	671.222	670.632	1255.68	1304.51	1452.15	627.423	1337.45	-1.0893	5.64e-16	1.09e-14	500	766	1128	1003	1147	1217	2.73138	3.39047	3.38126	6.34909	6.58565	7.3986
ENSMUSG00000030731	Syt3	7	44384102	44400187	+	3118	protein_coding	synaptotagmin III [Source:MGI Symbol;Acc:MGI:99665]	37.8289	32.422	42.8063	177.773	138.754	153.926	37.6857	156.818	-2.04596	5.73e-16	1.1e-14	35	37	72	142	122	129	0.463459	0.396975	0.523158	2.17886	1.69795	1.90099
ENSMUSG00000059854	Hydin	8	110266977	110610253	+	18037	protein_coding	HYDIN, axonemal central pair apparatus protein [Source:MGI Symbol;Acc:MGI:2389007]	144.831	185.769	139.121	1.25193	0	2.38645	156.573	1.21279	7.03473	5.96e-16	1.14e-14	134	212	234	1	0	2	0.306733	0.393196	0.293919	0.00265248	0	0.00509485
ENSMUSG00000027496	Aurka	2	172356190	172370535	-	2531	protein_coding	aurora kinase A [Source:MGI Symbol;Acc:MGI:894678]	592.293	516.999	426.28	194.048	113.733	170.631	511.857	159.471	1.68236	6.21e-16	1.19e-14	548	590	717	155	100	143	8.93939	7.79826	6.41806	2.92993	1.71455	2.59603
ENSMUSG00000033124	Atg9a	1	75180860	75192196	-	5762	protein_coding	autophagy related 9A [Source:MGI Symbol;Acc:MGI:2138446]	712.265	1183.84	1143.88	2750.48	2466.86	2882.83	1013.33	2700.06	-1.41177	6.4e-16	1.22e-14	659	1351	1924	2197	2169	2416	4.72206	7.84368	7.56499	18.2421	16.3353	19.2659
ENSMUSG00000058914	C1qtnf3	15	10952332	10980150	+	2557	protein_coding	C1q and tumor necrosis factor related protein 3 [Source:MGI Symbol;Acc:MGI:1932136]	107.002	93.7608	77.2892	5.0077	10.2359	9.54579	92.6839	8.26314	3.47092	6.51e-16	1.24e-14	99	107	130	4	9	8	1.59854	1.39988	1.15183	0.0748422	0.15274	0.143756
ENSMUSG00000020435	Osbp2	11	3703731	3863903	-	6361	protein_coding	oxysterol binding protein 2 [Source:MGI Symbol;Acc:MGI:1921559]	201.034	370.662	525.567	6.25963	7.96128	19.0916	365.754	11.1042	5.04175	6.57e-16	1.25e-14	186	423	884	5	7	16	1.20728	2.2246	3.1485	0.0376064	0.0477545	0.115574
ENSMUSG00000000628	Hk2	6	82725025	82774454	-	5969	protein_coding	hexokinase 2 [Source:MGI Symbol;Acc:MGI:1315197]	4272.51	5694.88	6299.07	12038.5	12441.2	11580.2	5422.15	12020	-1.14796	6.74e-16	1.29e-14	3953	6499	10595	9616	10939	9705	27.3429	36.4236	40.2139	77.0744	79.5276	74.7068
ENSMUSG00000104610	Gm567	3	137289639	137300708	+	469	lincRNA	predicted gene 567 [Source:MGI Symbol;Acc:MGI:2685413]	249.671	156.852	160.524	0	0	0	189.016	0	9.74495	6.94e-16	1.32e-14	231	179	270	0	0	0	20.3357	12.7679	13.0427	0	0	0
ENSMUSG00000038201	Kcna7	7	45405653	45409763	+	2182	protein_coding	potassium voltage-gated channel, shaker-related subfamily, member 7 [Source:MGI Symbol;Acc:MGI:96664]	2359.44	3024.88	3016.06	6348.51	7027.53	5306.27	2800.13	6227.44	-1.15255	6.94e-16	1.32e-14	2183	3452	5073	5071	6179	4447	41.3065	52.9241	52.6728	111.188	122.887	93.6437
ENSMUSG00000068823	Csde1	3	103020426	103058186	+	10902	protein_coding	cold shock domain containing E1, RNA binding [Source:MGI Symbol;Acc:MGI:92356]	15156.4	14902.7	16590.4	26033.8	26701	27110	15549.9	26614.9	-0.775227	6.97e-16	1.33e-14	14023	17007	27905	20795	23477	22720	53.1073	52.1866	57.9899	91.2578	93.4498	95.7565
ENSMUSG00000105139	Gm19391	3	109120533	109122895	-	2363	processed_transcript	predicted gene, 19391 [Source:MGI Symbol;Acc:MGI:5011576]	141.588	148.09	161.713	1.25193	0	2.38645	150.464	1.21279	6.98093	7.86e-16	1.49e-14	131	169	272	1	0	2	2.2889	2.39255	2.60785	0.0202467	0	0.0388895
ENSMUSG00000113948	Rpl17-ps3	12	67510756	67511311	+	556	processed_pseudogene	ribosomal protein L17, pseudogene 3 [Source:MGI Symbol;Acc:MGI:3642206]	2734.49	2081.14	2326.4	1050.37	1115.72	1215.89	2380.68	1127.33	1.07777	7.95e-16	1.51e-14	2530	2375	3913	839	981	1019	187.873	142.898	159.445	72.1945	76.566	84.2103
ENSMUSG00000004655	Aqp1	6	55336432	55348555	+	2627	protein_coding	aquaporin 1 [Source:MGI Symbol;Acc:MGI:103201]	6132.61	7312.47	7837.12	13544.6	16093.2	13681.5	7094.07	14439.7	-1.02506	8.5e-16	1.61e-14	5674	8345	13182	10819	14150	11466	89.1761	106.268	113.684	197.035	233.743	200.548
ENSMUSG00000005161	Prdx2	8	84969587	84974834	+	3050	protein_coding	peroxiredoxin 2 [Source:MGI Symbol;Acc:MGI:109486]	7479.32	6183.83	6939.38	3332.62	3831.65	3046.3	6867.51	3403.52	1.01256	8.77e-16	1.66e-14	6920	7057	11672	2662	3369	2553	93.6754	77.403	86.7006	41.7566	47.9339	38.4607
ENSMUSG00000030905	Crym	7	120186380	120202111	-	3391	protein_coding	crystallin, mu [Source:MGI Symbol;Acc:MGI:102675]	332.895	276.025	308.562	107.666	101.222	62.0476	305.827	90.3117	1.75949	9.3e-16	1.76e-14	308	315	519	86	89	52	3.75009	3.10757	3.4675	1.21336	1.13895	0.704598
ENSMUSG00000042834	Nrep	18	33437019	33464029	-	2513	protein_coding	neuronal regeneration related protein [Source:MGI Symbol;Acc:MGI:99444]	10083	8522.6	8742.6	5139.15	4890.5	5005.57	9116.07	5011.74	0.862921	9.4e-16	1.78e-14	9329	9726	14705	4105	4300	4195	153.272	129.473	132.571	78.1516	74.2537	76.7018
ENSMUSG00000031879	Fam96b	8	104639838	104641965	-	1076	protein_coding	family with sequence similarity 96, member B [Source:MGI Symbol;Acc:MGI:1915773]	1539.1	1216.26	1098.1	587.153	552.74	516.666	1284.49	552.186	1.21621	9.87e-16	1.86e-14	1424	1388	1847	469	486	433	54.6408	43.1534	38.8894	20.8534	19.6004	18.4902
ENSMUSG00000045776	Lrtm1	14	29018208	29033645	+	7939	protein_coding	leucine-rich repeats and transmembrane domains 1 [Source:MGI Symbol;Acc:MGI:2442106]	873.308	998.071	1051.73	2477.56	2021.03	3521.2	974.369	2673.26	-1.45509	1e-15	1.89e-14	808	1139	1769	1979	1777	2951	4.20209	4.7995	5.04822	11.9261	9.71323	17.0793
ENSMUSG00000104453	Gm37829	7	81530309	81532521	-	2213	TEC	predicted gene, 37829 [Source:MGI Symbol;Acc:MGI:5611057]	913.298	1236.42	1385.85	2820.59	2586.28	3357.73	1178.52	2921.53	-1.30769	1.01e-15	1.91e-14	845	1411	2331	2253	2274	2814	15.765	21.3296	23.8637	48.7076	44.5914	58.4263
ENSMUSG00000056895	Hist3h2ba	11	58948920	58949533	+	614	protein_coding	histone cluster 3, H2ba [Source:MGI Symbol;Acc:MGI:1925553]	134.022	84.9981	69.5603	8.76348	4.5493	3.57967	96.1936	5.63082	4.09792	1.08e-15	2.03e-14	124	97	117	7	4	3	8.33821	5.28495	4.31712	0.54544	0.282705	0.224501
ENSMUSG00000042249	Grk3	5	112910482	113015791	-	8693	protein_coding	G protein-coupled receptor kinase 3 [Source:MGI Symbol;Acc:MGI:87941]	57.2838	64.8439	63.615	239.118	171.736	237.452	61.9142	216.102	-1.7979	1.15e-15	2.16e-14	53	74	107	191	151	199	0.251725	0.284774	0.278863	1.05119	0.753788	1.05184
ENSMUSG00000047747	Rnf150	8	82863356	83091268	+	17242	protein_coding	ring finger protein 150 [Source:MGI Symbol;Acc:MGI:2443860]	809.539	1069.05	1102.26	2172.09	2088.13	2112.01	993.617	2124.08	-1.0936	1.21e-15	2.27e-14	749	1220	1854	1735	1836	1770	1.79355	2.36706	2.43612	4.81425	4.6209	4.71685
ENSMUSG00000078784	1810022K09Rik	3	14606284	14611285	-	1753	protein_coding	RIKEN cDNA 1810022K09 gene [Source:MGI Symbol;Acc:MGI:1916376]	833.317	712.407	816.293	373.074	382.141	369.899	787.339	375.038	1.06977	1.23e-15	2.31e-14	771	813	1373	298	336	310	18.159	15.5148	17.7446	8.13302	8.31762	8.12542
ENSMUSG00000043336	Filip1l	16	57353093	57573126	+	5335	protein_coding	filamin A interacting protein 1-like [Source:MGI Symbol;Acc:MGI:1925999]	419.361	592.358	515.459	1281.97	1070.22	1501.08	509.059	1284.42	-1.33325	1.27e-15	2.39e-14	388	676	867	1024	941	1258	3.00273	4.23887	3.68181	9.18296	7.65415	10.8346
ENSMUSG00000042225	Ammecr1	X	142851146	142966728	-	5437	protein_coding	Alport syndrome, mental retardation, midface hypoplasia and elliptocytosis chromosomal region gene 1 [Source:MGI Symbol;Acc:MGI:1860206]	333.975	268.138	199.763	67.604	68.2395	76.3663	267.292	70.7366	1.91136	1.37e-15	2.56e-14	309	306	336	54	60	64	2.34649	1.88278	1.40009	0.475173	0.478888	0.540862
ENSMUSG00000036840	Siah1a	8	86724007	86745934	-	1968	protein_coding	siah E3 ubiquitin protein ligase 1A [Source:MGI Symbol;Acc:MGI:108064]	790.084	601.997	637.933	272.92	301.391	281.601	676.671	285.304	1.24322	1.36e-15	2.56e-14	731	687	1073	218	265	236	15.336	11.678	12.3524	5.29967	5.84336	5.51002
ENSMUSG00000032495	Lrrc2	9	110951545	110984066	+	3757	protein_coding	leucine rich repeat containing 2 [Source:MGI Symbol;Acc:MGI:1921499]	1349.95	1670.17	2091.56	3738.25	4517.46	3990.14	1703.9	4081.95	-1.25882	1.41e-15	2.64e-14	1249	1906	3518	2986	3972	3344	13.7259	16.9715	21.2144	38.0247	45.8786	40.897
ENSMUSG00000018800	Abca5	11	110269369	110337716	-	11437	protein_coding	ATP-binding cassette, sub-family A (ABC1), member 5 [Source:MGI Symbol;Acc:MGI:2386607]	801.973	806.168	860.288	388.097	373.043	435.527	822.81	398.889	1.04569	1.56e-15	2.91e-14	742	920	1447	310	328	365	2.67862	2.691	2.86638	1.29678	1.24452	1.46638
ENSMUSG00000010095	Slc3a2	19	8706882	8723369	-	3529	protein_coding	solute carrier family 3 (activators of dibasic and neutral amino acid transport), member 2 [Source:MGI Symbol;Acc:MGI:96955]	1628.81	1514.19	1293.11	742.392	682.395	733.833	1478.7	719.54	1.03786	1.57e-15	2.94e-14	1507	1728	2175	593	600	615	17.6312	16.3806	13.9632	8.03934	7.37805	8.00736
ENSMUSG00000063415	Cyp26b1	6	84571414	84593908	-	5352	protein_coding	cytochrome P450, family 26, subfamily b, polypeptide 1 [Source:MGI Symbol;Acc:MGI:2176159]	75.6578	96.3896	82.64	295.454	377.592	223.133	84.8958	298.726	-1.81402	1.61e-15	3e-14	70	110	139	236	332	187	0.540009	0.687566	0.588404	2.10966	2.69193	1.60543
ENSMUSG00000046159	Chrm3	13	9875486	10360847	-	6253	protein_coding	cholinergic receptor, muscarinic 3, cardiac [Source:MGI Symbol;Acc:MGI:88398]	98.3552	79.7405	86.8017	5.0077	6.82395	11.9322	88.2991	7.9213	3.47261	1.62e-15	3.02e-14	91	91	146	4	6	10	0.600859	0.486845	0.528982	0.0306047	0.0416394	0.0734814
ENSMUSG00000034467	Dynlrb2	8	116504974	116515915	+	556	protein_coding	dynein light chain roadblock-type 2 [Source:MGI Symbol;Acc:MGI:1922715]	224.812	163.862	133.175	0	0	0	173.95	0	9.62398	1.68e-15	3.13e-14	208	187	224	0	0	0	15.4457	11.2513	9.12746	0	0	0
ENSMUSG00000015755	Tab2	10	7905653	7956230	-	6135	protein_coding	TGF-beta activated kinase 1/MAP3K7 binding protein 2 [Source:MGI Symbol;Acc:MGI:1915902]	2449.15	2755.87	2933.42	4983.91	4910.97	5711.96	2712.81	5202.28	-0.938596	1.83e-15	3.4e-14	2266	3145	4934	3981	4318	4787	15.2498	17.1492	18.2205	31.0452	30.5429	35.8521
ENSMUSG00000034801	Sos2	12	69583762	69681852	-	8514	protein_coding	SOS Ras/Rho guanine nucleotide exchange factor 2 [Source:MGI Symbol;Acc:MGI:98355]	1070.02	1239.92	1328.19	2391.18	2300.81	2793.34	1212.71	2495.11	-1.03922	1.83e-15	3.4e-14	990	1415	2234	1910	2023	2341	4.80088	5.55982	5.94465	10.7329	10.3111	12.6338
ENSMUSG00000034593	Myo5a	9	75071015	75223688	+	14803	protein_coding	myosin VA [Source:MGI Symbol;Acc:MGI:105976]	453.947	585.348	620.097	189.041	148.99	232.679	553.131	190.236	1.54332	1.84e-15	3.41e-14	420	668	1043	151	131	195	1.17144	1.50961	1.59629	0.488028	0.384028	0.605272
ENSMUSG00000026915	Strbp	2	37483228	37703859	-	18616	protein_coding	spermatid perinuclear RNA binding protein [Source:MGI Symbol;Acc:MGI:104626]	223.731	256.747	249.109	534.572	515.208	551.269	243.196	533.683	-1.13082	1.92e-15	3.55e-14	207	293	419	427	453	462	0.459096	0.526525	0.509923	1.09738	1.05598	1.14031
ENSMUSG00000049553	Polr1a	6	71909053	71984935	+	11871	protein_coding	polymerase (RNA) I polypeptide A [Source:MGI Symbol;Acc:MGI:1096397]	446.381	551.174	528.539	1077.91	990.61	1088.22	508.698	1052.25	-1.04579	1.93e-15	3.57e-14	413	629	889	861	871	912	1.43642	1.77256	1.69665	3.47003	3.184	3.52999
ENSMUSG00000055200	Sertad3	7	27473768	27477364	+	1329	protein_coding	SERTA domain containing 3 [Source:MGI Symbol;Acc:MGI:2180697]	285.338	212.057	221.761	67.604	75.0635	72.7866	239.719	71.818	1.73365	1.96e-15	3.63e-14	264	242	373	54	66	61	8.20159	6.09155	6.35859	1.94395	2.15507	2.10897
ENSMUSG00000097487	Ptges3l	11	101418812	101425333	-	2108	protein_coding	prostaglandin E synthase 3 like [Source:MGI Symbol;Acc:MGI:1916146]	2080.59	1494.92	1615.34	836.286	691.494	639.568	1730.28	722.449	1.2595	2.05e-15	3.78e-14	1925	1706	2717	668	608	536	37.7033	27.0736	29.2009	15.1608	12.5163	11.6832
ENSMUSG00000015575	Atp6v0e	17	26676396	26699644	+	3261	protein_coding	ATPase, H+ transporting, lysosomal V0 subunit E [Source:MGI Symbol;Acc:MGI:1328318]	1087.31	818.436	903.095	396.86	394.652	446.266	936.281	412.593	1.18078	2.06e-15	3.8e-14	1006	934	1519	317	347	374	12.737	9.58151	10.5532	4.65078	4.61765	5.26971
ENSMUSG00000022091	Sorbs3	14	70180468	70211989	-	3630	protein_coding	sorbin and SH3 domain containing 3 [Source:MGI Symbol;Acc:MGI:700013]	812.781	947.247	989.896	1881.64	2032.4	1688.41	916.642	1867.49	-1.0248	2.09e-15	3.85e-14	752	1081	1665	1503	1787	1415	8.55324	9.96224	10.3916	19.8093	21.3629	17.9108
ENSMUSG00000054958	Nt5c1a	4	123201504	123216275	+	1220	protein_coding	5'-nucleotidase, cytosolic IA [Source:MGI Symbol;Acc:MGI:2155700]	18.374	69.2253	64.804	329.256	247.937	313.818	50.8011	297.004	-2.5233	2.11e-15	3.88e-14	17	79	109	263	218	263	0.575319	2.16623	2.02415	10.3137	7.75423	9.90517
ENSMUSG00000021009	Ptpn21	12	98676741	98737405	-	7897	protein_coding	protein tyrosine phosphatase, non-receptor type 21 [Source:MGI Symbol;Acc:MGI:1344406]	504.746	643.182	650.418	1402.16	1171.44	1423.52	599.449	1332.37	-1.14914	2.12e-15	3.9e-14	467	734	1094	1120	1030	1193	2.4416	3.10936	3.13857	6.78536	5.66001	6.94136
ENSMUSG00000022799	Arhgap31	16	38598340	38713274	-	11141	protein_coding	Rho GTPase activating protein 31 [Source:MGI Symbol;Acc:MGI:1333857]	390.178	415.352	429.252	811.247	793.853	867.474	411.594	824.191	-0.99944	2.14e-15	3.94e-14	361	474	722	648	698	727	1.33783	1.42329	1.46822	2.78271	2.71877	2.99831
ENSMUSG00000032702	Kank1	19	25236975	25434496	+	6166	protein_coding	KN motif and ankyrin repeat domains 1 [Source:MGI Symbol;Acc:MGI:2147707]	270.207	306.694	278.241	673.536	560.701	692.07	285.047	642.102	-1.1708	2.33e-15	4.28e-14	250	350	468	538	493	580	1.674	1.8989	1.71957	4.17442	3.46965	4.32206
ENSMUSG00000078532	Nkain1	4	130531602	130574173	-	1426	protein_coding	Na+/K+ transporting ATPase interacting 1 [Source:MGI Symbol;Acc:MGI:1914399]	102.679	172.625	154.578	458.205	375.317	496.381	143.294	443.301	-1.62073	2.36e-15	4.32e-14	95	197	260	366	330	416	2.75057	4.62152	4.13076	12.2794	10.0424	13.4042
ENSMUSG00000002831	Plin4	17	56100591	56109803	-	5777	protein_coding	perilipin 4 [Source:MGI Symbol;Acc:MGI:1929709]	1115.41	1712.23	2115.94	4639.63	4385.53	4617.78	1647.86	4547.65	-1.46279	2.41e-15	4.41e-14	1032	1954	3559	3706	3856	3870	7.37559	11.3151	13.9573	30.6917	28.9652	30.7804
ENSMUSG00000037999	Arap2	5	62602445	62766159	-	12451	protein_coding	ArfGAP with RhoGAP domain, ankyrin repeat and PH domain 2 [Source:MGI Symbol;Acc:MGI:2684416]	292.904	270.767	219.382	42.5655	68.2395	87.1053	261.018	65.9701	1.97769	2.45e-15	4.49e-14	271	309	369	34	60	73	0.898637	0.830218	0.671427	0.130645	0.209117	0.269392
ENSMUSG00000054312	Mrps21	3	95862634	95871519	-	739	protein_coding	mitochondrial ribosomal protein S21 [Source:MGI Symbol;Acc:MGI:1913542]	5441.96	4122.85	4020.82	2104.49	2134.76	1641.88	4528.54	1960.37	1.20744	2.49e-15	4.56e-14	5035	4705	6763	1681	1877	1376	281.303	212.987	207.335	108.828	110.22	85.5539
ENSMUSG00000029330	Cds1	5	101765130	101823858	+	3939	protein_coding	CDP-diacylglycerol synthase 1 [Source:MGI Symbol;Acc:MGI:1921846]	272.368	316.333	302.022	86.3828	52.317	107.39	296.908	82.03	1.85986	2.52e-15	4.61e-14	252	361	508	69	46	90	2.6414	3.06591	2.92183	0.83807	0.506773	1.04984
ENSMUSG00000043716	Rpl7	1	16101295	16104662	-	2687	protein_coding	ribosomal protein L7 [Source:MGI Symbol;Acc:MGI:98073]	13057.5	11092.7	12207.5	6677.77	7107.15	6606.88	12119.2	6797.26	0.834172	2.69e-15	4.9e-14	12081	12659	20533	5334	6249	5537	185.633	157.605	173.126	94.9735	100.922	94.6832
ENSMUSG00000046718	Bst2	8	71534255	71537456	-	903	protein_coding	bone marrow stromal cell antigen 2 [Source:MGI Symbol;Acc:MGI:1916800]	742.528	506.484	497.624	199.056	226.328	180.177	582.212	201.854	1.52434	2.7e-15	4.93e-14	687	578	837	159	199	151	31.4115	21.413	20.9998	8.42416	9.56329	7.68343
ENSMUSG00000020407	Upp1	11	9118103	9136170	+	1961	protein_coding	uridine phosphorylase 1 [Source:MGI Symbol;Acc:MGI:1097668]	368.562	362.776	272.296	7.51155	19.3345	2.38645	334.544	9.74418	5.09165	2.71e-15	4.94e-14	341	414	458	6	17	2	7.17953	7.06253	5.29133	0.146383	0.376195	0.0468617
ENSMUSG00000029053	Prkcz	4	155260129	155361361	-	6318	protein_coding	protein kinase C, zeta [Source:MGI Symbol;Acc:MGI:97602]	174.013	236.593	237.813	50.077	27.2958	63.2409	216.14	46.8712	2.21271	2.85e-15	5.19e-14	161	270	400	40	24	53	1.05212	1.42962	1.43436	0.302899	0.164844	0.385445
ENSMUSG00000021712	Trim23	13	104178797	104203372	+	5747	protein_coding	tripartite motif-containing 23 [Source:MGI Symbol;Acc:MGI:1933161]	1968.18	1842.79	1960.17	960.227	980.374	1122.82	1923.72	1021.14	0.913676	2.85e-15	5.19e-14	1821	2103	3297	767	862	941	13.0824	12.2415	12.9973	6.38515	6.50891	7.5234
ENSMUSG00000042650	Alkbh5	11	60536381	60558512	+	5987	protein_coding	alkB homolog 5, RNA demethylase [Source:MGI Symbol;Acc:MGI:2144489]	3080.36	3438.48	3402.51	5909.09	5653.64	5637.98	3307.11	5733.57	-0.793392	2.95e-15	5.36e-14	2850	3924	5723	4720	4971	4725	19.6542	21.9259	21.6566	37.7181	36.031	36.2626
ENSMUSG00000058558	Rpl5	5	107900502	107909005	+	3920	protein_coding	ribosomal protein L5 [Source:MGI Symbol;Acc:MGI:102854]	11114.1	9093.05	9671.85	5011.46	5650.23	4696.53	9959.68	5119.41	0.959916	3e-15	5.45e-14	10283	10377	16268	4003	4968	3936	108.306	88.5571	94.021	48.8559	54.9968	46.1355
ENSMUSG00000036814	Slc6a20a	9	123634770	123678885	-	4084	protein_coding	solute carrier family 6 (neurotransmitter transporter), member 20A [Source:MGI Symbol;Acc:MGI:2143217]	168.609	155.976	145.066	0	0	0	156.55	0	9.4757	3.15e-15	5.72e-14	156	178	244	0	0	0	1.5771	1.45805	1.35357	0	0	0
ENSMUSG00000020190	Mknk2	10	80665327	80678112	-	3892	protein_coding	MAP kinase-interacting serine/threonine kinase 2 [Source:MGI Symbol;Acc:MGI:894279]	15302.3	16820.9	16566	9796.31	9376.11	8584.05	16229.8	9252.16	0.810866	3.2e-15	5.79e-14	14158	19196	27864	7825	8244	7194	150.193	164.997	162.199	96.1897	91.9194	84.9305
ENSMUSG00000031461	Myom2	8	15057653	15133541	+	8853	protein_coding	myomesin 2 [Source:MGI Symbol;Acc:MGI:1328358]	23179.4	26025.2	25787.2	44137.9	44242	41036.2	24997.3	43138.7	-0.787147	3.21e-15	5.82e-14	21446	29700	43374	35256	38900	34391	100.017	112.229	110.998	190.528	190.678	178.493
ENSMUSG00000110266	Gm32742	9	51130307	51165517	-	8516	protein_coding	predicted gene, 32742 [Source:MGI Symbol;Acc:MGI:5591901]	155.639	174.378	137.337	0	0	0	155.785	0	9.4689	3.55e-15	6.42e-14	144	199	231	0	0	0	0.698146	0.781727	0.614544	0	0	0
ENSMUSG00000036594	H2-Aa	17	34282744	34287827	-	1874	protein_coding	histocompatibility 2, class II antigen A, alpha [Source:MGI Symbol;Acc:MGI:95895]	950.046	682.614	614.152	251.637	276.37	299.499	748.937	275.835	1.43766	3.58e-15	6.47e-14	879	779	1033	201	243	251	19.3659	13.9061	12.4884	5.13149	5.62702	6.15418
ENSMUSG00000031442	Mcf2l	8	12873806	13020905	+	12760	protein_coding	mcf.2 transforming sequence-like [Source:MGI Symbol;Acc:MGI:103263]	189.145	201.542	268.729	549.595	685.807	534.564	219.805	589.989	-1.41667	3.6e-15	6.5e-14	175	230	452	439	603	448	0.566248	0.602997	0.802536	1.646	2.05073	1.61322
ENSMUSG00000113909	Gm36377	13	70651005	70655787	-	757	lincRNA	predicted gene, 36377 [Source:MGI Symbol;Acc:MGI:5595536]	130.78	160.357	175.982	0	0	0	155.706	0	9.47493	3.61e-15	6.51e-14	121	183	296	0	0	0	6.59947	8.0871	8.85875	0	0	0
ENSMUSG00000071637	Cebpd	16	15887286	15891031	+	3746	protein_coding	CCAAT/enhancer binding protein (C/EBP), delta [Source:MGI Symbol;Acc:MGI:103573]	451.785	353.137	306.779	997.784	800.677	953.386	370.567	917.282	-1.31322	3.74e-15	6.74e-14	418	403	516	797	704	799	4.6071	3.59894	3.12075	10.1791	8.15543	9.80043
ENSMUSG00000020393	Kremen1	11	5191552	5261558	-	7722	protein_coding	kringle containing transmembrane protein 1 [Source:MGI Symbol;Acc:MGI:1933988]	1023.54	1190.85	1369.21	2490.08	2439.56	2348.26	1194.53	2425.97	-1.01978	3.79e-15	6.82e-14	947	1359	2303	1989	2145	1968	5.06337	5.88745	6.7568	12.3232	12.0542	11.7101
ENSMUSG00000030103	Bhlhe40	6	108660629	108666925	+	4705	protein_coding	basic helix-loop-helix family, member e40 [Source:MGI Symbol;Acc:MGI:1097714]	2239.47	2427.27	2187.88	4264.06	4701.7	3868.43	2284.87	4278.06	-0.905089	3.92e-15	7.04e-14	2072	2770	3680	3406	4134	3242	18.1823	19.6951	17.72	34.634	38.1288	31.6606
ENSMUSG00000053253	Ndfip2	14	105258573	105309298	+	11553	protein_coding	Nedd4 family interacting protein 2 [Source:MGI Symbol;Acc:MGI:1923523]	899.248	903.434	932.821	470.724	486.775	468.937	911.834	475.479	0.939736	3.93e-15	7.06e-14	832	1031	1569	376	428	393	2.97336	2.98539	3.07684	1.55708	1.60765	1.56302
ENSMUSG00000055639	Dach1	14	97786853	98169765	-	7317	protein_coding	dachshund family transcription factor 1 [Source:MGI Symbol;Acc:MGI:1277991]	415.037	383.806	331.749	148.979	138.754	151.539	376.864	146.424	1.36066	3.95e-15	7.09e-14	384	438	558	119	122	127	2.16679	2.00253	1.72774	0.778092	0.72355	0.797511
ENSMUSG00000027244	Atg13	2	91674618	91710576	-	4368	protein_coding	autophagy related 13 [Source:MGI Symbol;Acc:MGI:1196429]	2301.08	2548.19	2208.69	1255.68	1337.49	1220.67	2352.65	1271.28	0.887562	4.02e-15	7.2e-14	2129	2908	3715	1003	1176	1023	20.1239	22.2715	19.2687	10.9859	11.6833	10.7612
ENSMUSG00000023915	Tnfrsf21	17	43016555	43089189	+	4109	protein_coding	tumor necrosis factor receptor superfamily, member 21 [Source:MGI Symbol;Acc:MGI:2151075]	591.212	685.243	650.418	1220.63	1207.84	1393.69	642.291	1274.05	-0.986856	4.09e-15	7.32e-14	547	782	1094	975	1062	1168	5.4963	6.36661	6.03195	11.3523	11.2158	13.0609
ENSMUSG00000024357	Sil1	18	35266400	35498925	-	1695	protein_coding	endoplasmic reticulum chaperone SIL1 homolog (S. cerevisiae) [Source:MGI Symbol;Acc:MGI:1932040]	1255.92	1096.21	1063.02	599.672	528.856	562.008	1138.39	563.512	1.01347	4.14e-15	7.41e-14	1162	1251	1788	479	465	471	28.3045	24.6902	23.8987	13.5202	11.9049	12.7678
ENSMUSG00000022476	Polr3h	15	81888228	81926240	-	4991	protein_coding	polymerase (RNA) III (DNA directed) polypeptide H [Source:MGI Symbol;Acc:MGI:1926179]	712.265	605.502	690.252	256.645	313.902	198.075	669.34	256.207	1.38431	4.18e-15	7.47e-14	659	691	1161	205	276	166	5.45151	4.63157	5.27013	1.96509	2.39974	1.52822
ENSMUSG00000068284	Usf3	16	44173246	44227465	+	13050	protein_coding	upstream transcription factor family member 3 [Source:MGI Symbol;Acc:MGI:2685454]	1151.08	1366.1	1327	2422.48	2286.02	2501	1281.39	2403.17	-0.905971	4.18e-15	7.47e-14	1065	1559	2232	1935	2010	2096	3.36945	3.99644	3.8749	7.09394	6.68386	7.37984
ENSMUSG00000021470	Ercc6l2	13	63815240	63900302	+	15199	protein_coding	excision repair cross-complementing rodent repair deficiency, complementation group 6 like 2 [Source:MGI Symbol;Acc:MGI:1923501]	351.269	373.291	417.362	779.949	765.42	904.464	380.64	816.611	-1.09741	4.29e-15	7.66e-14	325	426	702	623	673	758	0.882852	0.937632	1.0464	1.96106	1.92151	2.2915
ENSMUSG00000053184	Spaca3	11	80858365	80867814	+	951	protein_coding	sperm acrosome associated 3 [Source:MGI Symbol;Acc:MGI:1922872]	129.699	148.09	181.927	0	0	0	153.239	0	9.45269	4.49e-15	7.99e-14	120	169	306	0	0	0	5.20979	5.94489	7.28983	0	0	0
ENSMUSG00000059534	Uqcr10	11	4701973	4704342	-	584	protein_coding	ubiquinol-cytochrome c reductase, complex III subunit X [Source:MGI Symbol;Acc:MGI:1913402]	20648.1	15565.2	18529.2	8629.52	9436.39	7024.51	18247.5	8363.47	1.12546	4.49e-15	7.99e-14	19104	17763	31166	6893	8297	5887	1350.61	1017.52	1209.05	564.693	616.524	463.177
ENSMUSG00000038058	Nod1	6	54923949	54972612	-	5079	protein_coding	nucleotide-binding oligomerization domain containing 1 [Source:MGI Symbol;Acc:MGI:1341839]	154.558	200.666	218.193	453.197	497.011	488.029	191.139	479.412	-1.31771	4.53e-15	8.06e-14	143	229	367	362	437	409	1.16246	1.50833	1.63706	3.40995	3.73375	3.70008
ENSMUSG00000038342	Mlxip	5	123394798	123457932	+	8326	protein_coding	MLX interacting protein [Source:MGI Symbol;Acc:MGI:2141183]	1015.98	1285.49	1224.74	2448.77	2181.39	2711	1175.4	2447.05	-1.05659	4.6e-15	8.18e-14	940	1467	2060	1956	1918	2272	4.66134	5.89429	5.60541	11.2396	9.99664	12.5383
ENSMUSG00000002028	Kmt2a	9	44803355	44881296	-	16670	protein_coding	lysine (K)-specific methyltransferase 2A [Source:MGI Symbol;Acc:MGI:96995]	301.551	358.394	376.933	851.309	685.807	931.908	345.626	823.008	-1.24752	4.75e-15	8.44e-14	279	409	634	680	603	781	0.691016	0.820778	0.861649	1.9516	1.56973	2.15269
ENSMUSG00000022884	Eif4a2	16	23107444	23114136	+	5338	protein_coding	eukaryotic translation initiation factor 4A2 [Source:MGI Symbol;Acc:MGI:106906]	16405.9	14184.2	15231.3	8379.13	8930.28	8961.11	15273.8	8756.84	0.802482	4.79e-15	8.5e-14	15179	16187	25619	6693	7852	7510	117.404	101.444	108.733	59.9873	63.8328	64.6439
ENSMUSG00000049881	2810025M15Rik	1	157412352	157420236	+	1410	transcribed_processed_pseudogene	RIKEN cDNA 2810025M15 gene [Source:MGI Symbol;Acc:MGI:1917203]	535.009	403.084	439.954	189.041	166.049	121.709	459.349	158.933	1.5301	4.84e-15	8.57e-14	495	460	740	151	146	102	14.4946	10.9138	11.8902	5.1236	4.49341	3.32389
ENSMUSG00000031508	Ankrd10	8	11611583	11635757	-	7492	protein_coding	ankyrin repeat domain 10 [Source:MGI Symbol;Acc:MGI:1921840]	1147.84	1067.3	1026.16	545.839	536.817	588.259	1080.43	556.972	0.954804	4.93e-15	8.72e-14	1062	1218	1726	436	472	493	5.85256	5.4386	5.21939	2.78424	2.73392	3.02354
ENSMUSG00000045103	Dmd	X	82948870	85206141	+	23801	protein_coding	dystrophin, muscular dystrophy [Source:MGI Symbol;Acc:MGI:94909]	1019.22	1373.11	1532.7	2945.78	2891.08	3788.49	1308.35	3208.45	-1.29239	4.96e-15	8.78e-14	943	1567	2578	2353	2542	3175	1.63582	2.20248	2.45394	4.72981	4.63471	6.12935
ENSMUSG00000058589	Anks1b	10	89873509	90973300	+	14501	protein_coding	ankyrin repeat and sterile alpha motif domain containing 1B [Source:MGI Symbol;Acc:MGI:1924781]	104.84	75.3592	70.1548	6.25963	4.5493	1.19322	83.4514	4.00072	4.38349	4.98e-15	8.79e-14	97	86	118	5	4	1	0.276181	0.198398	0.184357	0.0164964	0.0119703	0.0031686
ENSMUSG00000044499	Hs3st5	10	36506814	36834397	+	4340	protein_coding	heparan sulfate (glucosamine) 3-O-sulfotransferase 5 [Source:MGI Symbol;Acc:MGI:2441996]	49.718	60.4626	86.8017	219.087	305.94	231.485	65.6608	252.171	-1.92065	4.99e-15	8.81e-14	46	69	146	175	269	194	0.43761	0.53186	0.762149	1.92915	2.6897	2.05389
ENSMUSG00000034457	Eda2r	X	97333840	97377216	-	5891	protein_coding	ectodysplasin A2 receptor [Source:MGI Symbol;Acc:MGI:2442860]	982.471	1059.41	1101.07	430.662	435.596	566.781	1047.65	477.68	1.13386	5.04e-15	8.88e-14	909	1209	1852	344	383	475	6.3708	6.86555	7.12244	2.79374	2.82132	3.70485
ENSMUSG00000039004	Bmp6	13	38345107	38500302	+	3900	protein_coding	bone morphogenetic protein 6 [Source:MGI Symbol;Acc:MGI:88182]	252.913	311.952	274.674	579.641	619.842	708.775	279.846	636.086	-1.18344	5.19e-15	9.14e-14	234	356	462	463	545	594	2.47725	3.05368	2.68382	5.67981	6.0642	6.99822
ENSMUSG00000019944	Rhobtb1	10	69151434	69291791	+	6075	protein_coding	Rho-related BTB domain containing 1 [Source:MGI Symbol;Acc:MGI:1916538]	174.013	190.15	193.818	554.603	400.338	694.456	185.994	549.799	-1.561	5.2e-15	9.14e-14	161	217	326	443	352	582	1.09421	1.19495	1.21576	3.48879	2.51442	4.40193
ENSMUSG00000026078	Pdcl3	1	38985608	38997238	+	4219	protein_coding	phosducin-like 3 [Source:MGI Symbol;Acc:MGI:1916083]	2532.38	2304.59	2444.12	1154.27	1212.39	806.619	2427.03	1057.76	1.19802	5.68e-15	9.98e-14	2343	2630	4111	922	1066	676	22.9288	20.8537	22.0757	10.4554	10.9645	7.36212
ENSMUSG00000023904	Hcfc1r1	17	23673596	23675227	+	958	protein_coding	host cell factor C1 regulator 1 (XPO1-dependent) [Source:MGI Symbol;Acc:MGI:2663619]	3919.08	2944.27	2995.25	1562.4	1454.64	1089.41	3286.2	1368.82	1.26307	5.99e-15	1.05e-13	3626	3360	5038	1248	1279	913	156.272	117.331	119.143	62.3256	57.9358	43.7896
ENSMUSG00000008036	Ap2s1	7	16738410	16749294	+	1472	protein_coding	adaptor-related protein complex 2, sigma 1 subunit [Source:MGI Symbol;Acc:MGI:2141861]	2029.79	1515.07	1557.67	802.484	805.226	676.558	1700.85	761.423	1.15831	5.96e-15	1.05e-13	1878	1729	2620	641	708	567	52.6753	39.2939	40.3246	20.8338	20.8722	17.6987
ENSMUSG00000034998	Foxn2	17	88440711	88490533	+	7357	protein_coding	forkhead box N2 [Source:MGI Symbol;Acc:MGI:1347478]	194.549	191.903	181.332	460.708	403.75	427.174	189.261	430.544	-1.18784	6e-15	1.05e-13	180	219	305	368	355	358	1.01016	0.995821	0.939238	2.39312	2.09397	2.23588
ENSMUSG00000031467	Agpat5	8	18846277	18891361	+	10783	protein_coding	1-acylglycerol-3-phosphate O-acyltransferase 5 (lysophosphatidic acid acyltransferase, epsilon) [Source:MGI Symbol;Acc:MGI:1196345]	1501.27	1394.14	1350.78	744.895	748.36	792.301	1415.4	761.852	0.892646	6.27e-15	1.1e-13	1389	1591	2272	595	658	664	5.31841	4.93592	4.77359	2.63994	2.64806	2.8294
ENSMUSG00000040254	Sema3d	5	12383385	12588948	+	8595	protein_coding	sema domain, immunoglobulin domain (Ig), short basic domain, secreted, (semaphorin) 3D [Source:MGI Symbol;Acc:MGI:1860118]	151.316	126.183	107.61	22.5347	10.2359	27.4441	128.37	20.0716	2.67938	6.32e-15	1.11e-13	140	144	181	18	9	23	0.672514	0.560473	0.4771	0.100194	0.04544	0.122955
ENSMUSG00000057969	Sema3b	9	107597674	107609229	-	4777	protein_coding	sema domain, immunoglobulin domain (Ig), short basic domain, secreted, (semaphorin) 3B [Source:MGI Symbol;Acc:MGI:107561]	165.366	155.1	157.551	388.097	384.416	349.615	159.339	374.042	-1.23271	6.62e-15	1.16e-13	153	177	265	310	338	293	1.32238	1.23953	1.2568	3.10473	3.07046	2.81824
ENSMUSG00000053886	Sh2d4a	8	68276567	68347699	+	2723	protein_coding	SH2 domain containing 4A [Source:MGI Symbol;Acc:MGI:1919531]	234.539	188.398	146.255	43.8174	50.0423	41.7628	189.731	45.2075	2.06064	6.81e-15	1.19e-13	217	215	246	35	44	35	3.29027	2.64137	2.04675	0.614947	0.701208	0.59059
ENSMUSG00000019836	Amd-ps4	4	51253025	51254027	-	1003	processed_pseudogene	S-adenosylmethionine decarboxylase, pseudogene 4 [Source:MGI Symbol;Acc:MGI:3650439]	11.8891	21.9067	10.107	211.575	78.4754	114.549	14.6343	134.867	-3.21619	6.88e-15	1.2e-13	11	25	17	169	69	96	0.452805	0.833829	0.383994	8.06126	2.98531	4.39781
ENSMUSG00000039496	Cdnf	2	3513030	3526376	+	3111	protein_coding	cerebral dopamine neurotrophic factor [Source:MGI Symbol;Acc:MGI:3606576]	902.49	1075.18	1020.22	1871.63	1811.76	1919.9	999.297	1867.76	-0.901029	7e-15	1.22e-13	835	1227	1716	1495	1593	1609	11.0817	13.1942	12.4967	22.991	22.2207	23.7641
ENSMUSG00000046324	Ermp1	19	29608214	29648415	-	9338	protein_coding	endoplasmic reticulum metallopeptidase 1 [Source:MGI Symbol;Acc:MGI:106250]	192.387	202.418	243.164	550.847	460.617	659.853	212.656	557.105	-1.3833	7.08e-15	1.23e-13	178	231	409	440	405	553	0.787019	0.827553	0.992307	2.25432	1.8821	2.72105
ENSMUSG00000009894	Snap47	11	59407134	59451186	-	2651	protein_coding	synaptosomal-associated protein, 47 [Source:MGI Symbol;Acc:MGI:1915076]	1455.87	1601.82	1676.58	801.232	887.114	810.199	1578.09	832.848	0.922784	7.29e-15	1.27e-13	1347	1828	2820	640	780	679	20.9786	23.0677	24.0999	11.5501	12.7681	11.7686
ENSMUSG00000060586	H2-Eb1	17	34305877	34316199	+	1184	protein_coding	histocompatibility 2, class II antigen E beta [Source:MGI Symbol;Acc:MGI:95901]	1025.7	707.149	583.236	252.889	267.271	272.055	772.03	264.072	1.54436	7.67e-15	1.33e-13	949	807	981	202	235	228	33.0928	22.8013	18.7713	8.16238	8.61307	8.84808
ENSMUSG00000022856	Tmem41a	16	21934326	21947552	-	1360	protein_coding	transmembrane protein 41a [Source:MGI Symbol;Acc:MGI:1913914]	386.936	314.581	265.161	100.154	114.87	106.197	322.226	107.074	1.58311	7.87e-15	1.37e-13	358	359	446	80	101	89	10.8683	8.83066	7.42972	2.81429	3.22273	3.00689
ENSMUSG00000003873	Bax	7	45461697	45466898	-	1576	protein_coding	BCL2-associated X protein [Source:MGI Symbol;Acc:MGI:99702]	705.78	566.07	442.927	214.079	205.856	201.655	571.592	207.197	1.46014	7.93e-15	1.38e-13	653	646	745	171	181	169	17.1071	13.7124	10.7097	5.19107	4.98384	4.92716
ENSMUSG00000009214	Mymk	2	27061636	27072179	-	1511	protein_coding	myomaker, myoblast fusion factor [Source:MGI Symbol;Acc:MGI:1913389]	299.389	229.583	163.496	1.25193	0	1.19322	230.823	0.81505	8.1748	8.13e-15	1.41e-13	277	262	275	1	0	1	7.56893	5.80062	4.1233	0.0316631	0	0.030409
ENSMUSG00000021710	Nln	13	104023057	104109614	-	8484	protein_coding	neurolysin (metallopeptidase M3 family) [Source:MGI Symbol;Acc:MGI:1923055]	607.424	547.668	712.25	261.652	286.606	260.123	622.448	269.46	1.20963	8.18e-15	1.42e-13	562	625	1198	209	252	218	2.73499	2.46443	3.19914	1.17859	1.28897	1.18065
ENSMUSG00000020612	Prkar1a	11	109649405	109669656	+	4321	protein_coding	protein kinase, cAMP dependent regulatory, type I, alpha [Source:MGI Symbol;Acc:MGI:104878]	6065.6	5769.36	5891.81	3445.3	3680.38	3416.2	5908.92	3513.96	0.749645	8.27e-15	1.43e-13	5612	6584	9910	2752	3236	2863	53.6232	50.9734	51.9596	30.4706	32.4987	30.4441
ENSMUSG00000066441	Rdh11	12	79174337	79192293	-	3455	protein_coding	retinol dehydrogenase 11 [Source:MGI Symbol;Acc:MGI:102581]	268.045	247.108	297.861	88.8867	61.4156	101.424	271.005	83.9088	1.696	8.58e-15	1.48e-13	248	282	501	71	54	85	2.96362	2.73048	3.28523	0.983168	0.678247	1.13041
ENSMUSG00000092083	Kcnb2	1	15287254	15723750	+	15165	protein_coding	potassium voltage gated channel, Shab-related subfamily, member 2 [Source:MGI Symbol;Acc:MGI:99632]	128.618	136.698	161.118	0	0	0	142.145	0	9.34295	8.89e-15	1.54e-13	119	156	271	0	0	0	0.323984	0.344128	0.404859	0	0	0
ENSMUSG00000020912	Krt12	11	99415666	99422259	-	1852	protein_coding	keratin 12 [Source:MGI Symbol;Acc:MGI:96687]	163.205	92.0083	87.3962	1.25193	3.41198	0	114.203	1.55463	6.16182	8.95e-15	1.54e-13	151	105	147	1	3	0	3.36632	1.89665	1.79826	0.0258331	0.0702946	0
ENSMUSG00000087694	A530058N18Rik	2	114013602	114032292	+	5470	processed_transcript	RIKEN cDNA A530058N18 gene [Source:MGI Symbol;Acc:MGI:2444858]	134.022	120.925	178.954	0	0	0	144.634	0	9.36901	9.06e-15	1.56e-13	124	138	301	0	0	0	0.935952	0.843975	1.24668	0	0	0
ENSMUSG00000031012	Cask	X	13517080	13851367	-	9145	protein_coding	calcium/calmodulin-dependent serine protein kinase (MAGUK family) [Source:MGI Symbol;Acc:MGI:1309489]	562.03	624.78	552.32	284.187	236.564	266.089	579.71	262.28	1.14488	9.04e-15	1.56e-13	520	713	929	227	208	223	2.34768	2.60822	2.30149	1.18757	0.98701	1.12044
ENSMUSG00000022010	Tsc22d1	14	76414961	76507765	+	8994	protein_coding	TSC22 domain family, member 1 [Source:MGI Symbol;Acc:MGI:109127]	7239.37	7183.66	7127.25	4237.77	4042.05	4506.81	7183.43	4262.21	0.753075	9.3e-15	1.6e-13	6698	8198	11988	3385	3554	3777	30.7476	30.4925	30.1975	18.0062	17.1477	19.2957
ENSMUSG00000029247	Paics	5	76951307	76967509	+	3139	protein_coding	phosphoribosylaminoimidazole carboxylase, phosphoribosylaminoribosylaminoimidazole, succinocarboxamide synthetase [Source:MGI Symbol;Acc:MGI:1914304]	4661.6	4653.87	4721.78	2798.05	2891.08	2793.34	4679.08	2827.49	0.72671	9.57e-15	1.65e-13	4313	5311	7942	2235	2542	2341	56.7293	56.6008	57.3212	34.0646	35.142	34.267
ENSMUSG00000028348	Cavin4	4	48663514	48673502	+	2054	protein_coding	caveolae associated 4 [Source:MGI Symbol;Acc:MGI:1915266]	1894.69	2021.55	1757.44	3764.54	3641.72	3184.71	1891.23	3530.32	-0.900981	9.61e-15	1.65e-13	1753	2307	2956	3007	3202	2669	35.2372	37.5738	32.6047	70.0407	67.6492	59.7055
ENSMUSG00000018820	Zfyve27	19	42163951	42194590	+	8623	protein_coding	zinc finger, FYVE domain containing 27 [Source:MGI Symbol;Acc:MGI:1919602]	866.823	913.949	802.619	448.189	434.458	414.049	861.13	432.232	0.993521	9.74e-15	1.67e-13	802	1043	1350	358	382	347	3.84004	4.04635	3.54693	1.98629	1.92241	1.849
ENSMUSG00000034610	Tut4	4	108459426	108559421	+	8684	protein_coding	terminal uridylyl transferase 4 [Source:MGI Symbol;Acc:MGI:2445126]	192.387	241.85	282.997	584.649	561.839	719.514	239.078	622.001	-1.37153	9.73e-15	1.67e-13	178	276	476	467	494	603	0.846291	1.06323	1.24183	2.57285	2.46859	3.19053
ENSMUSG00000020312	Shc2	10	79618051	79637918	-	5426	protein_coding	SHC (Src homology 2 domain containing) transforming protein 2 [Source:MGI Symbol;Acc:MGI:106180]	34.5864	31.5457	26.1594	164.002	111.458	134.834	30.7639	136.765	-2.16739	9.84e-15	1.69e-13	32	36	44	131	98	113	0.243495	0.221953	0.183717	1.15507	0.783769	0.956896
ENSMUSG00000047123	Ticam1	17	56269319	56276786	-	2992	protein_coding	toll-like receptor adaptor molecule 1 [Source:MGI Symbol;Acc:MGI:2147032]	226.974	254.994	254.46	83.879	92.1233	64.4341	245.476	80.1455	1.61589	9.97e-15	1.7e-13	210	291	428	67	81	54	2.89786	3.25364	3.24085	1.07135	1.1748	0.829274
ENSMUSG00000024066	Xdh	17	73883895	73950196	-	9175	protein_coding	xanthine dehydrogenase [Source:MGI Symbol;Acc:MGI:98973]	211.842	334.735	350.18	721.109	847.307	1009.47	298.919	859.294	-1.51754	9.93e-15	1.7e-13	196	382	589	576	745	846	0.882001	1.39282	1.45441	3.00354	3.52364	4.23672
ENSMUSG00000005779	Psmb4	3	94884093	94886961	-	1951	protein_coding	proteasome (prosome, macropain) subunit, beta type 4 [Source:MGI Symbol;Acc:MGI:1098257]	8422.88	6659.65	6601.09	3651.87	3781.61	3088.06	7227.87	3507.18	1.04294	1.01e-14	1.72e-13	7793	7600	11103	2917	3325	2588	164.917	130.315	128.932	71.5313	73.9565	60.9499
ENSMUSG00000029465	Arpc3	5	122391878	122414184	+	2762	protein_coding	actin related protein 2/3 complex, subunit 3 [Source:MGI Symbol;Acc:MGI:1928375]	1493.7	1207.5	1266.95	663.52	684.67	628.829	1322.72	659.006	1.00384	1.07e-14	1.83e-13	1382	1378	2131	530	602	527	20.6587	16.6903	17.4798	9.18057	9.45834	8.76704
ENSMUSG00000001755	Coasy	11	101082565	101086619	+	2867	protein_coding	Coenzyme A synthase [Source:MGI Symbol;Acc:MGI:1918993]	654.981	637.924	588.587	266.66	317.314	292.34	627.164	292.105	1.09979	1.08e-14	1.84e-13	606	728	990	213	279	245	8.72699	8.49457	7.8232	3.55442	4.22297	3.92649
ENSMUSG00000021453	Gadd45g	13	51846678	51848468	+	1173	protein_coding	growth arrest and DNA-damage-inducible 45 gamma [Source:MGI Symbol;Acc:MGI:1346325]	870.065	805.292	1027.35	2210.9	1720.77	1872.17	900.903	1934.61	-1.10065	1.09e-14	1.85e-13	805	919	1728	1766	1513	1569	28.3346	26.2093	33.3751	72.0294	55.9735	61.4598
ENSMUSG00000090356	Teddm3	16	21152655	21154000	-	1346	protein_coding	transmembrane epididymal family member 3 [Source:MGI Symbol;Acc:MGI:1913811]	192.387	128.812	115.934	0	0	0	145.711	0	9.36819	1.09e-14	1.86e-13	178	147	195	0	0	0	5.46002	3.65351	3.28221	0	0	0
ENSMUSG00000064280	Ccdc146	5	21292961	21424677	-	4371	protein_coding	coiled-coil domain containing 146 [Source:MGI Symbol;Acc:MGI:1922422]	21.6165	28.9169	20.8086	115.177	109.183	113.356	23.7807	112.572	-2.24933	1.09e-14	1.86e-13	20	33	35	92	96	95	0.188916	0.252564	0.181411	1.00699	0.953087	0.99864
ENSMUSG00000027177	Hipk3	2	104426481	104494446	-	7987	protein_coding	homeodomain interacting protein kinase 3 [Source:MGI Symbol;Acc:MGI:1314882]	6408.22	6704.34	6761.02	12248.8	11055.9	14312.7	6624.53	12539.2	-0.920444	1.1e-14	1.88e-13	5929	7651	11372	9784	9721	11995	30.6491	32.0459	32.2574	58.6071	52.8164	69.0053
ENSMUSG00000028599	Tnfrsf1b	4	145213463	145246870	-	3818	protein_coding	tumor necrosis factor receptor superfamily, member 1b [Source:MGI Symbol;Acc:MGI:1314883]	299.389	310.199	295.483	125.193	102.359	119.322	301.69	115.625	1.38499	1.14e-14	1.94e-13	277	354	497	100	90	100	2.99546	3.10174	2.94915	1.25309	1.02294	1.20346
ENSMUSG00000111375	Btbd8	5	107437997	107511207	+	7838	protein_coding	BTB (POZ) domain containing 8 [Source:MGI Symbol;Acc:MGI:3646208]	410.714	355.765	337.694	118.933	154.676	145.573	368.058	139.727	1.3924	1.15e-14	1.96e-13	380	406	568	95	136	122	2.00169	1.73284	1.6418	0.579877	0.752966	0.715189
ENSMUSG00000035021	Baz1a	12	54892989	55014348	-	7159	protein_coding	bromodomain adjacent to zinc finger domain 1A [Source:MGI Symbol;Acc:MGI:1309478]	196.71	262.005	217.004	65.1001	67.1022	76.3663	225.24	69.5229	1.6967	1.23e-14	2.09e-13	182	299	365	52	59	64	1.04964	1.39719	1.15509	0.347511	0.357636	0.410765
ENSMUSG00000055866	Per2	1	91415982	91459324	-	5856	protein_coding	period circadian clock 2 [Source:MGI Symbol;Acc:MGI:1195265]	88.6278	169.12	190.25	464.464	525.444	545.303	149.333	511.737	-1.76416	1.25e-14	2.11e-13	82	193	320	371	462	457	0.578139	1.10254	1.23801	3.03103	3.4236	3.58576
ENSMUSG00000055137	Sugct	13	16857472	17695553	-	3429	protein_coding	succinyl-CoA glutarate-CoA transferase [Source:MGI Symbol;Acc:MGI:1923221]	148.073	123.554	152.2	27.5424	10.2359	33.4103	141.276	23.7295	2.58277	1.27e-14	2.14e-13	137	141	256	22	9	28	1.64958	1.37559	1.69141	0.306953	0.113898	0.375195
ENSMUSG00000031451	Gas6	8	13465374	13494490	-	2548	protein_coding	growth arrest specific 6 [Source:MGI Symbol;Acc:MGI:95660]	4893.98	4853.66	4502.99	2651.58	2911.55	2600.03	4750.21	2721.05	0.80343	1.3e-14	2.2e-13	4528	5539	7574	2118	2560	2179	73.3713	72.7226	67.3446	39.7689	43.5996	39.2938
ENSMUSG00000054978	Kbtbd13	9	65388684	65391652	-	2969	protein_coding	kelch repeat and BTB (POZ) domain containing 13 [Source:MGI Symbol;Acc:MGI:1921742]	277.772	354.013	432.225	840.042	930.332	836.45	354.67	868.941	-1.28599	1.3e-14	2.2e-13	257	404	727	671	818	701	3.5739	4.55207	5.54755	10.8126	11.956	10.8486
ENSMUSG00000058135	Gstm1	3	108012255	108017973	-	1473	protein_coding	glutathione S-transferase, mu 1 [Source:MGI Symbol;Acc:MGI:95860]	4614.05	4830	5271.72	2686.63	2914.96	2790.95	4905.25	2797.52	0.810498	1.32e-14	2.23e-13	4269	5512	8867	2146	2563	2339	119.658	125.183	136.38	69.7018	75.5071	72.9615
ENSMUSG00000031278	Acsl4	X	142317993	142390535	-	5405	protein_coding	acyl-CoA synthetase long-chain family member 4 [Source:MGI Symbol;Acc:MGI:1354713]	497.18	475.814	465.519	1065.39	854.131	1090.61	479.504	1003.38	-1.06594	1.33e-14	2.24e-13	460	543	783	851	751	914	3.51384	3.36079	3.28203	7.53271	6.02957	7.76992
ENSMUSG00000021589	Rhobtb3	13	75869537	75943925	-	5781	protein_coding	Rho-related BTB domain containing 3 [Source:MGI Symbol;Acc:MGI:1920546]	220.489	225.201	208.086	609.688	429.909	612.124	217.925	550.573	-1.33785	1.38e-14	2.33e-13	204	257	350	487	378	513	1.45696	1.48719	1.37165	4.03035	2.83747	4.07737
ENSMUSG00000028098	Rnf115	3	96727664	96791638	+	2893	protein_coding	ring finger protein 115 [Source:MGI Symbol;Acc:MGI:1915095]	3198.17	3280.75	3694.42	1820.3	1906.16	1954.5	3391.11	1893.65	0.841134	1.39e-14	2.34e-13	2959	3744	6214	1454	1676	1638	42.2295	43.2937	48.6631	24.0455	25.1401	26.0155
ENSMUSG00000025144	Cenpx	11	120710942	120713738	-	1077	protein_coding	centromere protein X [Source:MGI Symbol;Acc:MGI:894324]	687.406	645.811	646.851	341.776	316.176	316.204	660.022	324.719	1.02292	1.4e-14	2.35e-13	636	737	1088	273	278	265	24.3815	22.8923	22.8871	12.1273	11.2014	11.3057
ENSMUSG00000071052	Rpl7a-ps5	17	57838430	57839221	-	792	processed_pseudogene	ribosomal protein L7A, pseudogene 5 [Source:MGI Symbol;Acc:MGI:3643553]	1008.41	746.582	821.644	369.318	337.786	224.326	858.879	310.477	1.46724	1.42e-14	2.38e-13	933	852	1382	295	297	188	48.638	35.9875	39.533	17.8203	16.2732	10.9068
ENSMUSG00000054659	Pm20d2	4	33174230	33189737	-	1834	protein_coding	peptidase M20 domain containing 2 [Source:MGI Symbol;Acc:MGI:2685270]	119.972	274.272	244.947	727.368	709.691	749.345	213.064	728.801	-1.76679	1.44e-14	2.41e-13	111	313	412	581	624	628	2.49887	5.7093	5.08949	15.1563	14.7648	15.7335
ENSMUSG00000042688	Mapk6	9	75369062	75410005	-	6675	protein_coding	mitogen-activated protein kinase 6 [Source:MGI Symbol;Acc:MGI:1354946]	1721.76	1722.75	1695.01	1006.55	970.138	953.386	1713.17	976.691	0.810674	1.44e-14	2.42e-13	1593	1966	2851	804	853	799	9.85335	9.85303	9.6766	5.76265	5.54549	5.49998
ENSMUSG00000079110	Capn3	2	120456019	120504913	+	5023	protein_coding	calpain 3 [Source:MGI Symbol;Acc:MGI:107437]	1419.12	1785.84	2020.82	3626.83	3591.67	3636.95	1741.93	3618.48	-1.05301	1.46e-14	2.44e-13	1313	2038	3399	2897	3158	3048	10.7925	13.5731	15.3308	27.5932	27.2829	27.8816
ENSMUSG00000026571	Dcaf6	1	165328698	165460475	-	6424	protein_coding	DDB1 and CUL4 associated factor 6 [Source:MGI Symbol;Acc:MGI:1921356]	3052.25	3521.73	3522.6	5852.75	5936.84	6726.2	3365.53	6171.93	-0.874406	1.48e-14	2.47e-13	2824	4019	5925	4675	5220	5637	18.1501	20.9291	20.8958	34.8172	35.262	40.3189
ENSMUSG00000022769	Sdf2l1	16	17130138	17132383	-	1108	protein_coding	stromal cell-derived factor 2-like 1 [Source:MGI Symbol;Acc:MGI:2149842]	190.225	190.15	170.036	50.077	59.1409	53.6951	183.471	54.3043	1.75196	1.48e-14	2.48e-13	176	217	286	40	52	45	6.55831	6.55176	5.84794	1.72718	2.0366	1.86612
ENSMUSG00000032193	Ldlr	9	21723483	21749919	+	9622	protein_coding	low density lipoprotein receptor [Source:MGI Symbol;Acc:MGI:96765]	126.457	169.12	135.553	436.922	337.786	374.672	143.71	383.127	-1.41309	1.55e-14	2.59e-13	117	193	228	349	297	314	0.502042	0.671011	0.536842	1.73531	1.33947	1.49944
ENSMUSG00000038145	Snrk	9	122117266	122169702	+	5780	protein_coding	SNF related kinase [Source:MGI Symbol;Acc:MGI:108104]	532.847	755.344	800.24	1546.13	1670.73	1572.67	696.144	1596.51	-1.19403	1.56e-14	2.6e-13	493	862	1346	1235	1469	1318	3.52159	4.98904	5.27587	10.2225	11.029	10.4774
ENSMUSG00000037536	Fbxo34	14	47450421	47531962	+	4275	protein_coding	F-box protein 34 [Source:MGI Symbol;Acc:MGI:1926188]	721.992	719.417	724.14	375.578	374.18	341.262	721.85	363.673	0.989137	1.61e-14	2.68e-13	668	821	1218	300	329	286	6.45148	6.42458	6.45487	3.35739	3.33966	3.07394
ENSMUSG00000002346	Slc25a42	8	70184340	70212305	-	5996	protein_coding	solute carrier family 25, member 42 [Source:MGI Symbol;Acc:MGI:1920345]	562.03	648.439	788.35	1453.49	1488.76	1362.66	666.273	1434.97	-1.10286	1.63e-14	2.71e-13	520	740	1326	1161	1309	1142	3.58064	4.12865	5.01024	9.26377	9.47371	8.75126
ENSMUSG00000086914	Gm16124	9	53667246	53681265	+	516	antisense	predicted gene 16124 [Source:MGI Symbol;Acc:MGI:3802001]	368.562	276.025	271.701	105.162	111.458	91.8782	305.429	102.833	1.56556	1.67e-14	2.78e-13	341	315	457	84	98	77	27.285	20.422	20.0652	7.78837	8.24173	6.85657
ENSMUSG00000052852	Reep1	6	71707561	71810710	+	4112	protein_coding	receptor accessory protein 1 [Source:MGI Symbol;Acc:MGI:1098827]	2000.61	2110.06	1870.4	3603.04	3316.44	3585.64	1993.69	3501.71	-0.813084	1.67e-14	2.78e-13	1851	2408	3146	2878	2916	3005	18.5854	19.5903	17.3333	33.4854	30.7735	33.5782
ENSMUSG00000003644	Rps6ka1	4	133847290	133887797	-	4258	protein_coding	ribosomal protein S6 kinase polypeptide 1 [Source:MGI Symbol;Acc:MGI:104558]	448.543	551.174	510.703	222.843	218.366	226.713	503.473	222.641	1.17895	1.7e-14	2.83e-13	415	629	859	178	192	190	4.02404	4.94177	4.5705	2.00001	1.95676	2.05028
ENSMUSG00000024597	Slc12a2	18	57878678	57946821	+	6520	protein_coding	solute carrier family 12, member 2 [Source:MGI Symbol;Acc:MGI:101924]	1891.45	1982.12	2080.27	3562.98	3396.05	4154.81	1984.61	3704.61	-0.89987	1.73e-14	2.86e-13	1750	2262	3499	2846	2986	3482	11.0818	11.606	12.1583	20.8836	19.8739	24.5385
ENSMUSG00000031700	Gpt2	8	85492576	85527560	+	5643	protein_coding	glutamic pyruvate transaminase (alanine aminotransferase) 2 [Source:MGI Symbol;Acc:MGI:1915391]	5392.24	5254.11	4739.61	10845.4	8623.2	11839.2	5128.66	10435.9	-1.0251	1.72e-14	2.86e-13	4989	5996	7972	8663	7582	9922	36.5025	35.5459	32.0062	73.4472	58.3063	80.7895
ENSMUSG00000048787	Dcun1d3	7	119852796	119896298	-	7838	protein_coding	DCN1, defective in cullin neddylation 1, domain containing 3 (S. cerevisiae) [Source:MGI Symbol;Acc:MGI:2679003]	740.366	722.922	668.849	344.279	323	371.093	710.712	346.124	1.03689	1.75e-14	2.89e-13	685	825	1125	275	284	311	3.60832	3.52117	3.2518	1.67859	1.57237	1.82314
ENSMUSG00000048240	Gng7	10	80948624	81014945	-	3786	protein_coding	guanine nucleotide binding protein (G protein), gamma 7 [Source:MGI Symbol;Acc:MGI:95787]	15.1316	22.783	25.5649	110.169	111.458	105.004	21.1598	108.877	-2.33176	1.74e-14	2.89e-13	14	26	43	88	98	88	0.152675	0.229737	0.257315	1.11204	1.12328	1.06799
ENSMUSG00000053825	Ppfia2	10	106470339	106935952	+	10903	protein_coding	protein tyrosine phosphatase, receptor type, f polypeptide (PTPRF), interacting protein (liprin), alpha 2 [Source:MGI Symbol;Acc:MGI:2443834]	97.2744	74.4829	66.5876	1.25193	4.5493	7.15934	79.4483	4.32019	4.18044	1.78e-14	2.95e-13	90	85	112	1	4	6	0.340813	0.260802	0.232728	0.00438805	0.0159205	0.0252855
ENSMUSG00000039195	1110008P14Rik	2	32377097	32381938	-	2694	protein_coding	RIKEN cDNA 1110008P14 gene [Source:MGI Symbol;Acc:MGI:1920987]	1289.43	1168.94	1066	627.214	551.603	488.029	1174.79	555.615	1.07931	1.9e-14	3.13e-13	1193	1334	1793	501	485	409	18.2836	16.5652	15.0785	8.89728	7.81243	6.97576
ENSMUSG00000040584	Abcb1a	5	8660077	8748575	+	5480	protein_coding	ATP-binding cassette, sub-family B (MDR/TAP), member 1A [Source:MGI Symbol;Acc:MGI:97570]	180.498	189.274	151.606	405.624	396.926	421.208	173.793	407.919	-1.23726	1.89e-14	3.13e-13	167	216	255	324	349	353	1.25822	1.31859	1.05423	2.82867	2.76367	2.95978
ENSMUSG00000037750	Fam222b	11	78094660	78156700	+	3490	protein_coding	family with sequence similarity 222, member B [Source:MGI Symbol;Acc:MGI:2384939]	520.958	602.873	487.516	230.354	201.307	251.77	537.116	227.81	1.23705	1.93e-14	3.19e-13	482	688	820	184	177	211	5.70218	6.59479	5.32311	2.52237	2.20085	2.77794
ENSMUSG00000024725	Ostf1	19	18579328	18631789	-	4784	protein_coding	osteoclast stimulating factor 1 [Source:MGI Symbol;Acc:MGI:700012]	1605.03	1268.84	1217.01	672.284	613.018	508.313	1363.62	597.872	1.18839	1.95e-14	3.21e-13	1485	1448	2047	537	539	426	12.8161	10.1255	9.69401	5.37032	4.88922	4.09152
ENSMUSG00000047260	Emc6	11	73175519	73177037	-	1415	protein_coding	ER membrane protein complex subunit 6 [Source:MGI Symbol;Acc:MGI:1913298]	5120.96	4133.36	3759.82	2137.04	2220.06	1874.55	4338.05	2077.22	1.06175	1.98e-14	3.26e-13	4738	4717	6324	1707	1952	1571	138.248	111.519	101.254	57.7157	59.8639	51.0136
ENSMUSG00000067365	Tmem128	5	38260185	38269634	+	3629	protein_coding	transmembrane protein 128 [Source:MGI Symbol;Acc:MGI:1913559]	389.097	322.467	352.558	148.979	139.891	140.8	354.707	143.223	1.30731	1.99e-14	3.27e-13	360	368	593	119	123	118	4.09576	3.39233	3.70207	1.56883	1.47082	1.49404
ENSMUSG00000051910	Sox6	7	115470872	116038796	-	14832	protein_coding	SRY (sex determining region Y)-box 6 [Source:MGI Symbol;Acc:MGI:98368]	2405.92	2669.12	2680.75	4506.93	4291.13	4566.47	2585.26	4454.84	-0.784426	2e-14	3.28e-13	2226	3046	4509	3600	3773	3827	6.19648	6.87018	6.88743	11.6123	11.039	11.8556
ENSMUSG00000023805	Synj2	17	5941280	6044290	+	8342	protein_coding	synaptojanin 2 [Source:MGI Symbol;Acc:MGI:1201671]	296.146	401.331	528.539	1002.79	1215.8	1119.24	408.672	1112.61	-1.43886	2.01e-14	3.31e-13	274	458	889	801	1069	938	1.35612	1.83668	2.41439	4.59388	5.56096	5.16653
ENSMUSG00000021668	Polk	13	96480690	96542579	-	5553	protein_coding	polymerase (DNA directed), kappa [Source:MGI Symbol;Acc:MGI:1349767]	107.002	135.822	142.093	431.914	290.018	437.913	128.306	386.615	-1.58315	2.04e-14	3.35e-13	99	155	239	345	255	367	0.736083	0.933774	0.975095	2.97241	1.99276	3.03672
ENSMUSG00000025479	Cyp2e1	7	140763739	140774987	+	2158	protein_coding	cytochrome P450, family 2, subfamily e, polypeptide 1 [Source:MGI Symbol;Acc:MGI:88607]	43.2331	56.9575	46.9681	199.056	174.011	452.232	49.0529	275.1	-2.48624	2.08e-14	3.41e-13	40	65	79	159	153	379	0.765293	1.00763	0.829378	3.52503	3.07668	8.06963
ENSMUSG00000037820	Tgm2	2	158116402	158146436	-	4608	protein_coding	transglutaminase 2, C polypeptide [Source:MGI Symbol;Acc:MGI:98731]	739.285	869.259	848.398	1701.37	1455.78	1592.95	818.981	1583.37	-0.9493	2.15e-14	3.51e-13	684	992	1427	1359	1280	1335	6.12862	7.20173	7.01598	14.1099	12.0542	13.3117
ENSMUSG00000051285	Pcmtd1	1	7088920	7173628	+	6654	protein_coding	protein-L-isoaspartate (D-aspartate) O-methyltransferase domain containing 1 [Source:MGI Symbol;Acc:MGI:2441773]	1865.51	1930.42	2153.99	3489.12	3419.94	3548.65	1983.31	3485.9	-0.812525	2.2e-14	3.6e-13	1726	2203	3623	2787	3007	2974	10.7097	11.0757	12.3357	20.0388	19.6107	20.5364
ENSMUSG00000032253	Phip	9	82866159	82975516	-	33312	protein_coding	pleckstrin homology domain interacting protein [Source:MGI Symbol;Acc:MGI:1932404]	308.036	292.674	304.401	597.168	613.018	743.378	301.703	651.188	-1.11017	2.33e-14	3.81e-13	285	334	512	477	539	623	0.353235	0.335416	0.348214	0.68507	0.70215	0.859317
ENSMUSG00000063904	Dpp3	19	4907229	4928287	-	2683	protein_coding	dipeptidylpeptidase 3 [Source:MGI Symbol;Acc:MGI:1922471]	1596.38	1399.4	1344.83	782.453	726.751	626.442	1446.87	711.882	1.02236	2.34e-14	3.83e-13	1477	1597	2262	625	639	525	22.7289	19.9123	19.1007	11.1449	10.3353	8.99093
ENSMUSG00000091712	Sec14l5	16	5147109	5187271	+	5740	protein_coding	SEC14-like lipid binding 5 [Source:MGI Symbol;Acc:MGI:3616084]	342.622	392.569	356.719	936.44	835.934	682.524	363.97	818.299	-1.16812	2.46e-14	4.01e-13	317	448	600	748	735	572	2.28017	2.61098	2.36819	6.23458	5.55671	4.57878
ENSMUSG00000020901	Pik3r5	11	68432121	68497849	+	5550	protein_coding	phosphoinositide-3-kinase regulatory subunit 5 [Source:MGI Symbol;Acc:MGI:2443588]	108.083	113.915	90.9634	12.5193	18.1972	20.2848	104.32	17.0004	2.60887	2.49e-14	4.06e-13	100	130	153	10	16	17	0.74392	0.783589	0.624561	0.0862034	0.125103	0.140741
ENSMUSG00000090461	Iltifb	10	118289629	118295038	-	1146	protein_coding	interleukin 10-related T cell-derived inducible factor beta [Source:MGI Symbol;Acc:MGI:2151139]	201.034	133.193	89.1798	0	0	0	141.136	0	9.32071	2.56e-14	4.17e-13	186	152	150	0	0	0	6.70112	4.43707	2.9654	0	0	0
ENSMUSG00000031059	Ndufb11	X	20615326	20617619	-	908	protein_coding	NADH:ubiquinone oxidoreductase subunit B11 [Source:MGI Symbol;Acc:MGI:1349919]	17957.9	14044.8	15522.6	7819.52	8610.69	6445.79	15841.8	7625.34	1.05477	2.77e-14	4.51e-13	16615	16028	26109	6246	7571	5402	755.499	590.515	651.45	329.104	361.834	273.36
ENSMUSG00000097547	B230110C06Rik	14	15437623	15452445	+	3361	processed_transcript	RIKEN cDNA B230110C06 gene [Source:MGI Symbol;Acc:MGI:1925231]	137.265	119.173	124.257	0	0	0	126.898	0	9.17369	2.81e-14	4.57e-13	127	136	209	0	0	0	1.56011	1.35366	1.40882	0	0	0
ENSMUSG00000068749	Psma5	3	108256926	108279974	+	1321	protein_coding	proteasome (prosome, macropain) subunit, alpha type 5 [Source:MGI Symbol;Acc:MGI:1347009]	2097.88	1717.49	1794.89	956.471	951.941	1024.98	1870.09	977.797	0.934625	2.84e-14	4.62e-13	1941	1960	3019	764	837	859	60.6655	49.6353	51.777	27.6699	27.4957	29.8783
ENSMUSG00000004508	Gab2	7	97081586	97308946	+	6168	protein_coding	growth factor receptor bound protein 2-associated protein 2 [Source:MGI Symbol;Acc:MGI:1333854]	477.725	572.204	564.211	209.071	212.68	264.896	538.047	228.882	1.23491	2.89e-14	4.69e-13	442	653	949	167	187	222	2.95867	3.54166	3.48577	1.29536	1.31565	1.65377
ENSMUSG00000108930	Gm10648	7	28859587	28876331	-	2902	antisense	predicted gene 10648 [Source:MGI Symbol;Acc:MGI:3642037]	171.851	107.781	115.339	0	0	0	131.657	0	9.22291	2.92e-14	4.74e-13	159	123	194	0	0	0	2.26214	1.4179	1.51454	0	0	0
ENSMUSG00000022359	Wdyhv1	15	58141377	58158665	+	2625	protein_coding	WDYHV motif containing 1 [Source:MGI Symbol;Acc:MGI:1924023]	235.62	210.305	225.922	72.6117	78.4754	79.946	223.949	77.011	1.53858	2.97e-14	4.81e-13	218	240	380	58	69	67	3.42883	3.05858	3.27968	1.0571	1.14067	1.17277
ENSMUSG00000025875	Tspan17	13	54789377	54796776	+	1657	protein_coding	tetraspanin 17 [Source:MGI Symbol;Acc:MGI:1921507]	688.486	591.482	571.346	300.462	251.349	206.428	617.105	252.746	1.28696	2.98e-14	4.82e-13	637	675	961	240	221	173	15.8722	13.6276	13.1395	6.92956	5.78778	4.79722
ENSMUSG00000054074	Skida1	2	18040676	18049051	-	4927	protein_coding	SKI/DACH domain containing 1 [Source:MGI Symbol;Acc:MGI:1919918]	78.9003	84.9981	85.0181	6.25963	11.3733	10.739	82.9722	9.4573	3.12597	2.98e-14	4.83e-13	73	97	143	5	10	9	0.61173	0.658608	0.657552	0.0485517	0.0880764	0.0839317
ENSMUSG00000042938	Gm14117	2	146305547	146306389	+	843	processed_pseudogene	predicted gene 14117 [Source:MGI Symbol;Acc:MGI:3651328]	335.056	339.116	351.369	661.016	682.395	665.819	341.847	669.743	-0.968968	3.18e-14	5.13e-13	310	387	591	528	600	558	15.1829	15.3575	15.8831	29.9656	30.8863	30.4139
ENSMUSG00000022441	Efcab6	15	83866712	84065379	-	6408	protein_coding	EF-hand calcium binding domain 6 [Source:MGI Symbol;Acc:MGI:1924877]	87.5469	148.09	125.446	334.264	483.363	346.035	120.361	387.887	-1.68217	3.27e-14	5.28e-13	81	169	211	267	425	290	0.521893	0.882271	0.745996	1.99345	2.87812	2.07942
ENSMUSG00000021738	Atxn7	14	13961440	14107302	+	7978	protein_coding	ataxin 7 [Source:MGI Symbol;Acc:MGI:2179277]	346.945	361.023	384.068	686.055	755.184	726.673	364.012	722.637	-0.98693	3.36e-14	5.42e-13	321	412	646	548	664	609	1.66123	1.72759	1.83449	3.28627	3.61174	3.50743
ENSMUSG00000070509	Rgma	7	73375509	73419899	+	5544	protein_coding	repulsive guidance molecule family member A [Source:MGI Symbol;Acc:MGI:2679262]	380.451	438.135	372.177	872.592	840.483	743.378	396.921	818.818	-1.04547	3.36e-14	5.42e-13	352	500	626	697	739	623	2.62143	3.01706	2.55816	6.01488	5.78446	5.16334
ENSMUSG00000029378	Areg	5	91139599	91148432	+	1215	protein_coding	amphiregulin [Source:MGI Symbol;Acc:MGI:88068]	166.447	125.307	98.6924	0	0	0	130.149	0	9.2047	3.41e-14	5.49e-13	154	143	166	0	0	0	5.23316	3.93729	3.09534	0	0	0
ENSMUSG00000038257	Glra3	8	55940460	56130070	+	9208	protein_coding	glycine receptor, alpha 3 subunit [Source:MGI Symbol;Acc:MGI:95749]	308.036	211.181	196.196	0	0	1.19322	238.471	0.397741	9.11866	3.41e-14	5.49e-13	285	241	330	0	0	1	1.27791	0.875567	0.811943	0	0	0.00499
ENSMUSG00000041977	Arhgef11	3	87617559	87738034	+	7951	protein_coding	Rho guanine nucleotide exchange factor (GEF) 11 [Source:MGI Symbol;Acc:MGI:2441869]	223.731	368.033	400.715	886.363	936.019	878.213	330.826	900.198	-1.43742	3.5e-14	5.63e-13	207	420	674	708	823	736	1.0749	1.76712	1.9205	4.26019	4.4918	4.25326
ENSMUSG00000086583	Gm15500	7	114705217	114706235	-	1019	transcribed_processed_pseudogene	predicted pseudogene 15500 [Source:MGI Symbol;Acc:MGI:3782947]	971.663	938.485	918.552	479.487	524.307	433.14	942.9	478.978	0.976112	3.55e-14	5.7e-13	899	1071	1545	383	461	363	36.4254	35.1603	34.3503	17.9822	19.6322	16.3681
ENSMUSG00000024695	Zfp91	19	12763660	12796126	-	10046	protein_coding	zinc finger protein 91 [Source:MGI Symbol;Acc:MGI:104854]	4950.18	5467.05	5898.35	9435.76	9304.46	10290.4	5438.53	9676.86	-0.830889	3.55e-14	5.7e-13	4580	6239	9921	7537	8181	8624	18.8231	20.7759	22.3738	35.8941	35.3391	39.4441
ENSMUSG00000112071	5430401H09Rik	12	32096613	32123702	-	3615	lincRNA	RIKEN cDNA 5430401H09 gene [Source:MGI Symbol;Acc:MGI:1918646]	149.154	119.173	152.795	30.0462	38.6691	21.478	140.374	30.0644	2.22085	3.65e-14	5.86e-13	138	136	257	24	34	18	1.57612	1.25854	1.61065	0.317629	0.408143	0.228786
ENSMUSG00000025809	Itgb1	8	128685654	128733200	+	4081	protein_coding	integrin beta 1 (fibronectin receptor beta) [Source:MGI Symbol;Acc:MGI:96610]	9531.81	10083.2	10430.5	5643.68	5506.93	6283.52	10015.2	5811.37	0.785383	3.67e-14	5.89e-13	8819	11507	17544	4508	4842	5266	89.222	94.3264	97.3955	52.8487	51.4873	59.2898
ENSMUSG00000070394	Tmem256	11	69838514	69839618	+	1105	protein_coding	transmembrane protein 256 [Source:MGI Symbol;Acc:MGI:1916436]	2413.49	1807.74	1705.71	898.882	732.437	516.666	1975.65	715.995	1.46386	3.73e-14	5.98e-13	2233	2063	2869	718	644	433	83.4345	62.4561	58.8227	31.087	25.291	18.0049
ENSMUSG00000031885	Cbfb	8	105170674	105217989	+	3480	protein_coding	core binding factor beta [Source:MGI Symbol;Acc:MGI:99851]	1306.72	1274.1	1164.69	2448.77	2083.58	2401.96	1248.5	2311.43	-0.8895	3.84e-14	6.15e-13	1209	1454	1959	1956	1832	2013	14.3439	13.9773	12.7536	26.891	22.8448	26.5785
ENSMUSG00000090254	Gm1965	6	89140994	89147388	+	2451	lincRNA	predicted gene 1965 [Source:MGI Symbol;Acc:MGI:3584270]	116.729	128.812	122.474	0	0	0	122.672	0	9.12713	3.86e-14	6.17e-13	108	147	206	0	0	0	1.81928	2.00637	1.90415	0	0	0
ENSMUSG00000043415	Otud1	2	19657752	19660583	+	2832	protein_coding	OTU domain containing 1 [Source:MGI Symbol;Acc:MGI:1918448]	2226.5	1675.43	1002.98	483.243	570.937	404.503	1634.97	486.228	1.74787	3.96e-14	6.33e-13	2060	1912	1687	386	502	339	30.0326	22.5856	13.4958	6.52096	7.69223	5.50012
ENSMUSG00000096210	H1f0	15	79028450	79030504	+	2055	protein_coding	H1 histone family, member 0 [Source:MGI Symbol;Acc:MGI:95893]	2041.68	1828.77	1866.83	3683.16	3446.1	3160.85	1912.43	3430.04	-0.843324	4.06e-14	6.47e-13	1889	2087	3140	2942	3030	2649	37.9524	33.9741	34.6174	68.4933	63.9842	59.2292
ENSMUSG00000025648	Pfkfb4	9	108991778	109032228	+	4875	protein_coding	6-phosphofructo-2-kinase/fructose-2,6-biphosphatase 4 [Source:MGI Symbol;Acc:MGI:2687284]	896.005	944.619	892.393	1862.86	1563.82	2117.97	911.006	1848.22	-1.02052	4.06e-14	6.48e-13	829	1078	1501	1488	1375	1775	7.021	7.39745	6.97562	14.6031	12.2397	16.7298
ENSMUSG00000055447	Cd47	16	49800533	49915010	+	6276	protein_coding	CD47 antigen (Rh-related antigen, integrin-associated signal transducer) [Source:MGI Symbol;Acc:MGI:96617]	1553.15	1330.18	1304.4	659.765	705.142	767.243	1395.91	710.716	0.972406	4.35e-14	6.93e-13	1437	1518	2194	527	620	643	9.45351	8.09145	7.92009	4.0174	4.28697	4.70754
ENSMUSG00000030089	Slc41a3	6	90604725	90646412	+	2911	protein_coding	solute carrier family 41, member 3 [Source:MGI Symbol;Acc:MGI:1918949]	1439.66	1398.53	1268.73	3163.61	3132.19	2317.24	1368.97	2871.02	-1.06921	4.4e-14	7e-13	1332	1596	2134	2527	2754	1942	18.8921	18.3412	16.6084	41.5318	41.0548	30.653
ENSMUSG00000019787	Trdn	10	33080554	33476709	+	9352	protein_coding	triadin [Source:MGI Symbol;Acc:MGI:1924007]	14121	11224.1	12879.4	24511.4	22337.1	28243.6	12741.5	25030.7	-0.974217	4.43e-14	7.04e-13	13065	12809	21663	19579	19640	23670	57.6799	45.8193	52.4796	100.162	91.1337	116.295
ENSMUSG00000001036	Epn2	11	61517249	61579687	-	5228	protein_coding	epsin 2 [Source:MGI Symbol;Acc:MGI:1333766]	424.765	549.421	521.999	1032.84	976.962	1052.42	498.728	1020.74	-1.03018	4.52e-14	7.17e-13	393	627	878	825	859	882	3.10368	4.01208	3.80483	7.5498	7.13016	7.75174
ENSMUSG00000021314	Amph	13	18948205	19150921	+	4528	protein_coding	amphiphysin [Source:MGI Symbol;Acc:MGI:103574]	167.528	166.491	84.4236	6.25963	26.1585	15.5119	139.481	15.9767	3.10643	4.53e-14	7.19e-13	155	190	142	5	23	13	1.41333	1.40373	0.710491	0.05283	0.220426	0.131918
ENSMUSG00000059970	Hspa2	12	76404176	76406938	+	2644	protein_coding	heat shock protein 2 [Source:MGI Symbol;Acc:MGI:96243]	458.27	474.938	414.389	210.323	197.895	164.665	449.199	190.961	1.23286	4.58e-14	7.27e-13	424	542	697	168	174	138	6.621	6.85765	5.97239	3.03994	2.85581	2.39819
ENSMUSG00000026603	Smyd2	1	189880492	189922363	-	2717	protein_coding	SET and MYND domain containing 2 [Source:MGI Symbol;Acc:MGI:1915889]	2784.21	3130.91	3081.46	5209.26	4991.72	5056.88	2998.86	5085.95	-0.76159	5.46e-14	8.66e-13	2576	3573	5183	4161	4389	4238	39.1449	43.9928	43.2184	73.2699	70.1	71.67
ENSMUSG00000033940	Brk1	6	113604772	113616951	+	1095	protein_coding	BRICK1, SCAR/WAVE actin-nucleating complex subunit [Source:MGI Symbol;Acc:MGI:1915406]	2354.04	1791.97	1903.1	1027.83	1029.28	952.193	2016.37	1003.1	1.00634	5.63e-14	8.91e-13	2178	2045	3201	821	905	798	82.1227	62.4765	66.229	35.8712	35.8655	33.4853
ENSMUSG00000101941	Gm28979	9	101342194	101348017	+	1540	lincRNA	predicted gene 28979 [Source:MGI Symbol;Acc:MGI:5579685]	99.436	85.8744	89.7744	5.0077	10.2359	17.8984	91.6949	11.0473	3.04448	5.64e-14	8.92e-13	92	98	151	4	9	15	2.46653	2.12884	2.22143	0.124267	0.253608	0.447545
ENSMUSG00000029313	Aff1	5	103692374	103855322	+	9458	protein_coding	AF4/FMR2 family, member 1 [Source:MGI Symbol;Acc:MGI:1100819]	505.827	707.149	650.418	1359.59	1230.59	1484.37	621.132	1358.18	-1.12621	5.65e-14	8.93e-13	468	807	1094	1086	1082	1244	2.04299	2.85438	2.62056	5.49348	4.96444	6.04348
ENSMUSG00000117251	AL805899.2	4	88995118	89039192	-	1332	lincRNA	novel transcript	67.0112	71.8541	85.0181	3.75578	7.96128	1.19322	74.6278	4.30343	4.1029	6.25e-14	9.87e-13	62	82	143	3	7	1	1.92179	2.05943	2.43225	0.107754	0.228053	0.0344954
ENSMUSG00000006517	Mvd	8	122433601	122443422	-	1859	protein_coding	mevalonate (diphospho) decarboxylase [Source:MGI Symbol;Acc:MGI:2179327]	344.784	346.126	297.266	125.193	129.655	140.8	329.392	131.883	1.31737	6.33e-14	9.99e-13	319	395	500	100	114	118	7.08485	7.10813	6.09351	2.57358	2.66114	2.91654
ENSMUSG00000037788	Vopp1	6	57727807	57825159	-	9821	protein_coding	vesicular, overexpressed in cancer, prosurvival protein 1 [Source:MGI Symbol;Acc:MGI:2141658]	382.613	391.692	438.765	160.246	192.208	155.119	404.357	169.191	1.25799	6.39e-14	1.01e-12	354	447	738	128	169	130	1.48822	1.52261	1.70246	0.62355	0.746746	0.60821
ENSMUSG00000113544	4833405L11Rik	12	29104487	29106850	-	2258	lincRNA	RIKEN cDNA 4833405L11 gene [Source:MGI Symbol;Acc:MGI:1924112]	88.6278	143.708	129.014	0	0	0	120.45	0	9.10444	6.57e-14	1.04e-12	82	164	217	0	0	0	1.49937	2.42973	2.17727	0	0	0
ENSMUSG00000047419	Cmya5	13	93040713	93144724	-	11850	protein_coding	cardiomyopathy associated 5 [Source:MGI Symbol;Acc:MGI:1923719]	28298.2	34338.4	36608.3	60993.8	59436.6	63794.5	33081.6	61408.3	-0.892318	6.84e-14	1.08e-12	26182	39187	61575	48720	52260	53464	91.2229	110.627	117.723	196.701	191.378	207.305
ENSMUSG00000032412	Atp1b3	9	96332655	96364442	-	2389	protein_coding	ATPase, Na+/K+ transporting, beta 3 polypeptide [Source:MGI Symbol;Acc:MGI:107788]	1766.07	1605.33	1598.7	882.607	956.49	786.334	1656.7	875.144	0.919841	7.03e-14	1.11e-12	1634	1832	2689	705	841	659	28.2394	25.6535	25.5007	14.1186	15.2764	12.6746
ENSMUSG00000003534	Ddr1	17	35681567	35704621	-	4774	protein_coding	discoidin domain receptor family, member 1 [Source:MGI Symbol;Acc:MGI:99216]	251.833	297.055	316.291	642.238	624.392	583.486	288.393	616.705	-1.09089	7.19e-14	1.13e-12	233	339	532	513	549	489	2.01508	2.3755	2.52468	5.14105	4.99036	4.70644
ENSMUSG00000047466	8030462N17Rik	18	77633281	77714010	-	3418	protein_coding	RIKEN cDNA 8030462N17 gene [Source:MGI Symbol;Acc:MGI:2444951]	159.962	206.8	241.975	479.487	495.874	559.622	202.912	511.661	-1.32466	7.53e-14	1.18e-12	148	236	407	383	436	469	1.78776	2.30982	2.69773	5.36098	5.53549	6.30473
ENSMUSG00000028367	Txn1	4	57943373	57956411	-	1051	protein_coding	thioredoxin 1 [Source:MGI Symbol;Acc:MGI:98874]	2386.46	1788.47	1716.41	902.638	961.04	761.277	1963.78	874.985	1.16505	7.58e-14	1.19e-12	2208	2041	2887	721	845	638	86.7393	64.9648	62.233	32.8208	34.8896	27.8923
ENSMUSG00000017692	Rhbdl3	11	80300912	80355955	+	4734	protein_coding	rhomboid like 3 [Source:MGI Symbol;Acc:MGI:2179276]	90.7894	114.791	120.096	351.791	330.962	251.77	108.559	311.508	-1.51178	7.63e-14	1.2e-12	84	131	202	281	291	211	0.732606	0.925722	0.966718	2.83985	2.66751	2.04795
ENSMUSG00000006705	Pknox1	17	31564749	31607684	+	6892	protein_coding	Pbx/knotted 1 homeobox [Source:MGI Symbol;Acc:MGI:1201409]	150.235	158.605	136.742	430.662	315.039	381.832	148.527	375.844	-1.34182	7.91e-14	1.24e-12	139	181	230	344	277	320	0.832701	0.878559	0.756065	2.38798	1.74412	2.13339
ENSMUSG00000003812	Dnase2a	8	84908560	84922915	+	5389	protein_coding	deoxyribonuclease II alpha [Source:MGI Symbol;Acc:MGI:1329019]	323.167	300.56	313.913	131.452	129.655	126.482	312.547	129.196	1.27417	7.96e-14	1.25e-12	299	343	528	105	114	106	2.29077	2.12924	2.21974	0.932177	0.917991	0.903782
ENSMUSG00000025199	Chuk	19	44073335	44107480	-	5087	protein_coding	conserved helix-loop-helix ubiquitous kinase [Source:MGI Symbol;Acc:MGI:99484]	823.59	742.2	765.758	324.249	388.965	409.276	777.183	374.163	1.053	8.06e-14	1.26e-12	762	847	1288	259	342	343	6.18461	5.57005	5.73629	2.43588	2.91747	3.09812
ENSMUSG00000020044	Timp3	10	86300372	86349506	+	8144	protein_coding	tissue inhibitor of metalloproteinase 3 [Source:MGI Symbol;Acc:MGI:98754]	465.836	785.137	869.206	1791.5	1847.02	2292.18	706.727	1976.9	-1.48085	8.12e-14	1.27e-12	431	896	1462	1431	1624	1921	2.18504	3.68051	4.06711	8.40658	8.65347	10.8382
ENSMUSG00000042035	Igsf3	3	101377083	101463059	+	8479	protein_coding	immunoglobulin superfamily, member 3 [Source:MGI Symbol;Acc:MGI:1926158]	77.8195	109.534	94.5306	361.806	325.275	223.133	93.9613	303.405	-1.6863	8.16e-14	1.27e-12	72	125	159	289	286	187	0.350596	0.493177	0.424844	1.63069	1.46374	1.01336
ENSMUSG00000033257	Ttll4	1	74661745	74703730	+	11527	protein_coding	tubulin tyrosine ligase-like family, member 4 [Source:MGI Symbol;Acc:MGI:1914784]	130.78	190.15	184.305	495.762	376.455	493.995	168.412	455.404	-1.42721	8.3e-14	1.29e-12	121	217	310	396	331	414	0.433399	0.629769	0.609287	1.6436	1.2461	1.65025
ENSMUSG00000017376	Nlk	11	78567168	78697373	-	5447	protein_coding	nemo like kinase [Source:MGI Symbol;Acc:MGI:1201387]	647.415	669.47	607.017	329.256	282.057	322.17	641.301	311.161	1.0432	8.41e-14	1.31e-12	599	764	1021	263	248	270	4.54034	4.69217	4.24664	2.31002	1.97577	2.27757
ENSMUSG00000079243	Xirp1	9	120013755	120023598	-	5839	protein_coding	xin actin-binding repeat containing 1 [Source:MGI Symbol;Acc:MGI:1333878]	3805.59	4953.55	5650.43	2190.87	2374.74	1851.88	4803.19	2139.16	1.16742	8.48e-14	1.32e-12	3521	5653	9504	1750	2088	1552	24.897	32.3876	36.8761	14.3389	15.5179	12.2129
ENSMUSG00000024248	Cox7a2l	17	83501919	83514333	-	1147	protein_coding	cytochrome c oxidase subunit 7A2 like [Source:MGI Symbol;Acc:MGI:106015]	7796	6230.28	5920.35	3010.88	3562.1	2536.79	6648.88	3036.59	1.13027	8.79e-14	1.37e-12	7213	7110	9958	2405	3132	2126	259.64	207.369	196.691	100.316	118.495	85.1659
ENSMUSG00000038949	Cnst	1	179546370	179627478	+	8859	protein_coding	consortin, connexin sorting protein [Source:MGI Symbol;Acc:MGI:2445141]	853.853	913.949	831.156	1513.58	1506.96	1558.35	866.319	1526.29	-0.81762	9.15e-14	1.42e-12	790	1043	1398	1209	1325	1306	3.68181	3.93856	3.57519	6.52918	6.49042	6.77368
ENSMUSG00000001525	Tubb5	17	35833921	35838306	-	3327	protein_coding	tubulin, beta 5 class I [Source:MGI Symbol;Acc:MGI:107812]	1548.82	1628.98	1812.13	867.584	954.216	874.633	1663.31	898.811	0.888851	9.36e-14	1.45e-12	1433	1859	3048	693	839	733	17.7833	18.6924	20.7558	9.96547	10.9434	10.1232
ENSMUSG00000021816	Ppp3cb	14	20499364	20546573	-	8809	protein_coding	protein phosphatase 3, catalytic subunit, beta isoform [Source:MGI Symbol;Acc:MGI:107163]	5720.81	5594.98	5845.44	9539.67	8872.27	9637.67	5720.41	9349.87	-0.708716	9.36e-14	1.45e-12	5293	6385	9832	7620	7801	8077	24.8082	24.2478	25.2867	41.3853	38.4296	42.1298
ENSMUSG00000034430	Zxdc	6	90369492	90403490	+	8254	protein_coding	ZXD family zinc finger C [Source:MGI Symbol;Acc:MGI:1933108]	985.714	1270.59	1169.45	560.862	493.599	589.453	1141.92	547.971	1.06072	9.57e-14	1.48e-12	912	1450	1967	448	434	494	4.56194	5.87681	5.39904	2.59675	2.28175	2.74997
ENSMUSG00000020671	Rab10	12	3247428	3309969	-	3513	protein_coding	RAB10, member RAS oncogene family [Source:MGI Symbol;Acc:MGI:105066]	5752.16	6204.86	6305.01	10814.1	9583.1	10926.3	6087.35	10441.2	-0.778149	1.02e-13	1.57e-12	5322	7081	10605	8638	8426	9157	62.5484	67.4302	68.3926	117.639	104.084	119.768
ENSMUSG00000002228	Ppm1j	3	104781056	104786018	+	1814	protein_coding	protein phosphatase 1J [Source:MGI Symbol;Acc:MGI:1919137]	2659.91	2592.01	2564.81	1461	1389.81	1071.51	2605.58	1307.44	0.994823	1.04e-13	1.61e-12	2461	2958	4314	1167	1222	898	56.0136	54.5505	53.879	30.7787	29.2332	22.746
ENSMUSG00000066516	Klk1b21	7	44102328	44106583	+	871	protein_coding	kallikrein 1-related peptidase b21 [Source:MGI Symbol;Acc:MGI:892022]	137.265	117.42	89.1798	0	0	0	114.622	0	9.02194	1.09e-13	1.68e-12	127	134	150	0	0	0	6.02012	5.14665	3.90166	0	0	0
ENSMUSG00000036391	Sec24a	11	51692264	51763634	-	10683	protein_coding	Sec24 related gene family, member A (S. cerevisiae) [Source:MGI Symbol;Acc:MGI:1924621]	345.864	390.816	393.58	803.736	691.494	878.213	376.754	791.147	-1.06756	1.1e-13	1.7e-12	320	446	662	642	608	736	1.23673	1.39662	1.40392	2.87514	2.46975	3.16556
ENSMUSG00000030249	Abcc9	6	142587862	142702315	-	8373	protein_coding	ATP-binding cassette, sub-family C (CFTR/MRP), member 9 [Source:MGI Symbol;Acc:MGI:1352630]	3230.59	4001.05	3812.14	6756.64	6392.9	7523.28	3681.26	6890.94	-0.904057	1.17e-13	1.8e-12	2989	4566	6412	5397	5621	6305	14.7389	18.2428	17.3496	30.8382	29.1323	34.5995
ENSMUSG00000027359	Slc27a2	2	126552407	126588243	+	3754	protein_coding	solute carrier family 27 (fatty acid transporter), member 2 [Source:MGI Symbol;Acc:MGI:1347099]	223.731	240.974	159.335	0	1.13733	0	208.013	0.379108	8.92226	1.2e-13	1.85e-12	207	275	268	0	1	0	2.27665	2.45062	1.6174	0	0.0115597	0
ENSMUSG00000032239	Rp9	9	22411047	22469743	-	3570	protein_coding	retinitis pigmentosa 9 (human) [Source:MGI Symbol;Acc:MGI:2157166]	2450.23	2047.84	2038.06	1097.94	1124.81	816.165	2178.71	1012.97	1.10422	1.2e-13	1.85e-12	2267	2337	3428	877	989	684	26.2182	21.8992	21.7545	11.753	12.0218	8.80347
ENSMUSG00000025351	Cd63	10	128900989	128912822	+	3682	protein_coding	CD63 antigen [Source:MGI Symbol;Acc:MGI:99529]	4549.2	3709.25	4155.78	2284.76	2157.51	1738.53	4138.08	2060.27	1.00603	1.21e-13	1.87e-12	4209	4233	6990	1825	1897	1457	47.197	38.4594	43.0101	23.7135	22.3576	18.182
ENSMUSG00000109695	Gm31166	19	5512528	5550368	+	1565	transcribed_processed_pseudogene	predicted gene, 31166 [Source:MGI Symbol;Acc:MGI:5590325]	116.729	154.223	164.091	514.541	471.99	317.398	145.015	434.643	-1.57604	1.25e-13	1.93e-12	108	176	276	411	415	266	2.84924	3.76215	3.9955	12.5645	11.5074	7.80968
ENSMUSG00000106464	C130083M11Rik	5	52199984	52216434	-	2072	lincRNA	RIKEN cDNA C130083M11 gene [Source:MGI Symbol;Acc:MGI:3041216]	262.641	310.199	328.182	102.658	80.7501	126.482	300.341	103.297	1.54444	1.29e-13	1.99e-12	243	354	552	82	71	106	4.84212	5.71546	6.03568	1.8934	1.487	2.35062
ENSMUSG00000030545	Pex11a	7	79735957	79743131	-	3182	protein_coding	peroxisomal biogenesis factor 11 alpha [Source:MGI Symbol;Acc:MGI:1338788]	270.207	310.199	343.045	711.093	613.018	655.08	307.817	659.731	-1.09389	1.32e-13	2.03e-12	250	354	577	568	539	549	3.24384	3.7217	4.10821	8.54015	7.35073	7.92753
ENSMUSG00000002329	Mdp1	14	55657879	55660508	-	2032	protein_coding	magnesium-dependent phosphatase 1 [Source:MGI Symbol;Acc:MGI:1915131]	1282.94	1088.33	1111.78	607.184	610.744	495.188	1161.01	571.038	1.02266	1.34e-13	2.06e-12	1187	1242	1870	485	537	415	24.1183	20.4473	20.8494	11.4192	11.4681	9.38405
ENSMUSG00000043483	Gm6863	12	96922423	96923058	-	636	processed_pseudogene	predicted gene 6863 [Source:MGI Symbol;Acc:MGI:3647386]	810.62	574.833	676.578	297.958	316.176	254.157	687.343	289.43	1.24606	1.43e-13	2.19e-12	750	656	1138	238	278	213	48.6882	34.5052	40.538	17.9035	18.9684	15.3882
ENSMUSG00000042010	Acacb	5	114146535	114250761	+	9632	protein_coding	acetyl-Coenzyme A carboxylase beta [Source:MGI Symbol;Acc:MGI:2140940]	4287.64	5565.19	6151.03	10945.6	10231.4	11591	5334.62	10922.6	-1.03332	1.43e-13	2.19e-12	3967	6351	10346	8743	8996	9714	17.0045	22.0579	24.3351	43.4271	40.5298	46.3391
ENSMUSG00000049493	Pls1	9	95752642	95845311	-	3890	protein_coding	plastin 1 (I-isoform) [Source:MGI Symbol;Acc:MGI:104809]	115.648	116.544	93.3416	0	0	0	108.511	0	8.94561	1.53e-13	2.34e-12	107	133	157	0	0	0	1.13567	1.14377	0.91438	0	0	0
ENSMUSG00000035443	Thyn1	9	26999710	27007336	+	2813	protein_coding	thymocyte nuclear protein 1 [Source:MGI Symbol;Acc:MGI:1925112]	930.591	821.941	810.348	431.914	460.617	414.049	854.293	435.527	0.970071	1.54e-13	2.35e-12	861	938	1363	345	405	347	12.6373	11.155	10.9775	5.86768	6.2478	5.66795
ENSMUSG00000063253	Scoc	8	83430084	83458391	-	4279	protein_coding	short coiled-coil protein [Source:MGI Symbol;Acc:MGI:1927654]	1464.52	1354.71	1392.99	714.849	782.48	819.745	1404.07	772.358	0.861571	1.58e-13	2.42e-12	1355	1546	2343	571	688	687	13.0742	12.0866	12.4053	6.38427	6.97731	7.37701
ENSMUSG00000029190	D5Ertd579e	5	36600485	36696024	-	18420	protein_coding	DNA segment, Chr 5, ERATO Doi 579, expressed [Source:MGI Symbol;Acc:MGI:1261849]	1830.92	2014.54	2068.97	3253.75	3411.98	3435.29	1971.48	3367.01	-0.771361	1.61e-13	2.45e-12	1694	2299	3480	2599	3000	2879	3.79702	4.17529	4.28022	6.75047	7.06763	7.18155
ENSMUSG00000026313	Hdac4	1	91928779	92195699	-	15813	protein_coding	histone deacetylase 4 [Source:MGI Symbol;Acc:MGI:3036234]	631.203	588.853	586.209	1223.13	1031.55	1150.27	602.088	1134.98	-0.91547	1.64e-13	2.5e-12	584	672	986	977	907	964	1.52482	1.42165	1.41267	2.95595	2.48906	2.8011
ENSMUSG00000039652	Cpeb3	19	37021291	37208601	-	7414	protein_coding	cytoplasmic polyadenylation element binding protein 3 [Source:MGI Symbol;Acc:MGI:2443075]	771.71	906.063	904.284	1538.62	1567.23	1618.01	860.685	1574.62	-0.869544	1.66e-13	2.53e-12	714	1034	1521	1229	1378	1356	3.97617	4.66558	4.64786	7.93079	8.06563	8.40375
ENSMUSG00000020225	Tmbim4	10	120201590	120224917	+	2581	protein_coding	transmembrane BAX inhibitor motif containing 4 [Source:MGI Symbol;Acc:MGI:1915462]	1886.04	1685.07	1744.95	1026.58	1019.04	935.487	1772.02	993.703	0.834003	1.71e-13	2.6e-12	1745	1923	2935	820	896	784	27.9143	24.9246	25.763	15.2	15.0647	13.9571
ENSMUSG00000078716	Tmem8b	4	43668971	43692668	+	5603	protein_coding	transmembrane protein 8B [Source:MGI Symbol;Acc:MGI:2441680]	539.332	637.048	612.963	1089.17	1168.03	1104.93	596.448	1120.71	-0.908161	1.71e-13	2.6e-12	499	727	1031	870	1027	926	3.67705	4.34062	4.16883	7.42875	7.95411	7.59375
ENSMUSG00000037003	Tns2	15	102100413	102116401	+	5452	protein_coding	tensin 2 [Source:MGI Symbol;Acc:MGI:2387586]	545.817	663.336	711.655	1175.56	1389.81	1446.19	640.269	1337.19	-1.05963	1.71e-13	2.61e-12	505	757	1197	939	1222	1212	3.82433	4.64492	4.97411	8.24	9.72651	10.2144
ENSMUSG00000021905	Dph3	14	32080566	32085729	-	3592	protein_coding	diphthamine biosynthesis 3 [Source:MGI Symbol;Acc:MGI:1922658]	2865.27	2128.46	2244.36	1168.05	1253.33	1005.89	2412.7	1142.42	1.07767	1.74e-13	2.64e-12	2651	2429	3775	933	1102	843	30.4714	22.6219	23.8099	12.4269	13.3133	10.7834
ENSMUSG00000023806	Rsph3b	17	6904413	6948682	-	3114	protein_coding	radial spoke 3B homolog (Chlamydomonas) [Source:MGI Symbol;Acc:MGI:3630308]	933.834	996.318	1045.19	460.708	561.839	435.527	991.78	486.025	1.0292	1.76e-13	2.67e-12	864	1137	1758	368	494	365	11.4555	12.2146	12.7902	5.65388	6.88415	5.38568
ENSMUSG00000041556	Fbxo2	4	148160621	148166424	+	1288	protein_coding	F-box protein 2 [Source:MGI Symbol;Acc:MGI:2446216]	155.639	106.029	79.0728	17.527	5.68663	17.8984	113.58	13.704	3.05353	1.8e-13	2.73e-12	144	121	133	14	5	15	4.616	3.14273	2.33944	0.520031	0.16846	0.535108
ENSMUSG00000030854	Ptpn5	7	47077795	47133684	-	5794	protein_coding	protein tyrosine phosphatase, non-receptor type 5 [Source:MGI Symbol;Acc:MGI:97807]	104.84	117.42	95.7197	0	0	0	105.993	0	8.91369	1.86e-13	2.81e-12	97	134	161	0	0	0	0.691214	0.773685	0.629541	0	0	0
ENSMUSG00000040170	Fmo2	1	162874317	162898726	-	5609	protein_coding	flavin containing monooxygenase 2 [Source:MGI Symbol;Acc:MGI:1916776]	208.599	297.055	312.129	656.009	652.825	978.443	272.595	762.426	-1.47864	1.87e-13	2.83e-12	193	339	525	524	574	820	1.42066	2.02186	2.12056	4.46954	4.44087	6.71729
ENSMUSG00000061111	Mcrip1	11	120542888	120549727	-	1282	protein_coding	MAPK regulated corepressor interacting protein 1 [Source:MGI Symbol;Acc:MGI:2384752]	1635.29	1337.19	1343.64	731.124	783.617	682.524	1438.71	732.422	0.97254	1.97e-13	2.98e-12	1513	1526	2260	584	689	572	48.7271	39.8203	39.939	21.7943	23.3224	20.501
ENSMUSG00000048376	F2r	13	95601803	95618487	-	3336	protein_coding	coagulation factor II (thrombin) receptor [Source:MGI Symbol;Acc:MGI:101802]	522.039	503.855	450.655	156.491	210.405	233.872	492.183	200.256	1.29407	2e-13	3.02e-12	483	575	758	125	185	196	5.97779	5.76607	5.14778	1.79267	2.40651	2.69958
ENSMUSG00000002908	Kcnn1	8	70842049	70863258	-	4587	protein_coding	potassium intermediate/small conductance calcium-activated channel, subfamily N, member 1 [Source:MGI Symbol;Acc:MGI:1933993]	364.238	392.569	398.931	736.132	740.399	723.094	385.246	733.208	-0.926229	2.02e-13	3.05e-12	337	448	671	588	651	606	3.03334	3.26729	3.31414	6.1329	6.15877	6.0703
ENSMUSG00000009670	Tex11	X	100838648	101059667	-	3624	protein_coding	testis expressed gene 11 [Source:MGI Symbol;Acc:MGI:1933237]	149.154	88.5032	92.747	0	0	0	110.135	0	8.96429	2.04e-13	3.07e-12	138	101	156	0	0	0	1.57221	0.932333	0.975244	0	0	0
ENSMUSG00000086946	Gm15527	6	54245742	54279076	-	3494	processed_transcript	predicted gene 15527 [Source:MGI Symbol;Acc:MGI:3782974]	184.821	158.605	151.011	1.25193	1.13733	0	164.812	0.796417	7.6925	2.03e-13	3.07e-12	171	181	254	1	1	0	2.02066	1.73298	1.64698	0.0136929	0.0124199	0
ENSMUSG00000055053	Nfic	10	81396186	81455635	-	6630	protein_coding	nuclear factor I/C [Source:MGI Symbol;Acc:MGI:109591]	5581.39	7610.4	7172.44	13714.8	12717.6	13055.1	6788.08	13162.5	-0.955042	2.05e-13	3.09e-12	5164	8685	12064	10955	11182	10941	32.1582	43.8222	41.2244	79.0526	73.1893	75.8245
ENSMUSG00000035133	Arhgap5	12	52503972	52571975	+	10887	protein_coding	Rho GTPase activating protein 5 [Source:MGI Symbol;Acc:MGI:1332637]	723.073	790.395	834.723	1438.46	1437.58	1807.73	782.73	1561.26	-0.994556	2.27e-13	3.41e-12	669	902	1404	1149	1264	1515	2.5371	2.77164	2.9217	5.04928	5.03826	6.39397
ENSMUSG00000022450	Ndufa6	15	82350140	82354322	-	1801	protein_coding	NADH:ubiquinone oxidoreductase subunit A6 [Source:MGI Symbol;Acc:MGI:1914380]	15089.4	11919.9	12425.7	6449.92	7318.69	5338.48	13145	6369.03	1.04522	2.29e-13	3.44e-12	13961	13603	20900	5152	6435	4474	320.053	252.673	262.911	136.861	155.052	114.143
ENSMUSG00000027248	Pdia3	2	121413775	121438687	+	3139	protein_coding	protein disulfide isomerase associated 3 [Source:MGI Symbol;Acc:MGI:95834]	2138.96	1837.54	1939.96	1010.3	1107.75	1138.34	1972.15	1085.46	0.860681	2.29e-13	3.45e-12	1979	2097	3263	807	974	954	26.03	22.3483	23.5506	12.2998	13.4651	13.9644
ENSMUSG00000011148	Adssl1	12	112620045	112641360	+	2090	protein_coding	adenylosuccinate synthetase like 1 [Source:MGI Symbol;Acc:MGI:87947]	19853.7	19981.6	21042.3	36637.6	39047.8	31525	20292.5	35736.8	-0.816428	2.38e-13	3.58e-12	18369	22803	35393	29265	34333	26420	362.876	364.992	383.661	669.915	712.865	580.835
ENSMUSG00000054452	Aes	10	81559488	81566362	+	3334	protein_coding	amino-terminal enhancer of split [Source:MGI Symbol;Acc:MGI:95806]	43645.9	42692.7	42567.9	23145.6	24457	17276.7	42968.9	21626.4	0.990485	2.41e-13	3.61e-12	40382	48721	71599	18488	21504	14479	500.082	488.864	486.539	265.303	279.895	199.544
ENSMUSG00000036833	Pnpla7	2	24976033	25054057	+	7496	protein_coding	patatin-like phospholipase domain containing 7 [Source:MGI Symbol;Acc:MGI:2385325]	810.62	906.063	862.666	1503.56	1571.78	1476.02	859.783	1517.12	-0.818628	2.4e-13	3.61e-12	750	1034	1451	1201	1382	1237	4.13096	4.61454	4.38545	7.66533	8.00056	7.58239
ENSMUSG00000024143	Rhoq	17	86963082	87000069	+	4151	protein_coding	ras homolog family member Q [Source:MGI Symbol;Acc:MGI:1931553]	12779.7	13400.8	14212.3	7505.29	7152.64	8512.46	13464.3	7723.46	0.801941	2.45e-13	3.68e-12	11824	15293	23905	5995	6289	7134	117.606	123.247	130.471	69.0961	65.7462	78.9671
ENSMUSG00000062073	Gm10109	7	44221017	44227421	-	1436	transcribed_unprocessed_pseudogene	predicted gene 10109 [Source:MGI Symbol;Acc:MGI:3647742]	132.942	111.286	82.0455	0	3.41198	0	108.758	1.13733	6.50817	2.49e-13	3.74e-12	123	127	138	0	3	0	3.53647	2.95861	2.17721	0	0.0906585	0
ENSMUSG00000020818	Mfsd11	11	116852440	116875635	+	7076	protein_coding	major facilitator superfamily domain containing 11 [Source:MGI Symbol;Acc:MGI:1917150]	994.36	920.959	876.935	505.778	499.286	480.869	930.752	495.311	0.908614	2.57e-13	3.85e-12	920	1051	1475	404	439	403	5.36808	4.96881	4.7226	2.73156	2.69227	2.61688
ENSMUSG00000021215	Net1	13	3882018	3918220	-	5217	protein_coding	neuroepithelial cell transforming gene 1 [Source:MGI Symbol;Acc:MGI:1927138]	2352.96	2393.97	2133.78	1170.55	910.997	1279.14	2293.57	1120.23	1.03381	2.61e-13	3.91e-12	2177	2732	3589	935	801	1072	17.2289	17.5185	15.5858	8.57448	6.66275	9.44148
ENSMUSG00000111816	Gm7229	9	120521813	120522819	+	1007	unprocessed_pseudogene	predicted gene 7229 [Source:MGI Symbol;Acc:MGI:3648920]	95.1127	141.956	83.2345	0	0	0	106.768	0	8.92367	2.64e-13	3.95e-12	88	162	140	0	0	0	3.60805	5.38175	3.14974	0	0	0
ENSMUSG00000085643	Gm12519	4	55969023	55993739	-	693	lincRNA	predicted gene 12519 [Source:MGI Symbol;Acc:MGI:3652272]	114.568	92.0083	100.476	0	0	0	102.351	0	8.86304	2.66e-13	3.97e-12	106	105	169	0	0	0	6.31527	5.06867	5.52497	0	0	0
ENSMUSG00000042524	Sun2	15	79724070	79742536	-	5420	protein_coding	Sad1 and UNC84 domain containing 2 [Source:MGI Symbol;Acc:MGI:2443011]	2690.18	2966.17	2760.41	5445.87	5271.5	4455.5	2805.59	5057.62	-0.85007	2.66e-13	3.97e-12	2489	3385	4643	4350	4635	3734	18.9603	20.8928	19.4078	38.3979	37.1101	31.6549
ENSMUSG00000002265	Peg3	7	6703892	6730431	-	13324	protein_coding	paternally expressed 3 [Source:MGI Symbol;Acc:MGI:104748]	608.505	743.953	622.475	322.997	271.821	320.977	658.311	305.265	1.10952	2.75e-13	4.1e-12	563	849	1047	258	239	269	1.74459	2.13163	1.78028	0.926408	0.778404	0.927649
ENSMUSG00000037815	Ctnna1	18	35118888	35254773	+	3698	protein_coding	catenin (cadherin associated protein), alpha 1 [Source:MGI Symbol;Acc:MGI:88274]	2959.3	3153.69	2939.96	1617.49	1718.5	1876.94	3017.65	1737.64	0.796123	2.86e-13	4.27e-12	2738	3599	4945	1292	1511	1573	30.5693	32.5576	30.2954	16.7152	17.7313	19.5446
ENSMUSG00000038773	Kdm3b	18	34777047	34838660	+	14095	protein_coding	KDM3B lysine (K)-specific demethylase 3B [Source:MGI Symbol;Acc:MGI:1923356]	422.603	512.618	562.428	947.707	1062.26	1107.31	499.216	1039.09	-1.05358	2.88e-13	4.29e-12	391	585	946	757	934	928	1.14533	1.38844	1.52056	2.5695	2.87557	3.02516
ENSMUSG00000020836	Coro6	11	77462411	77470484	+	3011	protein_coding	coronin 6 [Source:MGI Symbol;Acc:MGI:2183448]	2116.26	2760.25	3038.65	5101.59	5657.06	5345.64	2638.39	5368.1	-1.02373	2.98e-13	4.44e-12	1958	3150	5111	4075	4974	4480	26.8486	34.9975	38.4567	64.7492	71.6864	68.3649
ENSMUSG00000057133	Chd6	2	160946978	161109075	-	19093	protein_coding	chromodomain helicase DNA binding protein 6 [Source:MGI Symbol;Acc:MGI:1918639]	291.823	325.096	322.831	769.934	649.413	1184.87	313.25	868.073	-1.46921	3.14e-13	4.67e-12	270	371	543	615	571	993	0.58386	0.650036	0.644321	1.54106	1.29779	2.38969
ENSMUSG00000029862	Clcn1	6	42286685	42315756	+	5428	protein_coding	chloride channel, voltage-sensitive 1 [Source:MGI Symbol;Acc:MGI:88417]	1662.31	2688.39	2601.08	5458.39	5221.46	5259.73	2317.26	5313.19	-1.19617	3.19e-13	4.74e-12	1538	3068	4375	4360	4591	4408	11.6987	18.9083	18.2606	38.4294	36.7037	37.3136
ENSMUSG00000026511	Srp9	1	182124737	182132407	+	5541	protein_coding	signal recognition particle 9 [Source:MGI Symbol;Acc:MGI:1350930]	3418.65	2535.92	2622.48	1429.7	1462.6	1421.13	2859.02	1437.81	0.990802	3.21e-13	4.77e-12	3163	2894	4411	1142	1286	1191	23.5684	17.4722	18.0354	9.86041	10.0715	9.87619
ENSMUSG00000023074	Mospd1	X	53344598	53370502	-	2085	protein_coding	motile sperm domain containing 1 [Source:MGI Symbol;Acc:MGI:1917630]	1183.5	1094.46	1091.56	1927.96	1884.55	2157.35	1123.18	1989.95	-0.825985	3.23e-13	4.78e-12	1095	1249	1836	1540	1657	1808	21.6834	20.0398	19.95	35.3372	34.4872	39.8436
ENSMUSG00000038121	Fam210a	18	68260187	68300333	-	9813	protein_coding	family with sequence similarity 210, member A [Source:MGI Symbol;Acc:MGI:1914000]	1548.82	2165.26	2238.41	3977.37	4366.19	4080.83	1984.17	4141.46	-1.06037	3.23e-13	4.78e-12	1433	2471	3765	3177	3839	3420	6.02926	8.42381	8.6924	15.4893	16.9769	16.0136
ENSMUSG00000003452	Bicd1	6	149408886	149563329	+	27373	protein_coding	BICD cargo adaptor 1 [Source:MGI Symbol;Acc:MGI:1101760]	87.5469	106.905	152.795	15.0231	12.5106	26.2509	115.749	17.9282	2.70074	3.25e-13	4.81e-12	81	122	257	12	11	22	0.122175	0.149099	0.21271	0.0209737	0.0174386	0.0369289
ENSMUSG00000106847	Peg13	15	72805600	72810324	-	4725	sense_intronic	paternally expressed 13 [Source:MGI Symbol;Acc:MGI:2663476]	350.188	526.638	488.706	1050.37	1110.03	949.806	455.177	1036.73	-1.18398	3.27e-13	4.83e-12	324	601	822	839	976	796	2.83115	4.25511	3.94137	8.49527	8.96375	7.74065
ENSMUSG00000061477	Rps7	12	28630854	28635953	-	2015	protein_coding	ribosomal protein S7 [Source:MGI Symbol;Acc:MGI:1333818]	6230.96	5343.49	5816.31	3424.02	3467.7	3400.69	5796.92	3430.8	0.756574	3.3e-13	4.88e-12	5765	6098	9783	2735	3049	2850	118.125	101.24	109.995	64.9381	65.6635	64.9884
ENSMUSG00000029614	Rpl6	5	121204481	121209241	+	3140	protein_coding	ribosomal protein L6 [Source:MGI Symbol;Acc:MGI:108057]	9849.57	8688.21	8950.09	5200.5	5453.47	4350.49	9162.62	5001.49	0.873267	3.33e-13	4.91e-12	9113	9915	15054	4154	4795	3646	119.826	105.633	108.617	63.2928	66.2675	53.3523
ENSMUSG00000030759	Far1	7	113513834	113571511	+	8055	protein_coding	fatty acyl CoA reductase 1 [Source:MGI Symbol;Acc:MGI:1914670]	577.161	511.741	521.405	235.362	237.701	280.408	536.769	251.157	1.09423	3.33e-13	4.92e-12	534	584	877	188	209	235	2.73713	2.42541	2.46667	1.11663	1.12596	1.3405
ENSMUSG00000033467	Crlf2	5	109554709	109558993	-	1495	protein_coding	cytokine receptor-like factor 2 [Source:MGI Symbol;Acc:MGI:1889506]	476.644	423.238	343.64	153.987	178.56	116.936	414.507	149.828	1.46365	3.36e-13	4.96e-12	441	483	578	123	157	98	12.1791	10.808	8.75918	3.93624	4.55722	3.01197
ENSMUSG00000028756	Pink1	4	138313409	138326307	-	2673	protein_coding	PTEN induced putative kinase 1 [Source:MGI Symbol;Acc:MGI:1916193]	16362.6	16055	15948.3	34446.7	35650.6	25451.5	16122	31849.6	-0.982261	3.38e-13	4.97e-12	15139	18322	26825	27515	31346	21330	233.839	229.304	227.362	492.479	508.891	366.655
ENSMUSG00000022892	App	16	84949685	85173766	-	12996	protein_coding	amyloid beta (A4) precursor protein [Source:MGI Symbol;Acc:MGI:88059]	4844.26	4900.1	4471.48	2659.09	2696.6	2989.03	4738.61	2781.57	0.768283	3.42e-13	5.03e-12	4482	5592	7521	2124	2371	2505	14.2391	14.3945	13.1112	7.8192	7.91706	8.85654
ENSMUSG00000026360	Rgs2	1	143999338	144004161	-	3627	protein_coding	regulator of G-protein signaling 2 [Source:MGI Symbol;Acc:MGI:1098271]	243.186	207.676	246.136	83.879	88.7114	78.7528	232.333	83.781	1.47166	3.45e-13	5.08e-12	225	237	414	67	78	66	2.56126	2.18594	2.58601	0.883781	0.933231	0.836108
ENSMUSG00000032309	Fbxo22	9	55208925	55224433	+	2394	protein_coding	F-box protein 22 [Source:MGI Symbol;Acc:MGI:1926014]	992.199	998.071	957.197	554.603	524.307	446.266	982.489	508.392	0.950359	3.46e-13	5.08e-12	918	1139	1610	443	461	374	15.8321	15.9161	15.2363	8.85313	8.35639	7.17817
ENSMUSG00000078486	Perm1	4	156215868	156221307	+	3901	protein_coding	PPARGC1 and ESRR induced regulator, muscle 1 [Source:MGI Symbol;Acc:MGI:1921433]	3833.69	4827.37	5564.23	9621.04	12506	9407.38	4741.76	10511.5	-1.14801	3.58e-13	5.26e-12	3547	5509	9359	7685	10996	7884	37.5409	47.2427	54.3538	94.2508	122.321	92.8617
ENSMUSG00000032540	Abhd5	9	122351608	122381524	+	5956	protein_coding	abhydrolase domain containing 5 [Source:MGI Symbol;Acc:MGI:1914719]	554.464	579.214	639.122	1115.47	1066.81	1077.48	590.933	1086.59	-0.875883	3.65e-13	5.35e-12	513	661	1075	891	938	903	3.55617	3.71265	4.08913	7.15715	6.83424	6.96625
ENSMUSG00000062328	Rpl17	18	75000477	75003381	+	775	protein_coding	ribosomal protein L17 [Source:MGI Symbol;Acc:MGI:2448270]	1251.6	996.318	1107.61	547.091	607.332	498.768	1118.51	551.063	1.02007	3.71e-13	5.43e-12	1158	1137	1863	437	534	418	61.6916	49.0791	54.4613	26.9772	29.9007	24.7822
ENSMUSG00000061393	Acvr2b	9	119402118	119434995	+	3928	protein_coding	activin receptor IIB [Source:MGI Symbol;Acc:MGI:87912]	55.1221	51.6999	71.3439	210.323	171.736	187.336	59.3886	189.799	-1.66093	3.71e-13	5.43e-12	51	59	120	168	151	157	0.536066	0.502479	0.692128	2.04623	1.6682	1.83651
ENSMUSG00000042476	Abcb4	5	8893717	8959231	+	9383	protein_coding	ATP-binding cassette, sub-family B (MDR/TAP), member 4 [Source:MGI Symbol;Acc:MGI:97569]	2718.28	3447.24	4036.87	6831.76	7349.4	6821.66	3400.8	7000.94	-1.0408	3.72e-13	5.45e-12	2515	3934	6790	5457	6462	5717	11.0666	14.0259	16.3947	27.8246	29.886	27.9958
ENSMUSG00000025607	Copg2	6	30747554	30896794	-	5121	protein_coding	coatomer protein complex, subunit gamma 2 [Source:MGI Symbol;Acc:MGI:1858683]	777.114	888.537	964.926	429.41	428.772	462.971	876.859	440.384	0.995814	3.75e-13	5.48e-12	719	1014	1623	343	377	388	5.79687	6.62401	7.18026	3.20447	3.19469	3.48131
ENSMUSG00000062646	Ganc	2	120403896	120461700	+	9096	protein_coding	glucosidase, alpha; neutral C [Source:MGI Symbol;Acc:MGI:1923301]	487.453	524.009	520.216	920.165	908.723	970.091	510.559	932.993	-0.868467	3.88e-13	5.67e-12	451	598	875	735	799	813	2.04713	2.19932	2.17939	3.86593	3.81187	4.10682
ENSMUSG00000028933	Xrcc2	5	25689812	25705825	-	5216	protein_coding	X-ray repair complementing defective repair in Chinese hamster cells 2 [Source:MGI Symbol;Acc:MGI:1927345]	524.201	499.474	344.234	176.521	162.638	175.404	455.97	171.521	1.40665	3.92e-13	5.73e-12	485	570	579	141	143	147	3.83905	3.65574	2.51488	1.2933	1.18971	1.29493
ENSMUSG00000040446	Rprd1a	18	24484962	24530204	-	4297	protein_coding	regulation of nuclear pre-mRNA domain containing 1A [Source:MGI Symbol;Acc:MGI:2385066]	223.731	293.55	319.264	645.993	586.86	760.084	278.848	664.312	-1.24585	3.99e-13	5.82e-12	207	335	537	516	516	637	1.98895	2.60806	2.8313	5.74515	5.21106	6.81146
ENSMUSG00000025500	Lmntd2	7	141209992	141214080	-	2128	protein_coding	lamin tail domain containing 2 [Source:MGI Symbol;Acc:MGI:1919250]	178.336	171.749	181.332	0	0	1.19322	177.139	0.397741	8.69514	4.07e-13	5.93e-12	165	196	305	0	0	1	3.20134	3.08122	3.24717	0	0	0.0215921
ENSMUSG00000058655	Eif4b	15	102073773	102097173	+	4468	protein_coding	eukaryotic translation initiation factor 4B [Source:MGI Symbol;Acc:MGI:95304]	10671	11040.1	11060.7	6858.05	6201.83	6943.37	10923.9	6667.75	0.712331	4.1e-13	5.97e-12	9873	12599	18604	5478	5453	5819	91.2337	94.3324	94.3343	58.6578	52.962	59.8413
ENSMUSG00000070643	Sox13	1	133382303	133424377	-	4312	protein_coding	SRY (sex determining region Y)-box 13 [Source:MGI Symbol;Acc:MGI:98361]	157.801	162.986	175.982	355.547	358.257	421.208	165.589	378.337	-1.18815	4.1e-13	5.97e-12	146	186	296	284	315	353	1.39796	1.44302	1.55521	3.15106	3.17011	3.76151
ENSMUSG00000044452	Zfp507	7	35772343	35803003	-	8231	protein_coding	zinc finger protein 507 [Source:MGI Symbol;Acc:MGI:1916378]	57.2838	113.915	123.663	306.722	325.275	421.208	98.2872	351.068	-1.82104	4.12e-13	5.99e-12	53	130	208	245	286	353	0.265854	0.528358	0.572516	1.42407	1.50784	1.97055
ENSMUSG00000051726	Kcnf1	12	17172100	17176888	-	4789	protein_coding	potassium voltage-gated channel, subfamily F, member 1 [Source:MGI Symbol;Acc:MGI:2687399]	2.16165	0.876269	8.32345	100.154	35.2571	132.448	3.78712	89.2863	-4.41844	4.17e-13	6.06e-12	2	1	14	80	31	111	0.0172427	0.00698543	0.0662308	0.799213	0.280905	1.06499
ENSMUSG00000027365	Trpm7	2	126791565	126876230	-	11315	protein_coding	transient receptor potential cation channel, subfamily M, member 7 [Source:MGI Symbol;Acc:MGI:1929996]	547.979	581.843	707.493	1206.86	1199.88	1523.75	612.438	1310.16	-1.09402	4.18e-13	6.07e-12	507	664	1190	964	1055	1277	1.85	1.96314	2.3827	4.07605	4.04613	5.18564
ENSMUSG00000042359	Osbpl6	2	76406508	76600647	+	10063	protein_coding	oxysterol binding protein-like 6 [Source:MGI Symbol;Acc:MGI:2139014]	1097.04	1308.27	1410.83	2314.81	2359.95	2467.59	1272.04	2380.78	-0.902333	4.22e-13	6.13e-12	1015	1493	2373	1849	2075	2068	4.16445	4.96329	5.34253	8.79077	8.94813	9.44254
ENSMUSG00000024778	Fas	19	34290659	34327770	+	1801	protein_coding	Fas (TNF receptor superfamily member 6) [Source:MGI Symbol;Acc:MGI:95484]	313.44	249.737	233.651	81.3751	103.497	93.0715	265.609	92.6477	1.5127	4.38e-13	6.35e-12	290	285	393	65	91	78	6.64819	5.29382	4.94374	1.7267	2.19265	1.98997
ENSMUSG00000034994	Eef2	10	81176631	81182498	+	3324	protein_coding	eukaryotic translation elongation factor 2 [Source:MGI Symbol;Acc:MGI:95288]	56678.5	62441.2	60449.1	38371.5	36800.4	37040.1	59856.3	37404	0.678332	4.43e-13	6.42e-12	52440	71258	101675	30650	32357	31042	651.36	717.151	692.995	441.15	422.425	429.096
ENSMUSG00000034354	Mtmr3	11	4480868	4594863	-	7588	protein_coding	myotubularin related protein 3 [Source:MGI Symbol;Acc:MGI:1921552]	1145.68	1404.66	1416.77	2495.09	2317.87	2570.2	1322.37	2461.05	-0.894529	4.46e-13	6.45e-12	1060	1603	2383	1993	2038	2154	5.76764	7.06714	7.11497	12.566	11.6552	13.0432
ENSMUSG00000047412	Zbtb44	9	31030644	31075885	+	9341	protein_coding	zinc finger and BTB domain containing 44 [Source:MGI Symbol;Acc:MGI:1925123]	1093.8	1077.81	1042.22	1789	1849.29	2129.9	1071.27	1922.73	-0.844425	4.52e-13	6.54e-12	1012	1230	1753	1429	1626	1785	4.47308	4.40504	4.25173	7.31907	7.55386	8.78033
ENSMUSG00000021745	Ptprg	14	11553532	12242041	+	11009	protein_coding	protein tyrosine phosphatase, receptor type, G [Source:MGI Symbol;Acc:MGI:97814]	328.571	367.157	417.362	716.101	755.184	794.687	371.03	755.324	-1.02054	5.13e-13	7.41e-12	304	419	702	572	664	666	1.14011	1.27322	1.44466	2.4858	2.61735	2.77966
ENSMUSG00000044252	Osbpl1a	18	12755314	12941841	-	7392	protein_coding	oxysterol binding protein-like 1A [Source:MGI Symbol;Acc:MGI:1927551]	689.567	791.271	850.776	1397.15	1585.43	1437.83	777.205	1473.47	-0.920468	5.2e-13	7.52e-12	638	903	1431	1116	1394	1205	3.56351	4.08661	4.38586	7.22303	8.18357	7.49016
ENSMUSG00000030515	Tarsl2	7	65644898	65692091	+	6741	protein_coding	threonyl-tRNA synthetase-like 2 [Source:MGI Symbol;Acc:MGI:2444486]	4137.4	4532.07	4767.55	2755.49	2537.37	2586.91	4479.01	2626.59	0.770542	5.25e-13	7.57e-12	3828	5172	8019	2201	2231	2168	23.4459	25.6668	26.9509	15.6211	14.3621	14.7775
ENSMUSG00000022174	Dad1	14	54235479	54254104	-	3916	protein_coding	defender against cell death 1 [Source:MGI Symbol;Acc:MGI:101912]	1744.45	1547.49	1571.94	892.623	961.04	855.541	1621.3	903.068	0.843266	5.58e-13	8.04e-12	1614	1766	2644	713	845	717	17.0169	15.0864	15.2966	8.71092	9.36388	8.41284
ENSMUSG00000038517	Tbkbp1	11	97136171	97151495	-	3975	protein_coding	TBK1 binding protein 1 [Source:MGI Symbol;Acc:MGI:1920424]	85.3853	128.812	114.745	302.966	272.958	303.079	109.647	293.001	-1.40943	5.9e-13	8.5e-12	79	147	193	242	240	254	0.820558	1.23714	1.10001	2.9127	2.62009	2.93604
ENSMUSG00000003051	Elf3	1	135253575	135258568	-	2217	protein_coding	E74-like factor 3 [Source:MGI Symbol;Acc:MGI:1101781]	443.139	396.95	353.747	18.7789	3.41198	26.2509	397.945	16.1473	4.6278	5.96e-13	8.58e-12	410	453	595	15	3	22	7.6355	6.8355	6.08034	0.3237	0.0587215	0.455956
ENSMUSG00000041912	Tdrkh	3	94413273	94434668	+	6142	protein_coding	tudor and KH domain containing protein [Source:MGI Symbol;Acc:MGI:1919884]	47.5564	35.927	44.5899	165.254	123.968	233.872	42.6911	174.365	-2.03072	6.13e-13	8.82e-12	44	41	75	132	109	196	0.295775	0.223312	0.276648	1.02821	0.77012	1.46626
ENSMUSG00000061046	Haghl	17	25779843	25785673	-	2643	protein_coding	hydroxyacylglutathione hydrolase-like [Source:MGI Symbol;Acc:MGI:1919877]	473.402	477.567	456.006	207.82	243.388	183.756	468.992	211.655	1.14616	6.16e-13	8.86e-12	438	545	767	166	214	154	6.84221	6.89822	6.57468	3.00489	3.51365	2.67725
ENSMUSG00000022377	Asap1	15	64086857	64382919	-	7482	protein_coding	ArfGAP with SH3 domain, ankyrin repeat and PH domain1 [Source:MGI Symbol;Acc:MGI:1342335]	647.415	715.036	763.379	341.776	318.451	383.025	708.61	347.75	1.02923	6.17e-13	8.87e-12	599	816	1284	273	280	321	3.30543	3.64847	3.88798	1.74567	1.62399	1.9713
ENSMUSG00000046413	Irx3os	8	91800415	91807539	+	3725	antisense	iroquois homeobox 3, opposite strand [Source:MGI Symbol;Acc:MGI:2441953]	69.1729	80.6168	83.2345	310.477	247.937	184.95	77.6747	247.788	-1.66656	6.34e-13	9.1e-12	64	92	140	248	218	155	0.70937	0.826227	0.851488	3.18524	2.53964	1.91193
ENSMUSG00000062373	Tmem65	15	58782269	58823638	-	6306	protein_coding	transmembrane protein 65 [Source:MGI Symbol;Acc:MGI:1922118]	3817.48	4293.72	5292.53	8048.63	10123.3	9168.73	4467.91	9113.56	-1.02787	6.55e-13	9.4e-12	3532	4900	8902	6429	8901	7684	23.1252	25.9944	31.9823	48.7761	61.2529	55.9886
ENSMUSG00000061313	Ddhd2	8	25725346	25754596	-	7142	protein_coding	DDHD domain containing 2 [Source:MGI Symbol;Acc:MGI:1919358]	633.364	630.914	732.464	343.027	302.529	338.876	665.581	328.144	1.02302	6.59e-13	9.45e-12	586	720	1232	274	266	284	3.38764	3.37249	3.90812	1.83547	1.61623	1.82711
ENSMUSG00000026730	Pter	2	12924041	13003455	+	4682	protein_coding	phosphotriesterase related [Source:MGI Symbol;Acc:MGI:107372]	230.216	213.81	272.296	510.785	494.736	546.496	238.774	517.339	-1.10991	6.64e-13	9.51e-12	213	244	458	408	435	458	1.87831	1.7434	2.21621	4.16914	4.03181	4.49469
ENSMUSG00000050211	Pla2g4e	2	120166412	120245335	-	6960	protein_coding	phospholipase A2, group IVE [Source:MGI Symbol;Acc:MGI:1919144]	274.53	334.735	331.749	679.795	644.863	604.964	313.671	643.208	-1.03175	6.65e-13	9.52e-12	254	382	558	543	567	507	1.50676	1.83608	1.81636	3.73257	3.53521	3.34707
ENSMUSG00000061603	Akap6	12	52699383	53155599	+	14848	protein_coding	A kinase (PRKA) anchor protein 6 [Source:MGI Symbol;Acc:MGI:3050566]	3501.88	4154.39	4074.92	1706.37	1453.5	2226.56	3910.4	1795.48	1.1233	6.71e-13	9.6e-12	3240	4741	6854	1363	1278	1866	9.00941	10.6817	10.4581	4.39183	3.73512	5.77444
ENSMUSG00000034981	Parm1	5	91517615	91626894	+	5068	protein_coding	prostate androgen-regulated mucin-like protein 1 [Source:MGI Symbol;Acc:MGI:2443349]	1707.71	1824.39	1947.09	994.029	884.839	1082.25	1826.4	987.04	0.888874	6.79e-13	9.71e-12	1580	2082	3275	794	778	907	12.8718	13.743	14.6403	7.49551	6.6617	8.22312
ENSMUSG00000032388	Spg21	9	65460947	65488470	+	3567	protein_coding	SPG21, maspardin [Source:MGI Symbol;Acc:MGI:106403]	394.502	421.486	376.933	151.483	169.461	196.882	397.64	172.609	1.20229	6.81e-13	9.73e-12	365	481	634	121	149	165	4.22483	4.51107	4.02683	1.62293	1.8127	2.12543
ENSMUSG00000028788	Ptp4a2	4	129811219	129850003	+	4377	protein_coding	protein tyrosine phosphatase 4a2 [Source:MGI Symbol;Acc:MGI:1277117]	15981.1	15715	17254.5	25941.1	25830.9	26157.9	16316.9	25976.6	-0.670754	6.82e-13	9.74e-12	14786	17934	29022	20721	22712	21922	139.474	137.069	150.22	226.491	225.175	230.128
ENSMUSG00000038844	Kif16b	2	142617474	142901531	-	9066	protein_coding	kinesin family member 16B [Source:MGI Symbol;Acc:MGI:1098240]	810.62	995.442	1029.14	1723.9	1767.4	1997.46	945.066	1829.59	-0.950915	7.12e-13	1.01e-11	750	1136	1731	1377	1554	1674	3.41558	4.1918	4.32572	7.26667	7.43836	8.4841
ENSMUSG00000032849	Abcc4	14	118482692	118706219	-	6389	protein_coding	ATP-binding cassette, sub-family C (CFTR/MRP), member 4 [Source:MGI Symbol;Acc:MGI:2443111]	244.267	323.343	331.154	612.191	661.923	686.104	299.588	653.406	-1.11927	7.1e-13	1.01e-11	226	369	557	489	582	575	1.46048	1.93211	1.97514	3.66179	3.95305	4.13524
ENSMUSG00000070871	Ccnyl1	1	64690455	64725644	+	3456	protein_coding	cyclin Y-like 1 [Source:MGI Symbol;Acc:MGI:2138614]	381.532	423.238	430.441	856.317	729.025	823.324	411.737	802.889	-0.960608	7.17e-13	1.02e-11	353	483	724	684	641	690	4.21716	4.67532	4.74615	9.4689	8.04871	9.17363
ENSMUSG00000020803	Txndc17	11	72207547	72210015	+	1324	protein_coding	thioredoxin domain containing 17 [Source:MGI Symbol;Acc:MGI:1289248]	1453.71	1106.73	1055.29	593.413	570.937	476.096	1205.24	546.815	1.13855	7.3e-13	1.04e-11	1345	1263	1775	474	502	399	41.9424	31.9119	30.373	17.128	16.4535	13.8468
ENSMUSG00000021140	Pcnx	12	81860023	82000924	+	15613	protein_coding	pecanex homolog [Source:MGI Symbol;Acc:MGI:1891924]	1198.64	1559.76	1787.76	3318.85	2936.57	3971.05	1515.38	3408.83	-1.168	7.34e-13	1.04e-11	1109	1780	3007	2651	2582	3328	2.93268	3.81392	4.36339	8.12345	7.17648	9.79406
ENSMUSG00000060261	Gtf2i	5	134237834	134314760	-	10199	protein_coding	general transcription factor II I [Source:MGI Symbol;Acc:MGI:1202722]	1978.99	2265.16	2124.86	3626.83	3442.68	3821.9	2123	3630.47	-0.773631	7.55e-13	1.07e-11	1831	2585	3574	2897	3027	3203	7.41225	8.47892	7.93914	13.5896	12.8794	14.43
ENSMUSG00000033998	Kcnk1	8	125995170	126030685	+	2235	protein_coding	potassium channel, subfamily K, member 1 [Source:MGI Symbol;Acc:MGI:109322]	84.3045	96.3896	77.2892	8.76348	10.2359	17.8984	85.9944	12.2993	2.8018	7.67e-13	1.09e-11	78	110	130	7	9	15	1.44091	1.64647	1.31778	0.149843	0.174746	0.308375
ENSMUSG00000063889	Crem	18	3266048	3337748	-	5895	protein_coding	cAMP responsive element modulator [Source:MGI Symbol;Acc:MGI:88495]	461.513	430.248	441.143	214.079	199.032	220.746	444.301	211.286	1.07212	7.71e-13	1.09e-11	427	491	742	171	175	185	2.99063	2.78635	2.85165	1.38781	1.28824	1.44196
ENSMUSG00000056116	H2-T22	17	36037128	36042747	-	3414	protein_coding	histocompatibility 2, T region locus 22 [Source:MGI Symbol;Acc:MGI:95956]	959.774	893.795	937.577	532.068	440.145	496.381	930.382	489.531	0.927059	7.68e-13	1.09e-11	888	1020	1577	425	387	416	10.7391	9.99481	10.4651	5.95583	4.91914	5.59881
ENSMUSG00000027589	Pcmtd2	2	181837854	181857461	+	4183	protein_coding	protein-L-isoaspartate (D-aspartate) O-methyltransferase domain containing 2 [Source:MGI Symbol;Acc:MGI:1923927]	892.763	1008.59	1132.58	1830.31	1875.45	1898.42	1011.31	1868.06	-0.88286	7.7e-13	1.09e-11	826	1151	1905	1462	1649	1591	8.15289	9.20503	10.3177	16.7216	17.107	17.4763
ENSMUSG00000036737	Oxsr1	9	119238432	119322427	-	5350	protein_coding	oxidative-stress responsive 1 [Source:MGI Symbol;Acc:MGI:1917378]	1860.1	2188.92	2237.82	3576.75	3651.95	3848.15	2095.61	3692.28	-0.816131	7.74e-13	1.1e-11	1721	2498	3764	2857	3211	3225	13.2815	15.6198	15.9394	25.549	26.0452	27.6976
[truncated: 22,949 more rows]

## Sheet: BBRvsCTRL
Gene expression in BBR vs CTRL
[truncated: 24,291 more rows]

## Sheet: BBRvsDMSO
Gene expression in BBR vs DMSO
[truncated: 25,088 more rows]
