# Supplementary material for: Systemic Pharmacotherapeutic Treatment of the ACTA1-MCM/FLExDUX4 Preclinical Mouse Model of FSHD
Source: Int J Mol Sci. 2024 Jun 26;25(13):6994. doi: 10.3390/ijms25136994 (PMC11241187; doi:10.3390/ijms25136994)
Supplement: Supplementary file 1 [file ijms-25-06994-s001.zip › Supplementary Table S2_GO enrichment.xlsx]

## Sheet: DMSOvsCTRL_GOenrich
GO enrichment - DMSO vs CTRL
Category	GOID	Description	GeneRatio	BgRatio	pvalue	padj	geneID	geneName	Count	Up	Up_Gene_names	Down	Down_Gene_names
BP	GO:0022604	regulation of cell morphogenesis	291/7533	476/16156	7.93495e-11	4.64671e-07	ENSMUSG00000052276/ENSMUSG00000023328/ENSMUSG00000026833/ENSMUSG00000030110/ENSMUSG00000033377/ENSMUSG00000025885/ENSMUSG00000044447/ENSMUSG00000052397/ENSMUSG00000031292/ENSMUSG00000038299/ENSMUSG00000034656/ENSMUSG00000039629/ENSMUSG00000030538/ENSMUSG00000002489/ENSMUSG00000057897/ENSMUSG00000026028/ENSMUSG00000049791/ENSMUSG00000018411/ENSMUSG00000033392/ENSMUSG00000019970/ENSMUSG00000021068/…	Ostn/Ache/Olfm1/Ret/Palmd/Myo5b/Dock5/Ezr/Cdkl5/Wdr36/Cacna1a/Strip2/Cib1/Tiam1/Camk2b/Trak2/Fzd4/Mapt/Clasp2/Sgk1/Nin/Sh3kbp1/Lpar3/Map1b/Anxa7/S100a13/Fgd4/Pdlim5/Epb41/Bdnf/Fbxo31/Draxin/Nrp1/Rnd1/Ulk1/Efna5/Cdh2/Rhoc/Wdr1/Bhlhb9/Syt17/Sdc2/Cux2/Actr3/Ywhah/Tnr/Islr2/Sema3a/Reln/Parvb/Trpv2/Syt3/Kank1/Rhobtb1/Sema3d/Sema3b/Cask/Zfyve27/Rhobtb3/Phip/Rgma/Rhoq/Net1/Plekho1/Rnd3/Ep300/Dlc1/Rhobtb…	291	138	ENSMUSG00000052276/ENSMUSG00000023328/ENSMUSG00000026833/ENSMUSG00000030110/ENSMUSG00000033377/ENSMUSG00000025885/ENSMUSG00000044447/ENSMUSG00000052397/ENSMUSG00000031292/ENSMUSG00000038299/ENSMUSG00000034656/ENSMUSG00000039629/ENSMUSG00000030538/ENSMUSG00000002489/ENSMUSG00000026028/ENSMUSG00000033392/ENSMUSG00000021068/ENSMUSG00000036832/ENSMUSG00000052727/ENSMUSG00000021814/ENSMUSG00000042312/…	153	ENSMUSG00000057897/ENSMUSG00000049791/ENSMUSG00000018411/ENSMUSG00000019970/ENSMUSG00000040990/ENSMUSG00000022788/ENSMUSG00000028906/ENSMUSG00000052934/ENSMUSG00000025810/ENSMUSG00000029512/ENSMUSG00000042589/ENSMUSG00000022438/ENSMUSG00000030731/ENSMUSG00000032702/ENSMUSG00000019944/ENSMUSG00000057969/ENSMUSG00000021589/ENSMUSG00000032253/ENSMUSG00000070509/ENSMUSG00000055024/ENSMUSG00000031523/…
BP	GO:0016049	cell growth	278/7533	457/16156	4.40979e-10	1.29119e-06	ENSMUSG00000052276/ENSMUSG00000026833/ENSMUSG00000030222/ENSMUSG00000025885/ENSMUSG00000023067/ENSMUSG00000031292/ENSMUSG00000022105/ENSMUSG00000019768/ENSMUSG00000038299/ENSMUSG00000031880/ENSMUSG00000030538/ENSMUSG00000002489/ENSMUSG00000032478/ENSMUSG00000032402/ENSMUSG00000018411/ENSMUSG00000033392/ENSMUSG00000019970/ENSMUSG00000021068/ENSMUSG00000024074/ENSMUSG00000027797/ENSMUSG00000026249/…	Ostn/Olfm1/Rerg/Myo5b/Cdkn1a/Cdkl5/Rb1/Esr1/Wdr36/Rrad/Cib1/Tiam1/Nme6/Smad3/Mapt/Clasp2/Sgk1/Nin/Crim1/Dclk1/Serpine2/Acvr1b/Sorbs2/Lpar3/Map1b/Camk2d/Pparg/Adra1a/Pdlim5/Bdnf/Kdm1a/Prmt2/Draxin/Nrp1/Frzb/Jade2/Igfbp2/Emp3/Ulk1/Efna5/Tsg101/Hrasls/Uri1/Socs5/Npm1/Syt17/Wnt11/Actr3/Tnr/Derl2/Islr2/Sema3a/Socs2/Trpv2/Syt3/Aurka/Sertad3/Prkcz/Sema3d/Sema3b/Zfyve27/Acsl4/Dcun1d3/Rgma/Itgb1/Ddr1/App/…	278	140	ENSMUSG00000052276/ENSMUSG00000026833/ENSMUSG00000030222/ENSMUSG00000025885/ENSMUSG00000023067/ENSMUSG00000031292/ENSMUSG00000022105/ENSMUSG00000019768/ENSMUSG00000038299/ENSMUSG00000031880/ENSMUSG00000030538/ENSMUSG00000002489/ENSMUSG00000032478/ENSMUSG00000033392/ENSMUSG00000021068/ENSMUSG00000027797/ENSMUSG00000036832/ENSMUSG00000052727/ENSMUSG00000053819/ENSMUSG00000000440/ENSMUSG00000045875/…	138	ENSMUSG00000032402/ENSMUSG00000018411/ENSMUSG00000019970/ENSMUSG00000024074/ENSMUSG00000026249/ENSMUSG00000000532/ENSMUSG00000031626/ENSMUSG00000025810/ENSMUSG00000027004/ENSMUSG00000020387/ENSMUSG00000029512/ENSMUSG00000022525/ENSMUSG00000030421/ENSMUSG00000015957/ENSMUSG00000020027/ENSMUSG00000030731/ENSMUSG00000057969/ENSMUSG00000031278/ENSMUSG00000070509/ENSMUSG00000003534/ENSMUSG00000029475/…
BP	GO:0032535	regulation of cellular component size	225/7533	363/16156	2.00106e-09	2.92956e-06	ENSMUSG00000026833/ENSMUSG00000030110/ENSMUSG00000038807/ENSMUSG00000025885/ENSMUSG00000052397/ENSMUSG00000031292/ENSMUSG00000038299/ENSMUSG00000021326/ENSMUSG00000003411/ENSMUSG00000021676/ENSMUSG00000018411/ENSMUSG00000033392/ENSMUSG00000036832/ENSMUSG00000052727/ENSMUSG00000021814/ENSMUSG00000022419/ENSMUSG00000048482/ENSMUSG00000036940/ENSMUSG00000029005/ENSMUSG00000025810/ENSMUSG00000079523/…	Olfm1/Ret/Rap1gap2/Myo5b/Ezr/Cdkl5/Wdr36/Trim27/Rab3b/Iqgap2/Mapt/Clasp2/Lpar3/Map1b/Anxa7/Deptor/Bdnf/Kdm1a/Draxin/Nrp1/Tmsb10/Tmsb15b1/Ulk1/Efna5/Plekhh2/Tmod1/Wdr1/Npm1/Clcn3/Actr3/Tnr/Islr2/Sema3a/Trpv2/Aqp1/Kank1/Sema3d/Sema3b/Zfyve27/Arpc3/Slc12a2/Rgma/Brk1/Pex11a/Pls1/Arhgap5/Ep300/Chmp3/Arpc5l/Sema4d/Tmod4/Wnt3/Cttn/Arhgap35/F2rl1/Rhog/Gmfb/Gsk3b/Xk/Cdk5r1/Sptbn1/Hsp90aa1/Epha7/Arpc2/Hsp9…	225	120	ENSMUSG00000026833/ENSMUSG00000030110/ENSMUSG00000038807/ENSMUSG00000025885/ENSMUSG00000052397/ENSMUSG00000031292/ENSMUSG00000038299/ENSMUSG00000021326/ENSMUSG00000003411/ENSMUSG00000021676/ENSMUSG00000033392/ENSMUSG00000036832/ENSMUSG00000052727/ENSMUSG00000021814/ENSMUSG00000048482/ENSMUSG00000036940/ENSMUSG00000029005/ENSMUSG00000079523/ENSMUSG00000089768/ENSMUSG00000048915/ENSMUSG00000040852/…	105	ENSMUSG00000018411/ENSMUSG00000022419/ENSMUSG00000025810/ENSMUSG00000029512/ENSMUSG00000028328/ENSMUSG00000004655/ENSMUSG00000032702/ENSMUSG00000057969/ENSMUSG00000024597/ENSMUSG00000070509/ENSMUSG00000030545/ENSMUSG00000035133/ENSMUSG00000055024/ENSMUSG00000021451/ENSMUSG00000005628/ENSMUSG00000058230/ENSMUSG00000022812/ENSMUSG00000015342/ENSMUSG00000020315/ENSMUSG00000048096/ENSMUSG00000026812/…
BP	GO:0002181	cytoplasmic translation	66/7533	84/16156	1.88205e-09	2.92956e-06	ENSMUSG00000000552/ENSMUSG00000031490/ENSMUSG00000020300/ENSMUSG00000043716/ENSMUSG00000039652/ENSMUSG00000021905/ENSMUSG00000061477/ENSMUSG00000029614/ENSMUSG00000062328/ENSMUSG00000058655/ENSMUSG00000034994/ENSMUSG00000026427/ENSMUSG00000017404/ENSMUSG00000028081/ENSMUSG00000060938/ENSMUSG00000074129/ENSMUSG00000027170/ENSMUSG00000031960/ENSMUSG00000073702/ENSMUSG00000048758/ENSMUSG00000059070/…	Zfp385a/Eif4ebp1/Cpeb4/Rpl7/Cpeb3/Dph3/Rps7/Rpl6/Rpl17/Eif4b/Eef2/Eif2d/Rpl19/Rps3a1/Rpl26/Rpl13a/Eif3m/Aars/Rpl31/Rpl29/Rpl18/Rpl10a/Rps20/Rpl39/Rpl9/Rps28/Rpl27a/Rps21/Rpl18a/Rps23/Rpl30/Rps3/Eif4h/Rpl8/Cpeb1/Eif5/Rplp2/Rpl35a/Rpl22/Rpl11/Rplp1/Rbm4/Zc3h15/Denr/Rps26/Hspa14/Rplp0/Rpl15/Eif3d/Rpl22l1/Rpl4/Nck1/Ftsj1/Mcts1/Rpl36/Mcts2/Fmr1/Rwdd1/Gspt1/Eif2s3x/Rpl38/Eif2s3y/Rpl7l1/Cpeb2/Rps29/Mrto4	66	57	ENSMUSG00000000552/ENSMUSG00000031490/ENSMUSG00000043716/ENSMUSG00000021905/ENSMUSG00000061477/ENSMUSG00000029614/ENSMUSG00000062328/ENSMUSG00000058655/ENSMUSG00000034994/ENSMUSG00000026427/ENSMUSG00000017404/ENSMUSG00000028081/ENSMUSG00000060938/ENSMUSG00000074129/ENSMUSG00000027170/ENSMUSG00000073702/ENSMUSG00000048758/ENSMUSG00000059070/ENSMUSG00000037805/ENSMUSG00000028234/ENSMUSG00000079641/…	9	ENSMUSG00000020300/ENSMUSG00000039652/ENSMUSG00000031960/ENSMUSG00000025586/ENSMUSG00000021282/ENSMUSG00000031171/ENSMUSG00000000838/ENSMUSG00000062203/ENSMUSG00000035150
BP	GO:0042692	muscle cell differentiation	218/7533	356/16156	1.5437e-08	1.44783e-05	ENSMUSG00000068614/ENSMUSG00000042451/ENSMUSG00000038112/ENSMUSG00000022105/ENSMUSG00000019848/ENSMUSG00000067653/ENSMUSG00000026459/ENSMUSG00000039103/ENSMUSG00000064179/ENSMUSG00000031626/ENSMUSG00000022865/ENSMUSG00000053819/ENSMUSG00000045875/ENSMUSG00000053436/ENSMUSG00000075307/ENSMUSG00000026509/ENSMUSG00000028273/ENSMUSG00000048482/ENSMUSG00000054640/ENSMUSG00000041189/ENSMUSG00000029223/…	Actc1/Mybph/AW551984/Rb1/Popdc3/Ankrd23/Myog/Nexn/Tnnt1/Sorbs2/Cxadr/Camk2d/Adra1a/Mapk14/Klhl41/Capn2/Pdlim5/Bdnf/Slc8a1/Chrnb1/Uchl1/Kdm1a/Hacd1/Myoz3/Tnnt2/Bin1/Asf1a/Mylk2/Bnip2/Cdh2/Tmod1/Fgf10/Wdr1/Foxo4/Spag9/Atp2a2/Notch1/Speg/Actn3/Cyp26b1/Myom2/Dmd/Mymk/Nln/Prkar1a/Cavin4/Capn3/Sox6/Itgb1/Chuk/Xirp1/Hdac4/Fbxo22/Akap6/Plekho1/Ryr1/Ep300/Cdon/Agtr2/Mkl2/Tmod4/Zeb1/Fzd7/Mymx/Acta1/Gsk3b/X…	218	89	ENSMUSG00000068614/ENSMUSG00000042451/ENSMUSG00000038112/ENSMUSG00000022105/ENSMUSG00000019848/ENSMUSG00000026459/ENSMUSG00000064179/ENSMUSG00000022865/ENSMUSG00000053819/ENSMUSG00000045875/ENSMUSG00000075307/ENSMUSG00000026509/ENSMUSG00000028273/ENSMUSG00000048482/ENSMUSG00000041189/ENSMUSG00000029223/ENSMUSG00000036940/ENSMUSG00000063275/ENSMUSG00000026414/ENSMUSG00000024381/ENSMUSG00000019857/…	129	ENSMUSG00000067653/ENSMUSG00000039103/ENSMUSG00000031626/ENSMUSG00000053436/ENSMUSG00000054640/ENSMUSG00000049173/ENSMUSG00000027470/ENSMUSG00000028328/ENSMUSG00000042903/ENSMUSG00000020859/ENSMUSG00000026923/ENSMUSG00000026207/ENSMUSG00000006457/ENSMUSG00000063415/ENSMUSG00000031461/ENSMUSG00000045103/ENSMUSG00000028348/ENSMUSG00000079110/ENSMUSG00000051910/ENSMUSG00000026313/ENSMUSG00000030592/…
BP	GO:0010769	regulation of cell morphogenesis involved in differentiation	187/7533	299/16156	1.73067e-08	1.44783e-05	ENSMUSG00000023328/ENSMUSG00000026833/ENSMUSG00000030110/ENSMUSG00000025885/ENSMUSG00000044447/ENSMUSG00000031292/ENSMUSG00000038299/ENSMUSG00000034656/ENSMUSG00000030538/ENSMUSG00000002489/ENSMUSG00000057897/ENSMUSG00000026028/ENSMUSG00000018411/ENSMUSG00000033392/ENSMUSG00000019970/ENSMUSG00000021068/ENSMUSG00000036832/ENSMUSG00000052727/ENSMUSG00000028273/ENSMUSG00000048482/ENSMUSG00000052934/…	Ache/Olfm1/Ret/Myo5b/Dock5/Cdkl5/Wdr36/Cacna1a/Cib1/Tiam1/Camk2b/Trak2/Mapt/Clasp2/Sgk1/Nin/Lpar3/Map1b/Pdlim5/Bdnf/Fbxo31/Draxin/Nrp1/Ulk1/Efna5/Cdh2/Bhlhb9/Sdc2/Cux2/Actr3/Ywhah/Tnr/Islr2/Sema3a/Reln/Trpv2/Kank1/Sema3d/Sema3b/Cask/Zfyve27/Rgma/Net1/Ep300/Tubb2b/Sema4d/Mapk9/Wnt3/Calr/Cttn/Pias2/Grin1/Arhgap35/Ankrd27/Dnm3/Gsk3b/Stk25/Xk/Rap2a/Metrn/Cdk5r1/Olfm4/Epha7/Arpc2/Opa1/Tbc1d24/Shank3/P…	187	95	ENSMUSG00000023328/ENSMUSG00000026833/ENSMUSG00000030110/ENSMUSG00000025885/ENSMUSG00000044447/ENSMUSG00000031292/ENSMUSG00000038299/ENSMUSG00000034656/ENSMUSG00000030538/ENSMUSG00000002489/ENSMUSG00000026028/ENSMUSG00000033392/ENSMUSG00000021068/ENSMUSG00000036832/ENSMUSG00000052727/ENSMUSG00000028273/ENSMUSG00000048482/ENSMUSG00000029005/ENSMUSG00000048915/ENSMUSG00000024304/ENSMUSG00000072964/…	92	ENSMUSG00000057897/ENSMUSG00000018411/ENSMUSG00000019970/ENSMUSG00000052934/ENSMUSG00000025810/ENSMUSG00000029512/ENSMUSG00000042589/ENSMUSG00000032702/ENSMUSG00000057969/ENSMUSG00000070509/ENSMUSG00000055024/ENSMUSG00000021451/ENSMUSG00000020366/ENSMUSG00000025423/ENSMUSG00000058230/ENSMUSG00000022812/ENSMUSG00000015342/ENSMUSG00000038084/ENSMUSG00000036473/ENSMUSG00000022623/ENSMUSG00000023951/…
BP	GO:0051146	striated muscle cell differentiation	176/7533	278/16156	1.25186e-08	1.44783e-05	ENSMUSG00000068614/ENSMUSG00000042451/ENSMUSG00000038112/ENSMUSG00000022105/ENSMUSG00000019848/ENSMUSG00000067653/ENSMUSG00000026459/ENSMUSG00000039103/ENSMUSG00000064179/ENSMUSG00000031626/ENSMUSG00000022865/ENSMUSG00000053819/ENSMUSG00000045875/ENSMUSG00000053436/ENSMUSG00000075307/ENSMUSG00000026509/ENSMUSG00000028273/ENSMUSG00000048482/ENSMUSG00000054640/ENSMUSG00000041189/ENSMUSG00000029223/…	Actc1/Mybph/AW551984/Rb1/Popdc3/Ankrd23/Myog/Nexn/Tnnt1/Sorbs2/Cxadr/Camk2d/Adra1a/Mapk14/Klhl41/Capn2/Pdlim5/Bdnf/Slc8a1/Chrnb1/Uchl1/Hacd1/Myoz3/Tnnt2/Mylk2/Bnip2/Cdh2/Tmod1/Wdr1/Spag9/Notch1/Speg/Actn3/Cyp26b1/Myom2/Dmd/Mymk/Nln/Prkar1a/Cavin4/Capn3/Sox6/Itgb1/Chuk/Xirp1/Hdac4/Fbxo22/Akap6/Plekho1/Ryr1/Ep300/Cdon/Agtr2/Tmod4/Fzd7/Mymx/Acta1/Gsk3b/Xk/Slc9a1/Gpx1/Lmna/Dicer1/Myl2/Cav2/Myf6/Obsl1…	176	73	ENSMUSG00000068614/ENSMUSG00000042451/ENSMUSG00000038112/ENSMUSG00000022105/ENSMUSG00000019848/ENSMUSG00000026459/ENSMUSG00000064179/ENSMUSG00000022865/ENSMUSG00000053819/ENSMUSG00000045875/ENSMUSG00000075307/ENSMUSG00000026509/ENSMUSG00000028273/ENSMUSG00000048482/ENSMUSG00000041189/ENSMUSG00000029223/ENSMUSG00000063275/ENSMUSG00000026414/ENSMUSG00000011958/ENSMUSG00000024304/ENSMUSG00000005103/…	103	ENSMUSG00000067653/ENSMUSG00000039103/ENSMUSG00000031626/ENSMUSG00000053436/ENSMUSG00000054640/ENSMUSG00000049173/ENSMUSG00000027470/ENSMUSG00000028328/ENSMUSG00000020859/ENSMUSG00000026923/ENSMUSG00000026207/ENSMUSG00000006457/ENSMUSG00000063415/ENSMUSG00000031461/ENSMUSG00000045103/ENSMUSG00000028348/ENSMUSG00000079110/ENSMUSG00000051910/ENSMUSG00000026313/ENSMUSG00000030592/ENSMUSG00000055024/…
BP	GO:0007264	small GTPase mediated signal transduction	285/7533	483/16156	2.02774e-08	1.4843e-05	ENSMUSG00000038807/ENSMUSG00000044447/ENSMUSG00000030433/ENSMUSG00000017631/ENSMUSG00000029128/ENSMUSG00000003411/ENSMUSG00000042895/ENSMUSG00000002489/ENSMUSG00000026594/ENSMUSG00000033721/ENSMUSG00000028832/ENSMUSG00000053819/ENSMUSG00000020121/ENSMUSG00000045875/ENSMUSG00000071042/ENSMUSG00000022788/ENSMUSG00000025656/ENSMUSG00000025810/ENSMUSG00000025558/ENSMUSG00000054855/ENSMUSG00000059077/…	Rap1gap2/Dock5/Sbk2/Abr/Rab28/Rab3b/Abra/Tiam1/Ralgps2/Vav3/Stmn1/Camk2d/Srgap1/Adra1a/Rasgrp3/Fgd4/Arhgef9/Nrp1/Dock9/Rnd1/Pth/Rab27b/Dbnl/Ulk1/Scai/Rasal2/Bnip2/Gdi2/Cdh2/Hrasls/Rhoc/Dennd4b/Fgf10/Jun/Itsn1/Obscn/Hras/Trim67/Notch1/Reln/Sos2/Arhgap31/Kank1/Arap2/Mcf2l/Rhobtb1/Cavin4/Rhobtb3/Arhgef11/Itgb1/Brk1/Chuk/Rab10/F2r/Rhoq/Net1/Asap1/Rnd3/Prex2/Sos1/Cdon/Dlc1/Rhobtb2/Arhgef2/Psd/Elmo1/Al…	285	129	ENSMUSG00000038807/ENSMUSG00000044447/ENSMUSG00000017631/ENSMUSG00000029128/ENSMUSG00000003411/ENSMUSG00000042895/ENSMUSG00000002489/ENSMUSG00000026594/ENSMUSG00000033721/ENSMUSG00000028832/ENSMUSG00000053819/ENSMUSG00000020121/ENSMUSG00000045875/ENSMUSG00000054855/ENSMUSG00000059077/ENSMUSG00000024511/ENSMUSG00000020476/ENSMUSG00000035236/ENSMUSG00000070565/ENSMUSG00000011958/ENSMUSG00000021218/…	156	ENSMUSG00000030433/ENSMUSG00000071042/ENSMUSG00000022788/ENSMUSG00000025656/ENSMUSG00000025810/ENSMUSG00000025558/ENSMUSG00000029512/ENSMUSG00000022525/ENSMUSG00000042404/ENSMUSG00000052684/ENSMUSG00000022957/ENSMUSG00000061462/ENSMUSG00000026923/ENSMUSG00000034801/ENSMUSG00000022799/ENSMUSG00000032702/ENSMUSG00000031442/ENSMUSG00000019944/ENSMUSG00000028348/ENSMUSG00000021589/ENSMUSG00000041977/…
BP	GO:0001558	regulation of cell growth	228/7533	379/16156	6.06359e-08	3.94538e-05	ENSMUSG00000052276/ENSMUSG00000026833/ENSMUSG00000030222/ENSMUSG00000025885/ENSMUSG00000023067/ENSMUSG00000031292/ENSMUSG00000022105/ENSMUSG00000038299/ENSMUSG00000031880/ENSMUSG00000030538/ENSMUSG00000032478/ENSMUSG00000032402/ENSMUSG00000018411/ENSMUSG00000033392/ENSMUSG00000019970/ENSMUSG00000024074/ENSMUSG00000026249/ENSMUSG00000000532/ENSMUSG00000036832/ENSMUSG00000052727/ENSMUSG00000000440/…	Ostn/Olfm1/Rerg/Myo5b/Cdkn1a/Cdkl5/Rb1/Wdr36/Rrad/Cib1/Nme6/Smad3/Mapt/Clasp2/Sgk1/Crim1/Serpine2/Acvr1b/Lpar3/Map1b/Pparg/Bdnf/Draxin/Nrp1/Frzb/Igfbp2/Ulk1/Efna5/Tsg101/Hrasls/Uri1/Npm1/Syt17/Wnt11/Actr3/Tnr/Derl2/Islr2/Sema3a/Socs2/Trpv2/Syt3/Sertad3/Sema3d/Sema3b/Zfyve27/Acsl4/Dcun1d3/Rgma/Ddr1/Akap6/Kdm2b/Osgin1/Ep300/Usp47/Kazald1/Htra4/Ino80/Rack1/Cdkn1b/Extl3/Trp53/Dnajc2/Sema4d/Wnt3/Cttn/…	228	112	ENSMUSG00000052276/ENSMUSG00000026833/ENSMUSG00000030222/ENSMUSG00000025885/ENSMUSG00000023067/ENSMUSG00000031292/ENSMUSG00000022105/ENSMUSG00000038299/ENSMUSG00000031880/ENSMUSG00000030538/ENSMUSG00000032478/ENSMUSG00000033392/ENSMUSG00000036832/ENSMUSG00000052727/ENSMUSG00000000440/ENSMUSG00000048482/ENSMUSG00000029005/ENSMUSG00000039323/ENSMUSG00000048915/ENSMUSG00000014402/ENSMUSG00000057113/…	116	ENSMUSG00000032402/ENSMUSG00000018411/ENSMUSG00000019970/ENSMUSG00000024074/ENSMUSG00000026249/ENSMUSG00000000532/ENSMUSG00000025810/ENSMUSG00000027004/ENSMUSG00000029512/ENSMUSG00000022525/ENSMUSG00000030421/ENSMUSG00000015957/ENSMUSG00000020027/ENSMUSG00000030731/ENSMUSG00000057969/ENSMUSG00000031278/ENSMUSG00000070509/ENSMUSG00000003534/ENSMUSG00000029475/ENSMUSG00000074063/ENSMUSG00000055024/…
BP	GO:0007265	Ras protein signal transduction	247/7533	416/16156	8.51476e-08	4.15527e-05	ENSMUSG00000030433/ENSMUSG00000017631/ENSMUSG00000029128/ENSMUSG00000003411/ENSMUSG00000042895/ENSMUSG00000002489/ENSMUSG00000026594/ENSMUSG00000033721/ENSMUSG00000028832/ENSMUSG00000053819/ENSMUSG00000020121/ENSMUSG00000045875/ENSMUSG00000071042/ENSMUSG00000022788/ENSMUSG00000025656/ENSMUSG00000025810/ENSMUSG00000054855/ENSMUSG00000059077/ENSMUSG00000024511/ENSMUSG00000020476/ENSMUSG00000029512/…	Sbk2/Abr/Rab28/Rab3b/Abra/Tiam1/Ralgps2/Vav3/Stmn1/Camk2d/Srgap1/Adra1a/Rasgrp3/Fgd4/Arhgef9/Nrp1/Rnd1/Pth/Rab27b/Dbnl/Ulk1/Scai/Rasal2/Cdh2/Hrasls/Rhoc/Dennd4b/Fgf10/Jun/Itsn1/Obscn/Hras/Trim67/Notch1/Sos2/Kank1/Arap2/Mcf2l/Rhobtb1/Cavin4/Rhobtb3/Arhgef11/Itgb1/Brk1/Chuk/Rab10/F2r/Rhoq/Net1/Asap1/Rnd3/Prex2/Sos1/Dlc1/Rhobtb2/Arhgef2/Psd/Elmo1/Als2/Ksr1/Rras2/Arhgap35/F2rl1/Rhog/Tax1bp3/Rap2a/Rab…	247	115	ENSMUSG00000017631/ENSMUSG00000029128/ENSMUSG00000003411/ENSMUSG00000042895/ENSMUSG00000002489/ENSMUSG00000026594/ENSMUSG00000033721/ENSMUSG00000028832/ENSMUSG00000053819/ENSMUSG00000020121/ENSMUSG00000045875/ENSMUSG00000054855/ENSMUSG00000059077/ENSMUSG00000024511/ENSMUSG00000020476/ENSMUSG00000035236/ENSMUSG00000070565/ENSMUSG00000024304/ENSMUSG00000002233/ENSMUSG00000021732/ENSMUSG00000025499/…	132	ENSMUSG00000030433/ENSMUSG00000071042/ENSMUSG00000022788/ENSMUSG00000025656/ENSMUSG00000025810/ENSMUSG00000029512/ENSMUSG00000022525/ENSMUSG00000042404/ENSMUSG00000052684/ENSMUSG00000022957/ENSMUSG00000061462/ENSMUSG00000026923/ENSMUSG00000034801/ENSMUSG00000032702/ENSMUSG00000031442/ENSMUSG00000019944/ENSMUSG00000028348/ENSMUSG00000021589/ENSMUSG00000041977/ENSMUSG00000020671/ENSMUSG00000048960/…
BP	GO:0060537	muscle tissue development	242/7533	407/16156	9.7287e-08	4.15527e-05	ENSMUSG00000068614/ENSMUSG00000024803/ENSMUSG00000026418/ENSMUSG00000038112/ENSMUSG00000049577/ENSMUSG00000022105/ENSMUSG00000027107/ENSMUSG00000028634/ENSMUSG00000019848/ENSMUSG00000022510/ENSMUSG00000047343/ENSMUSG00000026459/ENSMUSG00000039103/ENSMUSG00000032402/ENSMUSG00000003476/ENSMUSG00000031626/ENSMUSG00000022865/ENSMUSG00000017817/ENSMUSG00000053819/ENSMUSG00000045875/ENSMUSG00000053436/…	Actc1/Ankrd1/Tnni1/AW551984/Zfpm1/Rb1/Chrna1/Hivep3/Popdc3/Trp63/Mettl21c/Myog/Nexn/Smad3/Crhr2/Sorbs2/Cxadr/Jph2/Camk2d/Adra1a/Mapk14/Chrnd/Klhl41/Pdlim5/Bdnf/Slc8a1/Tnnc1/Mbnl1/Eya1/Gpcpd1/Rbfox1/Tnnt2/Atf3/Mylk2/Fgf2/Zfand5/Cenpf/Hlf/Bmpr1a/Notch1/Speg/Ephb1/Actn3/Cyp26b1/Myom2/Dmd/Foxn2/Nln/Prkar1a/Cavin4/Capn3/Sox6/Itgb1/Xirp1/Hdac4/Fbxo22/Akap6/Tsc22d3/Meis1/Ryr1/Ep300/Cdon/Agtr2/Mkl2/Usp19…	242	99	ENSMUSG00000068614/ENSMUSG00000024803/ENSMUSG00000026418/ENSMUSG00000038112/ENSMUSG00000049577/ENSMUSG00000022105/ENSMUSG00000027107/ENSMUSG00000028634/ENSMUSG00000019848/ENSMUSG00000022510/ENSMUSG00000026459/ENSMUSG00000003476/ENSMUSG00000022865/ENSMUSG00000053819/ENSMUSG00000045875/ENSMUSG00000026251/ENSMUSG00000075307/ENSMUSG00000028273/ENSMUSG00000048482/ENSMUSG00000091898/ENSMUSG00000025932/…	143	ENSMUSG00000047343/ENSMUSG00000039103/ENSMUSG00000032402/ENSMUSG00000031626/ENSMUSG00000017817/ENSMUSG00000053436/ENSMUSG00000054640/ENSMUSG00000027763/ENSMUSG00000027346/ENSMUSG00000008658/ENSMUSG00000027470/ENSMUSG00000037225/ENSMUSG00000024750/ENSMUSG00000003949/ENSMUSG00000021796/ENSMUSG00000026923/ENSMUSG00000026207/ENSMUSG00000006457/ENSMUSG00000063415/ENSMUSG00000031461/ENSMUSG00000045103/…
BP	GO:0014706	striated muscle tissue development	231/7533	386/16156	9.11163e-08	4.15527e-05	ENSMUSG00000068614/ENSMUSG00000024803/ENSMUSG00000026418/ENSMUSG00000038112/ENSMUSG00000049577/ENSMUSG00000022105/ENSMUSG00000027107/ENSMUSG00000028634/ENSMUSG00000019848/ENSMUSG00000047343/ENSMUSG00000026459/ENSMUSG00000039103/ENSMUSG00000032402/ENSMUSG00000003476/ENSMUSG00000031626/ENSMUSG00000022865/ENSMUSG00000017817/ENSMUSG00000053819/ENSMUSG00000045875/ENSMUSG00000053436/ENSMUSG00000026251/…	Actc1/Ankrd1/Tnni1/AW551984/Zfpm1/Rb1/Chrna1/Hivep3/Popdc3/Mettl21c/Myog/Nexn/Smad3/Crhr2/Sorbs2/Cxadr/Jph2/Camk2d/Adra1a/Mapk14/Chrnd/Klhl41/Pdlim5/Bdnf/Slc8a1/Tnnc1/Mbnl1/Eya1/Gpcpd1/Rbfox1/Tnnt2/Atf3/Mylk2/Fgf2/Cenpf/Hlf/Bmpr1a/Notch1/Speg/Ephb1/Actn3/Cyp26b1/Myom2/Dmd/Foxn2/Nln/Prkar1a/Cavin4/Capn3/Sox6/Itgb1/Xirp1/Hdac4/Fbxo22/Akap6/Tsc22d3/Meis1/Ryr1/Ep300/Cdon/Agtr2/Mkl2/Usp19/Fzd7/Fgfr1/F…	231	95	ENSMUSG00000068614/ENSMUSG00000024803/ENSMUSG00000026418/ENSMUSG00000038112/ENSMUSG00000049577/ENSMUSG00000022105/ENSMUSG00000027107/ENSMUSG00000028634/ENSMUSG00000019848/ENSMUSG00000026459/ENSMUSG00000003476/ENSMUSG00000022865/ENSMUSG00000053819/ENSMUSG00000045875/ENSMUSG00000026251/ENSMUSG00000075307/ENSMUSG00000028273/ENSMUSG00000048482/ENSMUSG00000091898/ENSMUSG00000025932/ENSMUSG00000026414/…	136	ENSMUSG00000047343/ENSMUSG00000039103/ENSMUSG00000032402/ENSMUSG00000031626/ENSMUSG00000017817/ENSMUSG00000053436/ENSMUSG00000054640/ENSMUSG00000027763/ENSMUSG00000027346/ENSMUSG00000008658/ENSMUSG00000027470/ENSMUSG00000037225/ENSMUSG00000003949/ENSMUSG00000021796/ENSMUSG00000026923/ENSMUSG00000026207/ENSMUSG00000006457/ENSMUSG00000063415/ENSMUSG00000031461/ENSMUSG00000045103/ENSMUSG00000034998/…
BP	GO:0070997	neuron death	212/7533	351/16156	1.13532e-07	4.15527e-05	ENSMUSG00000023328/ENSMUSG00000022105/ENSMUSG00000019768/ENSMUSG00000079037/ENSMUSG00000034656/ENSMUSG00000055737/ENSMUSG00000003849/ENSMUSG00000022510/ENSMUSG00000029392/ENSMUSG00000022037/ENSMUSG00000031765/ENSMUSG00000026480/ENSMUSG00000018411/ENSMUSG00000048482/ENSMUSG00000020300/ENSMUSG00000029005/ENSMUSG00000025810/ENSMUSG00000051159/ENSMUSG00000024789/ENSMUSG00000090223/ENSMUSG00000072964/…	Ache/Rb1/Esr1/Prnp/Cacna1a/Ghr/Nqo1/Trp63/Rilpl1/Clu/Mt1/Ncf2/Mapt/Bdnf/Cpeb4/Draxin/Nrp1/Cited1/Jak2/Pcp4/Bhlhb9/Npm1/Jun/Itsn1/Hras/Fzd9/Ephb1/Prdx2/Siah1a/Tnfrsf21/Bax/Hdac4/Ptpn5/F2r/Pink1/App/Xrcc2/Fas/Kdm2b/Hipk2/Magi1/Parp1/Rack1/Ncoa7/Trp53/Mt3/Pigt/Lgmn/Fadd/Rras2/Grin1/Bnip3/Pitx3/Gsk3b/Nr4a3/Slc9a1/Gpx1/Aars/Cdk5r1/Bad/Sorl1/Itga1/Epha7/Casp3/Hsp90ab1/Tsc1/Hsph1/Tbc1d24/Vegfa/Oxr1/Agt/…	212	110	ENSMUSG00000023328/ENSMUSG00000022105/ENSMUSG00000019768/ENSMUSG00000079037/ENSMUSG00000034656/ENSMUSG00000003849/ENSMUSG00000022510/ENSMUSG00000031765/ENSMUSG00000026480/ENSMUSG00000048482/ENSMUSG00000029005/ENSMUSG00000051159/ENSMUSG00000090223/ENSMUSG00000072964/ENSMUSG00000057113/ENSMUSG00000025499/ENSMUSG00000032537/ENSMUSG00000005161/ENSMUSG00000036840/ENSMUSG00000003873/ENSMUSG00000030854/…	102	ENSMUSG00000055737/ENSMUSG00000029392/ENSMUSG00000022037/ENSMUSG00000018411/ENSMUSG00000020300/ENSMUSG00000025810/ENSMUSG00000024789/ENSMUSG00000052684/ENSMUSG00000022957/ENSMUSG00000049551/ENSMUSG00000023915/ENSMUSG00000026313/ENSMUSG00000028756/ENSMUSG00000029475/ENSMUSG00000061436/ENSMUSG00000026496/ENSMUSG00000078566/ENSMUSG00000025229/ENSMUSG00000022812/ENSMUSG00000031960/ENSMUSG00000049313/…
BP	GO:0003012	muscle system process	210/7533	346/16156	7.64925e-08	4.15527e-05	ENSMUSG00000042045/ENSMUSG00000068614/ENSMUSG00000042451/ENSMUSG00000026418/ENSMUSG00000020908/ENSMUSG00000044447/ENSMUSG00000042626/ENSMUSG00000027107/ENSMUSG00000027071/ENSMUSG00000026459/ENSMUSG00000001552/ENSMUSG00000002489/ENSMUSG00000032402/ENSMUSG00000030087/ENSMUSG00000015950/ENSMUSG00000064179/ENSMUSG00000031626/ENSMUSG00000053819/ENSMUSG00000033161/ENSMUSG00000030554/ENSMUSG00000061086/…	Sln/Actc1/Mybph/Tnni1/Myh3/Dock5/Shc1/Chrna1/P2rx3/Myog/Jup/Tiam1/Smad3/Klf15/Ncf1/Tnnt1/Sorbs2/Camk2d/Atp1a1/Synm/Myl4/Adra1a/Chrnd/Cacna2d1/Pdlim5/Slc8a1/Chrnb1/Myh8/Tnnc1/Tnnt2/Ece1/Mylk2/Fbxo32/Chrng/Adk/Tmod1/Atp2a2/Slc8a3/Actn3/Chrm3/Myom2/Dmd/Trdn/Cmya5/Hdac4/F2r/Clcn1/Rgs2/Akap6/Gtf2i/Snta1/Mgea5/Ryr1/Ep300/Parp1/Agtr2/Calcrl/Grip2/Tpm2/Tmod4/Ctnna3/Cttn/Camk2g/Gsk3b/Nr4a3/Slc9a1/Atp2a1/L…	210	90	ENSMUSG00000042045/ENSMUSG00000068614/ENSMUSG00000042451/ENSMUSG00000026418/ENSMUSG00000020908/ENSMUSG00000044447/ENSMUSG00000042626/ENSMUSG00000027107/ENSMUSG00000027071/ENSMUSG00000026459/ENSMUSG00000001552/ENSMUSG00000002489/ENSMUSG00000015950/ENSMUSG00000064179/ENSMUSG00000053819/ENSMUSG00000033161/ENSMUSG00000061086/ENSMUSG00000045875/ENSMUSG00000026251/ENSMUSG00000028273/ENSMUSG00000041189/…	120	ENSMUSG00000032402/ENSMUSG00000030087/ENSMUSG00000031626/ENSMUSG00000030554/ENSMUSG00000040118/ENSMUSG00000054640/ENSMUSG00000057530/ENSMUSG00000027470/ENSMUSG00000022358/ENSMUSG00000039197/ENSMUSG00000028328/ENSMUSG00000079055/ENSMUSG00000006457/ENSMUSG00000031461/ENSMUSG00000045103/ENSMUSG00000019787/ENSMUSG00000047419/ENSMUSG00000026313/ENSMUSG00000029862/ENSMUSG00000060261/ENSMUSG00000025220/…
BP	GO:0008361	regulation of cell size	121/7533	184/16156	1.13416e-07	4.15527e-05	ENSMUSG00000026833/ENSMUSG00000030110/ENSMUSG00000038807/ENSMUSG00000025885/ENSMUSG00000031292/ENSMUSG00000038299/ENSMUSG00000018411/ENSMUSG00000033392/ENSMUSG00000036832/ENSMUSG00000052727/ENSMUSG00000021814/ENSMUSG00000022419/ENSMUSG00000048482/ENSMUSG00000036940/ENSMUSG00000029005/ENSMUSG00000025810/ENSMUSG00000029512/ENSMUSG00000048915/ENSMUSG00000057113/ENSMUSG00000004319/ENSMUSG00000026341/…	Olfm1/Ret/Rap1gap2/Myo5b/Cdkl5/Wdr36/Mapt/Clasp2/Lpar3/Map1b/Anxa7/Deptor/Bdnf/Kdm1a/Draxin/Nrp1/Ulk1/Efna5/Npm1/Clcn3/Actr3/Tnr/Islr2/Sema3a/Trpv2/Aqp1/Sema3d/Sema3b/Zfyve27/Slc12a2/Rgma/Arhgap5/Ep300/Sema4d/Wnt3/Cttn/Gsk3b/Xk/Cdk5r1/Hsp90aa1/Epha7/Hsp90ab1/Tsc1/Shank3/Pten/Vegfa/Wdtc1/Fgf13/Pak1/Cdk4/Eif4g2/Ucn/Rb1cc1/Rapgef3/Slit1/Lamtor4/Fxn/Slc12a4/Ntn1/Aatk/Sema3g/Cxcl12/Kcnma1/Rnf6/Ulk2/Pl…	121	64	ENSMUSG00000026833/ENSMUSG00000030110/ENSMUSG00000038807/ENSMUSG00000025885/ENSMUSG00000031292/ENSMUSG00000038299/ENSMUSG00000033392/ENSMUSG00000036832/ENSMUSG00000052727/ENSMUSG00000021814/ENSMUSG00000048482/ENSMUSG00000036940/ENSMUSG00000029005/ENSMUSG00000048915/ENSMUSG00000057113/ENSMUSG00000004319/ENSMUSG00000026341/ENSMUSG00000015829/ENSMUSG00000051243/ENSMUSG00000028883/ENSMUSG00000018507/…	57	ENSMUSG00000018411/ENSMUSG00000022419/ENSMUSG00000025810/ENSMUSG00000029512/ENSMUSG00000004655/ENSMUSG00000057969/ENSMUSG00000024597/ENSMUSG00000070509/ENSMUSG00000035133/ENSMUSG00000055024/ENSMUSG00000021451/ENSMUSG00000022812/ENSMUSG00000015342/ENSMUSG00000026812/ENSMUSG00000022623/ENSMUSG00000023951/ENSMUSG00000037622/ENSMUSG00000005610/ENSMUSG00000038676/ENSMUSG00000025907/ENSMUSG00000022469/…
BP	GO:0006941	striated muscle contraction	99/7533	145/16156	1.02443e-07	4.15527e-05	ENSMUSG00000068614/ENSMUSG00000042451/ENSMUSG00000026418/ENSMUSG00000020908/ENSMUSG00000027107/ENSMUSG00000001552/ENSMUSG00000064179/ENSMUSG00000053819/ENSMUSG00000033161/ENSMUSG00000030554/ENSMUSG00000061086/ENSMUSG00000045875/ENSMUSG00000026251/ENSMUSG00000040118/ENSMUSG00000054640/ENSMUSG00000041189/ENSMUSG00000055775/ENSMUSG00000091898/ENSMUSG00000026414/ENSMUSG00000027470/ENSMUSG00000026253/…	Actc1/Mybph/Tnni1/Myh3/Chrna1/Jup/Tnnt1/Camk2d/Atp1a1/Synm/Myl4/Adra1a/Chrnd/Cacna2d1/Slc8a1/Chrnb1/Myh8/Tnnc1/Tnnt2/Mylk2/Chrng/Atp2a2/Slc8a3/Actn3/Myom2/Dmd/Hdac4/Rgs2/Akap6/Snta1/Ctnna3/Slc9a1/Atp2a1/Myl2/Pde4b/Pde4d/Obsl1/Cacna1s/Nedd4l/Hcn4/Flna/Ucn/Kcna5/Mybpc1/Sumo1/Gaa/Map2k3/Ttn/Ehd3/Homer1/Jsrp1/Mybpc2/Dlg1/Adrb2/Cacna1c/Kcnj8/Scn1b/Myl3/Mtor/Cav1/Tcap/Lmod3/Scn2b/Kcnh2/Casq1/Srsf1/Psen…	99	48	ENSMUSG00000068614/ENSMUSG00000042451/ENSMUSG00000026418/ENSMUSG00000020908/ENSMUSG00000027107/ENSMUSG00000001552/ENSMUSG00000064179/ENSMUSG00000053819/ENSMUSG00000033161/ENSMUSG00000061086/ENSMUSG00000045875/ENSMUSG00000026251/ENSMUSG00000041189/ENSMUSG00000055775/ENSMUSG00000091898/ENSMUSG00000026414/ENSMUSG00000026253/ENSMUSG00000029467/ENSMUSG00000026360/ENSMUSG00000061603/ENSMUSG00000027488/…	51	ENSMUSG00000030554/ENSMUSG00000040118/ENSMUSG00000054640/ENSMUSG00000027470/ENSMUSG00000079055/ENSMUSG00000006457/ENSMUSG00000031461/ENSMUSG00000045103/ENSMUSG00000026313/ENSMUSG00000060843/ENSMUSG00000030730/ENSMUSG00000028525/ENSMUSG00000021699/ENSMUSG00000026211/ENSMUSG00000026407/ENSMUSG00000032338/ENSMUSG00000031328/ENSMUSG00000038676/ENSMUSG00000045534/ENSMUSG00000020061/ENSMUSG00000025579/…
BP	GO:0090075	relaxation of muscle	27/7533	29/16156	1.36103e-07	4.68836e-05	ENSMUSG00000042045/ENSMUSG00000053819/ENSMUSG00000054640/ENSMUSG00000029467/ENSMUSG00000006457/ENSMUSG00000026360/ENSMUSG00000061603/ENSMUSG00000021820/ENSMUSG00000030730/ENSMUSG00000028525/ENSMUSG00000021699/ENSMUSG00000033910/ENSMUSG00000051747/ENSMUSG00000063142/ENSMUSG00000005611/ENSMUSG00000049625/ENSMUSG00000022982/ENSMUSG00000052920/ENSMUSG00000035873/ENSMUSG00000029470/ENSMUSG00000027765/…	Sln/Camk2d/Slc8a1/Atp2a2/Actn3/Rgs2/Akap6/Camk2g/Atp2a1/Pde4b/Pde4d/Gucy1a1/Ttn/Kcnma1/Mrvi1/Tifab/Sod1/Prkg1/Pawr/P2rx4/P2ry1/Sri/Adora1/Pde5a/Abcc8/Pln/Kcnj2	27	12	ENSMUSG00000042045/ENSMUSG00000053819/ENSMUSG00000029467/ENSMUSG00000026360/ENSMUSG00000061603/ENSMUSG00000063142/ENSMUSG00000049625/ENSMUSG00000022982/ENSMUSG00000029470/ENSMUSG00000027765/ENSMUSG00000042429/ENSMUSG00000041695	15	ENSMUSG00000054640/ENSMUSG00000006457/ENSMUSG00000021820/ENSMUSG00000030730/ENSMUSG00000028525/ENSMUSG00000021699/ENSMUSG00000033910/ENSMUSG00000051747/ENSMUSG00000005611/ENSMUSG00000052920/ENSMUSG00000035873/ENSMUSG00000003161/ENSMUSG00000053965/ENSMUSG00000040136/ENSMUSG00000038583
BP	GO:0050770	regulation of axonogenesis	119/7533	181/16156	1.46704e-07	4.77279e-05	ENSMUSG00000023328/ENSMUSG00000026833/ENSMUSG00000030110/ENSMUSG00000025885/ENSMUSG00000031292/ENSMUSG00000038299/ENSMUSG00000034656/ENSMUSG00000002489/ENSMUSG00000026028/ENSMUSG00000018411/ENSMUSG00000033392/ENSMUSG00000021068/ENSMUSG00000036832/ENSMUSG00000052727/ENSMUSG00000048482/ENSMUSG00000029005/ENSMUSG00000025810/ENSMUSG00000029512/ENSMUSG00000048915/ENSMUSG00000024304/ENSMUSG00000026341/…	Ache/Olfm1/Ret/Myo5b/Cdkl5/Wdr36/Cacna1a/Tiam1/Trak2/Mapt/Clasp2/Nin/Lpar3/Map1b/Bdnf/Draxin/Nrp1/Ulk1/Efna5/Cdh2/Actr3/Tnr/Islr2/Sema3a/Trpv2/Sema3d/Sema3b/Zfyve27/Rgma/Ep300/Tubb2b/Sema4d/Wnt3/Cttn/Grin1/Arhgap35/Gsk3b/Stk25/Xk/Metrn/Cdk5r1/Epha7/Pten/Vegfa/Fgf13/Pak1/Golga2/Eif4g2/Ssh2/Skil/Slit1/Fxn/Map6/Ntn1/Aatk/Sema3g/Cxcl12/Rnf6/Ulk2/Plxna2/Apoe/Sema5a/Ntrk2/Cdk5/Trak1/Cntn2/Golga4/Ttl/Pl…	119	63	ENSMUSG00000023328/ENSMUSG00000026833/ENSMUSG00000030110/ENSMUSG00000025885/ENSMUSG00000031292/ENSMUSG00000038299/ENSMUSG00000034656/ENSMUSG00000002489/ENSMUSG00000026028/ENSMUSG00000033392/ENSMUSG00000021068/ENSMUSG00000036832/ENSMUSG00000052727/ENSMUSG00000048482/ENSMUSG00000029005/ENSMUSG00000048915/ENSMUSG00000024304/ENSMUSG00000026341/ENSMUSG00000015829/ENSMUSG00000051243/ENSMUSG00000028883/…	56	ENSMUSG00000018411/ENSMUSG00000025810/ENSMUSG00000029512/ENSMUSG00000057969/ENSMUSG00000070509/ENSMUSG00000055024/ENSMUSG00000021451/ENSMUSG00000058230/ENSMUSG00000022812/ENSMUSG00000015342/ENSMUSG00000023951/ENSMUSG00000005610/ENSMUSG00000037926/ENSMUSG00000027660/ENSMUSG00000055407/ENSMUSG00000020902/ENSMUSG00000025375/ENSMUSG00000021904/ENSMUSG00000061353/ENSMUSG00000029634/ENSMUSG00000004798/…
BP	GO:0010498	proteasomal protein catabolic process	246/7533	417/16156	1.92169e-07	5.92284e-05	ENSMUSG00000022037/ENSMUSG00000029238/ENSMUSG00000020634/ENSMUSG00000046997/ENSMUSG00000052934/ENSMUSG00000017843/ENSMUSG00000027803/ENSMUSG00000002222/ENSMUSG00000023977/ENSMUSG00000037104/ENSMUSG00000003279/ENSMUSG00000039753/ENSMUSG00000024735/ENSMUSG00000032724/ENSMUSG00000018442/ENSMUSG00000050503/ENSMUSG00000022867/ENSMUSG00000060579/ENSMUSG00000027496/ENSMUSG00000036840/ENSMUSG00000005779/…	Clu/Clock/Ubxn2a/Spsb4/Fbxo31/Ppp2r5c/Wwtr1/Rmnd5a/Ubr2/Socs5/Dlgap1/Fbxl5/Prpf19/Abtb2/Derl2/Fbxl22/Usp25/Fhit/Aurka/Siah1a/Psmb4/Rnf115/Sdf2l1/Psma5/Fbxo2/Fbxo22/Edem2/Herc2/Rack1/Hsp90b1/Ube4a/Ube2w/Usp19/Gipc1/Smurf2/Ubxn1/Get4/Fbxo9/Ube2h/Gsk3b/Gpx1/Hspa5/Sdf2/Psme2/Hsp90ab1/Svip/Kctd2/Rnf19a/Gclc/Herpud1/Psmb1/Nedd4l/Ube2i/Uchl5/Psme4/Bcap31/Fbxo45/Rnf114/Psme1/Ecpas/Ophn1/Derl1/Aup1/Ubr1/U…	246	137	ENSMUSG00000029238/ENSMUSG00000046997/ENSMUSG00000017843/ENSMUSG00000027803/ENSMUSG00000037104/ENSMUSG00000003279/ENSMUSG00000039753/ENSMUSG00000018442/ENSMUSG00000050503/ENSMUSG00000060579/ENSMUSG00000027496/ENSMUSG00000036840/ENSMUSG00000005779/ENSMUSG00000028098/ENSMUSG00000022769/ENSMUSG00000068749/ENSMUSG00000041556/ENSMUSG00000032309/ENSMUSG00000038312/ENSMUSG00000020372/ENSMUSG00000020048/…	109	ENSMUSG00000022037/ENSMUSG00000020634/ENSMUSG00000052934/ENSMUSG00000002222/ENSMUSG00000023977/ENSMUSG00000024735/ENSMUSG00000032724/ENSMUSG00000022867/ENSMUSG00000030451/ENSMUSG00000059890/ENSMUSG00000006676/ENSMUSG00000018363/ENSMUSG00000001366/ENSMUSG00000039159/ENSMUSG00000022812/ENSMUSG00000074093/ENSMUSG00000032350/ENSMUSG00000031770/ENSMUSG00000040850/ENSMUSG00000035764/ENSMUSG00000006418/…
BP	GO:0050821	protein stabilization	101/7533	150/16156	2.22171e-07	6.50515e-05	ENSMUSG00000022037/ENSMUSG00000032402/ENSMUSG00000022024/ENSMUSG00000061981/ENSMUSG00000057113/ENSMUSG00000058558/ENSMUSG00000032412/ENSMUSG00000017376/ENSMUSG00000061477/ENSMUSG00000028756/ENSMUSG00000055024/ENSMUSG00000059552/ENSMUSG00000006676/ENSMUSG00000003814/ENSMUSG00000030847/ENSMUSG00000021067/ENSMUSG00000002763/ENSMUSG00000034617/ENSMUSG00000076431/ENSMUSG00000021270/ENSMUSG00000007739/…	Clu/Smad3/Sugt1/Flot2/Npm1/Rpl5/Atp1b3/Nlk/Rps7/Pink1/Ep300/Trp53/Usp19/Calr/Bag3/Sav1/Pex6/Mtrr/Sox4/Hsp90aa1/Cct4/Tsc1/Lamp2/Pten/Stxbp4/Dnaja3/Cct8/Stk3/Flna/Rpl23/Hcfc1/Pml/Igf1/Ifi30/Tcp1/Lamp1/Cdc37l1/Pfn1/Hip1/Aak1/Sumo1/Per3/Rassf2/Dvl1/Nop53/Crebl2/Wfs1/Cct2/Cct5/Prkra/Pfn2/Stx12/Chp1/Zbed3/Creb1/Syvn1/Naa15/Ube2b/Usp2/Usp33/Irgm2/Apbb2/Cog3/Rpl11/Hip1r/Plpp3/Smo/Tspan1/Usp13/Cct3/Usp36/…	101	53	ENSMUSG00000022024/ENSMUSG00000061981/ENSMUSG00000057113/ENSMUSG00000058558/ENSMUSG00000032412/ENSMUSG00000017376/ENSMUSG00000061477/ENSMUSG00000059552/ENSMUSG00000003814/ENSMUSG00000030847/ENSMUSG00000076431/ENSMUSG00000021270/ENSMUSG00000007739/ENSMUSG00000016534/ENSMUSG00000013663/ENSMUSG00000025613/ENSMUSG00000022329/ENSMUSG00000071415/ENSMUSG00000036986/ENSMUSG00000031838/ENSMUSG00000068039/…	48	ENSMUSG00000022037/ENSMUSG00000032402/ENSMUSG00000028756/ENSMUSG00000055024/ENSMUSG00000006676/ENSMUSG00000021067/ENSMUSG00000002763/ENSMUSG00000034617/ENSMUSG00000026812/ENSMUSG00000020546/ENSMUSG00000004069/ENSMUSG00000031328/ENSMUSG00000031386/ENSMUSG00000020053/ENSMUSG00000024780/ENSMUSG00000039959/ENSMUSG00000057230/ENSMUSG00000028957/ENSMUSG00000029071/ENSMUSG00000032652/ENSMUSG00000039474/…
BP	GO:0055001	muscle cell development	119/7533	183/16156	3.56906e-07	9.90382e-05	ENSMUSG00000068614/ENSMUSG00000042451/ENSMUSG00000067653/ENSMUSG00000026459/ENSMUSG00000039103/ENSMUSG00000064179/ENSMUSG00000031626/ENSMUSG00000022865/ENSMUSG00000053819/ENSMUSG00000045875/ENSMUSG00000075307/ENSMUSG00000028273/ENSMUSG00000054640/ENSMUSG00000041189/ENSMUSG00000029223/ENSMUSG00000036940/ENSMUSG00000049173/ENSMUSG00000026414/ENSMUSG00000027470/ENSMUSG00000028328/ENSMUSG00000005103/…	Actc1/Mybph/Ankrd23/Myog/Nexn/Tnnt1/Sorbs2/Cxadr/Camk2d/Adra1a/Klhl41/Pdlim5/Slc8a1/Chrnb1/Uchl1/Kdm1a/Myoz3/Tnnt2/Mylk2/Tmod1/Wdr1/Atp2a2/Notch1/Speg/Actn3/Myom2/Dmd/Prkar1a/Cavin4/Capn3/Itgb1/Xirp1/Hdac4/Fbxo22/Akap6/Ryr1/Ep300/Agtr2/Tmod4/Acta1/Xk/Gpx1/Lmna/Dicer1/Myl2/Cav2/Smad6/Myf6/Obsl1/Lmod1/Nfatc3/Cacna1s/Vegfa/Agt/Wfikkn2/Neb/Mypn/Pak1/Bin3/Akap13/Fhod3/Smad4/Igf1/Six4/Krt8/Mybpc1/Trim5…	119	44	ENSMUSG00000068614/ENSMUSG00000042451/ENSMUSG00000026459/ENSMUSG00000064179/ENSMUSG00000022865/ENSMUSG00000053819/ENSMUSG00000045875/ENSMUSG00000075307/ENSMUSG00000028273/ENSMUSG00000041189/ENSMUSG00000029223/ENSMUSG00000036940/ENSMUSG00000026414/ENSMUSG00000005103/ENSMUSG00000029467/ENSMUSG00000020612/ENSMUSG00000025809/ENSMUSG00000079243/ENSMUSG00000032309/ENSMUSG00000061603/ENSMUSG00000068122/…	75	ENSMUSG00000067653/ENSMUSG00000039103/ENSMUSG00000031626/ENSMUSG00000054640/ENSMUSG00000049173/ENSMUSG00000027470/ENSMUSG00000028328/ENSMUSG00000026923/ENSMUSG00000026207/ENSMUSG00000006457/ENSMUSG00000031461/ENSMUSG00000045103/ENSMUSG00000028348/ENSMUSG00000079110/ENSMUSG00000026313/ENSMUSG00000030592/ENSMUSG00000055024/ENSMUSG00000005628/ENSMUSG00000031972/ENSMUSG00000015342/ENSMUSG00000041415/…
BP	GO:0055002	striated muscle cell development	110/7533	167/16156	3.7207e-07	9.90382e-05	ENSMUSG00000068614/ENSMUSG00000042451/ENSMUSG00000067653/ENSMUSG00000026459/ENSMUSG00000039103/ENSMUSG00000064179/ENSMUSG00000031626/ENSMUSG00000022865/ENSMUSG00000053819/ENSMUSG00000045875/ENSMUSG00000075307/ENSMUSG00000028273/ENSMUSG00000054640/ENSMUSG00000041189/ENSMUSG00000029223/ENSMUSG00000049173/ENSMUSG00000026414/ENSMUSG00000027470/ENSMUSG00000028328/ENSMUSG00000005103/ENSMUSG00000026207/…	Actc1/Mybph/Ankrd23/Myog/Nexn/Tnnt1/Sorbs2/Cxadr/Camk2d/Adra1a/Klhl41/Pdlim5/Slc8a1/Chrnb1/Uchl1/Myoz3/Tnnt2/Mylk2/Tmod1/Wdr1/Speg/Actn3/Myom2/Dmd/Prkar1a/Cavin4/Capn3/Itgb1/Xirp1/Hdac4/Fbxo22/Akap6/Ryr1/Ep300/Agtr2/Tmod4/Acta1/Xk/Gpx1/Lmna/Dicer1/Myl2/Cav2/Myf6/Obsl1/Lmod1/Nfatc3/Cacna1s/Vegfa/Agt/Wfikkn2/Neb/Mypn/Pak1/Bin3/Akap13/Fhod3/Smad4/Igf1/Six4/Krt8/Mybpc1/Alpk3/Ttn/Myh10/Homer1/Ldb3/Pdg…	110	42	ENSMUSG00000068614/ENSMUSG00000042451/ENSMUSG00000026459/ENSMUSG00000064179/ENSMUSG00000022865/ENSMUSG00000053819/ENSMUSG00000045875/ENSMUSG00000075307/ENSMUSG00000028273/ENSMUSG00000041189/ENSMUSG00000029223/ENSMUSG00000026414/ENSMUSG00000005103/ENSMUSG00000020612/ENSMUSG00000025809/ENSMUSG00000079243/ENSMUSG00000032309/ENSMUSG00000061603/ENSMUSG00000068122/ENSMUSG00000063856/ENSMUSG00000028063/…	68	ENSMUSG00000067653/ENSMUSG00000039103/ENSMUSG00000031626/ENSMUSG00000054640/ENSMUSG00000049173/ENSMUSG00000027470/ENSMUSG00000028328/ENSMUSG00000026207/ENSMUSG00000006457/ENSMUSG00000031461/ENSMUSG00000045103/ENSMUSG00000028348/ENSMUSG00000079110/ENSMUSG00000026313/ENSMUSG00000030592/ENSMUSG00000055024/ENSMUSG00000005628/ENSMUSG00000031972/ENSMUSG00000015342/ENSMUSG00000041415/ENSMUSG00000000058/…
BP	GO:0031647	regulation of protein stability	151/7533	242/16156	4.90886e-07	0.000124984	ENSMUSG00000079037/ENSMUSG00000022037/ENSMUSG00000032402/ENSMUSG00000022024/ENSMUSG00000061981/ENSMUSG00000020538/ENSMUSG00000015656/ENSMUSG00000057113/ENSMUSG00000028207/ENSMUSG00000027496/ENSMUSG00000036840/ENSMUSG00000058558/ENSMUSG00000032412/ENSMUSG00000017376/ENSMUSG00000061477/ENSMUSG00000028756/ENSMUSG00000055024/ENSMUSG00000059552/ENSMUSG00000037487/ENSMUSG00000006676/ENSMUSG00000031438/…	Prnp/Clu/Smad3/Sugt1/Flot2/Srebf1/Hspa8/Npm1/Asph/Aurka/Siah1a/Rpl5/Atp1b3/Nlk/Rps7/Pink1/Ep300/Trp53/Ubr5/Usp19/Rnf128/Gipc1/Calr/Get4/Bag3/Sav1/Pex6/Trim24/Mtrr/Sox4/Hsp90aa1/Cct4/Tsc1/Lamp2/Pten/Stxbp4/Cdc42/Dnaja3/Cct8/Derl1/Stk3/Flna/Crebbp/Cd81/Rpl23/Hcfc1/Ccdc88c/Pml/Igf1/Ifi30/Ift46/Tcp1/Fbxl3/Lamp1/Cdc37l1/Pfn1/Hip1/Tada2a/Xbp1/Aak1/Sumo1/Per3/Rassf2/Dvl1/Nop53/Commd1/Usp4/Crebl2/Wfs1/Cc…	151	81	ENSMUSG00000079037/ENSMUSG00000022024/ENSMUSG00000061981/ENSMUSG00000015656/ENSMUSG00000057113/ENSMUSG00000028207/ENSMUSG00000027496/ENSMUSG00000036840/ENSMUSG00000058558/ENSMUSG00000032412/ENSMUSG00000017376/ENSMUSG00000061477/ENSMUSG00000059552/ENSMUSG00000031438/ENSMUSG00000019433/ENSMUSG00000003814/ENSMUSG00000025858/ENSMUSG00000030847/ENSMUSG00000076431/ENSMUSG00000021270/ENSMUSG00000007739/…	70	ENSMUSG00000022037/ENSMUSG00000032402/ENSMUSG00000020538/ENSMUSG00000028756/ENSMUSG00000055024/ENSMUSG00000037487/ENSMUSG00000006676/ENSMUSG00000021067/ENSMUSG00000002763/ENSMUSG00000029833/ENSMUSG00000034617/ENSMUSG00000026812/ENSMUSG00000020546/ENSMUSG00000004069/ENSMUSG00000031328/ENSMUSG00000022521/ENSMUSG00000031386/ENSMUSG00000021182/ENSMUSG00000020053/ENSMUSG00000022124/ENSMUSG00000024780/…
BP	GO:0007266	Rho protein signal transduction	121/7533	188/16156	6.46833e-07	0.000151514	ENSMUSG00000030433/ENSMUSG00000017631/ENSMUSG00000042895/ENSMUSG00000002489/ENSMUSG00000033721/ENSMUSG00000028832/ENSMUSG00000020121/ENSMUSG00000045875/ENSMUSG00000022788/ENSMUSG00000025656/ENSMUSG00000025810/ENSMUSG00000054855/ENSMUSG00000059077/ENSMUSG00000035236/ENSMUSG00000024304/ENSMUSG00000002233/ENSMUSG00000022957/ENSMUSG00000061462/ENSMUSG00000034801/ENSMUSG00000032702/ENSMUSG00000037999/…	Sbk2/Abr/Abra/Tiam1/Vav3/Stmn1/Srgap1/Adra1a/Fgd4/Arhgef9/Nrp1/Rnd1/Pth/Scai/Cdh2/Rhoc/Itsn1/Obscn/Sos2/Kank1/Arap2/Mcf2l/Rhobtb1/Cavin4/Rhobtb3/Arhgef11/Itgb1/Chuk/F2r/Rhoq/Net1/Rnd3/Prex2/Sos1/Dlc1/Rhobtb2/Arhgef2/Als2/Arhgap35/F2rl1/Rhog/Tax1bp3/Arhgef3/Kalrn/Cdc42/Pak1/Ophn1/Arhgef10/Akap13/Arhgef25/Arhgap42/Gna13/Fgd1/Itsn2/Rock1/Fgd5/Rtkn/Arhgef7/Gna12/Trio/Ntn1/Arhgef37/Agtr1a/Pak4/Hacd3/A…	121	50	ENSMUSG00000017631/ENSMUSG00000042895/ENSMUSG00000002489/ENSMUSG00000033721/ENSMUSG00000028832/ENSMUSG00000020121/ENSMUSG00000045875/ENSMUSG00000054855/ENSMUSG00000059077/ENSMUSG00000035236/ENSMUSG00000024304/ENSMUSG00000002233/ENSMUSG00000037999/ENSMUSG00000025809/ENSMUSG00000025199/ENSMUSG00000048376/ENSMUSG00000024143/ENSMUSG00000021215/ENSMUSG00000017144/ENSMUSG00000021678/ENSMUSG00000073982/…	71	ENSMUSG00000030433/ENSMUSG00000022788/ENSMUSG00000025656/ENSMUSG00000025810/ENSMUSG00000022957/ENSMUSG00000061462/ENSMUSG00000034801/ENSMUSG00000032702/ENSMUSG00000031442/ENSMUSG00000019944/ENSMUSG00000028348/ENSMUSG00000021589/ENSMUSG00000041977/ENSMUSG00000048960/ENSMUSG00000024241/ENSMUSG00000031523/ENSMUSG00000022075/ENSMUSG00000028059/ENSMUSG00000026024/ENSMUSG00000058230/ENSMUSG00000061751/…
BP	GO:0030307	positive regulation of cell growth	106/7533	161/16156	6.23075e-07	0.000151514	ENSMUSG00000025885/ENSMUSG00000031292/ENSMUSG00000030538/ENSMUSG00000018411/ENSMUSG00000019970/ENSMUSG00000036832/ENSMUSG00000052727/ENSMUSG00000048482/ENSMUSG00000025810/ENSMUSG00000048915/ENSMUSG00000058420/ENSMUSG00000018442/ENSMUSG00000051243/ENSMUSG00000018507/ENSMUSG00000030731/ENSMUSG00000018820/ENSMUSG00000031278/ENSMUSG00000061603/ENSMUSG00000029475/ENSMUSG00000055024/ENSMUSG00000059263/…	Myo5b/Cdkl5/Cib1/Mapt/Sgk1/Lpar3/Map1b/Bdnf/Nrp1/Efna5/Syt17/Derl2/Islr2/Trpv2/Syt3/Zfyve27/Acsl4/Akap6/Kdm2b/Ep300/Usp47/Ino80/Extl3/Sema4d/Wnt3/Gsk3b/Slc9a1/Rims1/Vegfa/Nedd4l/Eif4g1/Flt4/Pak1/Adnp2/Dnph1/Eif4g2/Cd81/Ucn/Cyba/Igf1/Itsn2/Fxn/Ntn1/Cxcl12/Psmd10/Apoe/Mecp2/Sema5a/Cfl1/Plaa/Golga4/Ddx39b/Cxcl16/Tnfrsf12a/Mmp14/Sema7a/Ncbp1/Rab11a/Mtor/Mtpn/Adnp/Crk/Dcx/Exosc4/Sfn/Megf8/L1cam/Nr3c1/…	106	52	ENSMUSG00000025885/ENSMUSG00000031292/ENSMUSG00000030538/ENSMUSG00000036832/ENSMUSG00000052727/ENSMUSG00000048482/ENSMUSG00000048915/ENSMUSG00000058420/ENSMUSG00000018442/ENSMUSG00000051243/ENSMUSG00000018507/ENSMUSG00000018820/ENSMUSG00000061603/ENSMUSG00000000125/ENSMUSG00000028854/ENSMUSG00000041670/ENSMUSG00000024589/ENSMUSG00000030774/ENSMUSG00000037706/ENSMUSG00000006519/ENSMUSG00000059363/…	54	ENSMUSG00000018411/ENSMUSG00000019970/ENSMUSG00000025810/ENSMUSG00000030731/ENSMUSG00000031278/ENSMUSG00000029475/ENSMUSG00000055024/ENSMUSG00000059263/ENSMUSG00000034154/ENSMUSG00000021978/ENSMUSG00000021451/ENSMUSG00000022812/ENSMUSG00000023951/ENSMUSG00000045983/ENSMUSG00000020357/ENSMUSG00000053950/ENSMUSG00000040658/ENSMUSG00000005610/ENSMUSG00000038676/ENSMUSG00000020053/ENSMUSG00000020640/…
BP	GO:0043161	proteasome-mediated ubiquitin-dependent protein catabolic process	212/7533	357/16156	6.79833e-07	0.000153119	ENSMUSG00000022037/ENSMUSG00000029238/ENSMUSG00000020634/ENSMUSG00000046997/ENSMUSG00000052934/ENSMUSG00000017843/ENSMUSG00000027803/ENSMUSG00000002222/ENSMUSG00000023977/ENSMUSG00000037104/ENSMUSG00000039753/ENSMUSG00000032724/ENSMUSG00000018442/ENSMUSG00000050503/ENSMUSG00000060579/ENSMUSG00000027496/ENSMUSG00000036840/ENSMUSG00000005779/ENSMUSG00000028098/ENSMUSG00000068749/ENSMUSG00000041556/…	Clu/Clock/Ubxn2a/Spsb4/Fbxo31/Ppp2r5c/Wwtr1/Rmnd5a/Ubr2/Socs5/Fbxl5/Abtb2/Derl2/Fbxl22/Fhit/Aurka/Siah1a/Psmb4/Rnf115/Psma5/Fbxo2/Fbxo22/Edem2/Herc2/Rack1/Hsp90b1/Ube4a/Ube2w/Usp19/Gipc1/Smurf2/Ubxn1/Fbxo9/Ube2h/Gsk3b/Hspa5/Hsp90ab1/Svip/Kctd2/Rnf19a/Gclc/Herpud1/Psmb1/Nedd4l/Ube2i/Bcap31/Fbxo45/Rnf114/Ecpas/Derl1/Aup1/Ubr1/Usp14/Ubr3/Psma7/Ube2g2/Pml/Csnk1e/Fbxl3/Rnf144b/Ubqln2/Itch/Ddb1/Arih1/P…	212	117	ENSMUSG00000029238/ENSMUSG00000046997/ENSMUSG00000017843/ENSMUSG00000027803/ENSMUSG00000037104/ENSMUSG00000039753/ENSMUSG00000018442/ENSMUSG00000050503/ENSMUSG00000060579/ENSMUSG00000027496/ENSMUSG00000036840/ENSMUSG00000005779/ENSMUSG00000028098/ENSMUSG00000068749/ENSMUSG00000041556/ENSMUSG00000032309/ENSMUSG00000038312/ENSMUSG00000020372/ENSMUSG00000020048/ENSMUSG00000025939/ENSMUSG00000019433/…	95	ENSMUSG00000022037/ENSMUSG00000020634/ENSMUSG00000052934/ENSMUSG00000002222/ENSMUSG00000023977/ENSMUSG00000032724/ENSMUSG00000030451/ENSMUSG00000059890/ENSMUSG00000006676/ENSMUSG00000018363/ENSMUSG00000001366/ENSMUSG00000039159/ENSMUSG00000022812/ENSMUSG00000074093/ENSMUSG00000032350/ENSMUSG00000031770/ENSMUSG00000035764/ENSMUSG00000006418/ENSMUSG00000050812/ENSMUSG00000027272/ENSMUSG00000044308/…
BP	GO:0042176	regulation of protein catabolic process	205/7533	344/16156	7.28258e-07	0.000157951	ENSMUSG00000052397/ENSMUSG00000022037/ENSMUSG00000032402/ENSMUSG00000026249/ENSMUSG00000025231/ENSMUSG00000032231/ENSMUSG00000020634/ENSMUSG00000028017/ENSMUSG00000043154/ENSMUSG00000037474/ENSMUSG00000031519/ENSMUSG00000044734/ENSMUSG00000037104/ENSMUSG00000024425/ENSMUSG00000003279/ENSMUSG00000027654/ENSMUSG00000039753/ENSMUSG00000018442/ENSMUSG00000036913/ENSMUSG00000022867/ENSMUSG00000060579/…	Ezr/Clu/Smad3/Serpine2/Sufu/Anxa2/Ubxn2a/Egf/Ppp2r3a/Dtl/Asb5/Serpinb1a/Socs5/Ndfip1/Dlgap1/Fam83d/Fbxl5/Derl2/Trim67/Usp25/Fhit/Aurka/Rpl5/Pdcl3/Tnfrsf1b/Ldlr/Rgma/Timp3/Rps7/Fbxo22/Hipk2/Edem2/Ric1/Rack1/Usp19/Gipc1/Smurf2/Snx3/Timp1/Ubxn1/Atpif1/Rgn/Gsk3b/Gpx1/Azin1/Adam9/Hsp90aa1/Sorl1/Psme2/Ptpn3/Hsp90ab1/Svip/Pten/Oaz1/Cdc42/Rnf19a/Gclc/Herpud1/Nedd4l/Uchl5/Bcap31/Rnf114/Psme1/Ophn1/Anks1/U…	205	106	ENSMUSG00000052397/ENSMUSG00000025231/ENSMUSG00000032231/ENSMUSG00000037474/ENSMUSG00000044734/ENSMUSG00000037104/ENSMUSG00000024425/ENSMUSG00000003279/ENSMUSG00000027654/ENSMUSG00000039753/ENSMUSG00000018442/ENSMUSG00000036913/ENSMUSG00000060579/ENSMUSG00000027496/ENSMUSG00000058558/ENSMUSG00000026078/ENSMUSG00000028599/ENSMUSG00000061477/ENSMUSG00000032309/ENSMUSG00000038312/ENSMUSG00000020372/…	99	ENSMUSG00000022037/ENSMUSG00000032402/ENSMUSG00000026249/ENSMUSG00000020634/ENSMUSG00000028017/ENSMUSG00000043154/ENSMUSG00000031519/ENSMUSG00000022867/ENSMUSG00000032193/ENSMUSG00000070509/ENSMUSG00000020044/ENSMUSG00000061436/ENSMUSG00000038658/ENSMUSG00000006676/ENSMUSG00000018363/ENSMUSG00000022812/ENSMUSG00000049313/ENSMUSG00000038764/ENSMUSG00000074093/ENSMUSG00000032350/ENSMUSG00000031770/…
BP	GO:0007015	actin filament organization	217/7533	367/16156	7.88113e-07	0.000164828	ENSMUSG00000068614/ENSMUSG00000042451/ENSMUSG00000052397/ENSMUSG00000022817/ENSMUSG00000021326/ENSMUSG00000021676/ENSMUSG00000031636/ENSMUSG00000032402/ENSMUSG00000003476/ENSMUSG00000033392/ENSMUSG00000028832/ENSMUSG00000031626/ENSMUSG00000022995/ENSMUSG00000025810/ENSMUSG00000079523/ENSMUSG00000054855/ENSMUSG00000026414/ENSMUSG00000089768/ENSMUSG00000051586/ENSMUSG00000040852/ENSMUSG00000002233/…	Actc1/Mybph/Ezr/Itgb5/Trim27/Iqgap2/Pdlim3/Smad3/Crhr2/Clasp2/Stmn1/Sorbs2/Enah/Nrp1/Tmsb10/Rnd1/Tnnt2/Tmsb15b1/Mical3/Plekhh2/Rhoc/Tmod1/Wdr1/Wnt11/Actr3/Synpo/Sorbs3/Kank1/Myom2/Rhobtb1/Arpc3/Rhobtb3/Brk1/Pls1/Rhoq/Ctnna1/Ppfia1/Rnd3/Dlc1/Rhobtb2/Arhgef2/Hsp90b1/Pxn/Arpc5l/Tpm2/Tmod4/Cttn/Arhgap35/F2rl1/Rhog/Gmfb/Acta1/Sptbn1/Arpc2/Obsl1/Lmod1/Fscn2/Tsc1/Shroom4/Shank3/S1pr1/Cdc42/Itgb1bp1/Ppar…	217	93	ENSMUSG00000068614/ENSMUSG00000042451/ENSMUSG00000052397/ENSMUSG00000021326/ENSMUSG00000021676/ENSMUSG00000031636/ENSMUSG00000003476/ENSMUSG00000033392/ENSMUSG00000028832/ENSMUSG00000022995/ENSMUSG00000079523/ENSMUSG00000054855/ENSMUSG00000026414/ENSMUSG00000089768/ENSMUSG00000051586/ENSMUSG00000040852/ENSMUSG00000002233/ENSMUSG00000005103/ENSMUSG00000026341/ENSMUSG00000029465/ENSMUSG00000033940/…	124	ENSMUSG00000022817/ENSMUSG00000032402/ENSMUSG00000031626/ENSMUSG00000025810/ENSMUSG00000028328/ENSMUSG00000015957/ENSMUSG00000043079/ENSMUSG00000022091/ENSMUSG00000032702/ENSMUSG00000031461/ENSMUSG00000019944/ENSMUSG00000021589/ENSMUSG00000037519/ENSMUSG00000031523/ENSMUSG00000022075/ENSMUSG00000028059/ENSMUSG00000029528/ENSMUSG00000028464/ENSMUSG00000005628/ENSMUSG00000058230/ENSMUSG00000031972/…
BP	GO:0001667	ameboidal-type cell migration	210/7533	354/16156	8.50956e-07	0.000171835	ENSMUSG00000030110/ENSMUSG00000031486/ENSMUSG00000044447/ENSMUSG00000030538/ENSMUSG00000001552/ENSMUSG00000057554/ENSMUSG00000033392/ENSMUSG00000000532/ENSMUSG00000000440/ENSMUSG00000035725/ENSMUSG00000054640/ENSMUSG00000055322/ENSMUSG00000025810/ENSMUSG00000004951/ENSMUSG00000013076/ENSMUSG00000037225/ENSMUSG00000027087/ENSMUSG00000024750/ENSMUSG00000021732/ENSMUSG00000052684/ENSMUSG00000015957/…	Ret/Adgra2/Dock5/Cib1/Jup/Lgals8/Clasp2/Acvr1b/Pparg/Prkx/Slc8a1/Tns1/Nrp1/Hspb1/Amotl1/Fgf2/Itgav/Zfand5/Fgf10/Jun/Wnt11/Actr3/Sema3a/Notch1/Aqp1/Sema3d/Sema3b/Gab2/Itgb1/Cd63/Ptprg/Jcad/Pxn/Sema4d/Gipc1/Smurf2/Calr/Timp1/Fgfr1/Ppard/Syne2/Ric8a/Gpx1/Adam9/Kitl/Schip1/Tgfbr2/Pten/Vegfa/Agt/Wdpcp/Itgb1bp1/Pdcd6/Flt4/Pak1/Patz1/Mmrn2/Grem1/Sgpl1/Prcp/Itga4/Marveld3/Pip5k1a/Prkce/Lama5/Ptprm/Pml/Fg…	210	84	ENSMUSG00000030110/ENSMUSG00000031486/ENSMUSG00000044447/ENSMUSG00000030538/ENSMUSG00000001552/ENSMUSG00000057554/ENSMUSG00000033392/ENSMUSG00000000440/ENSMUSG00000035725/ENSMUSG00000004951/ENSMUSG00000027087/ENSMUSG00000021732/ENSMUSG00000026341/ENSMUSG00000028883/ENSMUSG00000040254/ENSMUSG00000004508/ENSMUSG00000025809/ENSMUSG00000025351/ENSMUSG00000019433/ENSMUSG00000003814/ENSMUSG00000001131/…	126	ENSMUSG00000000532/ENSMUSG00000054640/ENSMUSG00000055322/ENSMUSG00000025810/ENSMUSG00000013076/ENSMUSG00000037225/ENSMUSG00000024750/ENSMUSG00000052684/ENSMUSG00000015957/ENSMUSG00000026923/ENSMUSG00000004655/ENSMUSG00000057969/ENSMUSG00000021745/ENSMUSG00000033960/ENSMUSG00000029528/ENSMUSG00000021451/ENSMUSG00000018363/ENSMUSG00000031565/ENSMUSG00000002250/ENSMUSG00000063450/ENSMUSG00000019966/…
BP	GO:0072657	protein localization to membrane	262/7533	454/16156	1.01819e-06	0.00019875	ENSMUSG00000036304/ENSMUSG00000025885/ENSMUSG00000036862/ENSMUSG00000052397/ENSMUSG00000079037/ENSMUSG00000034656/ENSMUSG00000029763/ENSMUSG00000037852/ENSMUSG00000030538/ENSMUSG00000029392/ENSMUSG00000001552/ENSMUSG00000002489/ENSMUSG00000057897/ENSMUSG00000034353/ENSMUSG00000033392/ENSMUSG00000042532/ENSMUSG00000015950/ENSMUSG00000052504/ENSMUSG00000053819/ENSMUSG00000015668/ENSMUSG00000047205/…	Zdhhc23/Myo5b/Dchs1/Ezr/Prnp/Cacna1a/Exoc4/Cpe/Cib1/Rilpl1/Jup/Tiam1/Camk2b/Ramp1/Clasp2/Golga7b/Ncf1/Epha3/Camk2d/Pdzd11/Dusp18/Arhgef9/Zdhhc14/Anxa2/Flot2/Dennd4c/Cdh2/Etv5/Actr3/Camk2a/Reln/Fzd9/Ppp2r5a/Myo5a/Prkcz/Snap47/Bax/Kcnb2/Cask/Zfyve27/Gas6/Capn3/Reep1/Glra3/Itgb1/Atp1b3/Cnst/Rab10/Pls1/Rhoq/Srp9/Mgea5/Ppfia1/Rack1/Zdhhc9/Vti1b/Map7/Dpp6/Get4/Ldlrap1/Grin1/Vamp8/Camk2g/Rhog/Kif13a/Gph…	262	154	ENSMUSG00000036304/ENSMUSG00000025885/ENSMUSG00000036862/ENSMUSG00000052397/ENSMUSG00000079037/ENSMUSG00000034656/ENSMUSG00000029763/ENSMUSG00000037852/ENSMUSG00000030538/ENSMUSG00000001552/ENSMUSG00000002489/ENSMUSG00000034353/ENSMUSG00000033392/ENSMUSG00000042532/ENSMUSG00000015950/ENSMUSG00000052504/ENSMUSG00000053819/ENSMUSG00000015668/ENSMUSG00000047205/ENSMUSG00000034265/ENSMUSG00000032231/…	108	ENSMUSG00000029392/ENSMUSG00000057897/ENSMUSG00000025656/ENSMUSG00000038024/ENSMUSG00000024617/ENSMUSG00000049551/ENSMUSG00000079110/ENSMUSG00000052852/ENSMUSG00000038949/ENSMUSG00000020671/ENSMUSG00000025220/ENSMUSG00000037519/ENSMUSG00000036985/ENSMUSG00000019996/ENSMUSG00000021820/ENSMUSG00000021375/ENSMUSG00000047454/ENSMUSG00000049550/ENSMUSG00000025340/ENSMUSG00000037712/ENSMUSG00000020315/…
BP	GO:0010631	epithelial cell migration	153/7533	248/16156	1.10979e-06	0.000209644	ENSMUSG00000031486/ENSMUSG00000044447/ENSMUSG00000030538/ENSMUSG00000001552/ENSMUSG00000057554/ENSMUSG00000033392/ENSMUSG00000000440/ENSMUSG00000035725/ENSMUSG00000025810/ENSMUSG00000004951/ENSMUSG00000013076/ENSMUSG00000037225/ENSMUSG00000027087/ENSMUSG00000021732/ENSMUSG00000052684/ENSMUSG00000028883/ENSMUSG00000026923/ENSMUSG00000004655/ENSMUSG00000004508/ENSMUSG00000025809/ENSMUSG00000025351/…	Adgra2/Dock5/Cib1/Jup/Lgals8/Clasp2/Pparg/Prkx/Nrp1/Hspb1/Amotl1/Fgf2/Itgav/Fgf10/Jun/Sema3a/Notch1/Aqp1/Gab2/Itgb1/Cd63/Ptprg/Jcad/Pxn/Gipc1/Calr/Fgfr1/Ppard/Gpx1/Adam9/Tgfbr2/Pten/Vegfa/Agt/Wdpcp/Itgb1bp1/Pdcd6/Flt4/Patz1/Mmrn2/Grem1/Prcp/Marveld3/Prkce/Ptprm/Fgf1/Card10/Tek/Pfn1/Adam8/Scarb1/Efnb2/Ptpn11/Macf1/Vhl/Stat5a/Vash1/Vegfc/Map2k3/Amot/Rab13/Ptp4a3/Dock1/Nup93/Nanos1/Nov/Pik3c2a/Nfe2l…	153	68	ENSMUSG00000031486/ENSMUSG00000044447/ENSMUSG00000030538/ENSMUSG00000001552/ENSMUSG00000057554/ENSMUSG00000033392/ENSMUSG00000000440/ENSMUSG00000035725/ENSMUSG00000004951/ENSMUSG00000027087/ENSMUSG00000021732/ENSMUSG00000028883/ENSMUSG00000004508/ENSMUSG00000025809/ENSMUSG00000025351/ENSMUSG00000019433/ENSMUSG00000003814/ENSMUSG00000063856/ENSMUSG00000031555/ENSMUSG00000013663/ENSMUSG00000020319/…	85	ENSMUSG00000025810/ENSMUSG00000013076/ENSMUSG00000037225/ENSMUSG00000052684/ENSMUSG00000026923/ENSMUSG00000004655/ENSMUSG00000021745/ENSMUSG00000033960/ENSMUSG00000029528/ENSMUSG00000031565/ENSMUSG00000002250/ENSMUSG00000032440/ENSMUSG00000023951/ENSMUSG00000031980/ENSMUSG00000020357/ENSMUSG00000020453/ENSMUSG00000041445/ENSMUSG00000045038/ENSMUSG00000033278/ENSMUSG00000036585/ENSMUSG00000033170/…
BP	GO:0006936	muscle contraction	157/7533	256/16156	1.35138e-06	0.000247302	ENSMUSG00000068614/ENSMUSG00000042451/ENSMUSG00000026418/ENSMUSG00000020908/ENSMUSG00000044447/ENSMUSG00000042626/ENSMUSG00000027107/ENSMUSG00000027071/ENSMUSG00000001552/ENSMUSG00000015950/ENSMUSG00000064179/ENSMUSG00000053819/ENSMUSG00000033161/ENSMUSG00000030554/ENSMUSG00000061086/ENSMUSG00000045875/ENSMUSG00000026251/ENSMUSG00000040118/ENSMUSG00000054640/ENSMUSG00000041189/ENSMUSG00000055775/…	Actc1/Mybph/Tnni1/Myh3/Dock5/Shc1/Chrna1/P2rx3/Jup/Ncf1/Tnnt1/Camk2d/Atp1a1/Synm/Myl4/Adra1a/Chrnd/Cacna2d1/Slc8a1/Chrnb1/Myh8/Tnnc1/Tnnt2/Mylk2/Chrng/Tmod1/Atp2a2/Slc8a3/Actn3/Chrm3/Myom2/Dmd/Trdn/Hdac4/F2r/Clcn1/Rgs2/Akap6/Snta1/Ryr1/Calcrl/Grip2/Tpm2/Tmod4/Ctnna3/Cttn/Slc9a1/Atp2a1/Myl2/Hsbp1/Pde4b/Pde4d/Obsl1/Lmod1/Npy1r/Cacna1s/Fkbp1a/Agt/Nedd4l/Stac/Gucy1a1/Myh1/Hcn4/Flna/Arhgap42/Ucn/Kcna5…	157	69	ENSMUSG00000068614/ENSMUSG00000042451/ENSMUSG00000026418/ENSMUSG00000020908/ENSMUSG00000044447/ENSMUSG00000042626/ENSMUSG00000027107/ENSMUSG00000027071/ENSMUSG00000001552/ENSMUSG00000015950/ENSMUSG00000064179/ENSMUSG00000053819/ENSMUSG00000033161/ENSMUSG00000061086/ENSMUSG00000045875/ENSMUSG00000026251/ENSMUSG00000041189/ENSMUSG00000055775/ENSMUSG00000091898/ENSMUSG00000026414/ENSMUSG00000026253/…	88	ENSMUSG00000030554/ENSMUSG00000040118/ENSMUSG00000054640/ENSMUSG00000027470/ENSMUSG00000028328/ENSMUSG00000079055/ENSMUSG00000006457/ENSMUSG00000031461/ENSMUSG00000045103/ENSMUSG00000019787/ENSMUSG00000026313/ENSMUSG00000029862/ENSMUSG00000030592/ENSMUSG00000059588/ENSMUSG00000030098/ENSMUSG00000028464/ENSMUSG00000005628/ENSMUSG00000060843/ENSMUSG00000030730/ENSMUSG00000028525/ENSMUSG00000021699/…
BP	GO:0009896	positive regulation of catabolic process	219/7533	373/16156	1.44087e-06	0.000255689	ENSMUSG00000052397/ENSMUSG00000032009/ENSMUSG00000000266/ENSMUSG00000022037/ENSMUSG00000033307/ENSMUSG00000055493/ENSMUSG00000055782/ENSMUSG00000028017/ENSMUSG00000027761/ENSMUSG00000043154/ENSMUSG00000011305/ENSMUSG00000037474/ENSMUSG00000031519/ENSMUSG00000029512/ENSMUSG00000037104/ENSMUSG00000024425/ENSMUSG00000039753/ENSMUSG00000032741/ENSMUSG00000025241/ENSMUSG00000036913/ENSMUSG00000006457/…	Ezr/Sesn3/Mid2/Clu/Mif/Epm2a/Abcd2/Egf/Aadac/Ppp2r3a/Plin5/Dtl/Asb5/Ulk1/Socs5/Ndfip1/Fbxl5/Tpcn1/Fyco1/Trim67/Actn3/Aurka/Hk2/Nod1/Bax/Ticam1/Tnfrsf1b/Ldlr/Rgma/Scoc/Cpeb3/Pink1/Fbxo22/Abhd5/Edem2/Tnrc6c/Rack1/Pip4k2b/Smurf2/Tnrc6b/Atpif1/Polr2g/Rgn/Bnip3/Gsk3b/Prkaa2/Adam9/Hsp90aa1/Sorl1/Svip/Rab12/Tsc1/Pten/Oaz1/Rnf19a/Gclc/Herpud1/Nedd4l/C9orf72/Bcap31/Rnf114/Pip4k2a/Pabpc1/Pum1/Cd81/CAAA0111…	219	86	ENSMUSG00000052397/ENSMUSG00000032009/ENSMUSG00000000266/ENSMUSG00000033307/ENSMUSG00000027761/ENSMUSG00000037474/ENSMUSG00000037104/ENSMUSG00000024425/ENSMUSG00000039753/ENSMUSG00000036913/ENSMUSG00000027496/ENSMUSG00000003873/ENSMUSG00000047123/ENSMUSG00000028599/ENSMUSG00000063253/ENSMUSG00000032309/ENSMUSG00000038312/ENSMUSG00000020372/ENSMUSG00000054428/ENSMUSG00000071662/ENSMUSG00000023070/…	133	ENSMUSG00000022037/ENSMUSG00000055493/ENSMUSG00000055782/ENSMUSG00000028017/ENSMUSG00000043154/ENSMUSG00000011305/ENSMUSG00000031519/ENSMUSG00000029512/ENSMUSG00000032741/ENSMUSG00000025241/ENSMUSG00000006457/ENSMUSG00000000628/ENSMUSG00000038058/ENSMUSG00000032193/ENSMUSG00000070509/ENSMUSG00000039652/ENSMUSG00000028756/ENSMUSG00000032540/ENSMUSG00000025571/ENSMUSG00000018547/ENSMUSG00000018363/…
BP	GO:0090132	epithelium migration	153/7533	249/16156	1.56097e-06	0.000268855	ENSMUSG00000031486/ENSMUSG00000044447/ENSMUSG00000030538/ENSMUSG00000001552/ENSMUSG00000057554/ENSMUSG00000033392/ENSMUSG00000000440/ENSMUSG00000035725/ENSMUSG00000025810/ENSMUSG00000004951/ENSMUSG00000013076/ENSMUSG00000037225/ENSMUSG00000027087/ENSMUSG00000021732/ENSMUSG00000052684/ENSMUSG00000028883/ENSMUSG00000026923/ENSMUSG00000004655/ENSMUSG00000004508/ENSMUSG00000025809/ENSMUSG00000025351/…	Adgra2/Dock5/Cib1/Jup/Lgals8/Clasp2/Pparg/Prkx/Nrp1/Hspb1/Amotl1/Fgf2/Itgav/Fgf10/Jun/Sema3a/Notch1/Aqp1/Gab2/Itgb1/Cd63/Ptprg/Jcad/Pxn/Gipc1/Calr/Fgfr1/Ppard/Gpx1/Adam9/Tgfbr2/Pten/Vegfa/Agt/Wdpcp/Itgb1bp1/Pdcd6/Flt4/Patz1/Mmrn2/Grem1/Prcp/Marveld3/Prkce/Ptprm/Fgf1/Card10/Tek/Pfn1/Adam8/Scarb1/Efnb2/Ptpn11/Macf1/Vhl/Stat5a/Vash1/Vegfc/Map2k3/Amot/Rab13/Ptp4a3/Dock1/Nup93/Nanos1/Nov/Pik3c2a/Nfe2l…	153	68	ENSMUSG00000031486/ENSMUSG00000044447/ENSMUSG00000030538/ENSMUSG00000001552/ENSMUSG00000057554/ENSMUSG00000033392/ENSMUSG00000000440/ENSMUSG00000035725/ENSMUSG00000004951/ENSMUSG00000027087/ENSMUSG00000021732/ENSMUSG00000028883/ENSMUSG00000004508/ENSMUSG00000025809/ENSMUSG00000025351/ENSMUSG00000019433/ENSMUSG00000003814/ENSMUSG00000063856/ENSMUSG00000031555/ENSMUSG00000013663/ENSMUSG00000020319/…	85	ENSMUSG00000025810/ENSMUSG00000013076/ENSMUSG00000037225/ENSMUSG00000052684/ENSMUSG00000026923/ENSMUSG00000004655/ENSMUSG00000021745/ENSMUSG00000033960/ENSMUSG00000029528/ENSMUSG00000031565/ENSMUSG00000002250/ENSMUSG00000032440/ENSMUSG00000023951/ENSMUSG00000031980/ENSMUSG00000020357/ENSMUSG00000020453/ENSMUSG00000041445/ENSMUSG00000045038/ENSMUSG00000033278/ENSMUSG00000036585/ENSMUSG00000033170/…
BP	GO:0043542	endothelial cell migration	112/7533	174/16156	1.65324e-06	0.00027661	ENSMUSG00000031486/ENSMUSG00000030538/ENSMUSG00000001552/ENSMUSG00000057554/ENSMUSG00000000440/ENSMUSG00000035725/ENSMUSG00000025810/ENSMUSG00000004951/ENSMUSG00000013076/ENSMUSG00000037225/ENSMUSG00000027087/ENSMUSG00000026923/ENSMUSG00000025809/ENSMUSG00000033960/ENSMUSG00000029528/ENSMUSG00000019433/ENSMUSG00000003814/ENSMUSG00000031565/ENSMUSG00000063856/ENSMUSG00000013663/ENSMUSG00000023951/…	Adgra2/Cib1/Jup/Lgals8/Pparg/Prkx/Nrp1/Hspb1/Amotl1/Fgf2/Itgav/Notch1/Itgb1/Jcad/Pxn/Gipc1/Calr/Fgfr1/Gpx1/Pten/Vegfa/Agt/Itgb1bp1/Pdcd6/Flt4/Patz1/Mmrn2/Grem1/Prcp/Ptprm/Fgf1/Card10/Tek/Adam8/Scarb1/Efnb2/Vhl/Stat5a/Vash1/Vegfc/Map2k3/Amot/Rab13/Ptp4a3/Nov/Pik3c2a/Nfe2l2/Apoe/Mecp2/Sema5a/Hdac7/Stard13/Map3k3/Dll4/Kdr/Pecam1/Rgcc/Hdac5/Svbp/Ephb4/Nus1/Bmp4/Zc3h12a/Bmpr2/Ptgs2/Plekhg5/Angpt1/Cxcl…	112	48	ENSMUSG00000031486/ENSMUSG00000030538/ENSMUSG00000001552/ENSMUSG00000057554/ENSMUSG00000000440/ENSMUSG00000035725/ENSMUSG00000004951/ENSMUSG00000027087/ENSMUSG00000025809/ENSMUSG00000019433/ENSMUSG00000003814/ENSMUSG00000063856/ENSMUSG00000013663/ENSMUSG00000062352/ENSMUSG00000021576/ENSMUSG00000074934/ENSMUSG00000061119/ENSMUSG00000025473/ENSMUSG00000033933/ENSMUSG00000031520/ENSMUSG00000018932/…	64	ENSMUSG00000025810/ENSMUSG00000013076/ENSMUSG00000037225/ENSMUSG00000026923/ENSMUSG00000033960/ENSMUSG00000029528/ENSMUSG00000031565/ENSMUSG00000023951/ENSMUSG00000031980/ENSMUSG00000020357/ENSMUSG00000020453/ENSMUSG00000041445/ENSMUSG00000033278/ENSMUSG00000036585/ENSMUSG00000033170/ENSMUSG00000006386/ENSMUSG00000037936/ENSMUSG00000001300/ENSMUSG00000004043/ENSMUSG00000021256/ENSMUSG00000059895/…
BP	GO:1903320	regulation of protein modification by small protein conjugation or removal	131/7533	209/16156	1.93506e-06	0.000314769	ENSMUSG00000041736/ENSMUSG00000020844/ENSMUSG00000054115/ENSMUSG00000036940/ENSMUSG00000020634/ENSMUSG00000073616/ENSMUSG00000024425/ENSMUSG00000057113/ENSMUSG00000026430/ENSMUSG00000058558/ENSMUSG00000053253/ENSMUSG00000047123/ENSMUSG00000055866/ENSMUSG00000079110/ENSMUSG00000048787/ENSMUSG00000026313/ENSMUSG00000041556/ENSMUSG00000061477/ENSMUSG00000028756/ENSMUSG00000034636/ENSMUSG00000037487/…	Tspo/Nxn/Skp2/Kdm1a/Ubxn2a/Cops9/Ndfip1/Npm1/Rassf5/Rpl5/Ndfip2/Ticam1/Per2/Capn3/Dcun1d3/Hdac4/Fbxo2/Rps7/Pink1/Zyg11b/Ubr5/Mapk9/Ubxn1/Trip12/Hspa5/Sox4/Hsp90aa1/Hsp90ab1/Ctr9/Pten/Fkbp1a/Gclc/Herpud1/Ube2i/Pdcd6/Dnaja3/Cdc14b/Derl1/Rpl23/Prkce/Zer1/Itch/Fem1b/Rps3/Kdm2a/Ahrr/Nop53/Arnt/Psmd10/Commd1/Ufl1/Usp4/Wfs1/Otud4/Vps28/Ube2s/Cdk5/Plaa/Xiap/Chp1/Tnip1/Dnaja1/Adrb2/Trib1/Dcun1d5/Wdr48/Nsm…	131	75	ENSMUSG00000041736/ENSMUSG00000020844/ENSMUSG00000054115/ENSMUSG00000036940/ENSMUSG00000073616/ENSMUSG00000024425/ENSMUSG00000057113/ENSMUSG00000026430/ENSMUSG00000058558/ENSMUSG00000053253/ENSMUSG00000047123/ENSMUSG00000048787/ENSMUSG00000041556/ENSMUSG00000061477/ENSMUSG00000071655/ENSMUSG00000026864/ENSMUSG00000076431/ENSMUSG00000021270/ENSMUSG00000023944/ENSMUSG00000005609/ENSMUSG00000013663/…	56	ENSMUSG00000020634/ENSMUSG00000055866/ENSMUSG00000079110/ENSMUSG00000026313/ENSMUSG00000028756/ENSMUSG00000034636/ENSMUSG00000037487/ENSMUSG00000020366/ENSMUSG00000026219/ENSMUSG00000032350/ENSMUSG00000031770/ENSMUSG00000004069/ENSMUSG00000033102/ENSMUSG00000045038/ENSMUSG00000039686/ENSMUSG00000027598/ENSMUSG00000054611/ENSMUSG00000015522/ENSMUSG00000040359/ENSMUSG00000039474/ENSMUSG00000036990/…
BP	GO:0032970	regulation of actin filament-based process	214/7533	365/16156	2.17359e-06	0.00033623	ENSMUSG00000021326/ENSMUSG00000042895/ENSMUSG00000067653/ENSMUSG00000021676/ENSMUSG00000001552/ENSMUSG00000032402/ENSMUSG00000033392/ENSMUSG00000028832/ENSMUSG00000052504/ENSMUSG00000033161/ENSMUSG00000091898/ENSMUSG00000025810/ENSMUSG00000079523/ENSMUSG00000054855/ENSMUSG00000026414/ENSMUSG00000089768/ENSMUSG00000027470/ENSMUSG00000048915/ENSMUSG00000040852/ENSMUSG00000002233/ENSMUSG00000028328/…	Trim27/Abra/Ankrd23/Iqgap2/Jup/Smad3/Clasp2/Stmn1/Epha3/Atp1a1/Tnnc1/Nrp1/Tmsb10/Rnd1/Tnnt2/Tmsb15b1/Mylk2/Efna5/Plekhh2/Rhoc/Tmod1/Wdr1/Atp2a2/Wnt11/Actr3/Hras/Synpo/Sorbs3/Kank1/Bst2/Rhobtb1/Arpc3/Rhobtb3/Brk1/Rhoq/Akap6/Ppfia1/Rnd3/Ep300/Ccl27a/Dlc1/Rhobtb2/Pxn/Arpc5l/Tmod4/Ctnna3/Cttn/Arhgap35/F2rl1/Rhog/Gmfb/Cdk5r1/Sptbn1/Pde4b/Pde4d/Arpc2/Lmod1/Tsc1/Shank3/S1pr1/Cdc42/Neb/Itgb1bp1/Fgf13/C9o…	214	101	ENSMUSG00000021326/ENSMUSG00000042895/ENSMUSG00000021676/ENSMUSG00000001552/ENSMUSG00000033392/ENSMUSG00000028832/ENSMUSG00000052504/ENSMUSG00000033161/ENSMUSG00000091898/ENSMUSG00000079523/ENSMUSG00000054855/ENSMUSG00000026414/ENSMUSG00000089768/ENSMUSG00000048915/ENSMUSG00000040852/ENSMUSG00000002233/ENSMUSG00000005103/ENSMUSG00000029467/ENSMUSG00000026341/ENSMUSG00000025499/ENSMUSG00000046718/…	113	ENSMUSG00000067653/ENSMUSG00000032402/ENSMUSG00000025810/ENSMUSG00000027470/ENSMUSG00000028328/ENSMUSG00000015957/ENSMUSG00000043079/ENSMUSG00000022091/ENSMUSG00000032702/ENSMUSG00000019944/ENSMUSG00000021589/ENSMUSG00000037519/ENSMUSG00000055024/ENSMUSG00000031523/ENSMUSG00000022075/ENSMUSG00000029528/ENSMUSG00000005628/ENSMUSG00000060843/ENSMUSG00000058230/ENSMUSG00000020315/ENSMUSG00000028525/…
BP	GO:0090130	tissue migration	153/7533	250/16156	2.18182e-06	0.00033623	ENSMUSG00000031486/ENSMUSG00000044447/ENSMUSG00000030538/ENSMUSG00000001552/ENSMUSG00000057554/ENSMUSG00000033392/ENSMUSG00000000440/ENSMUSG00000035725/ENSMUSG00000025810/ENSMUSG00000004951/ENSMUSG00000013076/ENSMUSG00000037225/ENSMUSG00000027087/ENSMUSG00000021732/ENSMUSG00000052684/ENSMUSG00000028883/ENSMUSG00000026923/ENSMUSG00000004655/ENSMUSG00000004508/ENSMUSG00000025809/ENSMUSG00000025351/…	Adgra2/Dock5/Cib1/Jup/Lgals8/Clasp2/Pparg/Prkx/Nrp1/Hspb1/Amotl1/Fgf2/Itgav/Fgf10/Jun/Sema3a/Notch1/Aqp1/Gab2/Itgb1/Cd63/Ptprg/Jcad/Pxn/Gipc1/Calr/Fgfr1/Ppard/Gpx1/Adam9/Tgfbr2/Pten/Vegfa/Agt/Wdpcp/Itgb1bp1/Pdcd6/Flt4/Patz1/Mmrn2/Grem1/Prcp/Marveld3/Prkce/Ptprm/Fgf1/Card10/Tek/Pfn1/Adam8/Scarb1/Efnb2/Ptpn11/Macf1/Vhl/Stat5a/Vash1/Vegfc/Map2k3/Amot/Rab13/Ptp4a3/Dock1/Nup93/Nanos1/Nov/Pik3c2a/Nfe2l…	153	68	ENSMUSG00000031486/ENSMUSG00000044447/ENSMUSG00000030538/ENSMUSG00000001552/ENSMUSG00000057554/ENSMUSG00000033392/ENSMUSG00000000440/ENSMUSG00000035725/ENSMUSG00000004951/ENSMUSG00000027087/ENSMUSG00000021732/ENSMUSG00000028883/ENSMUSG00000004508/ENSMUSG00000025809/ENSMUSG00000025351/ENSMUSG00000019433/ENSMUSG00000003814/ENSMUSG00000063856/ENSMUSG00000031555/ENSMUSG00000013663/ENSMUSG00000020319/…	85	ENSMUSG00000025810/ENSMUSG00000013076/ENSMUSG00000037225/ENSMUSG00000052684/ENSMUSG00000026923/ENSMUSG00000004655/ENSMUSG00000021745/ENSMUSG00000033960/ENSMUSG00000029528/ENSMUSG00000031565/ENSMUSG00000002250/ENSMUSG00000032440/ENSMUSG00000023951/ENSMUSG00000031980/ENSMUSG00000020357/ENSMUSG00000020453/ENSMUSG00000041445/ENSMUSG00000045038/ENSMUSG00000033278/ENSMUSG00000036585/ENSMUSG00000033170/…
BP	GO:0003013	circulatory system process	241/7533	418/16156	3.00475e-06	0.000423468	ENSMUSG00000068614/ENSMUSG00000026418/ENSMUSG00000027030/ENSMUSG00000051980/ENSMUSG00000044447/ENSMUSG00000042626/ENSMUSG00000017631/ENSMUSG00000044080/ENSMUSG00000053719/ENSMUSG00000001552/ENSMUSG00000032402/ENSMUSG00000026480/ENSMUSG00000003476/ENSMUSG00000064179/ENSMUSG00000025026/ENSMUSG00000031007/ENSMUSG00000022865/ENSMUSG00000053819/ENSMUSG00000028988/ENSMUSG00000033161/ENSMUSG00000061086/…	Actc1/Tnni1/Stk39/Casr/Dock5/Shc1/Abr/S100a1/Klk1b26/Jup/Smad3/Ncf2/Crhr2/Tnnt1/Add3/Atp6ap2/Cxadr/Camk2d/Ctnnbip1/Atp1a1/Myl4/Mif/Pparg/Adra1a/Cacna2d1/Slc8a1/Manf/Tnnc1/Th/Srebf1/Tnnt2/Ece1/Epas1/Jak2/Klk1/Npr3/Atp2a2/Ephx2/Klk1b24/Sema3a/Chrm3/Dmd/Per2/Gas6/Trdn/Klk1b21/Hdac4/F2r/Rgs2/Tmem65/Akap6/Snta1/Agtr2/Grip2/Ctnna3/Nav2/Klk1b3/Ppard/Arhgap35/F2rl1/Rps6ka2/Slc9a1/Gpx1/Uts2b/Myl2/Smtnl1/P…	241	122	ENSMUSG00000068614/ENSMUSG00000026418/ENSMUSG00000027030/ENSMUSG00000051980/ENSMUSG00000044447/ENSMUSG00000042626/ENSMUSG00000017631/ENSMUSG00000044080/ENSMUSG00000053719/ENSMUSG00000001552/ENSMUSG00000026480/ENSMUSG00000003476/ENSMUSG00000064179/ENSMUSG00000025026/ENSMUSG00000031007/ENSMUSG00000022865/ENSMUSG00000053819/ENSMUSG00000028988/ENSMUSG00000033161/ENSMUSG00000061086/ENSMUSG00000033307/…	119	ENSMUSG00000032402/ENSMUSG00000040118/ENSMUSG00000054640/ENSMUSG00000020538/ENSMUSG00000057530/ENSMUSG00000024140/ENSMUSG00000024789/ENSMUSG00000022206/ENSMUSG00000022040/ENSMUSG00000045103/ENSMUSG00000055866/ENSMUSG00000019787/ENSMUSG00000026313/ENSMUSG00000062373/ENSMUSG00000030098/ENSMUSG00000060843/ENSMUSG00000002250/ENSMUSG00000058230/ENSMUSG00000023809/ENSMUSG00000028525/ENSMUSG00000042284/…
BP	GO:0008015	blood circulation	239/7533	414/16156	2.89497e-06	0.000423468	ENSMUSG00000068614/ENSMUSG00000026418/ENSMUSG00000027030/ENSMUSG00000051980/ENSMUSG00000044447/ENSMUSG00000042626/ENSMUSG00000017631/ENSMUSG00000044080/ENSMUSG00000053719/ENSMUSG00000001552/ENSMUSG00000032402/ENSMUSG00000026480/ENSMUSG00000003476/ENSMUSG00000064179/ENSMUSG00000025026/ENSMUSG00000031007/ENSMUSG00000022865/ENSMUSG00000053819/ENSMUSG00000028988/ENSMUSG00000033161/ENSMUSG00000061086/…	Actc1/Tnni1/Stk39/Casr/Dock5/Shc1/Abr/S100a1/Klk1b26/Jup/Smad3/Ncf2/Crhr2/Tnnt1/Add3/Atp6ap2/Cxadr/Camk2d/Ctnnbip1/Atp1a1/Myl4/Mif/Pparg/Adra1a/Cacna2d1/Slc8a1/Manf/Tnnc1/Th/Srebf1/Tnnt2/Ece1/Epas1/Jak2/Klk1/Npr3/Atp2a2/Ephx2/Klk1b24/Sema3a/Chrm3/Dmd/Per2/Gas6/Trdn/Klk1b21/Hdac4/F2r/Rgs2/Tmem65/Akap6/Snta1/Agtr2/Grip2/Ctnna3/Nav2/Klk1b3/Ppard/Arhgap35/F2rl1/Rps6ka2/Slc9a1/Gpx1/Uts2b/Myl2/Smtnl1/P…	239	122	ENSMUSG00000068614/ENSMUSG00000026418/ENSMUSG00000027030/ENSMUSG00000051980/ENSMUSG00000044447/ENSMUSG00000042626/ENSMUSG00000017631/ENSMUSG00000044080/ENSMUSG00000053719/ENSMUSG00000001552/ENSMUSG00000026480/ENSMUSG00000003476/ENSMUSG00000064179/ENSMUSG00000025026/ENSMUSG00000031007/ENSMUSG00000022865/ENSMUSG00000053819/ENSMUSG00000028988/ENSMUSG00000033161/ENSMUSG00000061086/ENSMUSG00000033307/…	117	ENSMUSG00000032402/ENSMUSG00000040118/ENSMUSG00000054640/ENSMUSG00000020538/ENSMUSG00000057530/ENSMUSG00000024140/ENSMUSG00000024789/ENSMUSG00000022206/ENSMUSG00000022040/ENSMUSG00000045103/ENSMUSG00000055866/ENSMUSG00000019787/ENSMUSG00000026313/ENSMUSG00000062373/ENSMUSG00000030098/ENSMUSG00000060843/ENSMUSG00000002250/ENSMUSG00000058230/ENSMUSG00000023809/ENSMUSG00000028525/ENSMUSG00000042284/…
BP	GO:0048588	developmental cell growth	139/7533	225/16156	3.03825e-06	0.000423468	ENSMUSG00000052276/ENSMUSG00000026833/ENSMUSG00000025885/ENSMUSG00000031292/ENSMUSG00000038299/ENSMUSG00000002489/ENSMUSG00000018411/ENSMUSG00000033392/ENSMUSG00000021068/ENSMUSG00000027797/ENSMUSG00000031626/ENSMUSG00000036832/ENSMUSG00000052727/ENSMUSG00000053819/ENSMUSG00000045875/ENSMUSG00000028273/ENSMUSG00000048482/ENSMUSG00000036940/ENSMUSG00000020230/ENSMUSG00000029005/ENSMUSG00000025810/…	Ostn/Olfm1/Myo5b/Cdkl5/Wdr36/Tiam1/Mapt/Clasp2/Nin/Dclk1/Sorbs2/Lpar3/Map1b/Camk2d/Adra1a/Pdlim5/Bdnf/Kdm1a/Prmt2/Draxin/Nrp1/Jade2/Ulk1/Efna5/Syt17/Actr3/Tnr/Islr2/Sema3a/Trpv2/Syt3/Aurka/Prkcz/Sema3d/Sema3b/Zfyve27/Rgma/Itgb1/Ddr1/App/Akap6/Ep300/Agtr2/Sema4d/Wnt3/Cttn/Gsk3b/Cdk5r1/Epha7/Rims1/Tgfbr2/Vegfa/Agt/Nedd4l/Fgf13/C9orf72/Kmt2d/Pak1/Flrt1/Usp9x/Cobl/Eif4g2/Igf1/Itsn2/Slit1/Fxn/Ntn1/Aat…	139	71	ENSMUSG00000052276/ENSMUSG00000026833/ENSMUSG00000025885/ENSMUSG00000031292/ENSMUSG00000038299/ENSMUSG00000002489/ENSMUSG00000033392/ENSMUSG00000021068/ENSMUSG00000027797/ENSMUSG00000036832/ENSMUSG00000052727/ENSMUSG00000053819/ENSMUSG00000045875/ENSMUSG00000028273/ENSMUSG00000048482/ENSMUSG00000036940/ENSMUSG00000020230/ENSMUSG00000029005/ENSMUSG00000048915/ENSMUSG00000058420/ENSMUSG00000026341/…	68	ENSMUSG00000018411/ENSMUSG00000031626/ENSMUSG00000025810/ENSMUSG00000020387/ENSMUSG00000029512/ENSMUSG00000030731/ENSMUSG00000057969/ENSMUSG00000070509/ENSMUSG00000003534/ENSMUSG00000055024/ENSMUSG00000021451/ENSMUSG00000022812/ENSMUSG00000032440/ENSMUSG00000023951/ENSMUSG00000031980/ENSMUSG00000048154/ENSMUSG00000047787/ENSMUSG00000031010/ENSMUSG00000020173/ENSMUSG00000005610/ENSMUSG00000020053/…
BP	GO:0001666	response to hypoxia	115/7533	181/16156	3.10948e-06	0.000423468	ENSMUSG00000027071/ENSMUSG00000035232/ENSMUSG00000024924/ENSMUSG00000032402/ENSMUSG00000053819/ENSMUSG00000047139/ENSMUSG00000031490/ENSMUSG00000054640/ENSMUSG00000020230/ENSMUSG00000000214/ENSMUSG00000057530/ENSMUSG00000024140/ENSMUSG00000032648/ENSMUSG00000029648/ENSMUSG00000079055/ENSMUSG00000025612/ENSMUSG00000026923/ENSMUSG00000004655/ENSMUSG00000042650/ENSMUSG00000028756/ENSMUSG00000030592/…	P2rx3/Pdk3/Vldlr/Smad3/Camk2d/Cd24a/Eif4ebp1/Slc8a1/Prmt2/Th/Ece1/Epas1/Pygm/Flt1/Slc8a3/Bach1/Notch1/Aqp1/Alkbh5/Pink1/Ryr1/Ep300/Hsp90b1/Trp53/Usp19/Ppard/Slc2a4/Alas2/Camk2g/Bnip3/Cat/Slc9a1/Sox4/Nfatc3/Tmbim6/Acot2/Pten/Vegfa/Ddah1/Pak1/Hif1an/Nol3/Smad4/Prkce/Itpr2/Pml/Atm/Chchd2/Adam8/Vhl/Vegfc/Arnt2/Vegfd/Kcnma1/Nop53/Grin2b/Rora/Arnt/Commd1/Nfe2l2/Cpeb1/Mecp2/Raf1/Hyou1/Adrb2/Pdk1/Ucp3/Kd…	115	43	ENSMUSG00000027071/ENSMUSG00000035232/ENSMUSG00000053819/ENSMUSG00000031490/ENSMUSG00000020230/ENSMUSG00000000214/ENSMUSG00000020048/ENSMUSG00000059552/ENSMUSG00000028854/ENSMUSG00000076431/ENSMUSG00000023010/ENSMUSG00000013663/ENSMUSG00000030774/ENSMUSG00000014776/ENSMUSG00000036986/ENSMUSG00000070493/ENSMUSG00000025473/ENSMUSG00000033933/ENSMUSG00000031520/ENSMUSG00000063142/ENSMUSG00000041560/…	72	ENSMUSG00000024924/ENSMUSG00000032402/ENSMUSG00000047139/ENSMUSG00000054640/ENSMUSG00000057530/ENSMUSG00000024140/ENSMUSG00000032648/ENSMUSG00000029648/ENSMUSG00000079055/ENSMUSG00000025612/ENSMUSG00000026923/ENSMUSG00000004655/ENSMUSG00000042650/ENSMUSG00000028756/ENSMUSG00000030592/ENSMUSG00000055024/ENSMUSG00000006676/ENSMUSG00000002250/ENSMUSG00000018566/ENSMUSG00000025270/ENSMUSG00000021820/…
BP	GO:0061387	regulation of extent of cell growth	77/7533	113/16156	2.94675e-06	0.000423468	ENSMUSG00000026833/ENSMUSG00000025885/ENSMUSG00000031292/ENSMUSG00000038299/ENSMUSG00000018411/ENSMUSG00000033392/ENSMUSG00000036832/ENSMUSG00000052727/ENSMUSG00000048482/ENSMUSG00000029005/ENSMUSG00000025810/ENSMUSG00000029512/ENSMUSG00000048915/ENSMUSG00000026341/ENSMUSG00000015829/ENSMUSG00000051243/ENSMUSG00000028883/ENSMUSG00000018507/ENSMUSG00000040254/ENSMUSG00000057969/ENSMUSG00000018820/…	Olfm1/Myo5b/Cdkl5/Wdr36/Mapt/Clasp2/Lpar3/Map1b/Bdnf/Draxin/Nrp1/Ulk1/Efna5/Actr3/Tnr/Islr2/Sema3a/Trpv2/Sema3d/Sema3b/Zfyve27/Rgma/Ep300/Sema4d/Wnt3/Cttn/Gsk3b/Cdk5r1/Epha7/Vegfa/Fgf13/Pak1/Eif4g2/Slit1/Fxn/Ntn1/Aatk/Sema3g/Cxcl12/Rnf6/Ulk2/Plxna2/Apoe/Sema5a/Cdk5/Golga4/Ttl/Tnfrsf12a/Plxna4/Sema7a/Rab11a/Adnp/Sema3f/Dcx/Rab21/Megf8/L1cam/Bmpr2/Rpl4/Fn1/Ryk/Abl1/Mgll/Pafah1b1/Twf2/Gdi1/Spg20/Mag…	77	42	ENSMUSG00000026833/ENSMUSG00000025885/ENSMUSG00000031292/ENSMUSG00000038299/ENSMUSG00000033392/ENSMUSG00000036832/ENSMUSG00000052727/ENSMUSG00000048482/ENSMUSG00000029005/ENSMUSG00000048915/ENSMUSG00000026341/ENSMUSG00000015829/ENSMUSG00000051243/ENSMUSG00000028883/ENSMUSG00000018507/ENSMUSG00000040254/ENSMUSG00000018820/ENSMUSG00000000125/ENSMUSG00000031078/ENSMUSG00000048895/ENSMUSG00000028289/…	35	ENSMUSG00000018411/ENSMUSG00000025810/ENSMUSG00000029512/ENSMUSG00000057969/ENSMUSG00000070509/ENSMUSG00000055024/ENSMUSG00000021451/ENSMUSG00000022812/ENSMUSG00000023951/ENSMUSG00000005610/ENSMUSG00000020902/ENSMUSG00000025375/ENSMUSG00000021904/ENSMUSG00000061353/ENSMUSG00000029634/ENSMUSG00000004798/ENSMUSG00000026640/ENSMUSG00000038708/ENSMUSG00000029765/ENSMUSG00000038264/ENSMUSG00000051149/…
BP	GO:1901214	regulation of neuron death	189/7533	319/16156	3.3104e-06	0.000440584	ENSMUSG00000019768/ENSMUSG00000079037/ENSMUSG00000034656/ENSMUSG00000055737/ENSMUSG00000003849/ENSMUSG00000022510/ENSMUSG00000029392/ENSMUSG00000022037/ENSMUSG00000031765/ENSMUSG00000026480/ENSMUSG00000018411/ENSMUSG00000048482/ENSMUSG00000020300/ENSMUSG00000029005/ENSMUSG00000025810/ENSMUSG00000051159/ENSMUSG00000024789/ENSMUSG00000090223/ENSMUSG00000072964/ENSMUSG00000057113/ENSMUSG00000052684/…	Esr1/Prnp/Cacna1a/Ghr/Nqo1/Trp63/Rilpl1/Clu/Mt1/Ncf2/Mapt/Bdnf/Cpeb4/Draxin/Nrp1/Cited1/Jak2/Pcp4/Bhlhb9/Npm1/Jun/Itsn1/Hras/Fzd9/Ephb1/Prdx2/Bax/Hdac4/Ptpn5/F2r/Pink1/Xrcc2/Fas/Kdm2b/Hipk2/Parp1/Rack1/Ncoa7/Trp53/Mt3/Lgmn/Rras2/Grin1/Pitx3/Gsk3b/Nr4a3/Gpx1/Aars/Cdk5r1/Bad/Sorl1/Itga1/Epha7/Casp3/Hsp90ab1/Tsc1/Hsph1/Tbc1d24/Vegfa/Oxr1/Agt/Cdc42/Gclc/Ube2m/Bbc3/Esr2/Nono/Ucn/Igf1/Six4/Glp1r/Atm/Ro…	189	96	ENSMUSG00000019768/ENSMUSG00000079037/ENSMUSG00000034656/ENSMUSG00000003849/ENSMUSG00000022510/ENSMUSG00000031765/ENSMUSG00000026480/ENSMUSG00000048482/ENSMUSG00000029005/ENSMUSG00000051159/ENSMUSG00000090223/ENSMUSG00000072964/ENSMUSG00000057113/ENSMUSG00000025499/ENSMUSG00000032537/ENSMUSG00000005161/ENSMUSG00000003873/ENSMUSG00000030854/ENSMUSG00000048376/ENSMUSG00000028933/ENSMUSG00000024778/…	93	ENSMUSG00000055737/ENSMUSG00000029392/ENSMUSG00000022037/ENSMUSG00000018411/ENSMUSG00000020300/ENSMUSG00000025810/ENSMUSG00000024789/ENSMUSG00000052684/ENSMUSG00000022957/ENSMUSG00000049551/ENSMUSG00000026313/ENSMUSG00000028756/ENSMUSG00000029475/ENSMUSG00000061436/ENSMUSG00000026496/ENSMUSG00000025229/ENSMUSG00000022812/ENSMUSG00000031960/ENSMUSG00000049313/ENSMUSG00000042284/ENSMUSG00000026812/…
BP	GO:0060560	developmental growth involved in morphogenesis	145/7533	237/16156	4.0758e-06	0.000518867	ENSMUSG00000052276/ENSMUSG00000026833/ENSMUSG00000025885/ENSMUSG00000031292/ENSMUSG00000019768/ENSMUSG00000038299/ENSMUSG00000002489/ENSMUSG00000018411/ENSMUSG00000033392/ENSMUSG00000021068/ENSMUSG00000027797/ENSMUSG00000036832/ENSMUSG00000052727/ENSMUSG00000048482/ENSMUSG00000036940/ENSMUSG00000029005/ENSMUSG00000025810/ENSMUSG00000043154/ENSMUSG00000020387/ENSMUSG00000029512/ENSMUSG00000048915/…	Ostn/Olfm1/Myo5b/Cdkl5/Esr1/Wdr36/Tiam1/Mapt/Clasp2/Nin/Dclk1/Lpar3/Map1b/Bdnf/Kdm1a/Draxin/Nrp1/Ppp2r3a/Jade2/Ulk1/Efna5/Fgf10/Syt17/Wnt11/Actr3/Tnr/Islr2/Sema3a/Notch1/Trpv2/Syt3/Aurka/Prkcz/Sema3d/Sema3b/Zfyve27/Slc12a2/Rgma/Areg/Itgb1/Ddr1/App/Ep300/Sema4d/Wnt3/Cadm1/Cttn/Gsk3b/Cdk5r1/Epha7/Rims1/Tgfbr2/Tfap2c/Vegfa/S1pr1/Nedd4l/Fgf13/C9orf72/Pak1/Flrt1/Usp9x/Cobl/Bin3/Eif4g2/Fgf1/Itsn2/Six4/…	145	74	ENSMUSG00000052276/ENSMUSG00000026833/ENSMUSG00000025885/ENSMUSG00000031292/ENSMUSG00000019768/ENSMUSG00000038299/ENSMUSG00000002489/ENSMUSG00000033392/ENSMUSG00000021068/ENSMUSG00000027797/ENSMUSG00000036832/ENSMUSG00000052727/ENSMUSG00000048482/ENSMUSG00000036940/ENSMUSG00000029005/ENSMUSG00000048915/ENSMUSG00000021732/ENSMUSG00000058420/ENSMUSG00000026341/ENSMUSG00000015829/ENSMUSG00000051243/…	71	ENSMUSG00000018411/ENSMUSG00000025810/ENSMUSG00000043154/ENSMUSG00000020387/ENSMUSG00000029512/ENSMUSG00000015957/ENSMUSG00000026923/ENSMUSG00000030731/ENSMUSG00000057969/ENSMUSG00000024597/ENSMUSG00000070509/ENSMUSG00000003534/ENSMUSG00000055024/ENSMUSG00000021451/ENSMUSG00000022812/ENSMUSG00000032440/ENSMUSG00000023951/ENSMUSG00000045092/ENSMUSG00000047787/ENSMUSG00000031010/ENSMUSG00000020173/…
BP	GO:0031396	regulation of protein ubiquitination	113/7533	178/16156	4.00089e-06	0.000518867	ENSMUSG00000041736/ENSMUSG00000020844/ENSMUSG00000054115/ENSMUSG00000036940/ENSMUSG00000020634/ENSMUSG00000024425/ENSMUSG00000057113/ENSMUSG00000026430/ENSMUSG00000058558/ENSMUSG00000053253/ENSMUSG00000047123/ENSMUSG00000055866/ENSMUSG00000048787/ENSMUSG00000041556/ENSMUSG00000061477/ENSMUSG00000028756/ENSMUSG00000034636/ENSMUSG00000037487/ENSMUSG00000020366/ENSMUSG00000071655/ENSMUSG00000026219/…	Tspo/Nxn/Skp2/Kdm1a/Ubxn2a/Ndfip1/Npm1/Rassf5/Rpl5/Ndfip2/Ticam1/Per2/Dcun1d3/Fbxo2/Rps7/Pink1/Zyg11b/Ubr5/Mapk9/Ubxn1/Trip12/Hspa5/Sox4/Hsp90aa1/Hsp90ab1/Ctr9/Pten/Fkbp1a/Gclc/Herpud1/Pdcd6/Dnaja3/Cdc14b/Derl1/Rpl23/Prkce/Zer1/Fem1b/Rps3/Kdm2a/Psmd10/Commd1/Ufl1/Usp4/Wfs1/Vps28/Ube2s/Cdk5/Plaa/Xiap/Chp1/Dnaja1/Adrb2/Trib1/Dcun1d5/Wdr48/Nsmce3/Mtor/Ogt/Rpl11/Bcl10/Nhlrc1/Cav1/Rnf139/Svbp/Prickle1…	113	66	ENSMUSG00000041736/ENSMUSG00000020844/ENSMUSG00000054115/ENSMUSG00000036940/ENSMUSG00000024425/ENSMUSG00000057113/ENSMUSG00000026430/ENSMUSG00000058558/ENSMUSG00000053253/ENSMUSG00000047123/ENSMUSG00000048787/ENSMUSG00000041556/ENSMUSG00000061477/ENSMUSG00000071655/ENSMUSG00000026864/ENSMUSG00000076431/ENSMUSG00000021270/ENSMUSG00000023944/ENSMUSG00000005609/ENSMUSG00000013663/ENSMUSG00000032966/…	47	ENSMUSG00000020634/ENSMUSG00000055866/ENSMUSG00000028756/ENSMUSG00000034636/ENSMUSG00000037487/ENSMUSG00000020366/ENSMUSG00000026219/ENSMUSG00000032350/ENSMUSG00000031770/ENSMUSG00000004069/ENSMUSG00000033102/ENSMUSG00000045038/ENSMUSG00000039686/ENSMUSG00000054611/ENSMUSG00000040359/ENSMUSG00000039474/ENSMUSG00000025860/ENSMUSG00000032501/ENSMUSG00000032512/ENSMUSG00000028991/ENSMUSG00000034160/…
BP	GO:0045927	positive regulation of growth	154/7533	254/16156	4.36173e-06	0.000534096	ENSMUSG00000025885/ENSMUSG00000052397/ENSMUSG00000031292/ENSMUSG00000020919/ENSMUSG00000055737/ENSMUSG00000030538/ENSMUSG00000018411/ENSMUSG00000019970/ENSMUSG00000036832/ENSMUSG00000052727/ENSMUSG00000026380/ENSMUSG00000053436/ENSMUSG00000048482/ENSMUSG00000025810/ENSMUSG00000037225/ENSMUSG00000048915/ENSMUSG00000058420/ENSMUSG00000018442/ENSMUSG00000021796/ENSMUSG00000051243/ENSMUSG00000026923/…	Myo5b/Ezr/Cdkl5/Stat5b/Ghr/Cib1/Mapt/Sgk1/Lpar3/Map1b/Tfcp2l1/Mapk14/Bdnf/Nrp1/Fgf2/Efna5/Syt17/Derl2/Bmpr1a/Islr2/Notch1/Actn3/Trpv2/Syt3/Zfyve27/Acsl4/Capn3/Acacb/Pls1/Akap6/Kdm2b/Ep300/Usp47/Ino80/Extl3/Sema4d/Wnt3/Fgfr1/Ppard/Gsk3b/Slc9a1/Rims1/Vegfa/Agt/Nedd4l/Eif4g1/Flt4/Pak1/Adnp2/Dnph1/Eif4g2/Cd81/Ucn/Cyba/Igf1/Itsn2/Armc10/Ncam1/Fxn/Stat5a/Ntn1/Cxcl12/Psmd10/Dll1/Apoe/Mecp2/Wfs1/Sema5a/C…	154	70	ENSMUSG00000025885/ENSMUSG00000052397/ENSMUSG00000031292/ENSMUSG00000030538/ENSMUSG00000036832/ENSMUSG00000052727/ENSMUSG00000048482/ENSMUSG00000048915/ENSMUSG00000058420/ENSMUSG00000018442/ENSMUSG00000051243/ENSMUSG00000018507/ENSMUSG00000018820/ENSMUSG00000049493/ENSMUSG00000061603/ENSMUSG00000000125/ENSMUSG00000028854/ENSMUSG00000041670/ENSMUSG00000024589/ENSMUSG00000030774/ENSMUSG00000037706/…	84	ENSMUSG00000020919/ENSMUSG00000055737/ENSMUSG00000018411/ENSMUSG00000019970/ENSMUSG00000026380/ENSMUSG00000053436/ENSMUSG00000025810/ENSMUSG00000037225/ENSMUSG00000021796/ENSMUSG00000026923/ENSMUSG00000006457/ENSMUSG00000030731/ENSMUSG00000031278/ENSMUSG00000079110/ENSMUSG00000042010/ENSMUSG00000029475/ENSMUSG00000055024/ENSMUSG00000059263/ENSMUSG00000034154/ENSMUSG00000021978/ENSMUSG00000021451/…
BP	GO:0043535	regulation of blood vessel endothelial cell migration	58/7533	81/16156	4.37784e-06	0.000534096	ENSMUSG00000030538/ENSMUSG00000001552/ENSMUSG00000000440/ENSMUSG00000025810/ENSMUSG00000004951/ENSMUSG00000013076/ENSMUSG00000037225/ENSMUSG00000026923/ENSMUSG00000033960/ENSMUSG00000031565/ENSMUSG00000023951/ENSMUSG00000062352/ENSMUSG00000041445/ENSMUSG00000061119/ENSMUSG00000033170/ENSMUSG00000004043/ENSMUSG00000021256/ENSMUSG00000031520/ENSMUSG00000018932/ENSMUSG00000041688/ENSMUSG00000030660/…	Cib1/Jup/Pparg/Nrp1/Hspb1/Amotl1/Fgf2/Notch1/Jcad/Fgfr1/Vegfa/Itgb1bp1/Mmrn2/Prcp/Card10/Stat5a/Vash1/Vegfc/Map2k3/Amot/Pik3c2a/Nfe2l2/Apoe/Mecp2/Hdac7/Stard13/Map3k3/Dll4/Kdr/Rgcc/Hdac5/Nus1/Ptgs2/Angpt1/Prkca/P2rx4/Efna1/Akt3/Akt1/Abl1/Thbs1/Rhoa/Pdcd10/Meox2/Hdac9/Csnk2b/Acvrl1/Sirt1/Nf1/Ets1/Sp1/Epha2/Angpt2/Tgfb1/Fbxw7/Prkd2/Plk2/Srpx2	58	23	ENSMUSG00000030538/ENSMUSG00000001552/ENSMUSG00000000440/ENSMUSG00000004951/ENSMUSG00000062352/ENSMUSG00000061119/ENSMUSG00000031520/ENSMUSG00000018932/ENSMUSG00000041688/ENSMUSG00000002985/ENSMUSG00000023068/ENSMUSG00000032487/ENSMUSG00000022309/ENSMUSG00000029470/ENSMUSG00000001729/ENSMUSG00000040152/ENSMUSG00000007815/ENSMUSG00000027835/ENSMUSG00000004698/ENSMUSG00000024387/ENSMUSG00000002603/…	35	ENSMUSG00000025810/ENSMUSG00000013076/ENSMUSG00000037225/ENSMUSG00000026923/ENSMUSG00000033960/ENSMUSG00000031565/ENSMUSG00000023951/ENSMUSG00000041445/ENSMUSG00000033170/ENSMUSG00000004043/ENSMUSG00000021256/ENSMUSG00000030660/ENSMUSG00000015839/ENSMUSG00000031393/ENSMUSG00000022475/ENSMUSG00000016128/ENSMUSG00000020700/ENSMUSG00000027314/ENSMUSG00000062960/ENSMUSG00000022018/ENSMUSG00000008855/…
BP	GO:1990778	protein localization to cell periphery	164/7533	273/16156	4.70649e-06	0.000562473	ENSMUSG00000036304/ENSMUSG00000025885/ENSMUSG00000036862/ENSMUSG00000052397/ENSMUSG00000079037/ENSMUSG00000030538/ENSMUSG00000029392/ENSMUSG00000001552/ENSMUSG00000057897/ENSMUSG00000034353/ENSMUSG00000033392/ENSMUSG00000042532/ENSMUSG00000052504/ENSMUSG00000053819/ENSMUSG00000015668/ENSMUSG00000028906/ENSMUSG00000032231/ENSMUSG00000061981/ENSMUSG00000038024/ENSMUSG00000024304/ENSMUSG00000026341/…	Zdhhc23/Myo5b/Dchs1/Ezr/Prnp/Cib1/Rilpl1/Jup/Camk2b/Ramp1/Clasp2/Golga7b/Epha3/Camk2d/Pdzd11/Epb41/Anxa2/Flot2/Dennd4c/Cdh2/Actr3/Camk2a/Ppp2r5a/Myo5a/Prkcz/Snap47/Kcnb2/Cask/Zfyve27/Gas6/Itgb1/Atp1b3/Cnst/Rab10/Pls1/Rhoq/Ppfia1/Rack1/Vti1b/Map7/Dpp6/Ldlrap1/Grin1/Vamp8/Camk2g/Rhog/Kif13a/Rap2a/Clip1/Stx4a/Sptbn1/Gpsm2/Trem2/Kalrn/Tspan14/Krt18/Pkdcc/Tspan5/Tspan33/Fgf13/Stac/Tmem150a/Flna/Ptch1/…	164	91	ENSMUSG00000036304/ENSMUSG00000025885/ENSMUSG00000036862/ENSMUSG00000052397/ENSMUSG00000079037/ENSMUSG00000030538/ENSMUSG00000001552/ENSMUSG00000034353/ENSMUSG00000033392/ENSMUSG00000042532/ENSMUSG00000052504/ENSMUSG00000053819/ENSMUSG00000015668/ENSMUSG00000032231/ENSMUSG00000061981/ENSMUSG00000024304/ENSMUSG00000026341/ENSMUSG00000026626/ENSMUSG00000034593/ENSMUSG00000029053/ENSMUSG00000009894/…	73	ENSMUSG00000029392/ENSMUSG00000057897/ENSMUSG00000028906/ENSMUSG00000038024/ENSMUSG00000024617/ENSMUSG00000038949/ENSMUSG00000020671/ENSMUSG00000037519/ENSMUSG00000019996/ENSMUSG00000021820/ENSMUSG00000021375/ENSMUSG00000049550/ENSMUSG00000020315/ENSMUSG00000061751/ENSMUSG00000037824/ENSMUSG00000024247/ENSMUSG00000001763/ENSMUSG00000055912/ENSMUSG00000031328/ENSMUSG00000021466/ENSMUSG00000028126/…
BP	GO:0070482	response to oxygen levels	128/7533	206/16156	4.83198e-06	0.000565921	ENSMUSG00000027071/ENSMUSG00000035232/ENSMUSG00000024924/ENSMUSG00000032402/ENSMUSG00000053819/ENSMUSG00000047139/ENSMUSG00000031490/ENSMUSG00000054640/ENSMUSG00000020300/ENSMUSG00000020230/ENSMUSG00000000214/ENSMUSG00000057530/ENSMUSG00000024140/ENSMUSG00000032648/ENSMUSG00000029648/ENSMUSG00000079055/ENSMUSG00000025612/ENSMUSG00000026923/ENSMUSG00000004655/ENSMUSG00000042650/ENSMUSG00000028756/…	P2rx3/Pdk3/Vldlr/Smad3/Camk2d/Cd24a/Eif4ebp1/Slc8a1/Cpeb4/Prmt2/Th/Ece1/Epas1/Pygm/Flt1/Slc8a3/Bach1/Notch1/Aqp1/Alkbh5/Pink1/Fas/Ryr1/Ep300/Hsp90b1/Trp53/Usp19/Ppard/Slc2a4/Alas2/Camk2g/Bnip3/Cat/Slc9a1/Sox4/Tsc1/Nfatc3/Tmbim6/Acot2/Pten/Vegfa/Ddah1/Pak1/Hif1an/Nol3/Smad4/Prkce/Itpr2/Pml/Atm/Chchd2/Adam8/Vhl/Atp6v1g1/Vegfc/Arnt2/Atp6v0d1/Vegfd/Kcnma1/Nop53/Grin2b/Rora/Arnt/Commd1/Nfe2l2/Cpeb1/Me…	128	51	ENSMUSG00000027071/ENSMUSG00000035232/ENSMUSG00000053819/ENSMUSG00000031490/ENSMUSG00000020230/ENSMUSG00000000214/ENSMUSG00000024778/ENSMUSG00000020048/ENSMUSG00000059552/ENSMUSG00000028854/ENSMUSG00000076431/ENSMUSG00000023010/ENSMUSG00000013663/ENSMUSG00000030774/ENSMUSG00000014776/ENSMUSG00000036986/ENSMUSG00000070493/ENSMUSG00000025473/ENSMUSG00000033933/ENSMUSG00000039105/ENSMUSG00000031520/…	77	ENSMUSG00000024924/ENSMUSG00000032402/ENSMUSG00000047139/ENSMUSG00000054640/ENSMUSG00000020300/ENSMUSG00000057530/ENSMUSG00000024140/ENSMUSG00000032648/ENSMUSG00000029648/ENSMUSG00000079055/ENSMUSG00000025612/ENSMUSG00000026923/ENSMUSG00000004655/ENSMUSG00000042650/ENSMUSG00000028756/ENSMUSG00000030592/ENSMUSG00000055024/ENSMUSG00000006676/ENSMUSG00000002250/ENSMUSG00000018566/ENSMUSG00000025270/…
BP	GO:0022618	ribonucleoprotein complex assembly	123/7533	197/16156	5.20781e-06	0.000597979	ENSMUSG00000027763/ENSMUSG00000024735/ENSMUSG00000020850/ENSMUSG00000060036/ENSMUSG00000058558/ENSMUSG00000003452/ENSMUSG00000029614/ENSMUSG00000058655/ENSMUSG00000026427/ENSMUSG00000046139/ENSMUSG00000024608/ENSMUSG00000074129/ENSMUSG00000028706/ENSMUSG00000008682/ENSMUSG00000041415/ENSMUSG00000021270/ENSMUSG00000023944/ENSMUSG00000036781/ENSMUSG00000028300/ENSMUSG00000090553/ENSMUSG00000018040/…	Mbnl1/Prpf19/Prpf8/Rpl3/Rpl5/Bicd1/Rpl6/Eif4b/Eif2d/Patl1/Rps14/Rpl13a/Nsun4/Rpl10/Dicer1/Hsp90aa1/Hsp90ab1/Rps27l/C9orf72/Snrpe/Rrp7a/Rps28/Nol3/Gemin7/Atm/Mdn1/Ogfod1/Rps19/G3bp2/Rps23/Sbds/Rps15/Eif4h/Cirbp/Nip7/Setx/Rps5/Cnot1/Nop53/Snrpd2/Usp4/Rpsa/Prmt7/Atxn2/Polr2d/Eif5/Snrpd1/Snw1/Prpf39/Ddx39b/Gcfc2/Pqbp1/Prpf31/Eif2a/Scaf11/Ncbp1/Rc3h1/Srpk2/Rpl12/Mrpl20/Rpl11/Pih1d1/Dhx30/Rpl23a/Sfswap…	123	76	ENSMUSG00000060036/ENSMUSG00000058558/ENSMUSG00000003452/ENSMUSG00000029614/ENSMUSG00000058655/ENSMUSG00000026427/ENSMUSG00000024608/ENSMUSG00000074129/ENSMUSG00000008682/ENSMUSG00000021270/ENSMUSG00000023944/ENSMUSG00000036781/ENSMUSG00000028300/ENSMUSG00000090553/ENSMUSG00000018040/ENSMUSG00000067288/ENSMUSG00000014776/ENSMUSG00000044709/ENSMUSG00000040952/ENSMUSG00000029405/ENSMUSG00000049517/…	47	ENSMUSG00000027763/ENSMUSG00000024735/ENSMUSG00000020850/ENSMUSG00000046139/ENSMUSG00000028706/ENSMUSG00000041415/ENSMUSG00000034218/ENSMUSG00000058006/ENSMUSG00000033009/ENSMUSG00000043535/ENSMUSG00000036550/ENSMUSG00000060098/ENSMUSG00000042605/ENSMUSG00000021282/ENSMUSG00000021039/ENSMUSG00000035597/ENSMUSG00000019432/ENSMUSG00000035125/ENSMUSG00000033228/ENSMUSG00000040423/ENSMUSG00000032480/…
BP	GO:0051493	regulation of cytoskeleton organization	282/7533	500/16156	5.42103e-06	0.00060581	ENSMUSG00000008035/ENSMUSG00000021326/ENSMUSG00000067653/ENSMUSG00000030538/ENSMUSG00000021676/ENSMUSG00000039103/ENSMUSG00000032402/ENSMUSG00000018411/ENSMUSG00000033392/ENSMUSG00000019970/ENSMUSG00000028832/ENSMUSG00000021068/ENSMUSG00000052504/ENSMUSG00000052727/ENSMUSG00000024542/ENSMUSG00000026509/ENSMUSG00000026131/ENSMUSG00000025810/ENSMUSG00000079523/ENSMUSG00000054855/ENSMUSG00000089768/…	Mid1ip1/Trim27/Ankrd23/Cib1/Iqgap2/Nexn/Smad3/Mapt/Clasp2/Sgk1/Stmn1/Nin/Epha3/Map1b/Cep192/Capn2/Dst/Nrp1/Tmsb10/Rnd1/Tmsb15b1/Efna5/Plekhh2/Atat1/Rhoc/Inpp5j/Tmod1/Wdr1/Npm1/Prune1/Wnt11/Actr3/Hras/Synpo/Sorbs3/Kank1/Bst2/Rhobtb1/Arpc3/Rhobtb3/Brk1/Rhoq/Bicd1/Rgs2/Ppfia1/Rnd3/Ep300/Ccl27a/Slain2/Dlc1/Rhobtb2/Chmp3/Arhgef2/Cdkn1b/Pxn/Arpc5l/Tmod4/Cttn/Arhgap35/Pde4dip/F2rl1/Rhog/Gmfb/Gsk3b/Clip1…	282	135	ENSMUSG00000008035/ENSMUSG00000021326/ENSMUSG00000030538/ENSMUSG00000021676/ENSMUSG00000033392/ENSMUSG00000028832/ENSMUSG00000021068/ENSMUSG00000052504/ENSMUSG00000052727/ENSMUSG00000024542/ENSMUSG00000026509/ENSMUSG00000079523/ENSMUSG00000054855/ENSMUSG00000089768/ENSMUSG00000048915/ENSMUSG00000040852/ENSMUSG00000024426/ENSMUSG00000002233/ENSMUSG00000005103/ENSMUSG00000057113/ENSMUSG00000026341/…	147	ENSMUSG00000067653/ENSMUSG00000039103/ENSMUSG00000032402/ENSMUSG00000018411/ENSMUSG00000019970/ENSMUSG00000026131/ENSMUSG00000025810/ENSMUSG00000034570/ENSMUSG00000028328/ENSMUSG00000015711/ENSMUSG00000015957/ENSMUSG00000043079/ENSMUSG00000022091/ENSMUSG00000032702/ENSMUSG00000019944/ENSMUSG00000021589/ENSMUSG00000037519/ENSMUSG00000055024/ENSMUSG00000031523/ENSMUSG00000022075/ENSMUSG00000028059/…
BP	GO:0043254	regulation of protein complex assembly	235/7533	409/16156	5.58636e-06	0.00060581	ENSMUSG00000019768/ENSMUSG00000021597/ENSMUSG00000021326/ENSMUSG00000021676/ENSMUSG00000022037/ENSMUSG00000018411/ENSMUSG00000033392/ENSMUSG00000019970/ENSMUSG00000028832/ENSMUSG00000021068/ENSMUSG00000052727/ENSMUSG00000028988/ENSMUSG00000047139/ENSMUSG00000031490/ENSMUSG00000067995/ENSMUSG00000079523/ENSMUSG00000089768/ENSMUSG00000021573/ENSMUSG00000029512/ENSMUSG00000058056/ENSMUSG00000024426/…	Esr1/Slf1/Trim27/Iqgap2/Clu/Mapt/Clasp2/Sgk1/Stmn1/Nin/Map1b/Ctnnbip1/Cd24a/Eif4ebp1/Gtf2f2/Tmsb10/Tmsb15b1/Tppp/Ulk1/Palld/Atat1/Rhoc/Inpp5j/Tmod1/Gtf2b/Jun/Prune1/Actr3/Kank1/Prkcz/Bax/Arpc3/Brk1/Pink1/Rgs2/Fas/Asap1/Ep300/Slain2/Arhgef2/Parp1/Rack1/Cdkn1b/Trp53/Arpc5l/Tmod4/Mapk9/Cttn/Ldlrad4/Pde4dip/Cck/Ankrd27/Rhog/Gmfb/Gsk3b/Rpl13a/Clip1/Sptbn1/Sorl1/Ankrd53/Smad6/Rims1/Arpc2/Svip/Lmod1/Lam…	235	119	ENSMUSG00000019768/ENSMUSG00000021597/ENSMUSG00000021326/ENSMUSG00000021676/ENSMUSG00000033392/ENSMUSG00000028832/ENSMUSG00000021068/ENSMUSG00000052727/ENSMUSG00000028988/ENSMUSG00000031490/ENSMUSG00000067995/ENSMUSG00000079523/ENSMUSG00000089768/ENSMUSG00000024426/ENSMUSG00000002233/ENSMUSG00000028271/ENSMUSG00000026341/ENSMUSG00000029053/ENSMUSG00000003873/ENSMUSG00000029465/ENSMUSG00000033940/…	116	ENSMUSG00000022037/ENSMUSG00000018411/ENSMUSG00000019970/ENSMUSG00000047139/ENSMUSG00000021573/ENSMUSG00000029512/ENSMUSG00000058056/ENSMUSG00000034570/ENSMUSG00000028328/ENSMUSG00000052684/ENSMUSG00000015711/ENSMUSG00000032702/ENSMUSG00000028756/ENSMUSG00000055024/ENSMUSG00000028059/ENSMUSG00000026496/ENSMUSG00000003031/ENSMUSG00000005628/ENSMUSG00000020366/ENSMUSG00000024544/ENSMUSG00000038170/…
BP	GO:0043534	blood vessel endothelial cell migration	70/7533	102/16156	5.56761e-06	0.00060581	ENSMUSG00000030538/ENSMUSG00000001552/ENSMUSG00000000440/ENSMUSG00000025810/ENSMUSG00000004951/ENSMUSG00000013076/ENSMUSG00000037225/ENSMUSG00000026923/ENSMUSG00000025809/ENSMUSG00000033960/ENSMUSG00000031565/ENSMUSG00000063856/ENSMUSG00000023951/ENSMUSG00000062352/ENSMUSG00000041445/ENSMUSG00000074934/ENSMUSG00000061119/ENSMUSG00000033170/ENSMUSG00000025473/ENSMUSG00000037936/ENSMUSG00000001300/…	Cib1/Jup/Pparg/Nrp1/Hspb1/Amotl1/Fgf2/Notch1/Itgb1/Jcad/Fgfr1/Gpx1/Vegfa/Itgb1bp1/Mmrn2/Grem1/Prcp/Card10/Adam8/Scarb1/Efnb2/Vhl/Stat5a/Vash1/Vegfc/Map2k3/Amot/Pik3c2a/Nfe2l2/Apoe/Mecp2/Hdac7/Stard13/Map3k3/Dll4/Kdr/Rgcc/Hdac5/Ephb4/Nus1/Ptgs2/Angpt1/Prkca/P2rx4/Efna1/Akt3/Akt1/Abl1/Thbs1/Rhoa/Pdcd10/Meox2/Hdac9/Myh9/Csnk2b/Acvrl1/Sirt1/Clec14a/Nf1/Ets1/Sp1/Epha2/Angpt2/Emp2/Tgfb1/Fbxw7/Prkd2/Plk…	70	28	ENSMUSG00000030538/ENSMUSG00000001552/ENSMUSG00000000440/ENSMUSG00000004951/ENSMUSG00000025809/ENSMUSG00000063856/ENSMUSG00000062352/ENSMUSG00000074934/ENSMUSG00000061119/ENSMUSG00000025473/ENSMUSG00000033933/ENSMUSG00000031520/ENSMUSG00000018932/ENSMUSG00000041688/ENSMUSG00000002985/ENSMUSG00000023068/ENSMUSG00000032487/ENSMUSG00000022309/ENSMUSG00000029470/ENSMUSG00000001729/ENSMUSG00000040152/…	42	ENSMUSG00000025810/ENSMUSG00000013076/ENSMUSG00000037225/ENSMUSG00000026923/ENSMUSG00000033960/ENSMUSG00000031565/ENSMUSG00000023951/ENSMUSG00000041445/ENSMUSG00000033170/ENSMUSG00000037936/ENSMUSG00000001300/ENSMUSG00000004043/ENSMUSG00000021256/ENSMUSG00000030660/ENSMUSG00000015839/ENSMUSG00000031393/ENSMUSG00000022475/ENSMUSG00000016128/ENSMUSG00000020700/ENSMUSG00000027314/ENSMUSG00000062960/…
BP	GO:0060047	heart contraction	115/7533	183/16156	6.70795e-06	0.000714214	ENSMUSG00000068614/ENSMUSG00000026418/ENSMUSG00000044080/ENSMUSG00000001552/ENSMUSG00000003476/ENSMUSG00000064179/ENSMUSG00000022865/ENSMUSG00000053819/ENSMUSG00000033161/ENSMUSG00000061086/ENSMUSG00000045875/ENSMUSG00000040118/ENSMUSG00000054640/ENSMUSG00000091898/ENSMUSG00000000214/ENSMUSG00000020538/ENSMUSG00000026414/ENSMUSG00000024140/ENSMUSG00000024789/ENSMUSG00000029467/ENSMUSG00000028883/…	Actc1/Tnni1/S100a1/Jup/Crhr2/Tnnt1/Cxadr/Camk2d/Atp1a1/Myl4/Adra1a/Cacna2d1/Slc8a1/Tnnc1/Th/Srebf1/Tnnt2/Epas1/Jak2/Atp2a2/Sema3a/Dmd/Trdn/Hdac4/Rgs2/Tmem65/Akap6/Snta1/Agtr2/Ctnna3/Rps6ka2/Slc9a1/Gpx1/Myl2/Pde4b/Pde4d/Atp2b4/Agt/Cdc42/Nedd4l/Sp4/Hcn4/Flna/Thra/Ucn/Glp1r/Glrx3/Pebp1/Kcna5/Sumo1/Gaa/Map2k3/Nmu/Ttn/Gnao1/Ehd3/Ifng/Cacna1e/Ace/Dlg1/Adrb2/Cacna1c/Kcnj8/Scn1b/Myl3/Bves/Mtor/Cav1/Tcap/…	115	59	ENSMUSG00000068614/ENSMUSG00000026418/ENSMUSG00000044080/ENSMUSG00000001552/ENSMUSG00000003476/ENSMUSG00000064179/ENSMUSG00000022865/ENSMUSG00000053819/ENSMUSG00000033161/ENSMUSG00000061086/ENSMUSG00000045875/ENSMUSG00000091898/ENSMUSG00000000214/ENSMUSG00000026414/ENSMUSG00000029467/ENSMUSG00000028883/ENSMUSG00000026360/ENSMUSG00000061603/ENSMUSG00000027488/ENSMUSG00000068122/ENSMUSG00000028854/…	56	ENSMUSG00000040118/ENSMUSG00000054640/ENSMUSG00000020538/ENSMUSG00000024140/ENSMUSG00000024789/ENSMUSG00000045103/ENSMUSG00000019787/ENSMUSG00000026313/ENSMUSG00000062373/ENSMUSG00000060843/ENSMUSG00000023809/ENSMUSG00000028525/ENSMUSG00000021699/ENSMUSG00000026463/ENSMUSG00000031980/ENSMUSG00000025323/ENSMUSG00000032338/ENSMUSG00000031328/ENSMUSG00000058756/ENSMUSG00000038676/ENSMUSG00000045534/…
BP	GO:0090257	regulation of muscle system process	126/7533	204/16156	8.7688e-06	0.000916966	ENSMUSG00000042045/ENSMUSG00000026418/ENSMUSG00000044447/ENSMUSG00000042626/ENSMUSG00000026459/ENSMUSG00000001552/ENSMUSG00000032402/ENSMUSG00000015950/ENSMUSG00000064179/ENSMUSG00000053819/ENSMUSG00000033161/ENSMUSG00000045875/ENSMUSG00000054640/ENSMUSG00000091898/ENSMUSG00000026414/ENSMUSG00000057530/ENSMUSG00000027470/ENSMUSG00000022358/ENSMUSG00000039197/ENSMUSG00000029467/ENSMUSG00000079055/…	Sln/Tnni1/Dock5/Shc1/Myog/Jup/Smad3/Ncf1/Tnnt1/Camk2d/Atp1a1/Adra1a/Slc8a1/Tnnc1/Tnnt2/Ece1/Mylk2/Fbxo32/Adk/Atp2a2/Slc8a3/Actn3/Chrm3/Dmd/Cmya5/Hdac4/F2r/Rgs2/Akap6/Gtf2i/Mgea5/Ryr1/Ep300/Parp1/Calcrl/Ctnna3/Cttn/Camk2g/Gsk3b/Nr4a3/Slc9a1/Atp2a1/Lmna/Pde4b/Pde4d/Atp2b4/Agt/Fgf13/Pak1/Gucy1a1/Akap13/Hcn4/Flna/Nol3/Arhgap42/Smad4/Ucn/Igf1/Glrx3/Sumo1/Nmu/Ttn/Kcnma1/Ehd3/Dlg1/Ddx39b/Adrb2/Cacna1c/M…	126	54	ENSMUSG00000042045/ENSMUSG00000026418/ENSMUSG00000044447/ENSMUSG00000042626/ENSMUSG00000026459/ENSMUSG00000001552/ENSMUSG00000015950/ENSMUSG00000064179/ENSMUSG00000053819/ENSMUSG00000033161/ENSMUSG00000045875/ENSMUSG00000091898/ENSMUSG00000026414/ENSMUSG00000029467/ENSMUSG00000046159/ENSMUSG00000048376/ENSMUSG00000026360/ENSMUSG00000061603/ENSMUSG00000031078/ENSMUSG00000028341/ENSMUSG00000028854/…	72	ENSMUSG00000032402/ENSMUSG00000054640/ENSMUSG00000057530/ENSMUSG00000027470/ENSMUSG00000022358/ENSMUSG00000039197/ENSMUSG00000079055/ENSMUSG00000006457/ENSMUSG00000045103/ENSMUSG00000047419/ENSMUSG00000026313/ENSMUSG00000060261/ENSMUSG00000025220/ENSMUSG00000030592/ENSMUSG00000055024/ENSMUSG00000026496/ENSMUSG00000059588/ENSMUSG00000060843/ENSMUSG00000021820/ENSMUSG00000022812/ENSMUSG00000030730/…
BP	GO:0048638	regulation of developmental growth	195/7533	335/16156	1.13833e-05	0.00104271	ENSMUSG00000052276/ENSMUSG00000026833/ENSMUSG00000025885/ENSMUSG00000052397/ENSMUSG00000031292/ENSMUSG00000020919/ENSMUSG00000038299/ENSMUSG00000055737/ENSMUSG00000000031/ENSMUSG00000031563/ENSMUSG00000018411/ENSMUSG00000033392/ENSMUSG00000005514/ENSMUSG00000036832/ENSMUSG00000052727/ENSMUSG00000022865/ENSMUSG00000053436/ENSMUSG00000048482/ENSMUSG00000066595/ENSMUSG00000029005/ENSMUSG00000025810/…	Ostn/Olfm1/Myo5b/Ezr/Cdkl5/Stat5b/Wdr36/Ghr/H19/Wwc2/Mapt/Clasp2/Por/Lpar3/Map1b/Cxadr/Mapk14/Bdnf/Flvcr1/Draxin/Nrp1/Ppp2r3a/Fgf2/Ulk1/Efna5/Syt17/Actr3/Tnr/Bmpr1a/Islr2/Sema3a/Socs2/Notch1/Actn3/Trpv2/Syt3/Siah1a/Sema3d/Sema3b/Zfyve27/Capn3/Rgma/Acacb/Pls1/App/Akap6/Meis1/Ep300/Sema4d/Lgmn/Wnt3/Fgfr1/Cttn/Ppard/Sav1/Gsk3b/Cdk5r1/Epha7/Rims1/Npy1r/Tgfbr2/Carm1/Pten/Vegfa/Agt/Nedd4l/Nog/Fgf13/Pak…	195	91	ENSMUSG00000052276/ENSMUSG00000026833/ENSMUSG00000025885/ENSMUSG00000052397/ENSMUSG00000031292/ENSMUSG00000038299/ENSMUSG00000000031/ENSMUSG00000031563/ENSMUSG00000033392/ENSMUSG00000005514/ENSMUSG00000036832/ENSMUSG00000052727/ENSMUSG00000022865/ENSMUSG00000048482/ENSMUSG00000029005/ENSMUSG00000048915/ENSMUSG00000058420/ENSMUSG00000026341/ENSMUSG00000015829/ENSMUSG00000051243/ENSMUSG00000028883/…	104	ENSMUSG00000020919/ENSMUSG00000055737/ENSMUSG00000018411/ENSMUSG00000053436/ENSMUSG00000066595/ENSMUSG00000025810/ENSMUSG00000043154/ENSMUSG00000037225/ENSMUSG00000029512/ENSMUSG00000021796/ENSMUSG00000020027/ENSMUSG00000026923/ENSMUSG00000006457/ENSMUSG00000030731/ENSMUSG00000057969/ENSMUSG00000079110/ENSMUSG00000070509/ENSMUSG00000042010/ENSMUSG00000055024/ENSMUSG00000021451/ENSMUSG00000031565/…
BP	GO:0051402	neuron apoptotic process	154/7533	257/16156	1.10091e-05	0.00104271	ENSMUSG00000022105/ENSMUSG00000019768/ENSMUSG00000079037/ENSMUSG00000034656/ENSMUSG00000003849/ENSMUSG00000022510/ENSMUSG00000031765/ENSMUSG00000026480/ENSMUSG00000048482/ENSMUSG00000020300/ENSMUSG00000029005/ENSMUSG00000025810/ENSMUSG00000051159/ENSMUSG00000024789/ENSMUSG00000090223/ENSMUSG00000072964/ENSMUSG00000057113/ENSMUSG00000052684/ENSMUSG00000022957/ENSMUSG00000025499/ENSMUSG00000049551/…	Rb1/Esr1/Prnp/Cacna1a/Nqo1/Trp63/Mt1/Ncf2/Bdnf/Cpeb4/Draxin/Nrp1/Cited1/Jak2/Pcp4/Bhlhb9/Npm1/Jun/Itsn1/Hras/Fzd9/Prdx2/Siah1a/Tnfrsf21/Bax/Hdac4/F2r/Pink1/App/Xrcc2/Fas/Kdm2b/Hipk2/Parp1/Trp53/Mt3/Pigt/Lgmn/Fadd/Grin1/Bnip3/Pitx3/Gsk3b/Nr4a3/Gpx1/Aars/Cdk5r1/Itga1/Epha7/Casp3/Hsp90ab1/Hsph1/Vegfa/Oxr1/Agt/Cdc42/Gclc/Ube2m/Bbc3/Usp53/Esr2/Nono/Six4/Glp1r/Atm/Rock1/Adam8/Erbb3/Casp6/Optn/Aatk/Atn1…	154	81	ENSMUSG00000022105/ENSMUSG00000019768/ENSMUSG00000079037/ENSMUSG00000034656/ENSMUSG00000003849/ENSMUSG00000022510/ENSMUSG00000031765/ENSMUSG00000026480/ENSMUSG00000048482/ENSMUSG00000029005/ENSMUSG00000051159/ENSMUSG00000090223/ENSMUSG00000072964/ENSMUSG00000057113/ENSMUSG00000025499/ENSMUSG00000005161/ENSMUSG00000036840/ENSMUSG00000003873/ENSMUSG00000048376/ENSMUSG00000022892/ENSMUSG00000028933/…	73	ENSMUSG00000020300/ENSMUSG00000025810/ENSMUSG00000024789/ENSMUSG00000052684/ENSMUSG00000022957/ENSMUSG00000049551/ENSMUSG00000023915/ENSMUSG00000026313/ENSMUSG00000028756/ENSMUSG00000029475/ENSMUSG00000061436/ENSMUSG00000026496/ENSMUSG00000078566/ENSMUSG00000025229/ENSMUSG00000022812/ENSMUSG00000031960/ENSMUSG00000042284/ENSMUSG00000023951/ENSMUSG00000022307/ENSMUSG00000031980/ENSMUSG00000032350/…
BP	GO:0072659	protein localization to plasma membrane	145/7533	240/16156	1.0704e-05	0.00104271	ENSMUSG00000036304/ENSMUSG00000025885/ENSMUSG00000036862/ENSMUSG00000052397/ENSMUSG00000079037/ENSMUSG00000030538/ENSMUSG00000029392/ENSMUSG00000001552/ENSMUSG00000057897/ENSMUSG00000034353/ENSMUSG00000033392/ENSMUSG00000042532/ENSMUSG00000052504/ENSMUSG00000053819/ENSMUSG00000032231/ENSMUSG00000061981/ENSMUSG00000038024/ENSMUSG00000024304/ENSMUSG00000026341/ENSMUSG00000024617/ENSMUSG00000026626/…	Zdhhc23/Myo5b/Dchs1/Ezr/Prnp/Cib1/Rilpl1/Jup/Camk2b/Ramp1/Clasp2/Golga7b/Epha3/Camk2d/Anxa2/Flot2/Dennd4c/Cdh2/Actr3/Camk2a/Ppp2r5a/Myo5a/Prkcz/Kcnb2/Cask/Zfyve27/Gas6/Itgb1/Atp1b3/Cnst/Rab10/Pls1/Rhoq/Ppfia1/Rack1/Vti1b/Map7/Dpp6/Ldlrap1/Vamp8/Camk2g/Rhog/Kif13a/Rap2a/Stx4a/Sptbn1/Trem2/Kalrn/Tspan14/Krt18/Pkdcc/Tspan5/Tspan33/Fgf13/Stac/Tmem150a/Flna/Ptch1/Pip5k1a/Lama5/Pkp3/Rab40b/Rock1/Rab8a/…	145	80	ENSMUSG00000036304/ENSMUSG00000025885/ENSMUSG00000036862/ENSMUSG00000052397/ENSMUSG00000079037/ENSMUSG00000030538/ENSMUSG00000001552/ENSMUSG00000034353/ENSMUSG00000033392/ENSMUSG00000042532/ENSMUSG00000052504/ENSMUSG00000053819/ENSMUSG00000032231/ENSMUSG00000061981/ENSMUSG00000024304/ENSMUSG00000026341/ENSMUSG00000026626/ENSMUSG00000034593/ENSMUSG00000029053/ENSMUSG00000092083/ENSMUSG00000031012/…	65	ENSMUSG00000029392/ENSMUSG00000057897/ENSMUSG00000038024/ENSMUSG00000024617/ENSMUSG00000038949/ENSMUSG00000020671/ENSMUSG00000037519/ENSMUSG00000019996/ENSMUSG00000021820/ENSMUSG00000021375/ENSMUSG00000020315/ENSMUSG00000061751/ENSMUSG00000037824/ENSMUSG00000024247/ENSMUSG00000001763/ENSMUSG00000055912/ENSMUSG00000031328/ENSMUSG00000021466/ENSMUSG00000028126/ENSMUSG00000015647/ENSMUSG00000024290/…
BP	GO:0034976	response to endoplasmic reticulum stress	130/7533	212/16156	1.06947e-05	0.00104271	ENSMUSG00000026483/ENSMUSG00000027313/ENSMUSG00000022037/ENSMUSG00000021702/ENSMUSG00000025887/ENSMUSG00000026628/ENSMUSG00000052684/ENSMUSG00000018442/ENSMUSG00000022867/ENSMUSG00000003873/ENSMUSG00000022769/ENSMUSG00000041556/ENSMUSG00000027248/ENSMUSG00000055024/ENSMUSG00000038312/ENSMUSG00000029616/ENSMUSG00000020048/ENSMUSG00000059890/ENSMUSG00000059552/ENSMUSG00000006676/ENSMUSG00000071655/…	Fam129a/Chac1/Clu/Thbs4/Casp12/Atf3/Jun/Derl2/Usp25/Bax/Sdf2l1/Fbxo2/Pdia3/Ep300/Edem2/Erp29/Hsp90b1/Ube4a/Trp53/Usp19/Ubxn1/Get4/Gsk3b/Atp2a1/Hspa5/Sdf2/Casp3/Svip/Opa1/Tmbim6/Herpud1/Bcap31/Bbc3/Ecpas/Derl1/Aup1/Usp14/Uggt1/Ube2g2/Pdia6/Pml/Ptpn1/Vapb/Ubqln2/Xbp1/Pla2g6/Tmx3/Scamp5/Creb3l2/Crebrf/Selenos/Dnajb12/Os9/Nfe2l2/Ufl1/Uba5/Wfs1/Psmc3/Ifng/March6/Bok/Hyou1/Syvn1/Ptpn2/Apaf1/Col4a3bp/Ba…	130	83	ENSMUSG00000026483/ENSMUSG00000021702/ENSMUSG00000026628/ENSMUSG00000018442/ENSMUSG00000003873/ENSMUSG00000022769/ENSMUSG00000041556/ENSMUSG00000027248/ENSMUSG00000038312/ENSMUSG00000029616/ENSMUSG00000020048/ENSMUSG00000059552/ENSMUSG00000071655/ENSMUSG00000025858/ENSMUSG00000026864/ENSMUSG00000002064/ENSMUSG00000031628/ENSMUSG00000023010/ENSMUSG00000002015/ENSMUSG00000002083/ENSMUSG00000022365/…	47	ENSMUSG00000027313/ENSMUSG00000022037/ENSMUSG00000025887/ENSMUSG00000052684/ENSMUSG00000022867/ENSMUSG00000055024/ENSMUSG00000059890/ENSMUSG00000006676/ENSMUSG00000022812/ENSMUSG00000030730/ENSMUSG00000074093/ENSMUSG00000038084/ENSMUSG00000031770/ENSMUSG00000050812/ENSMUSG00000037470/ENSMUSG00000050148/ENSMUSG00000042632/ENSMUSG00000038648/ENSMUSG00000048249/ENSMUSG00000020109/ENSMUSG00000015839/…
BP	GO:0003015	heart process	116/7533	186/16156	1.03061e-05	0.00104271	ENSMUSG00000068614/ENSMUSG00000026418/ENSMUSG00000044080/ENSMUSG00000001552/ENSMUSG00000003476/ENSMUSG00000064179/ENSMUSG00000022865/ENSMUSG00000053819/ENSMUSG00000033161/ENSMUSG00000061086/ENSMUSG00000045875/ENSMUSG00000040118/ENSMUSG00000054640/ENSMUSG00000091898/ENSMUSG00000000214/ENSMUSG00000020538/ENSMUSG00000026414/ENSMUSG00000024140/ENSMUSG00000024789/ENSMUSG00000029467/ENSMUSG00000028883/…	Actc1/Tnni1/S100a1/Jup/Crhr2/Tnnt1/Cxadr/Camk2d/Atp1a1/Myl4/Adra1a/Cacna2d1/Slc8a1/Tnnc1/Th/Srebf1/Tnnt2/Epas1/Jak2/Atp2a2/Sema3a/Dmd/Trdn/Hdac4/Rgs2/Tmem65/Akap6/Snta1/Agtr2/Ctnna3/Rps6ka2/Slc9a1/Gpx1/Myl2/Pde4b/Pde4d/Atp2b4/Agt/Cdc42/Nedd4l/Sp4/Akap13/Hcn4/Flna/Thra/Ucn/Glp1r/Glrx3/Pebp1/Kcna5/Sumo1/Gaa/Map2k3/Nmu/Ttn/Gnao1/Ehd3/Ifng/Cacna1e/Ace/Dlg1/Adrb2/Cacna1c/Kcnj8/Scn1b/Myl3/Bves/Mtor/Cav…	116	59	ENSMUSG00000068614/ENSMUSG00000026418/ENSMUSG00000044080/ENSMUSG00000001552/ENSMUSG00000003476/ENSMUSG00000064179/ENSMUSG00000022865/ENSMUSG00000053819/ENSMUSG00000033161/ENSMUSG00000061086/ENSMUSG00000045875/ENSMUSG00000091898/ENSMUSG00000000214/ENSMUSG00000026414/ENSMUSG00000029467/ENSMUSG00000028883/ENSMUSG00000026360/ENSMUSG00000061603/ENSMUSG00000027488/ENSMUSG00000068122/ENSMUSG00000028854/…	57	ENSMUSG00000040118/ENSMUSG00000054640/ENSMUSG00000020538/ENSMUSG00000024140/ENSMUSG00000024789/ENSMUSG00000045103/ENSMUSG00000019787/ENSMUSG00000026313/ENSMUSG00000062373/ENSMUSG00000060843/ENSMUSG00000023809/ENSMUSG00000028525/ENSMUSG00000021699/ENSMUSG00000026463/ENSMUSG00000031980/ENSMUSG00000025323/ENSMUSG00000066406/ENSMUSG00000032338/ENSMUSG00000031328/ENSMUSG00000058756/ENSMUSG00000038676/…
BP	GO:0048675	axon extension	80/7533	121/16156	1.13308e-05	0.00104271	ENSMUSG00000026833/ENSMUSG00000025885/ENSMUSG00000031292/ENSMUSG00000038299/ENSMUSG00000018411/ENSMUSG00000033392/ENSMUSG00000027797/ENSMUSG00000052727/ENSMUSG00000048482/ENSMUSG00000029005/ENSMUSG00000025810/ENSMUSG00000029512/ENSMUSG00000026341/ENSMUSG00000015829/ENSMUSG00000051243/ENSMUSG00000028883/ENSMUSG00000018507/ENSMUSG00000040254/ENSMUSG00000057969/ENSMUSG00000018820/ENSMUSG00000025809/…	Olfm1/Myo5b/Cdkl5/Wdr36/Mapt/Clasp2/Dclk1/Map1b/Bdnf/Draxin/Nrp1/Ulk1/Actr3/Tnr/Islr2/Sema3a/Trpv2/Sema3d/Sema3b/Zfyve27/Itgb1/Ep300/Sema4d/Wnt3/Cttn/Gsk3b/Cdk5r1/Vegfa/C9orf72/Pak1/Usp9x/Eif4g2/Slit1/Fxn/Ntn1/Aatk/Dvl1/Sema3g/Cxcl12/Rnf6/Ulk2/Plxna2/Apoe/Sema5a/Cdk5/Nrp2/Golga4/Ttl/Plxnb3/Tnfrsf12a/Plxna4/Sema7a/Rab11a/Adnp/Sema3f/Smo/Raph1/Dcx/Rab21/Megf8/L1cam/Bmpr2/Rpl4/Fn1/Ryk/Abl1/Mgll/Pafa…	80	40	ENSMUSG00000026833/ENSMUSG00000025885/ENSMUSG00000031292/ENSMUSG00000038299/ENSMUSG00000033392/ENSMUSG00000027797/ENSMUSG00000052727/ENSMUSG00000048482/ENSMUSG00000029005/ENSMUSG00000026341/ENSMUSG00000015829/ENSMUSG00000051243/ENSMUSG00000028883/ENSMUSG00000018507/ENSMUSG00000040254/ENSMUSG00000018820/ENSMUSG00000025809/ENSMUSG00000000125/ENSMUSG00000031078/ENSMUSG00000048895/ENSMUSG00000028300/…	40	ENSMUSG00000018411/ENSMUSG00000025810/ENSMUSG00000029512/ENSMUSG00000057969/ENSMUSG00000055024/ENSMUSG00000021451/ENSMUSG00000022812/ENSMUSG00000023951/ENSMUSG00000031010/ENSMUSG00000005610/ENSMUSG00000020902/ENSMUSG00000025375/ENSMUSG00000029071/ENSMUSG00000021904/ENSMUSG00000061353/ENSMUSG00000029634/ENSMUSG00000004798/ENSMUSG00000026640/ENSMUSG00000025969/ENSMUSG00000038708/ENSMUSG00000031385/…
BP	GO:0030952	establishment or maintenance of cytoskeleton polarity	18/7533	19/16156	1.13957e-05	0.00104271	ENSMUSG00000054855/ENSMUSG00000002233/ENSMUSG00000004655/ENSMUSG00000019944/ENSMUSG00000017144/ENSMUSG00000022075/ENSMUSG00000058230/ENSMUSG00000028063/ENSMUSG00000050310/ENSMUSG00000041845/ENSMUSG00000007815/ENSMUSG00000040549/ENSMUSG00000001313/ENSMUSG00000028678/ENSMUSG00000029449/ENSMUSG00000054364/ENSMUSG00000038696/ENSMUSG00000027002	Rnd1/Rhoc/Aqp1/Rhobtb1/Rnd3/Rhobtb2/Arhgap35/Lmna/Rictor/Rhod/Rhoa/Ckap5/Rnd2/Kif2c/Rhof/Rhob/Mapkap1/Nckap1	18	9	ENSMUSG00000054855/ENSMUSG00000002233/ENSMUSG00000017144/ENSMUSG00000028063/ENSMUSG00000041845/ENSMUSG00000007815/ENSMUSG00000001313/ENSMUSG00000028678/ENSMUSG00000038696	9	ENSMUSG00000004655/ENSMUSG00000019944/ENSMUSG00000022075/ENSMUSG00000058230/ENSMUSG00000050310/ENSMUSG00000040549/ENSMUSG00000029449/ENSMUSG00000054364/ENSMUSG00000027002
BP	GO:0030950	establishment or maintenance of actin cytoskeleton polarity	15/7533	15/16156	1.06238e-05	0.00104271	ENSMUSG00000054855/ENSMUSG00000002233/ENSMUSG00000004655/ENSMUSG00000019944/ENSMUSG00000017144/ENSMUSG00000022075/ENSMUSG00000058230/ENSMUSG00000050310/ENSMUSG00000041845/ENSMUSG00000007815/ENSMUSG00000001313/ENSMUSG00000029449/ENSMUSG00000054364/ENSMUSG00000038696/ENSMUSG00000027002	Rnd1/Rhoc/Aqp1/Rhobtb1/Rnd3/Rhobtb2/Arhgap35/Rictor/Rhod/Rhoa/Rnd2/Rhof/Rhob/Mapkap1/Nckap1	15	7	ENSMUSG00000054855/ENSMUSG00000002233/ENSMUSG00000017144/ENSMUSG00000041845/ENSMUSG00000007815/ENSMUSG00000001313/ENSMUSG00000038696	8	ENSMUSG00000004655/ENSMUSG00000019944/ENSMUSG00000022075/ENSMUSG00000058230/ENSMUSG00000050310/ENSMUSG00000029449/ENSMUSG00000054364/ENSMUSG00000027002
BP	GO:1901215	negative regulation of neuron death	125/7533	203/16156	1.17616e-05	0.00105963	ENSMUSG00000019768/ENSMUSG00000034656/ENSMUSG00000055737/ENSMUSG00000031765/ENSMUSG00000048482/ENSMUSG00000020300/ENSMUSG00000029005/ENSMUSG00000025810/ENSMUSG00000051159/ENSMUSG00000024789/ENSMUSG00000090223/ENSMUSG00000072964/ENSMUSG00000057113/ENSMUSG00000052684/ENSMUSG00000022957/ENSMUSG00000025499/ENSMUSG00000049551/ENSMUSG00000005161/ENSMUSG00000003873/ENSMUSG00000048376/ENSMUSG00000028756/…	Esr1/Cacna1a/Ghr/Mt1/Bdnf/Cpeb4/Draxin/Nrp1/Cited1/Jak2/Pcp4/Bhlhb9/Npm1/Jun/Itsn1/Hras/Fzd9/Prdx2/Bax/F2r/Pink1/Xrcc2/Kdm2b/Hipk2/Rack1/Ncoa7/Mt3/Lgmn/Grin1/Gsk3b/Nr4a3/Aars/Sorl1/Hsp90ab1/Tsc1/Hsph1/Tbc1d24/Vegfa/Oxr1/Agt/Gclc/Esr2/Nono/Ucn/Igf1/Six4/Glp1r/Rock1/Adam8/Erbb3/Optn/Neo1/Dnajc5/Apoe/Mecp2/Ccl5/Wfs1/Ntrk2/Atp7a/Cdk5/Xiap/Coro1a/Bok/Birc5/Hyou1/Hdac7/Creb1/Xrcc4/Kdr/Sod2/Abcc1/Braf/T…	125	60	ENSMUSG00000019768/ENSMUSG00000034656/ENSMUSG00000031765/ENSMUSG00000048482/ENSMUSG00000029005/ENSMUSG00000051159/ENSMUSG00000090223/ENSMUSG00000072964/ENSMUSG00000057113/ENSMUSG00000025499/ENSMUSG00000005161/ENSMUSG00000003873/ENSMUSG00000048376/ENSMUSG00000028933/ENSMUSG00000020372/ENSMUSG00000039697/ENSMUSG00000031760/ENSMUSG00000021190/ENSMUSG00000026959/ENSMUSG00000028341/ENSMUSG00000023944/…	65	ENSMUSG00000055737/ENSMUSG00000020300/ENSMUSG00000025810/ENSMUSG00000024789/ENSMUSG00000052684/ENSMUSG00000022957/ENSMUSG00000049551/ENSMUSG00000028756/ENSMUSG00000029475/ENSMUSG00000061436/ENSMUSG00000022812/ENSMUSG00000031960/ENSMUSG00000049313/ENSMUSG00000026812/ENSMUSG00000036473/ENSMUSG00000023951/ENSMUSG00000022307/ENSMUSG00000031980/ENSMUSG00000032350/ENSMUSG00000038676/ENSMUSG00000020053/…
BP	GO:1902903	regulation of supramolecular fiber organization	190/7533	326/16156	1.31849e-05	0.00116986	ENSMUSG00000008035/ENSMUSG00000021326/ENSMUSG00000067653/ENSMUSG00000030538/ENSMUSG00000021676/ENSMUSG00000022037/ENSMUSG00000032402/ENSMUSG00000018411/ENSMUSG00000033392/ENSMUSG00000019970/ENSMUSG00000028832/ENSMUSG00000021068/ENSMUSG00000052727/ENSMUSG00000025810/ENSMUSG00000079523/ENSMUSG00000089768/ENSMUSG00000040852/ENSMUSG00000015656/ENSMUSG00000034570/ENSMUSG00000028328/ENSMUSG00000005103/…	Mid1ip1/Trim27/Ankrd23/Cib1/Iqgap2/Clu/Smad3/Mapt/Clasp2/Sgk1/Stmn1/Nin/Map1b/Nrp1/Tmsb10/Tmsb15b1/Plekhh2/Hspa8/Inpp5j/Tmod1/Wdr1/Prune1/Wnt11/Actr3/Synpo/Sorbs3/Kank1/Arpc3/Ldlr/Brk1/App/Rgs2/Ppfia1/Ep300/Slain2/Dlc1/Arhgef2/Cdkn1b/Pxn/Arpc5l/Tmod4/Cttn/Arhgap35/Pde4dip/F2rl1/Rhog/Gmfb/Clip1/Sptbn1/Ankrd53/Arpc2/Lmod1/Tsc1/Shank3/S1pr1/Itgb1bp1/Fgf13/C9orf72/Whamm/Pak1/Sptb/Sptan1/Arhgef10/Akap…	190	86	ENSMUSG00000008035/ENSMUSG00000021326/ENSMUSG00000030538/ENSMUSG00000021676/ENSMUSG00000033392/ENSMUSG00000028832/ENSMUSG00000021068/ENSMUSG00000052727/ENSMUSG00000079523/ENSMUSG00000089768/ENSMUSG00000040852/ENSMUSG00000015656/ENSMUSG00000005103/ENSMUSG00000026341/ENSMUSG00000029465/ENSMUSG00000033940/ENSMUSG00000022892/ENSMUSG00000026360/ENSMUSG00000036087/ENSMUSG00000026755/ENSMUSG00000031078/…	104	ENSMUSG00000067653/ENSMUSG00000022037/ENSMUSG00000032402/ENSMUSG00000018411/ENSMUSG00000019970/ENSMUSG00000025810/ENSMUSG00000034570/ENSMUSG00000028328/ENSMUSG00000015711/ENSMUSG00000015957/ENSMUSG00000043079/ENSMUSG00000022091/ENSMUSG00000032702/ENSMUSG00000032193/ENSMUSG00000037519/ENSMUSG00000055024/ENSMUSG00000031523/ENSMUSG00000028059/ENSMUSG00000003031/ENSMUSG00000029528/ENSMUSG00000005628/…
BP	GO:0022613	ribonucleoprotein complex biogenesis	225/7533	394/16156	1.54684e-05	0.00134055	ENSMUSG00000038299/ENSMUSG00000027763/ENSMUSG00000028907/ENSMUSG00000028495/ENSMUSG00000024735/ENSMUSG00000057113/ENSMUSG00000020850/ENSMUSG00000060036/ENSMUSG00000063316/ENSMUSG00000060739/ENSMUSG00000043716/ENSMUSG00000058558/ENSMUSG00000003452/ENSMUSG00000061477/ENSMUSG00000029614/ENSMUSG00000058655/ENSMUSG00000026427/ENSMUSG00000046139/ENSMUSG00000024608/ENSMUSG00000026234/ENSMUSG00000002319/…	Wdr36/Mbnl1/Utp11/Rps6/Prpf19/Npm1/Prpf8/Rpl3/Rpl27/Nsa2/Rpl7/Rpl5/Bicd1/Rps7/Rpl6/Eif4b/Eif2d/Patl1/Rps14/Ncl/Ipo4/Rpl34/Rpl26/Rcl1/Rpl13a/Nsun4/Rpl10/Dicer1/Rps24/Hsp90aa1/Dkc1/Hsp90ab1/Rps27l/Tsc1/Pten/Sdad1/C9orf72/Rpl10a/Snrpe/Rrp7a/Rps28/Rpl14/Nol3/Gemin7/Lsm6/Trmt112/Rps21/Atm/Mdn1/Ogfod1/Rpl35/Gnl1/Rps19/G3bp2/Rrp1/Rps23/Rps8/Sbds/Rps15/Rpl7a/Eif4h/Cirbp/Zfp622/Nip7/Rps18/Setx/Rps5/Cnot1/…	225	150	ENSMUSG00000038299/ENSMUSG00000028907/ENSMUSG00000028495/ENSMUSG00000057113/ENSMUSG00000060036/ENSMUSG00000063316/ENSMUSG00000060739/ENSMUSG00000043716/ENSMUSG00000058558/ENSMUSG00000003452/ENSMUSG00000061477/ENSMUSG00000029614/ENSMUSG00000058655/ENSMUSG00000026427/ENSMUSG00000024608/ENSMUSG00000026234/ENSMUSG00000002319/ENSMUSG00000062006/ENSMUSG00000060938/ENSMUSG00000074129/ENSMUSG00000008682/…	75	ENSMUSG00000027763/ENSMUSG00000024735/ENSMUSG00000020850/ENSMUSG00000046139/ENSMUSG00000024785/ENSMUSG00000028706/ENSMUSG00000041415/ENSMUSG00000031403/ENSMUSG00000026812/ENSMUSG00000034218/ENSMUSG00000058006/ENSMUSG00000033009/ENSMUSG00000043535/ENSMUSG00000036550/ENSMUSG00000050312/ENSMUSG00000060098/ENSMUSG00000038335/ENSMUSG00000042605/ENSMUSG00000021282/ENSMUSG00000021039/ENSMUSG00000035597/…
BP	GO:0036293	response to decreased oxygen levels	117/7533	189/16156	1.55665e-05	0.00134055	ENSMUSG00000027071/ENSMUSG00000035232/ENSMUSG00000024924/ENSMUSG00000032402/ENSMUSG00000053819/ENSMUSG00000047139/ENSMUSG00000031490/ENSMUSG00000054640/ENSMUSG00000020300/ENSMUSG00000020230/ENSMUSG00000000214/ENSMUSG00000057530/ENSMUSG00000024140/ENSMUSG00000032648/ENSMUSG00000029648/ENSMUSG00000079055/ENSMUSG00000025612/ENSMUSG00000026923/ENSMUSG00000004655/ENSMUSG00000042650/ENSMUSG00000028756/…	P2rx3/Pdk3/Vldlr/Smad3/Camk2d/Cd24a/Eif4ebp1/Slc8a1/Cpeb4/Prmt2/Th/Ece1/Epas1/Pygm/Flt1/Slc8a3/Bach1/Notch1/Aqp1/Alkbh5/Pink1/Ryr1/Ep300/Hsp90b1/Trp53/Usp19/Ppard/Slc2a4/Alas2/Camk2g/Bnip3/Cat/Slc9a1/Sox4/Tsc1/Nfatc3/Tmbim6/Acot2/Pten/Vegfa/Ddah1/Pak1/Hif1an/Nol3/Smad4/Prkce/Itpr2/Pml/Atm/Chchd2/Adam8/Vhl/Vegfc/Arnt2/Vegfd/Kcnma1/Nop53/Grin2b/Rora/Arnt/Commd1/Nfe2l2/Cpeb1/Mecp2/Raf1/Hyou1/Adrb2/P…	117	43	ENSMUSG00000027071/ENSMUSG00000035232/ENSMUSG00000053819/ENSMUSG00000031490/ENSMUSG00000020230/ENSMUSG00000000214/ENSMUSG00000020048/ENSMUSG00000059552/ENSMUSG00000028854/ENSMUSG00000076431/ENSMUSG00000023010/ENSMUSG00000013663/ENSMUSG00000030774/ENSMUSG00000014776/ENSMUSG00000036986/ENSMUSG00000070493/ENSMUSG00000025473/ENSMUSG00000033933/ENSMUSG00000031520/ENSMUSG00000063142/ENSMUSG00000041560/…	74	ENSMUSG00000024924/ENSMUSG00000032402/ENSMUSG00000047139/ENSMUSG00000054640/ENSMUSG00000020300/ENSMUSG00000057530/ENSMUSG00000024140/ENSMUSG00000032648/ENSMUSG00000029648/ENSMUSG00000079055/ENSMUSG00000025612/ENSMUSG00000026923/ENSMUSG00000004655/ENSMUSG00000042650/ENSMUSG00000028756/ENSMUSG00000030592/ENSMUSG00000055024/ENSMUSG00000006676/ENSMUSG00000002250/ENSMUSG00000018566/ENSMUSG00000025270/…
BP	GO:0001974	blood vessel remodeling	37/7533	48/16156	1.60021e-05	0.00135809	ENSMUSG00000017631/ENSMUSG00000024140/ENSMUSG00000021732/ENSMUSG00000003873/ENSMUSG00000037820/ENSMUSG00000061393/ENSMUSG00000031902/ENSMUSG00000023951/ENSMUSG00000049103/ENSMUSG00000020357/ENSMUSG00000027009/ENSMUSG00000031328/ENSMUSG00000014776/ENSMUSG00000020053/ENSMUSG00000040732/ENSMUSG00000042323/ENSMUSG00000033792/ENSMUSG00000027314/ENSMUSG00000057789/ENSMUSG00000006301/ENSMUSG00000067336/…	Abr/Epas1/Fgf10/Bax/Tgm2/Acvr2b/Nfatc3/Vegfa/Ccr2/Flt4/Itga4/Flna/Nol3/Igf1/Erg/Pbrm1/Atp7a/Dll4/Bak1/Tmbim1/Bmpr2/Dbh/Mdm2/Lif/Foxc1/Acvrl1/Bcr/Gja1/Jag1/Angpt2/Rbpj/Hoxa3/Tgfb2/Atg5/Sema3c/Rspo3/Cbs	37	12	ENSMUSG00000017631/ENSMUSG00000021732/ENSMUSG00000003873/ENSMUSG00000049103/ENSMUSG00000014776/ENSMUSG00000057789/ENSMUSG00000006301/ENSMUSG00000000889/ENSMUSG00000020184/ENSMUSG00000034394/ENSMUSG00000038160/ENSMUSG00000019880	25	ENSMUSG00000024140/ENSMUSG00000037820/ENSMUSG00000061393/ENSMUSG00000031902/ENSMUSG00000023951/ENSMUSG00000020357/ENSMUSG00000027009/ENSMUSG00000031328/ENSMUSG00000020053/ENSMUSG00000040732/ENSMUSG00000042323/ENSMUSG00000033792/ENSMUSG00000027314/ENSMUSG00000067336/ENSMUSG00000050295/ENSMUSG00000000530/ENSMUSG00000009681/ENSMUSG00000050953/ENSMUSG00000027276/ENSMUSG00000031465/ENSMUSG00000039191/…
BP	GO:1903362	regulation of cellular protein catabolic process	132/7533	217/16156	1.62715e-05	0.00136123	ENSMUSG00000052397/ENSMUSG00000022037/ENSMUSG00000025231/ENSMUSG00000032231/ENSMUSG00000028017/ENSMUSG00000037104/ENSMUSG00000003279/ENSMUSG00000039753/ENSMUSG00000018442/ENSMUSG00000036913/ENSMUSG00000022867/ENSMUSG00000060579/ENSMUSG00000027496/ENSMUSG00000058558/ENSMUSG00000026078/ENSMUSG00000032193/ENSMUSG00000061477/ENSMUSG00000032309/ENSMUSG00000061436/ENSMUSG00000038312/ENSMUSG00000038658/…	Ezr/Clu/Sufu/Anxa2/Egf/Socs5/Dlgap1/Fbxl5/Derl2/Trim67/Usp25/Fhit/Aurka/Rpl5/Pdcl3/Ldlr/Rps7/Fbxo22/Hipk2/Edem2/Ric1/Rack1/Usp19/Gipc1/Ubxn1/Atpif1/Rgn/Gsk3b/Gpx1/Hsp90aa1/Psme2/Hsp90ab1/Svip/Pten/Rnf19a/Gclc/Herpud1/Uchl5/Bcap31/Rnf114/Psme1/Ophn1/Anks1/Usp14/Cd81/Rpl23/Ube2g2/Pml/Csnk1e/Rnf144b/Ubqln2/Xbp1/Arih1/Gna12/Hfe/Sumo1/Ubb/Arih2/Dvl1/Nop53/Os9/Psmd10/Commd1/Ufl1/Pkd1/Apoe/Atp13a2/Rdx/A…	132	69	ENSMUSG00000052397/ENSMUSG00000025231/ENSMUSG00000032231/ENSMUSG00000037104/ENSMUSG00000003279/ENSMUSG00000039753/ENSMUSG00000018442/ENSMUSG00000036913/ENSMUSG00000060579/ENSMUSG00000027496/ENSMUSG00000058558/ENSMUSG00000026078/ENSMUSG00000061477/ENSMUSG00000032309/ENSMUSG00000038312/ENSMUSG00000020372/ENSMUSG00000019433/ENSMUSG00000071655/ENSMUSG00000054428/ENSMUSG00000023070/ENSMUSG00000063856/…	63	ENSMUSG00000022037/ENSMUSG00000028017/ENSMUSG00000022867/ENSMUSG00000032193/ENSMUSG00000061436/ENSMUSG00000038658/ENSMUSG00000006676/ENSMUSG00000022812/ENSMUSG00000074093/ENSMUSG00000032350/ENSMUSG00000031770/ENSMUSG00000006418/ENSMUSG00000024219/ENSMUSG00000022433/ENSMUSG00000038068/ENSMUSG00000050148/ENSMUSG00000025234/ENSMUSG00000064145/ENSMUSG00000029071/ENSMUSG00000040359/ENSMUSG00000032855/…
BP	GO:0007517	muscle organ development	211/7533	368/16156	1.982e-05	0.00163474	ENSMUSG00000068614/ENSMUSG00000024803/ENSMUSG00000026418/ENSMUSG00000049577/ENSMUSG00000022105/ENSMUSG00000027107/ENSMUSG00000028634/ENSMUSG00000019848/ENSMUSG00000047343/ENSMUSG00000026459/ENSMUSG00000032402/ENSMUSG00000003476/ENSMUSG00000022865/ENSMUSG00000017817/ENSMUSG00000053436/ENSMUSG00000026251/ENSMUSG00000075307/ENSMUSG00000050288/ENSMUSG00000048482/ENSMUSG00000091898/ENSMUSG00000027763/…	Actc1/Ankrd1/Tnni1/Zfpm1/Rb1/Chrna1/Hivep3/Popdc3/Mettl21c/Myog/Smad3/Crhr2/Cxadr/Jph2/Mapk14/Chrnd/Klhl41/Fzd2/Bdnf/Tnnc1/Mbnl1/Ky/Gpcpd1/Rbfox1/Tnnt2/Atf3/Chd2/Mylk2/Fgf2/Cenpf/Zfhx3/Foxo4/Hlf/Bmpr1a/Notch1/Ephb1/Actn3/Cyp26b1/Myom2/Dmd/Foxn2/Mymk/Nln/Cavin4/Capn3/Sox6/Hdac4/Fbxo22/Akap6/Tsc22d3/Meis1/Ryr1/Ep300/Cdon/Mkl2/Usp19/Fzd7/Fgfr1/Mymx/Sav1/Svil/Acta1/Gsk3b/Xk/Gpx1/Lmna/Myl2/Smtnl1/Cav2…	211	89	ENSMUSG00000068614/ENSMUSG00000024803/ENSMUSG00000026418/ENSMUSG00000049577/ENSMUSG00000022105/ENSMUSG00000027107/ENSMUSG00000028634/ENSMUSG00000019848/ENSMUSG00000026459/ENSMUSG00000003476/ENSMUSG00000022865/ENSMUSG00000026251/ENSMUSG00000075307/ENSMUSG00000050288/ENSMUSG00000048482/ENSMUSG00000091898/ENSMUSG00000026414/ENSMUSG00000026628/ENSMUSG00000026605/ENSMUSG00000032537/ENSMUSG00000009214/…	122	ENSMUSG00000047343/ENSMUSG00000032402/ENSMUSG00000017817/ENSMUSG00000053436/ENSMUSG00000027763/ENSMUSG00000035606/ENSMUSG00000027346/ENSMUSG00000008658/ENSMUSG00000078671/ENSMUSG00000027470/ENSMUSG00000037225/ENSMUSG00000038872/ENSMUSG00000042903/ENSMUSG00000003949/ENSMUSG00000021796/ENSMUSG00000026923/ENSMUSG00000006457/ENSMUSG00000063415/ENSMUSG00000031461/ENSMUSG00000045103/ENSMUSG00000034998/…
BP	GO:0071826	ribonucleoprotein complex subunit organization	126/7533	207/16156	2.39939e-05	0.0019515	ENSMUSG00000027763/ENSMUSG00000024735/ENSMUSG00000020850/ENSMUSG00000060036/ENSMUSG00000058558/ENSMUSG00000003452/ENSMUSG00000029614/ENSMUSG00000058655/ENSMUSG00000026427/ENSMUSG00000046139/ENSMUSG00000016510/ENSMUSG00000024608/ENSMUSG00000074129/ENSMUSG00000028706/ENSMUSG00000008682/ENSMUSG00000041415/ENSMUSG00000021270/ENSMUSG00000021666/ENSMUSG00000023944/ENSMUSG00000036781/ENSMUSG00000028300/…	Mbnl1/Prpf19/Prpf8/Rpl3/Rpl5/Bicd1/Rpl6/Eif4b/Eif2d/Patl1/Mtif3/Rps14/Rpl13a/Nsun4/Rpl10/Dicer1/Hsp90aa1/Gfm2/Hsp90ab1/Rps27l/C9orf72/Snrpe/Rrp7a/Rps28/Nol3/Gemin7/Klc1/Atm/Mdn1/Ogfod1/Rps19/G3bp2/Rps23/Sbds/Rps15/Eif4h/Cirbp/Nip7/Setx/Rps5/Cnot1/Nop53/Snrpd2/Usp4/Rpsa/Prmt7/Atxn2/Polr2d/Eif5/Snrpd1/Snw1/Prpf39/Ddx39b/Gcfc2/Pqbp1/Prpf31/Eif2a/Scaf11/Ncbp1/Rc3h1/Srpk2/Rpl12/Mrpl20/Rpl11/Pih1d1/Dhx…	126	78	ENSMUSG00000060036/ENSMUSG00000058558/ENSMUSG00000003452/ENSMUSG00000029614/ENSMUSG00000058655/ENSMUSG00000026427/ENSMUSG00000016510/ENSMUSG00000024608/ENSMUSG00000074129/ENSMUSG00000008682/ENSMUSG00000021270/ENSMUSG00000023944/ENSMUSG00000036781/ENSMUSG00000028300/ENSMUSG00000090553/ENSMUSG00000018040/ENSMUSG00000067288/ENSMUSG00000014776/ENSMUSG00000044709/ENSMUSG00000021288/ENSMUSG00000040952/…	48	ENSMUSG00000027763/ENSMUSG00000024735/ENSMUSG00000020850/ENSMUSG00000046139/ENSMUSG00000028706/ENSMUSG00000041415/ENSMUSG00000021666/ENSMUSG00000034218/ENSMUSG00000058006/ENSMUSG00000033009/ENSMUSG00000043535/ENSMUSG00000036550/ENSMUSG00000060098/ENSMUSG00000042605/ENSMUSG00000021282/ENSMUSG00000021039/ENSMUSG00000035597/ENSMUSG00000019432/ENSMUSG00000035125/ENSMUSG00000033228/ENSMUSG00000040423/…
BP	GO:0032956	regulation of actin cytoskeleton organization	186/7533	321/16156	2.60668e-05	0.00206669	ENSMUSG00000021326/ENSMUSG00000067653/ENSMUSG00000021676/ENSMUSG00000032402/ENSMUSG00000033392/ENSMUSG00000028832/ENSMUSG00000052504/ENSMUSG00000025810/ENSMUSG00000079523/ENSMUSG00000054855/ENSMUSG00000089768/ENSMUSG00000048915/ENSMUSG00000040852/ENSMUSG00000002233/ENSMUSG00000028328/ENSMUSG00000005103/ENSMUSG00000015957/ENSMUSG00000026341/ENSMUSG00000025499/ENSMUSG00000043079/ENSMUSG00000022091/…	Trim27/Ankrd23/Iqgap2/Smad3/Clasp2/Stmn1/Epha3/Nrp1/Tmsb10/Rnd1/Tmsb15b1/Efna5/Plekhh2/Rhoc/Tmod1/Wdr1/Wnt11/Actr3/Hras/Synpo/Sorbs3/Kank1/Bst2/Rhobtb1/Arpc3/Rhobtb3/Brk1/Rhoq/Ppfia1/Rnd3/Ep300/Ccl27a/Dlc1/Rhobtb2/Pxn/Arpc5l/Tmod4/Cttn/Arhgap35/F2rl1/Rhog/Gmfb/Cdk5r1/Sptbn1/Arpc2/Lmod1/Tsc1/Shank3/S1pr1/Cdc42/Neb/Itgb1bp1/C9orf72/Whamm/Pak1/Sptb/Sptan1/Arhgef10/Akap13/Dapk3/Rictor/Flna/Fhod3/Ssh2…	186	86	ENSMUSG00000021326/ENSMUSG00000021676/ENSMUSG00000033392/ENSMUSG00000028832/ENSMUSG00000052504/ENSMUSG00000079523/ENSMUSG00000054855/ENSMUSG00000089768/ENSMUSG00000048915/ENSMUSG00000040852/ENSMUSG00000002233/ENSMUSG00000005103/ENSMUSG00000026341/ENSMUSG00000025499/ENSMUSG00000046718/ENSMUSG00000029465/ENSMUSG00000033940/ENSMUSG00000024143/ENSMUSG00000017144/ENSMUSG00000073888/ENSMUSG00000026755/…	100	ENSMUSG00000067653/ENSMUSG00000032402/ENSMUSG00000025810/ENSMUSG00000028328/ENSMUSG00000015957/ENSMUSG00000043079/ENSMUSG00000022091/ENSMUSG00000032702/ENSMUSG00000019944/ENSMUSG00000021589/ENSMUSG00000037519/ENSMUSG00000055024/ENSMUSG00000031523/ENSMUSG00000022075/ENSMUSG00000029528/ENSMUSG00000005628/ENSMUSG00000058230/ENSMUSG00000020315/ENSMUSG00000048096/ENSMUSG00000026812/ENSMUSG00000022623/…
BP	GO:0006457	protein folding	107/7533	172/16156	2.6116e-05	0.00206669	ENSMUSG00000025757/ENSMUSG00000022037/ENSMUSG00000022024/ENSMUSG00000004951/ENSMUSG00000024610/ENSMUSG00000015656/ENSMUSG00000004460/ENSMUSG00000025241/ENSMUSG00000066637/ENSMUSG00000097487/ENSMUSG00000047260/ENSMUSG00000059970/ENSMUSG00000009670/ENSMUSG00000027248/ENSMUSG00000029616/ENSMUSG00000020048/ENSMUSG00000025949/ENSMUSG00000003814/ENSMUSG00000029781/ENSMUSG00000007033/ENSMUSG00000042043/…	Hspa4l/Clu/Sugt1/Hspb1/Cd74/Hspa8/Dnajb11/Fyco1/Ttc32/Ptges3l/Emc6/Hspa2/Tex11/Pdia3/Erp29/Hsp90b1/Pikfyve/Calr/Fkbp9/Hspa1l/Tbca/Ppie/Hspa5/Canx/Pfdn5/Hsp90aa1/Tomm34/Cct4/Bag2/Hsp90ab1/Clpx/Hsph1/Fkbp1a/Dnaja4/Dnaja3/Nktr/Cct8/Dnajb4/H2-DMa/H2-DMb1/Uggt1/Fkbp11/Pdia6/Tbcc/Hspa9/Tcp1/Cdc37l1/Calr3/Ppia/Chchd4/Tmx3/Pfdn4/Dnajb12/Cct2/Cct5/Prdx4/Dnaja1/Ttc12/Hyou1/Mkks/Ttc4/P4hb/Ttc1/Hspe1/Pfdn2/P…	107	83	ENSMUSG00000025757/ENSMUSG00000022024/ENSMUSG00000004951/ENSMUSG00000024610/ENSMUSG00000015656/ENSMUSG00000004460/ENSMUSG00000066637/ENSMUSG00000097487/ENSMUSG00000047260/ENSMUSG00000059970/ENSMUSG00000009670/ENSMUSG00000027248/ENSMUSG00000029616/ENSMUSG00000020048/ENSMUSG00000025949/ENSMUSG00000003814/ENSMUSG00000042043/ENSMUSG00000028651/ENSMUSG00000026864/ENSMUSG00000020368/ENSMUSG00000001289/…	24	ENSMUSG00000022037/ENSMUSG00000025241/ENSMUSG00000029781/ENSMUSG00000007033/ENSMUSG00000015357/ENSMUSG00000004069/ENSMUSG00000032525/ENSMUSG00000037470/ENSMUSG00000024359/ENSMUSG00000024780/ENSMUSG00000019732/ENSMUSG00000020109/ENSMUSG00000025413/ENSMUSG00000036052/ENSMUSG00000003226/ENSMUSG00000053838/ENSMUSG00000042104/ENSMUSG00000031701/ENSMUSG00000020949/ENSMUSG00000036327/ENSMUSG00000028974/…
BP	GO:0030516	regulation of axon extension	66/7533	98/16156	2.66439e-05	0.00208036	ENSMUSG00000026833/ENSMUSG00000025885/ENSMUSG00000031292/ENSMUSG00000038299/ENSMUSG00000018411/ENSMUSG00000033392/ENSMUSG00000052727/ENSMUSG00000048482/ENSMUSG00000029005/ENSMUSG00000025810/ENSMUSG00000026341/ENSMUSG00000015829/ENSMUSG00000051243/ENSMUSG00000028883/ENSMUSG00000018507/ENSMUSG00000040254/ENSMUSG00000057969/ENSMUSG00000018820/ENSMUSG00000055024/ENSMUSG00000021451/ENSMUSG00000000125/…	Olfm1/Myo5b/Cdkl5/Wdr36/Mapt/Clasp2/Map1b/Bdnf/Draxin/Nrp1/Actr3/Tnr/Islr2/Sema3a/Trpv2/Sema3d/Sema3b/Zfyve27/Ep300/Sema4d/Wnt3/Cttn/Gsk3b/Cdk5r1/Vegfa/Pak1/Eif4g2/Slit1/Fxn/Ntn1/Aatk/Sema3g/Cxcl12/Rnf6/Plxna2/Apoe/Sema5a/Cdk5/Golga4/Ttl/Tnfrsf12a/Plxna4/Sema7a/Rab11a/Adnp/Sema3f/Rab21/Megf8/L1cam/Bmpr2/Rpl4/Fn1/Ryk/Abl1/Mgll/Pafah1b1/Twf2/Gdi1/Mag/Sema4c/Wnt5a/Sema4f/Ntrk3/Dpysl2/Sema3c/Dscam	66	35	ENSMUSG00000026833/ENSMUSG00000025885/ENSMUSG00000031292/ENSMUSG00000038299/ENSMUSG00000033392/ENSMUSG00000052727/ENSMUSG00000048482/ENSMUSG00000029005/ENSMUSG00000026341/ENSMUSG00000015829/ENSMUSG00000051243/ENSMUSG00000028883/ENSMUSG00000018507/ENSMUSG00000040254/ENSMUSG00000018820/ENSMUSG00000000125/ENSMUSG00000031078/ENSMUSG00000048895/ENSMUSG00000030774/ENSMUSG00000025020/ENSMUSG00000059363/…	31	ENSMUSG00000018411/ENSMUSG00000025810/ENSMUSG00000057969/ENSMUSG00000055024/ENSMUSG00000021451/ENSMUSG00000022812/ENSMUSG00000023951/ENSMUSG00000005610/ENSMUSG00000020902/ENSMUSG00000025375/ENSMUSG00000021904/ENSMUSG00000061353/ENSMUSG00000029634/ENSMUSG00000026640/ENSMUSG00000038708/ENSMUSG00000029765/ENSMUSG00000038264/ENSMUSG00000051149/ENSMUSG00000034684/ENSMUSG00000031391/ENSMUSG00000067336/…
BP	GO:0034504	protein localization to nucleus	156/7533	264/16156	2.79802e-05	0.00215594	ENSMUSG00000023067/ENSMUSG00000042895/ENSMUSG00000031776/ENSMUSG00000001552/ENSMUSG00000038393/ENSMUSG00000027797/ENSMUSG00000053436/ENSMUSG00000027499/ENSMUSG00000034910/ENSMUSG00000024789/ENSMUSG00000015656/ENSMUSG00000057113/ENSMUSG00000027782/ENSMUSG00000026430/ENSMUSG00000049553/ENSMUSG00000031451/ENSMUSG00000032253/ENSMUSG00000028367/ENSMUSG00000030854/ENSMUSG00000042524/ENSMUSG00000055024/…	Cdkn1a/Abra/Arl2bp/Jup/Txnip/Dclk1/Mapk14/Pkia/Pygo1/Jak2/Hspa8/Npm1/Kpna4/Rassf5/Polr1a/Gas6/Phip/Txn1/Ptpn5/Sun2/Ep300/Parp1/Nup153/Agtr2/Zic1/Trp53/Pikfyve/Ubr5/Xpa/Dag1/Calr/Ipo13/Syne2/Ipo4/Gsk3b/Otud7b/Lmna/Cav2/Sox4/Hsp90aa1/Cct4/Kpna2/Hsp90ab1/Ei24/Agt/Fam53a/Cct8/Zbtb16/Wrn/Osbpl8/Cry2/Pml/Nup35/Tor1aip1/Igf1/Six4/Irs1/Tcp1/Card10/Tek/Kpna3/Pola2/Rangap1/Vhl/Kpna1/Arl2/Tmem201/Sumo1/Prkc…	156	84	ENSMUSG00000023067/ENSMUSG00000042895/ENSMUSG00000031776/ENSMUSG00000001552/ENSMUSG00000027797/ENSMUSG00000015656/ENSMUSG00000057113/ENSMUSG00000026430/ENSMUSG00000031451/ENSMUSG00000028367/ENSMUSG00000030854/ENSMUSG00000068122/ENSMUSG00000032368/ENSMUSG00000059552/ENSMUSG00000025949/ENSMUSG00000028329/ENSMUSG00000039952/ENSMUSG00000003814/ENSMUSG00000002319/ENSMUSG00000028063/ENSMUSG00000076431/…	72	ENSMUSG00000038393/ENSMUSG00000053436/ENSMUSG00000027499/ENSMUSG00000034910/ENSMUSG00000024789/ENSMUSG00000027782/ENSMUSG00000049553/ENSMUSG00000032253/ENSMUSG00000042524/ENSMUSG00000055024/ENSMUSG00000026496/ENSMUSG00000021374/ENSMUSG00000037487/ENSMUSG00000033365/ENSMUSG00000063450/ENSMUSG00000022812/ENSMUSG00000038495/ENSMUSG00000000058/ENSMUSG00000031980/ENSMUSG00000066687/ENSMUSG00000026466/…
BP	GO:0060048	cardiac muscle contraction	71/7533	107/16156	2.88828e-05	0.00219659	ENSMUSG00000068614/ENSMUSG00000026418/ENSMUSG00000001552/ENSMUSG00000064179/ENSMUSG00000053819/ENSMUSG00000033161/ENSMUSG00000061086/ENSMUSG00000045875/ENSMUSG00000040118/ENSMUSG00000054640/ENSMUSG00000091898/ENSMUSG00000026414/ENSMUSG00000029467/ENSMUSG00000045103/ENSMUSG00000026313/ENSMUSG00000026360/ENSMUSG00000061603/ENSMUSG00000027488/ENSMUSG00000060843/ENSMUSG00000028854/ENSMUSG00000013936/…	Actc1/Tnni1/Jup/Tnnt1/Camk2d/Atp1a1/Myl4/Adra1a/Cacna2d1/Slc8a1/Tnnc1/Tnnt2/Atp2a2/Dmd/Hdac4/Rgs2/Akap6/Snta1/Ctnna3/Slc9a1/Myl2/Pde4b/Pde4d/Nedd4l/Hcn4/Flna/Ucn/Kcna5/Sumo1/Gaa/Map2k3/Ttn/Ehd3/Dlg1/Cacna1c/Kcnj8/Scn1b/Myl3/Mtor/Cav1/Tcap/Scn2b/Kcnh2/Srsf1/Psen2/Zc3h12a/Ank2/Agrn/Fxyd1/Atp1a3/P2rx4/Kcne1l/Sri/Scn5a/Nup155/Myh7/Atp1a2/Casq2/Smtn/Scn3b/Adora1/Uty/Kcne3/Cxcr4/Pde5a/Vegfb/Met/Cav3/Ac…	71	38	ENSMUSG00000068614/ENSMUSG00000026418/ENSMUSG00000001552/ENSMUSG00000064179/ENSMUSG00000053819/ENSMUSG00000033161/ENSMUSG00000061086/ENSMUSG00000045875/ENSMUSG00000091898/ENSMUSG00000026414/ENSMUSG00000029467/ENSMUSG00000026360/ENSMUSG00000061603/ENSMUSG00000027488/ENSMUSG00000028854/ENSMUSG00000013936/ENSMUSG00000024589/ENSMUSG00000026021/ENSMUSG00000018932/ENSMUSG00000024065/ENSMUSG00000038319/…	33	ENSMUSG00000040118/ENSMUSG00000054640/ENSMUSG00000045103/ENSMUSG00000026313/ENSMUSG00000060843/ENSMUSG00000028525/ENSMUSG00000021699/ENSMUSG00000032338/ENSMUSG00000031328/ENSMUSG00000038676/ENSMUSG00000045534/ENSMUSG00000025579/ENSMUSG00000051747/ENSMUSG00000022770/ENSMUSG00000051331/ENSMUSG00000030247/ENSMUSG00000019194/ENSMUSG00000059741/ENSMUSG00000028991/ENSMUSG00000007655/ENSMUSG00000007877/…
BP	GO:0051186	cofactor metabolic process	240/7533	426/16156	2.93189e-05	0.00220117	ENSMUSG00000027890/ENSMUSG00000001642/ENSMUSG00000032122/ENSMUSG00000027313/ENSMUSG00000000301/ENSMUSG00000003623/ENSMUSG00000020919/ENSMUSG00000055737/ENSMUSG00000026459/ENSMUSG00000025777/ENSMUSG00000035232/ENSMUSG00000026480/ENSMUSG00000026827/ENSMUSG00000022562/ENSMUSG00000028692/ENSMUSG00000015950/ENSMUSG00000025911/ENSMUSG00000008540/ENSMUSG00000026701/ENSMUSG00000033307/ENSMUSG00000073987/…	Gstm4/Akr1b3/Slc37a2/Chac1/Pemt/Crot/Stat5b/Ghr/Myog/Gdap1/Pdk3/Ncf2/Gpd2/Oplah/Akr1a1/Ncf1/Adhfe1/Mgst1/Prdx6/Mif/Ggh/Pgd/Gstm2/Ces1d/Gpx3/Mmab/Mpc1/Ggt5/Bpgm/Txnrd1/Acot9/Me1/Fmo1/Actn3/Hk2/Prdx2/Fam96b/Coasy/Gstm1/Pm20d2/Gpt2/Mvd/Acacb/Hdac4/Fmo2/Far1/Pink1/Pgls/Trp53/Pank4/Snx3/Atpif1/Alas2/Rgn/Pank1/Nmnat3/Tdo2/Cat/Gphn/Prkaa2/Shmt1/Gpx1/Mtrr/Qdpr/Thtpa/Rsad1/Acot2/Ppcs/Cyp1a1/Gclc/Sptb/Gcdh…	240	110	ENSMUSG00000027890/ENSMUSG00000001642/ENSMUSG00000032122/ENSMUSG00000000301/ENSMUSG00000003623/ENSMUSG00000026459/ENSMUSG00000035232/ENSMUSG00000026480/ENSMUSG00000028692/ENSMUSG00000015950/ENSMUSG00000026701/ENSMUSG00000033307/ENSMUSG00000073987/ENSMUSG00000028961/ENSMUSG00000023861/ENSMUSG00000006344/ENSMUSG00000025287/ENSMUSG00000040181/ENSMUSG00000005161/ENSMUSG00000031879/ENSMUSG00000001755/…	130	ENSMUSG00000027313/ENSMUSG00000020919/ENSMUSG00000055737/ENSMUSG00000025777/ENSMUSG00000026827/ENSMUSG00000022562/ENSMUSG00000025911/ENSMUSG00000008540/ENSMUSG00000040562/ENSMUSG00000056973/ENSMUSG00000018339/ENSMUSG00000029575/ENSMUSG00000038871/ENSMUSG00000020250/ENSMUSG00000032418/ENSMUSG00000006457/ENSMUSG00000000628/ENSMUSG00000054659/ENSMUSG00000031700/ENSMUSG00000042010/ENSMUSG00000026313/…
BP	GO:0031331	positive regulation of cellular catabolic process	181/7533	312/16156	3.02724e-05	0.00221594	ENSMUSG00000052397/ENSMUSG00000032009/ENSMUSG00000000266/ENSMUSG00000022037/ENSMUSG00000033307/ENSMUSG00000055493/ENSMUSG00000055782/ENSMUSG00000028017/ENSMUSG00000027761/ENSMUSG00000011305/ENSMUSG00000029512/ENSMUSG00000037104/ENSMUSG00000039753/ENSMUSG00000032741/ENSMUSG00000025241/ENSMUSG00000036913/ENSMUSG00000006457/ENSMUSG00000027496/ENSMUSG00000000628/ENSMUSG00000038058/ENSMUSG00000003873/…	Ezr/Sesn3/Mid2/Clu/Mif/Epm2a/Abcd2/Egf/Aadac/Plin5/Ulk1/Socs5/Fbxl5/Tpcn1/Fyco1/Trim67/Actn3/Aurka/Hk2/Nod1/Bax/Ticam1/Tnfrsf1b/Ldlr/Rgma/Scoc/Cpeb3/Pink1/Fbxo22/Abhd5/Edem2/Tnrc6c/Rack1/Pip4k2b/Tnrc6b/Atpif1/Polr2g/Rgn/Bnip3/Gsk3b/Prkaa2/Adam9/Hsp90aa1/Svip/Rab12/Tsc1/Pten/Rnf19a/Gclc/Herpud1/C9orf72/Bcap31/Rnf114/Pip4k2a/Pabpc1/Pum1/Cd81/CAAA01118383.1/Dapk1/Irs2/Gck/Igf1/Irs1/Atm/Rock1/Csnk1e/…	181	65	ENSMUSG00000052397/ENSMUSG00000032009/ENSMUSG00000000266/ENSMUSG00000033307/ENSMUSG00000027761/ENSMUSG00000037104/ENSMUSG00000039753/ENSMUSG00000036913/ENSMUSG00000027496/ENSMUSG00000003873/ENSMUSG00000047123/ENSMUSG00000028599/ENSMUSG00000063253/ENSMUSG00000032309/ENSMUSG00000038312/ENSMUSG00000020372/ENSMUSG00000054428/ENSMUSG00000071662/ENSMUSG00000023070/ENSMUSG00000031555/ENSMUSG00000021270/…	116	ENSMUSG00000022037/ENSMUSG00000055493/ENSMUSG00000055782/ENSMUSG00000028017/ENSMUSG00000011305/ENSMUSG00000029512/ENSMUSG00000032741/ENSMUSG00000025241/ENSMUSG00000006457/ENSMUSG00000000628/ENSMUSG00000038058/ENSMUSG00000032193/ENSMUSG00000070509/ENSMUSG00000039652/ENSMUSG00000028756/ENSMUSG00000032540/ENSMUSG00000025571/ENSMUSG00000018547/ENSMUSG00000047888/ENSMUSG00000078566/ENSMUSG00000022812/…
BP	GO:0015980	energy derivation by oxidation of organic compounds	140/7533	234/16156	3.01954e-05	0.00221594	ENSMUSG00000032122/ENSMUSG00000022490/ENSMUSG00000042717/ENSMUSG00000048482/ENSMUSG00000055493/ENSMUSG00000056492/ENSMUSG00000059077/ENSMUSG00000032648/ENSMUSG00000042608/ENSMUSG00000006457/ENSMUSG00000059534/ENSMUSG00000003873/ENSMUSG00000055866/ENSMUSG00000028756/ENSMUSG00000047963/ENSMUSG00000059552/ENSMUSG00000031760/ENSMUSG00000026819/ENSMUSG00000078566/ENSMUSG00000027187/ENSMUSG00000022812/…	Slc37a2/Ppp1r1a/Ppp1r3a/Bdnf/Epm2a/Adgrf5/Pth/Pygm/Stk40/Actn3/Uqcr10/Bax/Per2/Pink1/Stbd1/Trp53/Mt3/Slc25a25/Bnip3/Cat/Gsk3b/Nr4a3/Pgm2/Gfpt1/Slc37a4/Nfatc3/Ndufs4/Ppp1cb/Adsl/Epm2aip1/Uqcrb/Sirt3/Phka1/Uqcrh/Ucn/Irs2/Gck/Igf1/Uqcc3/Irs1/Rb1cc1/Fxn/Chchd4/Fastkd1/Ppp1ca/mt-Nd5/Gaa/Mtfr1/Nop53/Ndufaf2/Mecp2/Ndufaf1/Ndufv3/Coq9/Phkg1/Gpd1/Cox7c/mt-Co1/Sdha/Cox19/Suclg1/Coq10a/Sod2/D2hgdh/Tigar/Cdk…	140	55	ENSMUSG00000032122/ENSMUSG00000048482/ENSMUSG00000059077/ENSMUSG00000059534/ENSMUSG00000003873/ENSMUSG00000047963/ENSMUSG00000059552/ENSMUSG00000031760/ENSMUSG00000026819/ENSMUSG00000028341/ENSMUSG00000021764/ENSMUSG00000021520/ENSMUSG00000063882/ENSMUSG00000071654/ENSMUSG00000059363/ENSMUSG00000034203/ENSMUSG00000040385/ENSMUSG00000027601/ENSMUSG00000041560/ENSMUSG00000068184/ENSMUSG00000024038/…	85	ENSMUSG00000022490/ENSMUSG00000042717/ENSMUSG00000055493/ENSMUSG00000056492/ENSMUSG00000032648/ENSMUSG00000042608/ENSMUSG00000006457/ENSMUSG00000055866/ENSMUSG00000028756/ENSMUSG00000078566/ENSMUSG00000027187/ENSMUSG00000022812/ENSMUSG00000025791/ENSMUSG00000029992/ENSMUSG00000032114/ENSMUSG00000031902/ENSMUSG00000014956/ENSMUSG00000022407/ENSMUSG00000046785/ENSMUSG00000025486/ENSMUSG00000034055/…
BP	GO:0009101	glycoprotein biosynthetic process	144/7533	242/16156	3.44635e-05	0.00249158	ENSMUSG00000062184/ENSMUSG00000045679/ENSMUSG00000034780/ENSMUSG00000033849/ENSMUSG00000026223/ENSMUSG00000040605/ENSMUSG00000021360/ENSMUSG00000026028/ENSMUSG00000042485/ENSMUSG00000034353/ENSMUSG00000031749/ENSMUSG00000045994/ENSMUSG00000028700/ENSMUSG00000025425/ENSMUSG00000022108/ENSMUSG00000079442/ENSMUSG00000022474/ENSMUSG00000028838/ENSMUSG00000044499/ENSMUSG00000022174/ENSMUSG00000025220/…	Hs6st2/Pqlc3/B3galt1/B3galt2/Itm2c/Bace2/Gcnt2/Trak2/Mustn1/Ramp1/St3gal2/B3gat1/Pomgnt1/St8sia5/Itm2b/St6galnac4/Pmm1/Extl1/Hs3st5/Dad1/Mgea5/Ep300/Extl3/Mt3/St3gal5/Galnt1/Alg2/Galnt15/Mgat1/Dse/Gfpt1/Ndst1/B3galnt2/Xylt1/St6galnac5/Golga2/Uggt1/Ube2g2/Igf1/Slc35c2/Pomgnt2/Galnt7/Rpn1/Slc35d1/Lmf1/Atp7a/B3gat3/Trip11/Pofut1/Chp1/Tnip1/Mgat4a/B4galt1/Golph3/Syvn1/Alg6/Alg11/Pmm2/Cog3/Tmem59/Chpf…	144	75	ENSMUSG00000062184/ENSMUSG00000045679/ENSMUSG00000034780/ENSMUSG00000033849/ENSMUSG00000026223/ENSMUSG00000040605/ENSMUSG00000021360/ENSMUSG00000026028/ENSMUSG00000042485/ENSMUSG00000034353/ENSMUSG00000045994/ENSMUSG00000028700/ENSMUSG00000025425/ENSMUSG00000022108/ENSMUSG00000079442/ENSMUSG00000022474/ENSMUSG00000022174/ENSMUSG00000031760/ENSMUSG00000020346/ENSMUSG00000039497/ENSMUSG00000039037/…	69	ENSMUSG00000031749/ENSMUSG00000028838/ENSMUSG00000044499/ENSMUSG00000025220/ENSMUSG00000055024/ENSMUSG00000021978/ENSMUSG00000056091/ENSMUSG00000000420/ENSMUSG00000039740/ENSMUSG00000021903/ENSMUSG00000029992/ENSMUSG00000054008/ENSMUSG00000039242/ENSMUSG00000030657/ENSMUSG00000037470/ENSMUSG00000020053/ENSMUSG00000066235/ENSMUSG00000028521/ENSMUSG00000033792/ENSMUSG00000021188/ENSMUSG00000046020/…
BP	GO:0016236	macroautophagy	113/7533	184/16156	3.5735e-05	0.002552	ENSMUSG00000032118/ENSMUSG00000032009/ENSMUSG00000022663/ENSMUSG00000057554/ENSMUSG00000001750/ENSMUSG00000047786/ENSMUSG00000055493/ENSMUSG00000020634/ENSMUSG00000029512/ENSMUSG00000025241/ENSMUSG00000033124/ENSMUSG00000027244/ENSMUSG00000038058/ENSMUSG00000047260/ENSMUSG00000063253/ENSMUSG00000028756/ENSMUSG00000034354/ENSMUSG00000047963/ENSMUSG00000018567/ENSMUSG00000059552/ENSMUSG00000025949/…	Fez1/Sesn3/Atg3/Lgals8/Tcirg1/Lix1/Epm2a/Ubxn2a/Ulk1/Fyco1/Atg9a/Atg13/Nod1/Emc6/Scoc/Pink1/Mtmr3/Stbd1/Gabarap/Trp53/Pikfyve/Pip4k2b/Vamp8/Bnip3/Prkaa2/Rab35/Fez2/Trappc8/Rab12/Ei24/Tsc1/Lamp2/Rubcn/C9orf72/Pip4k2a/Wdfy3/Tmem74/Map1lc3a/Epg5/Rb1cc1/Zfyve1/Sec22b/Ubqln2/Optn/Smcr8/Lzts1/Pik3c2a/Ulk2/Ulk3/Atp13a2/Stx12/Plaa/Gabarapl1/Synpo2/Adrb2/D17Wsu92e/Kdr/Bnip3l/Irgm2/Tigar/Atg101/Mfn2/Mtor/V…	113	47	ENSMUSG00000032118/ENSMUSG00000032009/ENSMUSG00000022663/ENSMUSG00000057554/ENSMUSG00000001750/ENSMUSG00000047786/ENSMUSG00000027244/ENSMUSG00000047260/ENSMUSG00000063253/ENSMUSG00000047963/ENSMUSG00000018567/ENSMUSG00000059552/ENSMUSG00000025949/ENSMUSG00000050732/ENSMUSG00000029518/ENSMUSG00000062762/ENSMUSG00000016534/ENSMUSG00000028300/ENSMUSG00000026737/ENSMUSG00000054409/ENSMUSG00000027602/…	66	ENSMUSG00000055493/ENSMUSG00000020634/ENSMUSG00000029512/ENSMUSG00000025241/ENSMUSG00000033124/ENSMUSG00000038058/ENSMUSG00000028756/ENSMUSG00000034354/ENSMUSG00000018547/ENSMUSG00000078566/ENSMUSG00000028518/ENSMUSG00000056121/ENSMUSG00000033382/ENSMUSG00000023460/ENSMUSG00000026812/ENSMUSG00000035629/ENSMUSG00000043940/ENSMUSG00000039840/ENSMUSG00000025907/ENSMUSG00000042628/ENSMUSG00000050148/…
BP	GO:0042326	negative regulation of phosphorylation	245/7533	437/16156	3.81021e-05	0.00268826	ENSMUSG00000026483/ENSMUSG00000027030/ENSMUSG00000023067/ENSMUSG00000052397/ENSMUSG00000022105/ENSMUSG00000079037/ENSMUSG00000055003/ENSMUSG00000021326/ENSMUSG00000030681/ENSMUSG00000030538/ENSMUSG00000026459/ENSMUSG00000047414/ENSMUSG00000024006/ENSMUSG00000022490/ENSMUSG00000036390/ENSMUSG00000018411/ENSMUSG00000034614/ENSMUSG00000015312/ENSMUSG00000022419/ENSMUSG00000027499/ENSMUSG00000029223/…	Fam129a/Stk39/Cdkn1a/Ezr/Rb1/Prnp/Lrtm2/Trim27/Mvp/Cib1/Myog/Flrt2/Stk38/Ppp1r1a/Gadd45a/Mapt/Pik3ip1/Gadd45b/Deptor/Pkia/Uchl1/Wwtr1/Hspb1/Atf3/Rtraf/Dusp7/Pcp4/Tsg101/Prpsap1/Socs5/Inpp5j/Npm1/Jun/Dusp26/Socs2/Ppp2r5a/Actn3/Lrtm1/Prkcz/Dmd/Bax/Prkar1a/Xdh/Gadd45g/Hipk3/Atxn7/Timp3/Hdac4/Ptpn5/Rgs2/Prex2/Dynll1/Wnk2/Ibtk/Rack1/Cdkn1b/Sema4d/Prkar2a/Dag1/Dynlt1b/Igbp1/Fem1a/Rgn/Ldlrad4/F2rl1/Gsk3…	245	108	ENSMUSG00000026483/ENSMUSG00000027030/ENSMUSG00000023067/ENSMUSG00000052397/ENSMUSG00000022105/ENSMUSG00000079037/ENSMUSG00000021326/ENSMUSG00000030681/ENSMUSG00000030538/ENSMUSG00000026459/ENSMUSG00000047414/ENSMUSG00000024006/ENSMUSG00000036390/ENSMUSG00000029223/ENSMUSG00000027803/ENSMUSG00000004951/ENSMUSG00000026628/ENSMUSG00000021807/ENSMUSG00000090223/ENSMUSG00000014402/ENSMUSG00000015869/…	137	ENSMUSG00000055003/ENSMUSG00000022490/ENSMUSG00000018411/ENSMUSG00000034614/ENSMUSG00000015312/ENSMUSG00000022419/ENSMUSG00000027499/ENSMUSG00000053716/ENSMUSG00000034570/ENSMUSG00000052684/ENSMUSG00000039661/ENSMUSG00000020027/ENSMUSG00000006457/ENSMUSG00000045776/ENSMUSG00000045103/ENSMUSG00000024066/ENSMUSG00000021453/ENSMUSG00000027177/ENSMUSG00000021738/ENSMUSG00000020044/ENSMUSG00000026313/…
BP	GO:0031346	positive regulation of cell projection organization	229/7533	406/16156	3.99177e-05	0.00278284	ENSMUSG00000024803/ENSMUSG00000023328/ENSMUSG00000030110/ENSMUSG00000032118/ENSMUSG00000025885/ENSMUSG00000031292/ENSMUSG00000002489/ENSMUSG00000024924/ENSMUSG00000057897/ENSMUSG00000049791/ENSMUSG00000018411/ENSMUSG00000019970/ENSMUSG00000021068/ENSMUSG00000026249/ENSMUSG00000052504/ENSMUSG00000036832/ENSMUSG00000052727/ENSMUSG00000033307/ENSMUSG00000047139/ENSMUSG00000048482/ENSMUSG00000036940/…	Ankrd1/Ache/Ret/Fez1/Myo5b/Cdkl5/Tiam1/Vldlr/Camk2b/Fzd4/Mapt/Sgk1/Nin/Serpine2/Epha3/Lpar3/Map1b/Mif/Cd24a/Bdnf/Kdm1a/Fbxo31/Nrp1/Hspb1/Tenm3/Efna5/Pcp4/Bhlhb9/Syt17/Itsn1/Cux2/Actr3/Hras/Islr2/Trim67/Reln/Trpv2/Syt3/Aqp1/Dmd/Cask/Zfyve27/Mapk6/Rgma/Itgb1/Brk1/Hdac4/Cpeb3/Ptpn5/Rhoq/Ep300/Dynll1/Tubb2b/Sema4d/Snx3/Wnt3/Kidins220/Fgfr1/Dynlt1b/Grn/Pias2/Grin1/Arhgap35/Ankrd27/F2rl1/Dnm3/Gsk3b/Stk…	229	105	ENSMUSG00000024803/ENSMUSG00000023328/ENSMUSG00000030110/ENSMUSG00000032118/ENSMUSG00000025885/ENSMUSG00000031292/ENSMUSG00000002489/ENSMUSG00000021068/ENSMUSG00000052504/ENSMUSG00000036832/ENSMUSG00000052727/ENSMUSG00000033307/ENSMUSG00000048482/ENSMUSG00000036940/ENSMUSG00000004951/ENSMUSG00000048915/ENSMUSG00000090223/ENSMUSG00000072964/ENSMUSG00000058420/ENSMUSG00000026341/ENSMUSG00000025499/…	124	ENSMUSG00000024924/ENSMUSG00000057897/ENSMUSG00000049791/ENSMUSG00000018411/ENSMUSG00000019970/ENSMUSG00000026249/ENSMUSG00000047139/ENSMUSG00000052934/ENSMUSG00000025810/ENSMUSG00000031561/ENSMUSG00000022957/ENSMUSG00000042589/ENSMUSG00000030731/ENSMUSG00000004655/ENSMUSG00000045103/ENSMUSG00000070509/ENSMUSG00000026313/ENSMUSG00000039652/ENSMUSG00000055024/ENSMUSG00000021451/ENSMUSG00000031565/…
BP	GO:0043087	regulation of GTPase activity	162/7533	277/16156	4.30185e-05	0.00292926	ENSMUSG00000031292/ENSMUSG00000033763/ENSMUSG00000021676/ENSMUSG00000038530/ENSMUSG00000002489/ENSMUSG00000033721/ENSMUSG00000052504/ENSMUSG00000071042/ENSMUSG00000039976/ENSMUSG00000025558/ENSMUSG00000033083/ENSMUSG00000024381/ENSMUSG00000048915/ENSMUSG00000023921/ENSMUSG00000029174/ENSMUSG00000015957/ENSMUSG00000025499/ENSMUSG00000070509/ENSMUSG00000025809/ENSMUSG00000048376/ENSMUSG00000021215/…	Cdkl5/Mtss1l/Iqgap2/Rgs4/Tiam1/Vav3/Epha3/Rasgrp3/Tbc1d16/Dock9/Tbc1d4/Bin1/Efna5/Mut/Tbc1d1/Wnt11/Hras/Rgma/Itgb1/F2r/Net1/Rgs2/Ric1/Grtp1/Rack1/Sema4d/Als2/Rgn/Arhgap35/Ankrd27/F2rl1/Rhog/Gsk3b/Tbc1d10b/Tax1bp3/Tbc1d20/Cav2/Ralgapa1/Tsc1/Rabgap1l/S1pr1/Kalrn/Itgb1bp1/Arhgef10/Rictor/Dennd1a/Arhgap42/Pip5k1a/Rabgap1/Fgd1/Usp6nl/Rapgef3/Rangap1/Itga6/Arhgef7/Adprh/Spry2/Arl2/Arhgap24/Amot/Mex3b/A…	162	68	ENSMUSG00000031292/ENSMUSG00000033763/ENSMUSG00000021676/ENSMUSG00000038530/ENSMUSG00000002489/ENSMUSG00000033721/ENSMUSG00000052504/ENSMUSG00000033083/ENSMUSG00000024381/ENSMUSG00000048915/ENSMUSG00000025499/ENSMUSG00000025809/ENSMUSG00000048376/ENSMUSG00000021215/ENSMUSG00000026360/ENSMUSG00000038515/ENSMUSG00000020372/ENSMUSG00000023070/ENSMUSG00000034867/ENSMUSG00000021678/ENSMUSG00000073982/…	94	ENSMUSG00000071042/ENSMUSG00000039976/ENSMUSG00000025558/ENSMUSG00000023921/ENSMUSG00000029174/ENSMUSG00000015957/ENSMUSG00000070509/ENSMUSG00000038658/ENSMUSG00000021451/ENSMUSG00000026024/ENSMUSG00000058230/ENSMUSG00000022812/ENSMUSG00000000058/ENSMUSG00000021027/ENSMUSG00000026812/ENSMUSG00000045092/ENSMUSG00000061751/ENSMUSG00000071176/ENSMUSG00000050310/ENSMUSG00000035392/ENSMUSG00000028126/…
BP	GO:1990138	neuron projection extension	103/7533	166/16156	4.27377e-05	0.00292926	ENSMUSG00000052276/ENSMUSG00000026833/ENSMUSG00000025885/ENSMUSG00000031292/ENSMUSG00000038299/ENSMUSG00000002489/ENSMUSG00000018411/ENSMUSG00000033392/ENSMUSG00000027797/ENSMUSG00000052727/ENSMUSG00000048482/ENSMUSG00000036940/ENSMUSG00000029005/ENSMUSG00000025810/ENSMUSG00000020387/ENSMUSG00000029512/ENSMUSG00000058420/ENSMUSG00000026341/ENSMUSG00000015829/ENSMUSG00000051243/ENSMUSG00000028883/…	Ostn/Olfm1/Myo5b/Cdkl5/Wdr36/Tiam1/Mapt/Clasp2/Dclk1/Map1b/Bdnf/Kdm1a/Draxin/Nrp1/Jade2/Ulk1/Syt17/Actr3/Tnr/Islr2/Sema3a/Trpv2/Syt3/Aurka/Prkcz/Sema3d/Sema3b/Zfyve27/Itgb1/Ddr1/Ep300/Sema4d/Wnt3/Cttn/Gsk3b/Cdk5r1/Rims1/Vegfa/Nedd4l/C9orf72/Pak1/Flrt1/Usp9x/Eif4g2/Itsn2/Slit1/Fxn/Ntn1/Aatk/Dvl1/Sema3g/Cxcl12/Rnf6/Ulk2/Plxna2/Apoe/Mecp2/Sema5a/Cdk5/Plaa/Nrp2/Golga4/Cyfip2/Ttl/Plxnb3/Tnfrsf12a/Plxn…	103	52	ENSMUSG00000052276/ENSMUSG00000026833/ENSMUSG00000025885/ENSMUSG00000031292/ENSMUSG00000038299/ENSMUSG00000002489/ENSMUSG00000033392/ENSMUSG00000027797/ENSMUSG00000052727/ENSMUSG00000048482/ENSMUSG00000036940/ENSMUSG00000029005/ENSMUSG00000058420/ENSMUSG00000026341/ENSMUSG00000015829/ENSMUSG00000051243/ENSMUSG00000028883/ENSMUSG00000018507/ENSMUSG00000027496/ENSMUSG00000029053/ENSMUSG00000040254/…	51	ENSMUSG00000018411/ENSMUSG00000025810/ENSMUSG00000020387/ENSMUSG00000029512/ENSMUSG00000030731/ENSMUSG00000057969/ENSMUSG00000003534/ENSMUSG00000055024/ENSMUSG00000021451/ENSMUSG00000022812/ENSMUSG00000023951/ENSMUSG00000047787/ENSMUSG00000031010/ENSMUSG00000005610/ENSMUSG00000020640/ENSMUSG00000020902/ENSMUSG00000025375/ENSMUSG00000029071/ENSMUSG00000021904/ENSMUSG00000061353/ENSMUSG00000029634/…
BP	GO:0050772	positive regulation of axonogenesis	62/7533	92/16156	4.49308e-05	0.00302431	ENSMUSG00000023328/ENSMUSG00000025885/ENSMUSG00000031292/ENSMUSG00000002489/ENSMUSG00000018411/ENSMUSG00000021068/ENSMUSG00000036832/ENSMUSG00000052727/ENSMUSG00000048482/ENSMUSG00000025810/ENSMUSG00000048915/ENSMUSG00000051243/ENSMUSG00000018507/ENSMUSG00000018820/ENSMUSG00000055024/ENSMUSG00000045136/ENSMUSG00000021451/ENSMUSG00000000125/ENSMUSG00000022812/ENSMUSG00000026277/ENSMUSG00000002274/…	Ache/Myo5b/Cdkl5/Tiam1/Mapt/Nin/Lpar3/Map1b/Bdnf/Nrp1/Efna5/Islr2/Trpv2/Zfyve27/Ep300/Tubb2b/Sema4d/Wnt3/Gsk3b/Stk25/Metrn/Vegfa/Pak1/Golga2/Eif4g2/Skil/Fxn/Map6/Ntn1/Cxcl12/Plxna2/Apoe/Sema5a/Ntrk2/Trak1/Golga4/Plxnb3/Tnfrsf12a/Plxna4/Sema7a/Map2k1/Braf/Rab11a/Adnp/Nefl/Dcx/Megf8/L1cam/Bmpr2/Rpl4/Fn1/Plxnd1/Pafah1b1/Twf2/Gdi1/Plxnb2/Rnd2/Ist1/Ntrk3/Dscam/Amigo1/Stk11	62	31	ENSMUSG00000023328/ENSMUSG00000025885/ENSMUSG00000031292/ENSMUSG00000002489/ENSMUSG00000021068/ENSMUSG00000036832/ENSMUSG00000052727/ENSMUSG00000048482/ENSMUSG00000048915/ENSMUSG00000051243/ENSMUSG00000018507/ENSMUSG00000018820/ENSMUSG00000045136/ENSMUSG00000000125/ENSMUSG00000026277/ENSMUSG00000002274/ENSMUSG00000030774/ENSMUSG00000002546/ENSMUSG00000059363/ENSMUSG00000002985/ENSMUSG00000022231/…	31	ENSMUSG00000018411/ENSMUSG00000025810/ENSMUSG00000055024/ENSMUSG00000021451/ENSMUSG00000022812/ENSMUSG00000023951/ENSMUSG00000005610/ENSMUSG00000027660/ENSMUSG00000055407/ENSMUSG00000020902/ENSMUSG00000061353/ENSMUSG00000026640/ENSMUSG00000055254/ENSMUSG00000032536/ENSMUSG00000038708/ENSMUSG00000031385/ENSMUSG00000029765/ENSMUSG00000038264/ENSMUSG00000004936/ENSMUSG00000002413/ENSMUSG00000051149/…
BP	GO:0055007	cardiac muscle cell differentiation	76/7533	117/16156	4.69122e-05	0.00312179	ENSMUSG00000068614/ENSMUSG00000038112/ENSMUSG00000039103/ENSMUSG00000031626/ENSMUSG00000022865/ENSMUSG00000053819/ENSMUSG00000045875/ENSMUSG00000028273/ENSMUSG00000054640/ENSMUSG00000027470/ENSMUSG00000026207/ENSMUSG00000031461/ENSMUSG00000028348/ENSMUSG00000051910/ENSMUSG00000025809/ENSMUSG00000079243/ENSMUSG00000061603/ENSMUSG00000068122/ENSMUSG00000041075/ENSMUSG00000022812/ENSMUSG00000028854/…	Actc1/AW551984/Nexn/Sorbs2/Cxadr/Camk2d/Adra1a/Pdlim5/Slc8a1/Mylk2/Speg/Myom2/Cavin4/Sox6/Itgb1/Xirp1/Akap6/Agtr2/Fzd7/Gsk3b/Slc9a1/Lmna/Dicer1/Myl2/Tsc1/Sik1/Vegfa/Agt/Mypn/Pak1/Grem1/Akap13/Rxra/Fhod3/Smad4/Igf1/Efnb2/Alpk3/Arid1a/Ttn/Myh10/Dll1/Acvr1/Pdgfrb/Ddx39b/Hdac3/Bves/Mtor/Acadm/Pitx2/Tbx3/Tcap/Map2k4/Myod1/Frs2/Nr3c1/Bmp4/Ift20/Prkg1/Fhl2/Cacybp/Pax3/Rxrb/Rarb/Pin1/Prox1/Kat2a/Atg7/Rbp…	76	32	ENSMUSG00000068614/ENSMUSG00000038112/ENSMUSG00000022865/ENSMUSG00000053819/ENSMUSG00000045875/ENSMUSG00000028273/ENSMUSG00000025809/ENSMUSG00000079243/ENSMUSG00000061603/ENSMUSG00000068122/ENSMUSG00000028854/ENSMUSG00000028063/ENSMUSG00000013936/ENSMUSG00000024042/ENSMUSG00000030774/ENSMUSG00000074934/ENSMUSG00000014773/ENSMUSG00000026836/ENSMUSG00000024454/ENSMUSG00000071317/ENSMUSG00000062908/…	44	ENSMUSG00000039103/ENSMUSG00000031626/ENSMUSG00000054640/ENSMUSG00000027470/ENSMUSG00000026207/ENSMUSG00000031461/ENSMUSG00000028348/ENSMUSG00000051910/ENSMUSG00000041075/ENSMUSG00000022812/ENSMUSG00000041415/ENSMUSG00000026812/ENSMUSG00000023951/ENSMUSG00000031980/ENSMUSG00000020067/ENSMUSG00000066406/ENSMUSG00000015846/ENSMUSG00000034295/ENSMUSG00000024515/ENSMUSG00000020053/ENSMUSG00000001300/…
BP	GO:1901077	regulation of relaxation of muscle	13/7533	13/16156	4.896e-05	0.00322146	ENSMUSG00000042045/ENSMUSG00000053819/ENSMUSG00000006457/ENSMUSG00000061603/ENSMUSG00000021820/ENSMUSG00000028525/ENSMUSG00000021699/ENSMUSG00000051747/ENSMUSG00000049625/ENSMUSG00000035873/ENSMUSG00000003161/ENSMUSG00000040136/ENSMUSG00000038583	Sln/Camk2d/Actn3/Akap6/Camk2g/Pde4b/Pde4d/Ttn/Tifab/Pawr/Sri/Abcc8/Pln	13	4	ENSMUSG00000042045/ENSMUSG00000053819/ENSMUSG00000061603/ENSMUSG00000049625	9	ENSMUSG00000006457/ENSMUSG00000021820/ENSMUSG00000028525/ENSMUSG00000021699/ENSMUSG00000051747/ENSMUSG00000035873/ENSMUSG00000003161/ENSMUSG00000040136/ENSMUSG00000038583
BP	GO:0048771	tissue remodeling	100/7533	161/16156	5.17425e-05	0.00336671	ENSMUSG00000017631/ENSMUSG00000038642/ENSMUSG00000021702/ENSMUSG00000050199/ENSMUSG00000047139/ENSMUSG00000024140/ENSMUSG00000059077/ENSMUSG00000027087/ENSMUSG00000021732/ENSMUSG00000024940/ENSMUSG00000003873/ENSMUSG00000037820/ENSMUSG00000048376/ENSMUSG00000061393/ENSMUSG00000003051/ENSMUSG00000043252/ENSMUSG00000059552/ENSMUSG00000031902/ENSMUSG00000023951/ENSMUSG00000045092/ENSMUSG00000031980/…	Abr/Ctss/Thbs4/Lgr4/Cd24a/Epas1/Pth/Itgav/Fgf10/Ltbp3/Bax/Tgm2/F2r/Acvr2b/Elf3/Tmem64/Trp53/Nfatc3/Vegfa/S1pr1/Agt/Ccr2/Ppargc1b/Flt4/Pdk4/Clec10a/Grem1/Itga4/Flna/Nol3/Tph1/Pml/Igf1/Tfrc/Adam8/Car2/Erg/Stat5a/Lrp6/Rassf2/Pbrm1/Mitf/Csk/Def8/Atp7a/B4galt1/Adrb2/Dll4/Mmp14/Bak1/Csf1r/Tpp1/Dcstamp/Cav1/Lepr/Capn1/P3h4/Traf6/Tmbim1/Atp6ap1/Lrp5/Bmpr2/Suco/Prkca/Dbh/Mdm2/Lif/Foxc1/Cd38/Rab7/Lrrk1/Rac…	100	42	ENSMUSG00000017631/ENSMUSG00000038642/ENSMUSG00000021702/ENSMUSG00000059077/ENSMUSG00000027087/ENSMUSG00000021732/ENSMUSG00000003873/ENSMUSG00000048376/ENSMUSG00000003051/ENSMUSG00000059552/ENSMUSG00000049103/ENSMUSG00000000318/ENSMUSG00000074934/ENSMUSG00000014776/ENSMUSG00000036986/ENSMUSG00000025473/ENSMUSG00000027339/ENSMUSG00000035158/ENSMUSG00000032312/ENSMUSG00000045730/ENSMUSG00000000957/…	58	ENSMUSG00000050199/ENSMUSG00000047139/ENSMUSG00000024140/ENSMUSG00000024940/ENSMUSG00000037820/ENSMUSG00000061393/ENSMUSG00000043252/ENSMUSG00000031902/ENSMUSG00000023951/ENSMUSG00000045092/ENSMUSG00000031980/ENSMUSG00000033871/ENSMUSG00000020357/ENSMUSG00000019577/ENSMUSG00000027009/ENSMUSG00000031328/ENSMUSG00000040046/ENSMUSG00000020053/ENSMUSG00000022797/ENSMUSG00000027562/ENSMUSG00000040732/…
BP	GO:0030335	positive regulation of cell migration	261/7533	470/16156	5.31271e-05	0.00341881	ENSMUSG00000030110/ENSMUSG00000031486/ENSMUSG00000044447/ENSMUSG00000030538/ENSMUSG00000002489/ENSMUSG00000021360/ENSMUSG00000032402/ENSMUSG00000050335/ENSMUSG00000033392/ENSMUSG00000000532/ENSMUSG00000021702/ENSMUSG00000053819/ENSMUSG00000033307/ENSMUSG00000053436/ENSMUSG00000035776/ENSMUSG00000054640/ENSMUSG00000026479/ENSMUSG00000052934/ENSMUSG00000028017/ENSMUSG00000025810/ENSMUSG00000004951/…	Ret/Adgra2/Dock5/Cib1/Tiam1/Gcnt2/Smad3/Lgals3/Clasp2/Acvr1b/Thbs4/Camk2d/Mif/Mapk14/Cd99l2/Slc8a1/Lamc2/Fbxo31/Egf/Nrp1/Hspb1/Amotl1/Jak2/Fgf2/Cd74/Itgav/Fgf10/Foxo4/Spag9/Pla2g7/Flt1/Jun/Gab1/Wnt11/Actr3/Hras/Sema3a/Notch1/Ackr3/Reln/Aqp1/Myo5a/Sema3d/Sema3b/Gas6/Gab2/Itgb1/Hdac4/F2r/Arhgap5/Sun2/App/Sema6d/Ccl27a/Jcad/Arhgef2/Rack1/Trp53/Sema4d/Smurf2/Calr/Fgfr1/Fadd/Rras2/Syne2/F2rl1/Stx4a/Hs…	261	118	ENSMUSG00000030110/ENSMUSG00000031486/ENSMUSG00000044447/ENSMUSG00000030538/ENSMUSG00000002489/ENSMUSG00000021360/ENSMUSG00000050335/ENSMUSG00000033392/ENSMUSG00000021702/ENSMUSG00000053819/ENSMUSG00000033307/ENSMUSG00000035776/ENSMUSG00000026479/ENSMUSG00000004951/ENSMUSG00000024610/ENSMUSG00000027087/ENSMUSG00000021732/ENSMUSG00000026341/ENSMUSG00000025499/ENSMUSG00000028883/ENSMUSG00000044337/…	143	ENSMUSG00000032402/ENSMUSG00000000532/ENSMUSG00000053436/ENSMUSG00000054640/ENSMUSG00000052934/ENSMUSG00000028017/ENSMUSG00000025810/ENSMUSG00000013076/ENSMUSG00000024789/ENSMUSG00000037225/ENSMUSG00000042903/ENSMUSG00000020859/ENSMUSG00000023913/ENSMUSG00000029648/ENSMUSG00000052684/ENSMUSG00000031714/ENSMUSG00000015957/ENSMUSG00000026923/ENSMUSG00000004655/ENSMUSG00000057969/ENSMUSG00000026313/…
BP	GO:0031032	actomyosin structure organization	115/7533	189/16156	5.45488e-05	0.00344096	ENSMUSG00000068614/ENSMUSG00000042451/ENSMUSG00000022817/ENSMUSG00000067653/ENSMUSG00000032402/ENSMUSG00000033392/ENSMUSG00000028832/ENSMUSG00000064179/ENSMUSG00000075307/ENSMUSG00000028906/ENSMUSG00000049173/ENSMUSG00000025810/ENSMUSG00000026414/ENSMUSG00000028396/ENSMUSG00000027470/ENSMUSG00000028328/ENSMUSG00000005103/ENSMUSG00000015957/ENSMUSG00000043079/ENSMUSG00000022091/ENSMUSG00000031461/…	Actc1/Mybph/Itgb5/Ankrd23/Smad3/Clasp2/Stmn1/Tnnt1/Klhl41/Epb41/Myoz3/Nrp1/Tnnt2/2310002L09Rik/Mylk2/Tmod1/Wdr1/Wnt11/Synpo/Sorbs3/Myom2/Prkar1a/Cavin4/Capn3/Itgb1/Xirp1/Trpm7/Ppfia1/Ep300/Dlc1/Pxn/Tmod4/Acta1/Myl2/Obsl1/Lmod1/Tsc1/S1pr1/Myo18a/Neb/Itgb1bp1/Mypn/Epb41l1/Pak1/Arhgef10/Akap13/Fhod3/Kank2/Smad4/Pdcd6ip/Zyx/Six4/Rock1/Kank3/Krt8/Pfn1/Ppp1r9a/Rapgef3/Rtkn/Mybpc1/Epb41l2/Prkcq/Ttn/Limc…	115	33	ENSMUSG00000068614/ENSMUSG00000042451/ENSMUSG00000033392/ENSMUSG00000028832/ENSMUSG00000064179/ENSMUSG00000075307/ENSMUSG00000026414/ENSMUSG00000005103/ENSMUSG00000020612/ENSMUSG00000025809/ENSMUSG00000079243/ENSMUSG00000013936/ENSMUSG00000000631/ENSMUSG00000062352/ENSMUSG00000030774/ENSMUSG00000032504/ENSMUSG00000029860/ENSMUSG00000049382/ENSMUSG00000018293/ENSMUSG00000032827/ENSMUSG00000014778/…	82	ENSMUSG00000022817/ENSMUSG00000067653/ENSMUSG00000032402/ENSMUSG00000028906/ENSMUSG00000049173/ENSMUSG00000025810/ENSMUSG00000028396/ENSMUSG00000027470/ENSMUSG00000028328/ENSMUSG00000015957/ENSMUSG00000043079/ENSMUSG00000022091/ENSMUSG00000031461/ENSMUSG00000028348/ENSMUSG00000079110/ENSMUSG00000027365/ENSMUSG00000037519/ENSMUSG00000055024/ENSMUSG00000031523/ENSMUSG00000029528/ENSMUSG00000005628/…
BP	GO:0010770	positive regulation of cell morphogenesis involved in differentiation	101/7533	163/16156	5.46464e-05	0.00344096	ENSMUSG00000023328/ENSMUSG00000025885/ENSMUSG00000044447/ENSMUSG00000031292/ENSMUSG00000030538/ENSMUSG00000002489/ENSMUSG00000057897/ENSMUSG00000018411/ENSMUSG00000019970/ENSMUSG00000021068/ENSMUSG00000036832/ENSMUSG00000052727/ENSMUSG00000048482/ENSMUSG00000052934/ENSMUSG00000025810/ENSMUSG00000048915/ENSMUSG00000072964/ENSMUSG00000042589/ENSMUSG00000026341/ENSMUSG00000051243/ENSMUSG00000042453/…	Ache/Myo5b/Dock5/Cdkl5/Cib1/Tiam1/Camk2b/Mapt/Sgk1/Nin/Lpar3/Map1b/Bdnf/Fbxo31/Nrp1/Efna5/Bhlhb9/Cux2/Actr3/Islr2/Reln/Trpv2/Cask/Zfyve27/Net1/Ep300/Tubb2b/Sema4d/Mapk9/Wnt3/Calr/Pias2/Ankrd27/Gsk3b/Stk25/Metrn/Olfm4/Arpc2/Opa1/Tbc1d24/Vegfa/Kalrn/Pak1/Golga2/Ptprd/Eif4g2/Flna/Skil/Fxn/Map6/Ntn1/Cxcl12/Dock1/Plxna2/Apoe/Enpp2/Sema5a/Ntrk2/Trak1/Mfn1/Golga4/Plxnb3/Tnfrsf12a/Plxna4/Sema7a/Map2k1/Br…	101	51	ENSMUSG00000023328/ENSMUSG00000025885/ENSMUSG00000044447/ENSMUSG00000031292/ENSMUSG00000030538/ENSMUSG00000002489/ENSMUSG00000021068/ENSMUSG00000036832/ENSMUSG00000052727/ENSMUSG00000048482/ENSMUSG00000048915/ENSMUSG00000072964/ENSMUSG00000026341/ENSMUSG00000051243/ENSMUSG00000042453/ENSMUSG00000018507/ENSMUSG00000031012/ENSMUSG00000018820/ENSMUSG00000021215/ENSMUSG00000045136/ENSMUSG00000000125/…	50	ENSMUSG00000057897/ENSMUSG00000018411/ENSMUSG00000019970/ENSMUSG00000052934/ENSMUSG00000025810/ENSMUSG00000042589/ENSMUSG00000055024/ENSMUSG00000021451/ENSMUSG00000020366/ENSMUSG00000025423/ENSMUSG00000022812/ENSMUSG00000038084/ENSMUSG00000036473/ENSMUSG00000023951/ENSMUSG00000061751/ENSMUSG00000005610/ENSMUSG00000031328/ENSMUSG00000027660/ENSMUSG00000055407/ENSMUSG00000020902/ENSMUSG00000061353/…
BP	GO:1902532	negative regulation of intracellular signal transduction	272/7533	492/16156	5.69746e-05	0.00354939	ENSMUSG00000000552/ENSMUSG00000052397/ENSMUSG00000019768/ENSMUSG00000079037/ENSMUSG00000032009/ENSMUSG00000055003/ENSMUSG00000031563/ENSMUSG00000030538/ENSMUSG00000047414/ENSMUSG00000024006/ENSMUSG00000022037/ENSMUSG00000003476/ENSMUSG00000028832/ENSMUSG00000026249/ENSMUSG00000034614/ENSMUSG00000033307/ENSMUSG00000045875/ENSMUSG00000022419/ENSMUSG00000032534/ENSMUSG00000055493/ENSMUSG00000029223/…	Zfp385a/Ezr/Esr1/Prnp/Sesn3/Lrtm2/Wwc2/Cib1/Flrt2/Stk38/Clu/Crhr2/Stmn1/Serpine2/Pik3ip1/Mif/Adra1a/Deptor/Cep63/Epm2a/Uchl1/Kdm1a/Plaur/Hspb1/Atf3/Dusp7/Cd74/Scai/Rasal2/Ubr2/Uri1/Socs5/Sac3d1/Dusp26/Trim67/Socs2/Ackr3/Actn3/C1qtnf3/Lrtm1/Kank1/Dmd/Xdh/Hipk3/Itgb1/Cmya5/Timp3/Ptpn5/Pink1/Rgs2/Prex2/Usp47/Wnk2/Dlc1/Rack1/Castor2/Dag1/Dynlt1b/Igbp1/Fem1a/Arhgap35/F2rl1/Gsk3b/Prkaa2/Gpx1/Otud7b/Rab…	272	127	ENSMUSG00000000552/ENSMUSG00000052397/ENSMUSG00000019768/ENSMUSG00000079037/ENSMUSG00000032009/ENSMUSG00000031563/ENSMUSG00000030538/ENSMUSG00000047414/ENSMUSG00000024006/ENSMUSG00000003476/ENSMUSG00000028832/ENSMUSG00000033307/ENSMUSG00000045875/ENSMUSG00000032534/ENSMUSG00000029223/ENSMUSG00000036940/ENSMUSG00000046223/ENSMUSG00000004951/ENSMUSG00000026628/ENSMUSG00000024610/ENSMUSG00000035236/…	145	ENSMUSG00000055003/ENSMUSG00000022037/ENSMUSG00000026249/ENSMUSG00000034614/ENSMUSG00000022419/ENSMUSG00000055493/ENSMUSG00000053716/ENSMUSG00000023977/ENSMUSG00000030421/ENSMUSG00000039661/ENSMUSG00000020027/ENSMUSG00000006457/ENSMUSG00000045776/ENSMUSG00000032702/ENSMUSG00000045103/ENSMUSG00000024066/ENSMUSG00000027177/ENSMUSG00000047419/ENSMUSG00000020044/ENSMUSG00000028756/ENSMUSG00000048960/…
BP	GO:0051345	positive regulation of hydrolase activity	258/7533	465/16156	6.32958e-05	0.00390169	ENSMUSG00000030110/ENSMUSG00000051980/ENSMUSG00000031292/ENSMUSG00000019768/ENSMUSG00000033763/ENSMUSG00000038530/ENSMUSG00000002489/ENSMUSG00000057897/ENSMUSG00000032402/ENSMUSG00000035199/ENSMUSG00000025887/ENSMUSG00000061086/ENSMUSG00000000440/ENSMUSG00000045875/ENSMUSG00000054717/ENSMUSG00000053436/ENSMUSG00000039976/ENSMUSG00000025558/ENSMUSG00000026414/ENSMUSG00000011305/ENSMUSG00000059077/…	Ret/Casr/Cdkl5/Esr1/Mtss1l/Rgs4/Tiam1/Camk2b/Smad3/Arl6ip5/Casp12/Myl4/Pparg/Adra1a/Hmgb2/Mapk14/Tbc1d16/Dock9/Tnnt2/Plin5/Pth/Tbc1d4/Bin1/Jak2/Fgf2/Mut/Rhoc/Fgf10/Tbc1d1/Flt1/Wnt11/Dnajb11/Hras/Asph/Prkcz/Rpl5/Nod1/Bax/Xdh/Rgma/Itgb1/Hspa2/Atp1b3/F2r/Net1/Pink1/Rgs2/Abhd5/Fas/Akap6/Dynll1/Dlc1/Ifi27/Ric1/Grtp1/Agtr2/Rack1/Sema4d/Mapk9/Pcna/Als2/Fgfr1/Fadd/Rgn/Arhgap35/Cck/Ankrd27/F2rl1/Rhog/Gsk3…	258	136	ENSMUSG00000030110/ENSMUSG00000051980/ENSMUSG00000031292/ENSMUSG00000019768/ENSMUSG00000033763/ENSMUSG00000038530/ENSMUSG00000002489/ENSMUSG00000035199/ENSMUSG00000061086/ENSMUSG00000000440/ENSMUSG00000045875/ENSMUSG00000054717/ENSMUSG00000026414/ENSMUSG00000059077/ENSMUSG00000033083/ENSMUSG00000024381/ENSMUSG00000002233/ENSMUSG00000021732/ENSMUSG00000004460/ENSMUSG00000025499/ENSMUSG00000028207/…	122	ENSMUSG00000057897/ENSMUSG00000032402/ENSMUSG00000025887/ENSMUSG00000053436/ENSMUSG00000039976/ENSMUSG00000025558/ENSMUSG00000011305/ENSMUSG00000024789/ENSMUSG00000037225/ENSMUSG00000023921/ENSMUSG00000029174/ENSMUSG00000029648/ENSMUSG00000015957/ENSMUSG00000038058/ENSMUSG00000024066/ENSMUSG00000070509/ENSMUSG00000028756/ENSMUSG00000032540/ENSMUSG00000031523/ENSMUSG00000038658/ENSMUSG00000021451/…
BP	GO:0036503	ERAD pathway	61/7533	91/16156	6.57785e-05	0.00401249	ENSMUSG00000018442/ENSMUSG00000022867/ENSMUSG00000022769/ENSMUSG00000041556/ENSMUSG00000038312/ENSMUSG00000020048/ENSMUSG00000059890/ENSMUSG00000006676/ENSMUSG00000071655/ENSMUSG00000025858/ENSMUSG00000026864/ENSMUSG00000002064/ENSMUSG00000074093/ENSMUSG00000031770/ENSMUSG00000002015/ENSMUSG00000050812/ENSMUSG00000022365/ENSMUSG00000068328/ENSMUSG00000047879/ENSMUSG00000037470/ENSMUSG00000009293/…	Derl2/Usp25/Sdf2l1/Fbxo2/Edem2/Hsp90b1/Ube4a/Usp19/Ubxn1/Get4/Hspa5/Sdf2/Svip/Herpud1/Bcap31/Ecpas/Derl1/Aup1/Usp14/Uggt1/Ube2g2/Ubqln2/Selenos/Dnajb12/Os9/Wfs1/Psmc3/March6/Syvn1/Ubac2/Rnf139/Pomt1/Usp13/Amfr/Erlin1/Nploc4/Ccdc47/Edem1/Jkamp/Ubxn8/Tmub1/Uggt2/Man1b1/Psmc2/Psmc5/Ufd1/Psmc6/H13/Stt3b/Stub1/Faf2/Dzip3/Tmem129/Tmem67/Trim13/Psmc1/Ube2j2/Atxn3/Psmc4/Dnajc10/Bag6	61	39	ENSMUSG00000018442/ENSMUSG00000022769/ENSMUSG00000041556/ENSMUSG00000038312/ENSMUSG00000020048/ENSMUSG00000071655/ENSMUSG00000025858/ENSMUSG00000026864/ENSMUSG00000002064/ENSMUSG00000002015/ENSMUSG00000022365/ENSMUSG00000068328/ENSMUSG00000047879/ENSMUSG00000009293/ENSMUSG00000075701/ENSMUSG00000040462/ENSMUSG00000002102/ENSMUSG00000024807/ENSMUSG00000039254/ENSMUSG00000031751/ENSMUSG00000025198/…	22	ENSMUSG00000022867/ENSMUSG00000059890/ENSMUSG00000006676/ENSMUSG00000074093/ENSMUSG00000031770/ENSMUSG00000050812/ENSMUSG00000037470/ENSMUSG00000050148/ENSMUSG00000020109/ENSMUSG00000039474/ENSMUSG00000039100/ENSMUSG00000041765/ENSMUSG00000037075/ENSMUSG00000056900/ENSMUSG00000078622/ENSMUSG00000042104/ENSMUSG00000064061/ENSMUSG00000049488/ENSMUSG00000035235/ENSMUSG00000021189/ENSMUSG00000027006/…
BP	GO:0043502	regulation of muscle adaptation	57/7533	84/16156	6.68984e-05	0.00403873	ENSMUSG00000026418/ENSMUSG00000026459/ENSMUSG00000032402/ENSMUSG00000064179/ENSMUSG00000053819/ENSMUSG00000045875/ENSMUSG00000091898/ENSMUSG00000057530/ENSMUSG00000022358/ENSMUSG00000039197/ENSMUSG00000029467/ENSMUSG00000006457/ENSMUSG00000047419/ENSMUSG00000026313/ENSMUSG00000026360/ENSMUSG00000061603/ENSMUSG00000060261/ENSMUSG00000025220/ENSMUSG00000055024/ENSMUSG00000026496/ENSMUSG00000022812/…	Tnni1/Myog/Smad3/Tnnt1/Camk2d/Adra1a/Tnnc1/Ece1/Fbxo32/Adk/Atp2a2/Actn3/Cmya5/Hdac4/Rgs2/Akap6/Gtf2i/Mgea5/Ep300/Parp1/Gsk3b/Nr4a3/Slc9a1/Lmna/Atp2b4/Agt/Pak1/Akap13/Nol3/Smad4/Igf1/Glrx3/Ddx39b/Mtor/Mtpn/Gtf2ird1/Nr3c1/Prkca/P2rx4/Scn5a/Errfi1/Trpc3/Trim63/Aif1/Myh7/Ptk2/Pin1/Cdk9/Trip10/Gtf2ird2/Lmcd1/Pde5a/Becn1/Edn1/Foxo1/Igfbp5/Cav3	57	25	ENSMUSG00000026418/ENSMUSG00000026459/ENSMUSG00000064179/ENSMUSG00000053819/ENSMUSG00000045875/ENSMUSG00000091898/ENSMUSG00000029467/ENSMUSG00000026360/ENSMUSG00000061603/ENSMUSG00000028341/ENSMUSG00000028854/ENSMUSG00000028063/ENSMUSG00000030774/ENSMUSG00000014776/ENSMUSG00000031068/ENSMUSG00000029840/ENSMUSG00000029470/ENSMUSG00000032511/ENSMUSG00000024397/ENSMUSG00000053093/ENSMUSG00000032171/…	32	ENSMUSG00000032402/ENSMUSG00000057530/ENSMUSG00000022358/ENSMUSG00000039197/ENSMUSG00000006457/ENSMUSG00000047419/ENSMUSG00000026313/ENSMUSG00000060261/ENSMUSG00000025220/ENSMUSG00000055024/ENSMUSG00000026496/ENSMUSG00000022812/ENSMUSG00000026463/ENSMUSG00000031980/ENSMUSG00000066406/ENSMUSG00000024515/ENSMUSG00000020053/ENSMUSG00000019432/ENSMUSG00000028991/ENSMUSG00000023079/ENSMUSG00000024431/…
BP	GO:0048738	cardiac muscle tissue development	131/7533	220/16156	7.28345e-05	0.00430827	ENSMUSG00000068614/ENSMUSG00000024803/ENSMUSG00000026418/ENSMUSG00000038112/ENSMUSG00000049577/ENSMUSG00000039103/ENSMUSG00000031626/ENSMUSG00000022865/ENSMUSG00000017817/ENSMUSG00000053819/ENSMUSG00000045875/ENSMUSG00000053436/ENSMUSG00000028273/ENSMUSG00000054640/ENSMUSG00000091898/ENSMUSG00000026414/ENSMUSG00000027470/ENSMUSG00000037225/ENSMUSG00000021796/ENSMUSG00000026923/ENSMUSG00000026207/…	Actc1/Ankrd1/Tnni1/AW551984/Zfpm1/Nexn/Sorbs2/Cxadr/Jph2/Camk2d/Adra1a/Mapk14/Pdlim5/Slc8a1/Tnnc1/Tnnt2/Mylk2/Fgf2/Bmpr1a/Notch1/Speg/Myom2/Prkar1a/Cavin4/Sox6/Itgb1/Xirp1/Akap6/Meis1/Agtr2/Mkl2/Fzd7/Fgfr1/Fadd/Sav1/Gsk3b/Slc9a1/Lmna/Dicer1/Myl2/Xirp2/Tsc1/Sik1/Tgfbr2/Pten/Vegfa/S1pr1/Fkbp1a/Agt/Cdc42/Nog/Mypn/Pak1/Grem1/Akap13/Rxra/Fhod3/Smad4/Hspg2/Fgf1/Igf1/Ncam1/Heg1/Sin3b/Efnb2/Erbb3/Lrp6/Al…	131	56	ENSMUSG00000068614/ENSMUSG00000024803/ENSMUSG00000026418/ENSMUSG00000038112/ENSMUSG00000049577/ENSMUSG00000022865/ENSMUSG00000053819/ENSMUSG00000045875/ENSMUSG00000028273/ENSMUSG00000091898/ENSMUSG00000026414/ENSMUSG00000020612/ENSMUSG00000025809/ENSMUSG00000079243/ENSMUSG00000061603/ENSMUSG00000020160/ENSMUSG00000068122/ENSMUSG00000031077/ENSMUSG00000028854/ENSMUSG00000028063/ENSMUSG00000013936/…	75	ENSMUSG00000039103/ENSMUSG00000031626/ENSMUSG00000017817/ENSMUSG00000053436/ENSMUSG00000054640/ENSMUSG00000027470/ENSMUSG00000037225/ENSMUSG00000021796/ENSMUSG00000026923/ENSMUSG00000026207/ENSMUSG00000031461/ENSMUSG00000028348/ENSMUSG00000051910/ENSMUSG00000009569/ENSMUSG00000041075/ENSMUSG00000031565/ENSMUSG00000021067/ENSMUSG00000022812/ENSMUSG00000041415/ENSMUSG00000027022/ENSMUSG00000026812/…
BP	GO:1903050	regulation of proteolysis involved in cellular protein catabolic process	114/7533	188/16156	7.21431e-05	0.00430827	ENSMUSG00000022037/ENSMUSG00000025231/ENSMUSG00000028017/ENSMUSG00000037104/ENSMUSG00000003279/ENSMUSG00000018442/ENSMUSG00000036913/ENSMUSG00000022867/ENSMUSG00000060579/ENSMUSG00000027496/ENSMUSG00000058558/ENSMUSG00000026078/ENSMUSG00000061477/ENSMUSG00000032309/ENSMUSG00000061436/ENSMUSG00000038312/ENSMUSG00000020372/ENSMUSG00000006676/ENSMUSG00000019433/ENSMUSG00000071655/ENSMUSG00000054428/…	Clu/Sufu/Egf/Socs5/Dlgap1/Derl2/Trim67/Usp25/Fhit/Aurka/Rpl5/Pdcl3/Rps7/Fbxo22/Hipk2/Edem2/Rack1/Usp19/Gipc1/Ubxn1/Atpif1/Rgn/Gsk3b/Gpx1/Psme2/Hsp90ab1/Svip/Pten/Rnf19a/Gclc/Herpud1/Uchl5/Bcap31/Rnf114/Psme1/Ophn1/Anks1/Usp14/Rpl23/Ube2g2/Pml/Csnk1e/Rnf144b/Ubqln2/Xbp1/Arih1/Gna12/Hfe/Sumo1/Ubb/Arih2/Dvl1/Nop53/Os9/Psmd10/Commd1/Ufl1/Pkd1/Araf/Rnf125/Trib1/Rhbdf1/Ogt/Rpl11/Ubac2/Rnf139/Clec16a/Pr…	114	60	ENSMUSG00000025231/ENSMUSG00000037104/ENSMUSG00000003279/ENSMUSG00000018442/ENSMUSG00000036913/ENSMUSG00000060579/ENSMUSG00000027496/ENSMUSG00000058558/ENSMUSG00000026078/ENSMUSG00000061477/ENSMUSG00000032309/ENSMUSG00000038312/ENSMUSG00000020372/ENSMUSG00000019433/ENSMUSG00000071655/ENSMUSG00000054428/ENSMUSG00000023070/ENSMUSG00000063856/ENSMUSG00000079197/ENSMUSG00000023944/ENSMUSG00000013663/…	54	ENSMUSG00000022037/ENSMUSG00000028017/ENSMUSG00000022867/ENSMUSG00000061436/ENSMUSG00000006676/ENSMUSG00000022812/ENSMUSG00000074093/ENSMUSG00000032350/ENSMUSG00000031770/ENSMUSG00000006418/ENSMUSG00000024219/ENSMUSG00000022433/ENSMUSG00000038068/ENSMUSG00000050148/ENSMUSG00000025234/ENSMUSG00000064145/ENSMUSG00000029071/ENSMUSG00000040359/ENSMUSG00000032855/ENSMUSG00000001127/ENSMUSG00000033107/…
BP	GO:0006486	protein glycosylation	109/7533	179/16156	8.05509e-05	0.00467036	ENSMUSG00000045679/ENSMUSG00000034780/ENSMUSG00000033849/ENSMUSG00000021360/ENSMUSG00000026028/ENSMUSG00000034353/ENSMUSG00000031749/ENSMUSG00000028700/ENSMUSG00000025425/ENSMUSG00000079442/ENSMUSG00000022474/ENSMUSG00000028838/ENSMUSG00000022174/ENSMUSG00000025220/ENSMUSG00000021978/ENSMUSG00000031760/ENSMUSG00000056091/ENSMUSG00000000420/ENSMUSG00000039740/ENSMUSG00000021903/ENSMUSG00000020346/…	Pqlc3/B3galt1/B3galt2/Gcnt2/Trak2/Ramp1/St3gal2/Pomgnt1/St8sia5/St6galnac4/Pmm1/Extl1/Dad1/Mgea5/Extl3/Mt3/St3gal5/Galnt1/Alg2/Galnt15/Mgat1/Gfpt1/B3galnt2/St6galnac5/Golga2/Uggt1/Ube2g2/Slc35c2/Pomgnt2/Galnt7/Rpn1/Lmf1/Trip11/Pofut1/Chp1/Mgat4a/B4galt1/Syvn1/Alg6/Alg11/Pmm2/Cog3/Tmem59/Ogt/Dpm2/Galnt2/Ispd/Pomt1/St8sia4/Gorasp1/Tet3/Nus1/C1galt1/Ccdc126/St3gal1/Acer2/Dpm3/Tmem258/Ggta1/Srd5a3/Np…	109	57	ENSMUSG00000045679/ENSMUSG00000034780/ENSMUSG00000033849/ENSMUSG00000021360/ENSMUSG00000026028/ENSMUSG00000034353/ENSMUSG00000028700/ENSMUSG00000025425/ENSMUSG00000079442/ENSMUSG00000022474/ENSMUSG00000022174/ENSMUSG00000031760/ENSMUSG00000020346/ENSMUSG00000039037/ENSMUSG00000002546/ENSMUSG00000009293/ENSMUSG00000017664/ENSMUSG00000031608/ENSMUSG00000030062/ENSMUSG00000002279/ENSMUSG00000014077/…	52	ENSMUSG00000031749/ENSMUSG00000028838/ENSMUSG00000025220/ENSMUSG00000021978/ENSMUSG00000056091/ENSMUSG00000000420/ENSMUSG00000039740/ENSMUSG00000021903/ENSMUSG00000029992/ENSMUSG00000039242/ENSMUSG00000037470/ENSMUSG00000066235/ENSMUSG00000021188/ENSMUSG00000046020/ENSMUSG00000026110/ENSMUSG00000028413/ENSMUSG00000073792/ENSMUSG00000063362/ENSMUSG00000034160/ENSMUSG00000089704/ENSMUSG00000040710/…
BP	GO:0043413	macromolecule glycosylation	109/7533	179/16156	8.05509e-05	0.00467036	ENSMUSG00000045679/ENSMUSG00000034780/ENSMUSG00000033849/ENSMUSG00000021360/ENSMUSG00000026028/ENSMUSG00000034353/ENSMUSG00000031749/ENSMUSG00000028700/ENSMUSG00000025425/ENSMUSG00000079442/ENSMUSG00000022474/ENSMUSG00000028838/ENSMUSG00000022174/ENSMUSG00000025220/ENSMUSG00000021978/ENSMUSG00000031760/ENSMUSG00000056091/ENSMUSG00000000420/ENSMUSG00000039740/ENSMUSG00000021903/ENSMUSG00000020346/…	Pqlc3/B3galt1/B3galt2/Gcnt2/Trak2/Ramp1/St3gal2/Pomgnt1/St8sia5/St6galnac4/Pmm1/Extl1/Dad1/Mgea5/Extl3/Mt3/St3gal5/Galnt1/Alg2/Galnt15/Mgat1/Gfpt1/B3galnt2/St6galnac5/Golga2/Uggt1/Ube2g2/Slc35c2/Pomgnt2/Galnt7/Rpn1/Lmf1/Trip11/Pofut1/Chp1/Mgat4a/B4galt1/Syvn1/Alg6/Alg11/Pmm2/Cog3/Tmem59/Ogt/Dpm2/Galnt2/Ispd/Pomt1/St8sia4/Gorasp1/Tet3/Nus1/C1galt1/Ccdc126/St3gal1/Acer2/Dpm3/Tmem258/Ggta1/Srd5a3/Np…	109	57	ENSMUSG00000045679/ENSMUSG00000034780/ENSMUSG00000033849/ENSMUSG00000021360/ENSMUSG00000026028/ENSMUSG00000034353/ENSMUSG00000028700/ENSMUSG00000025425/ENSMUSG00000079442/ENSMUSG00000022474/ENSMUSG00000022174/ENSMUSG00000031760/ENSMUSG00000020346/ENSMUSG00000039037/ENSMUSG00000002546/ENSMUSG00000009293/ENSMUSG00000017664/ENSMUSG00000031608/ENSMUSG00000030062/ENSMUSG00000002279/ENSMUSG00000014077/…	52	ENSMUSG00000031749/ENSMUSG00000028838/ENSMUSG00000025220/ENSMUSG00000021978/ENSMUSG00000056091/ENSMUSG00000000420/ENSMUSG00000039740/ENSMUSG00000021903/ENSMUSG00000029992/ENSMUSG00000039242/ENSMUSG00000037470/ENSMUSG00000066235/ENSMUSG00000021188/ENSMUSG00000046020/ENSMUSG00000026110/ENSMUSG00000028413/ENSMUSG00000073792/ENSMUSG00000063362/ENSMUSG00000034160/ENSMUSG00000089704/ENSMUSG00000040710/…
BP	GO:0010632	regulation of epithelial cell migration	119/7533	198/16156	8.76552e-05	0.00503244	ENSMUSG00000031486/ENSMUSG00000044447/ENSMUSG00000030538/ENSMUSG00000001552/ENSMUSG00000033392/ENSMUSG00000000440/ENSMUSG00000025810/ENSMUSG00000004951/ENSMUSG00000013076/ENSMUSG00000037225/ENSMUSG00000021732/ENSMUSG00000052684/ENSMUSG00000028883/ENSMUSG00000026923/ENSMUSG00000004655/ENSMUSG00000004508/ENSMUSG00000025351/ENSMUSG00000021745/ENSMUSG00000033960/ENSMUSG00000003814/ENSMUSG00000031565/…	Adgra2/Dock5/Cib1/Jup/Clasp2/Pparg/Nrp1/Hspb1/Amotl1/Fgf2/Fgf10/Jun/Sema3a/Notch1/Aqp1/Gab2/Cd63/Ptprg/Jcad/Calr/Fgfr1/Adam9/Tgfbr2/Pten/Vegfa/Agt/Itgb1bp1/Pdcd6/Flt4/Patz1/Mmrn2/Prcp/Marveld3/Prkce/Ptprm/Fgf1/Card10/Tek/Pfn1/Macf1/Stat5a/Vash1/Vegfc/Map2k3/Amot/Dock1/Pik3c2a/Nfe2l2/Capn7/Apoe/Mecp2/Enpp2/Sema5a/Ifng/Pfn2/Hdac7/Stard13/Map3k3/Dll4/Kdr/Rgcc/Hdac5/Epb41l5/Fgf7/Rab11a/Mtor/Plpp3/Svb…	119	52	ENSMUSG00000031486/ENSMUSG00000044447/ENSMUSG00000030538/ENSMUSG00000001552/ENSMUSG00000033392/ENSMUSG00000000440/ENSMUSG00000004951/ENSMUSG00000021732/ENSMUSG00000028883/ENSMUSG00000004508/ENSMUSG00000025351/ENSMUSG00000003814/ENSMUSG00000031555/ENSMUSG00000013663/ENSMUSG00000062352/ENSMUSG00000021576/ENSMUSG00000061119/ENSMUSG00000001672/ENSMUSG00000018293/ENSMUSG00000028649/ENSMUSG00000031520/…	67	ENSMUSG00000025810/ENSMUSG00000013076/ENSMUSG00000037225/ENSMUSG00000052684/ENSMUSG00000026923/ENSMUSG00000004655/ENSMUSG00000021745/ENSMUSG00000033960/ENSMUSG00000031565/ENSMUSG00000032440/ENSMUSG00000023951/ENSMUSG00000031980/ENSMUSG00000020357/ENSMUSG00000020453/ENSMUSG00000041445/ENSMUSG00000045038/ENSMUSG00000033278/ENSMUSG00000036585/ENSMUSG00000033170/ENSMUSG00000006386/ENSMUSG00000004043/…
BP	GO:0045732	positive regulation of protein catabolic process	120/7533	200/16156	9.08928e-05	0.00516765	ENSMUSG00000052397/ENSMUSG00000022037/ENSMUSG00000028017/ENSMUSG00000043154/ENSMUSG00000037474/ENSMUSG00000031519/ENSMUSG00000037104/ENSMUSG00000024425/ENSMUSG00000039753/ENSMUSG00000036913/ENSMUSG00000027496/ENSMUSG00000028599/ENSMUSG00000032193/ENSMUSG00000070509/ENSMUSG00000032309/ENSMUSG00000038312/ENSMUSG00000020372/ENSMUSG00000018363/ENSMUSG00000054428/ENSMUSG00000023070/ENSMUSG00000022812/…	Ezr/Clu/Egf/Ppp2r3a/Dtl/Asb5/Socs5/Ndfip1/Fbxl5/Trim67/Aurka/Tnfrsf1b/Ldlr/Rgma/Fbxo22/Edem2/Rack1/Smurf2/Atpif1/Rgn/Gsk3b/Adam9/Hsp90aa1/Sorl1/Pten/Oaz1/Rnf19a/Gclc/Herpud1/Nedd4l/Bcap31/Rnf114/Cd81/Csnk1e/Rnf144b/Sec22b/Ubqln2/Adam8/Itch/Ddb1/Xbp1/Snf8/Arih1/Sumo1/Nedd4/Arih2/Dvl1/Crebrf/Nop53/Psmd10/Apoe/Wwp2/Vps28/Ifng/Rdx/Apc/Rnf125/Trib1/Pacsin3/Mylip/Rnf139/Prickle1/Lrrk2/Sgsm3/Trib2/Cbfa2…	120	60	ENSMUSG00000052397/ENSMUSG00000037474/ENSMUSG00000037104/ENSMUSG00000024425/ENSMUSG00000039753/ENSMUSG00000036913/ENSMUSG00000027496/ENSMUSG00000028599/ENSMUSG00000032309/ENSMUSG00000038312/ENSMUSG00000020372/ENSMUSG00000054428/ENSMUSG00000023070/ENSMUSG00000031555/ENSMUSG00000021270/ENSMUSG00000013663/ENSMUSG00000035242/ENSMUSG00000022280/ENSMUSG00000024589/ENSMUSG00000002015/ENSMUSG00000037706/…	60	ENSMUSG00000022037/ENSMUSG00000028017/ENSMUSG00000043154/ENSMUSG00000031519/ENSMUSG00000032193/ENSMUSG00000070509/ENSMUSG00000018363/ENSMUSG00000022812/ENSMUSG00000049313/ENSMUSG00000032350/ENSMUSG00000031770/ENSMUSG00000006418/ENSMUSG00000022433/ENSMUSG00000038068/ENSMUSG00000050148/ENSMUSG00000027598/ENSMUSG00000025234/ENSMUSG00000032216/ENSMUSG00000064145/ENSMUSG00000029071/ENSMUSG00000048249/…
BP	GO:0007519	skeletal muscle tissue development	105/7533	172/16156	9.36455e-05	0.00527296	ENSMUSG00000024803/ENSMUSG00000022105/ENSMUSG00000027107/ENSMUSG00000028634/ENSMUSG00000019848/ENSMUSG00000047343/ENSMUSG00000026459/ENSMUSG00000003476/ENSMUSG00000053436/ENSMUSG00000026251/ENSMUSG00000075307/ENSMUSG00000027763/ENSMUSG00000027346/ENSMUSG00000008658/ENSMUSG00000026628/ENSMUSG00000027470/ENSMUSG00000003949/ENSMUSG00000026923/ENSMUSG00000032537/ENSMUSG00000006457/ENSMUSG00000063415/…	Ankrd1/Rb1/Chrna1/Hivep3/Popdc3/Mettl21c/Myog/Crhr2/Mapk14/Chrnd/Klhl41/Mbnl1/Gpcpd1/Rbfox1/Atf3/Mylk2/Hlf/Notch1/Ephb1/Actn3/Cyp26b1/Dmd/Foxn2/Nln/Capn3/Hdac4/Fbxo22/Tsc22d3/Ryr1/Ep300/Cdon/Usp19/Svil/Acta1/Xk/Gpx1/Cav2/Myf6/Nfatc3/Asb2/Cacna1s/Nras/Flnb/Bin3/Nr1d2/Skil/Six4/Gpc1/Sin3b/Homer1/Dll1/Meg3/Myl6b/Cdk5/Ccnt2/Ripor2/Snw1/Bcl9l/Scx/Adrb2/Sox11/AI464131/Psma6/Usp2/Hdac5/Bves/Sap30/Smyd1/…	105	42	ENSMUSG00000024803/ENSMUSG00000022105/ENSMUSG00000027107/ENSMUSG00000028634/ENSMUSG00000019848/ENSMUSG00000026459/ENSMUSG00000003476/ENSMUSG00000026251/ENSMUSG00000075307/ENSMUSG00000026628/ENSMUSG00000032537/ENSMUSG00000021710/ENSMUSG00000032309/ENSMUSG00000063856/ENSMUSG00000027852/ENSMUSG00000022089/ENSMUSG00000031622/ENSMUSG00000014773/ENSMUSG00000021268/ENSMUSG00000039824/ENSMUSG00000028969/…	63	ENSMUSG00000047343/ENSMUSG00000053436/ENSMUSG00000027763/ENSMUSG00000027346/ENSMUSG00000008658/ENSMUSG00000027470/ENSMUSG00000003949/ENSMUSG00000026923/ENSMUSG00000006457/ENSMUSG00000063415/ENSMUSG00000045103/ENSMUSG00000034998/ENSMUSG00000079110/ENSMUSG00000026313/ENSMUSG00000031431/ENSMUSG00000030592/ENSMUSG00000055024/ENSMUSG00000038119/ENSMUSG00000006676/ENSMUSG00000024236/ENSMUSG00000031972/…
BP	GO:0016358	dendrite development	151/7533	259/16156	9.5202e-05	0.00530955	ENSMUSG00000023328/ENSMUSG00000025885/ENSMUSG00000031292/ENSMUSG00000037855/ENSMUSG00000034656/ENSMUSG00000068740/ENSMUSG00000002489/ENSMUSG00000024924/ENSMUSG00000057897/ENSMUSG00000026028/ENSMUSG00000019970/ENSMUSG00000027797/ENSMUSG00000052727/ENSMUSG00000028273/ENSMUSG00000048482/ENSMUSG00000052934/ENSMUSG00000025810/ENSMUSG00000072964/ENSMUSG00000022261/ENSMUSG00000022957/ENSMUSG00000042589/…	Ache/Myo5b/Cdkl5/Zfp365/Cacna1a/Celsr2/Tiam1/Vldlr/Camk2b/Trak2/Sgk1/Dclk1/Map1b/Pdlim5/Bdnf/Fbxo31/Nrp1/Bhlhb9/Sdc2/Itsn1/Cux2/Hprt/Actr3/Ywhah/Sema3a/Camk2a/Reln/Ephb1/Cask/Acsl4/Mapk6/Itgb1/Cpeb3/App/Fas/Asap1/Prex2/Sema4d/Kidins220/Grn/Pias2/Grin1/Ankrd27/Dnm3/Gsk3b/Rap2a/Dcdc2a/Cdk5r1/Trappc4/Opa1/Carm1/Tbc1d24/Shank3/Pten/Kalrn/Cdc42/Dlg4/Nedd4l/Pak1/Flrt1/Cobl/Ptprd/Map1a/Eif4g2/Foxo6/Arf4…	151	74	ENSMUSG00000023328/ENSMUSG00000025885/ENSMUSG00000031292/ENSMUSG00000037855/ENSMUSG00000034656/ENSMUSG00000002489/ENSMUSG00000026028/ENSMUSG00000027797/ENSMUSG00000052727/ENSMUSG00000028273/ENSMUSG00000048482/ENSMUSG00000072964/ENSMUSG00000022261/ENSMUSG00000025630/ENSMUSG00000026341/ENSMUSG00000018965/ENSMUSG00000028883/ENSMUSG00000042453/ENSMUSG00000032537/ENSMUSG00000031012/ENSMUSG00000042688/…	77	ENSMUSG00000068740/ENSMUSG00000024924/ENSMUSG00000057897/ENSMUSG00000019970/ENSMUSG00000052934/ENSMUSG00000025810/ENSMUSG00000022957/ENSMUSG00000042589/ENSMUSG00000024617/ENSMUSG00000031278/ENSMUSG00000039652/ENSMUSG00000048960/ENSMUSG00000021451/ENSMUSG00000025423/ENSMUSG00000022812/ENSMUSG00000038084/ENSMUSG00000032185/ENSMUSG00000036473/ENSMUSG00000022623/ENSMUSG00000061751/ENSMUSG00000020886/…
BP	GO:0050678	regulation of epithelial cell proliferation	181/7533	317/16156	0.000102063	0.00559481	ENSMUSG00000019889/ENSMUSG00000022105/ENSMUSG00000019768/ENSMUSG00000022510/ENSMUSG00000025151/ENSMUSG00000032402/ENSMUSG00000041147/ENSMUSG00000022865/ENSMUSG00000021702/ENSMUSG00000033863/ENSMUSG00000000440/ENSMUSG00000054717/ENSMUSG00000022330/ENSMUSG00000025932/ENSMUSG00000037225/ENSMUSG00000021732/ENSMUSG00000057113/ENSMUSG00000029648/ENSMUSG00000052684/ENSMUSG00000021796/ENSMUSG00000025499/…	Ptprk/Rb1/Esr1/Trp63/Maged1/Smad3/Brca2/Cxadr/Thbs4/Klf9/Pparg/Hmgb2/Osr2/Eya1/Fgf2/Fgf10/Npm1/Flt1/Jun/Bmpr1a/Hras/Notch1/Bmp6/Pdcl3/Bax/Cask/Xdh/Jcad/Cdkn1b/Fzd7/Fgfr1/Ppard/Grn/Atpif1/Rgn/Sav1/Pygo2/Nr4a3/Gpx1/Eaf2/Bad/Cav2/Nras/Pten/Vegfa/Stxbp4/Glul/Cdc42/Nog/Pdcd6/Flt4/Esr2/Rictor/Marveld3/Ptch1/Htra1/Ptprm/Cyba/Fgf1/Igf1/Six4/Intu/Tek/Efnb2/Xbp1/Vhl/Stat5a/Vash1/Vegfc/Deaf1/Lrp6/Vegfd/Agtr…	181	80	ENSMUSG00000019889/ENSMUSG00000022105/ENSMUSG00000019768/ENSMUSG00000022510/ENSMUSG00000025151/ENSMUSG00000041147/ENSMUSG00000022865/ENSMUSG00000021702/ENSMUSG00000000440/ENSMUSG00000054717/ENSMUSG00000022330/ENSMUSG00000025932/ENSMUSG00000021732/ENSMUSG00000057113/ENSMUSG00000025499/ENSMUSG00000026078/ENSMUSG00000003873/ENSMUSG00000031012/ENSMUSG00000034708/ENSMUSG00000054428/ENSMUSG00000023070/…	101	ENSMUSG00000032402/ENSMUSG00000033863/ENSMUSG00000037225/ENSMUSG00000029648/ENSMUSG00000052684/ENSMUSG00000021796/ENSMUSG00000026923/ENSMUSG00000039004/ENSMUSG00000024066/ENSMUSG00000033960/ENSMUSG00000003031/ENSMUSG00000041075/ENSMUSG00000031565/ENSMUSG00000002250/ENSMUSG00000021067/ENSMUSG00000000058/ENSMUSG00000023951/ENSMUSG00000020546/ENSMUSG00000026473/ENSMUSG00000048616/ENSMUSG00000020357/…
BP	GO:0006913	nucleocytoplasmic transport	168/7533	292/16156	0.000104446	0.00559481	ENSMUSG00000023067/ENSMUSG00000042895/ENSMUSG00000001552/ENSMUSG00000038393/ENSMUSG00000026027/ENSMUSG00000053436/ENSMUSG00000027499/ENSMUSG00000053205/ENSMUSG00000051159/ENSMUSG00000024789/ENSMUSG00000015656/ENSMUSG00000057113/ENSMUSG00000027782/ENSMUSG00000042650/ENSMUSG00000038342/ENSMUSG00000031451/ENSMUSG00000032253/ENSMUSG00000028367/ENSMUSG00000030854/ENSMUSG00000032309/ENSMUSG00000055024/…	Cdkn1a/Abra/Jup/Txnip/Stradb/Mapk14/Pkia/Styx/Cited1/Jak2/Hspa8/Npm1/Kpna4/Alkbh5/Mlxip/Gas6/Phip/Txn1/Ptpn5/Fbxo22/Ep300/Ifi27/Nup153/Agtr2/Zic1/Ppp1cc/Trp53/Ubr5/Dag1/Calr/Ptpn14/Bag3/Ipo13/Ipo4/Anp32e/Gsk3b/Htatip2/Sox4/Hsp90aa1/Kpna2/Hsp90ab1/Ei24/Tsc1/Ppm1a/Agt/Sdad1/Strada/Zc3h11a/Fam53a/Sarnp/Dnajc27/Sem1/Akap13/Cry2/Pml/Nup35/Igf1/Hspa9/Phax/Tek/Kpna3/Thoc5/Nxf1/Pola2/Rapgef3/Rangap1/Ptpn…	168	92	ENSMUSG00000023067/ENSMUSG00000042895/ENSMUSG00000001552/ENSMUSG00000026027/ENSMUSG00000051159/ENSMUSG00000015656/ENSMUSG00000057113/ENSMUSG00000031451/ENSMUSG00000028367/ENSMUSG00000030854/ENSMUSG00000032309/ENSMUSG00000064215/ENSMUSG00000068122/ENSMUSG00000032368/ENSMUSG00000059552/ENSMUSG00000039952/ENSMUSG00000003814/ENSMUSG00000030847/ENSMUSG00000002319/ENSMUSG00000039745/ENSMUSG00000076431/…	76	ENSMUSG00000038393/ENSMUSG00000053436/ENSMUSG00000027499/ENSMUSG00000053205/ENSMUSG00000024789/ENSMUSG00000027782/ENSMUSG00000042650/ENSMUSG00000038342/ENSMUSG00000032253/ENSMUSG00000055024/ENSMUSG00000021374/ENSMUSG00000004455/ENSMUSG00000037487/ENSMUSG00000026604/ENSMUSG00000033365/ENSMUSG00000015749/ENSMUSG00000022812/ENSMUSG00000026812/ENSMUSG00000021096/ENSMUSG00000031980/ENSMUSG00000102976/…
BP	GO:0051169	nuclear transport	168/7533	292/16156	0.000104446	0.00559481	ENSMUSG00000023067/ENSMUSG00000042895/ENSMUSG00000001552/ENSMUSG00000038393/ENSMUSG00000026027/ENSMUSG00000053436/ENSMUSG00000027499/ENSMUSG00000053205/ENSMUSG00000051159/ENSMUSG00000024789/ENSMUSG00000015656/ENSMUSG00000057113/ENSMUSG00000027782/ENSMUSG00000042650/ENSMUSG00000038342/ENSMUSG00000031451/ENSMUSG00000032253/ENSMUSG00000028367/ENSMUSG00000030854/ENSMUSG00000032309/ENSMUSG00000055024/…	Cdkn1a/Abra/Jup/Txnip/Stradb/Mapk14/Pkia/Styx/Cited1/Jak2/Hspa8/Npm1/Kpna4/Alkbh5/Mlxip/Gas6/Phip/Txn1/Ptpn5/Fbxo22/Ep300/Ifi27/Nup153/Agtr2/Zic1/Ppp1cc/Trp53/Ubr5/Dag1/Calr/Ptpn14/Bag3/Ipo13/Ipo4/Anp32e/Gsk3b/Htatip2/Sox4/Hsp90aa1/Kpna2/Hsp90ab1/Ei24/Tsc1/Ppm1a/Agt/Sdad1/Strada/Zc3h11a/Fam53a/Sarnp/Dnajc27/Sem1/Akap13/Cry2/Pml/Nup35/Igf1/Hspa9/Phax/Tek/Kpna3/Thoc5/Nxf1/Pola2/Rapgef3/Rangap1/Ptpn…	168	92	ENSMUSG00000023067/ENSMUSG00000042895/ENSMUSG00000001552/ENSMUSG00000026027/ENSMUSG00000051159/ENSMUSG00000015656/ENSMUSG00000057113/ENSMUSG00000031451/ENSMUSG00000028367/ENSMUSG00000030854/ENSMUSG00000032309/ENSMUSG00000064215/ENSMUSG00000068122/ENSMUSG00000032368/ENSMUSG00000059552/ENSMUSG00000039952/ENSMUSG00000003814/ENSMUSG00000030847/ENSMUSG00000002319/ENSMUSG00000039745/ENSMUSG00000076431/…	76	ENSMUSG00000038393/ENSMUSG00000053436/ENSMUSG00000027499/ENSMUSG00000053205/ENSMUSG00000024789/ENSMUSG00000027782/ENSMUSG00000042650/ENSMUSG00000038342/ENSMUSG00000032253/ENSMUSG00000055024/ENSMUSG00000021374/ENSMUSG00000004455/ENSMUSG00000037487/ENSMUSG00000026604/ENSMUSG00000033365/ENSMUSG00000015749/ENSMUSG00000022812/ENSMUSG00000026812/ENSMUSG00000021096/ENSMUSG00000031980/ENSMUSG00000102976/…
BP	GO:0045333	cellular respiration	93/7533	150/16156	0.000102608	0.00559481	ENSMUSG00000032122/ENSMUSG00000048482/ENSMUSG00000006457/ENSMUSG00000059534/ENSMUSG00000003873/ENSMUSG00000028756/ENSMUSG00000026819/ENSMUSG00000078566/ENSMUSG00000027187/ENSMUSG00000028341/ENSMUSG00000031902/ENSMUSG00000021764/ENSMUSG00000022407/ENSMUSG00000021520/ENSMUSG00000025486/ENSMUSG00000063882/ENSMUSG00000038676/ENSMUSG00000071654/ENSMUSG00000059363/ENSMUSG00000034203/ENSMUSG00000027086/…	Slc37a2/Bdnf/Actn3/Uqcr10/Bax/Pink1/Slc25a25/Bnip3/Cat/Nr4a3/Nfatc3/Ndufs4/Adsl/Uqcrb/Sirt3/Uqcrh/Ucn/Uqcc3/Fxn/Chchd4/Fastkd1/mt-Nd5/Mtfr1/Nop53/Ndufaf2/Mecp2/Ndufaf1/Ndufv3/Coq9/Gpd1/Cox7c/mt-Co1/Sdha/Cox19/Suclg1/Coq10a/Sod2/D2hgdh/Cdk1/Ndufa7/Slc25a12/Prelid1/Ndufs1/Mtch2/Dhtkd1/Aldh5a1/Cox8a/Cs/Uqcrc1/Uqcrq/Cox4i1/Cbfa2t3/Slc25a13/Aco2/Dnajc15/Coq7/mt-Nd4l/Ccnb1/Pnpt1/Etfdh/Cisd1/Dld/Myc/Idh…	93	40	ENSMUSG00000032122/ENSMUSG00000048482/ENSMUSG00000059534/ENSMUSG00000003873/ENSMUSG00000026819/ENSMUSG00000028341/ENSMUSG00000021764/ENSMUSG00000021520/ENSMUSG00000063882/ENSMUSG00000071654/ENSMUSG00000059363/ENSMUSG00000034203/ENSMUSG00000027601/ENSMUSG00000041560/ENSMUSG00000068184/ENSMUSG00000024038/ENSMUSG00000017778/ENSMUSG00000045438/ENSMUSG00000019942/ENSMUSG00000041881/ENSMUSG00000021486/…	53	ENSMUSG00000006457/ENSMUSG00000028756/ENSMUSG00000078566/ENSMUSG00000027187/ENSMUSG00000031902/ENSMUSG00000022407/ENSMUSG00000025486/ENSMUSG00000038676/ENSMUSG00000027086/ENSMUSG00000064367/ENSMUSG00000031393/ENSMUSG00000027305/ENSMUSG00000031782/ENSMUSG00000023019/ENSMUSG00000064351/ENSMUSG00000021577/ENSMUSG00000052738/ENSMUSG00000039914/ENSMUSG00000006818/ENSMUSG00000073609/ENSMUSG00000027010/…
BP	GO:0042744	hydrogen peroxide catabolic process	7533-12-01	12/16156	0.000105094	0.00559481	ENSMUSG00000026701/ENSMUSG00000018339/ENSMUSG00000020250/ENSMUSG00000005161/ENSMUSG00000027187/ENSMUSG00000063856/ENSMUSG00000020674/ENSMUSG00000028691/ENSMUSG00000031722/ENSMUSG00000025889/ENSMUSG00000024997/ENSMUSG00000024953	Prdx6/Gpx3/Txnrd1/Prdx2/Cat/Gpx1/Pxdn/Prdx1/Hp/Snca/Prdx3/Prdx5	12	5	ENSMUSG00000026701/ENSMUSG00000005161/ENSMUSG00000063856/ENSMUSG00000028691/ENSMUSG00000024953	7	ENSMUSG00000018339/ENSMUSG00000020250/ENSMUSG00000027187/ENSMUSG00000020674/ENSMUSG00000031722/ENSMUSG00000025889/ENSMUSG00000024997
BP	GO:0060538	skeletal muscle organ development	108/7533	178/16156	0.000106642	0.00562609	ENSMUSG00000024803/ENSMUSG00000022105/ENSMUSG00000027107/ENSMUSG00000028634/ENSMUSG00000019848/ENSMUSG00000047343/ENSMUSG00000026459/ENSMUSG00000003476/ENSMUSG00000053436/ENSMUSG00000026251/ENSMUSG00000075307/ENSMUSG00000027763/ENSMUSG00000027346/ENSMUSG00000008658/ENSMUSG00000026628/ENSMUSG00000027470/ENSMUSG00000003949/ENSMUSG00000026923/ENSMUSG00000032537/ENSMUSG00000006457/ENSMUSG00000063415/…	Ankrd1/Rb1/Chrna1/Hivep3/Popdc3/Mettl21c/Myog/Crhr2/Mapk14/Chrnd/Klhl41/Mbnl1/Gpcpd1/Rbfox1/Atf3/Mylk2/Hlf/Notch1/Ephb1/Actn3/Cyp26b1/Dmd/Foxn2/Nln/Capn3/Hdac4/Fbxo22/Tsc22d3/Ryr1/Ep300/Cdon/Usp19/Mymx/Svil/Acta1/Xk/Gpx1/Cav2/Myf6/Nfatc3/Asb2/Cacna1s/Nras/Flnb/Bin3/Nr1d2/Skil/Six4/Gpc1/Sin3b/Homer1/Dll1/Meg3/Myl6b/Cdk5/Ccnt2/Ripor2/Snw1/Bcl9l/Scx/Adrb2/Sox11/AI464131/Psma6/Usp2/Hdac5/Bves/Sap30/S…	108	45	ENSMUSG00000024803/ENSMUSG00000022105/ENSMUSG00000027107/ENSMUSG00000028634/ENSMUSG00000019848/ENSMUSG00000026459/ENSMUSG00000003476/ENSMUSG00000026251/ENSMUSG00000075307/ENSMUSG00000026628/ENSMUSG00000032537/ENSMUSG00000021710/ENSMUSG00000032309/ENSMUSG00000079471/ENSMUSG00000063856/ENSMUSG00000027852/ENSMUSG00000022089/ENSMUSG00000031622/ENSMUSG00000014773/ENSMUSG00000021268/ENSMUSG00000039824/…	63	ENSMUSG00000047343/ENSMUSG00000053436/ENSMUSG00000027763/ENSMUSG00000027346/ENSMUSG00000008658/ENSMUSG00000027470/ENSMUSG00000003949/ENSMUSG00000026923/ENSMUSG00000006457/ENSMUSG00000063415/ENSMUSG00000045103/ENSMUSG00000034998/ENSMUSG00000079110/ENSMUSG00000026313/ENSMUSG00000031431/ENSMUSG00000030592/ENSMUSG00000055024/ENSMUSG00000038119/ENSMUSG00000006676/ENSMUSG00000024236/ENSMUSG00000031972/…
BP	GO:0006732	coenzyme metabolic process	163/7533	283/16156	0.00012176	0.00628739	ENSMUSG00000032122/ENSMUSG00000000301/ENSMUSG00000003623/ENSMUSG00000026459/ENSMUSG00000035232/ENSMUSG00000026480/ENSMUSG00000026827/ENSMUSG00000028692/ENSMUSG00000015950/ENSMUSG00000033307/ENSMUSG00000073987/ENSMUSG00000028961/ENSMUSG00000056973/ENSMUSG00000023861/ENSMUSG00000038871/ENSMUSG00000020250/ENSMUSG00000025287/ENSMUSG00000032418/ENSMUSG00000040181/ENSMUSG00000006457/ENSMUSG00000000628/…	Slc37a2/Pemt/Crot/Myog/Pdk3/Ncf2/Gpd2/Akr1a1/Ncf1/Mif/Ggh/Pgd/Ces1d/Mpc1/Bpgm/Txnrd1/Acot9/Me1/Fmo1/Actn3/Hk2/Coasy/Pm20d2/Mvd/Acacb/Hdac4/Fmo2/Far1/Pgls/Trp53/Pank4/Atpif1/Rgn/Pank1/Nmnat3/Tdo2/Gphn/Prkaa2/Shmt1/Mtrr/Qdpr/Thtpa/Acot2/Ppcs/Gclc/Gcdh/Hk1/Coq5/Pdk4/Nmrk2/Dgat2/Me2/Mthfd2/Pcbd1/Acot11/Gck/Igf1/Ldhb/Aldh1l1/Mtr/Pfkp/Mccc2/Rfk/Pdk2/Dbt/Dgat1/Nudt12/Fdx1/Nampt/Ncor1/Adpgk/Ppcdc/Acly/Tk…	163	72	ENSMUSG00000032122/ENSMUSG00000000301/ENSMUSG00000003623/ENSMUSG00000026459/ENSMUSG00000035232/ENSMUSG00000026480/ENSMUSG00000028692/ENSMUSG00000015950/ENSMUSG00000033307/ENSMUSG00000073987/ENSMUSG00000028961/ENSMUSG00000023861/ENSMUSG00000025287/ENSMUSG00000040181/ENSMUSG00000001755/ENSMUSG00000006517/ENSMUSG00000030759/ENSMUSG00000031807/ENSMUSG00000059552/ENSMUSG00000054428/ENSMUSG00000023070/…	91	ENSMUSG00000026827/ENSMUSG00000056973/ENSMUSG00000038871/ENSMUSG00000020250/ENSMUSG00000032418/ENSMUSG00000006457/ENSMUSG00000000628/ENSMUSG00000054659/ENSMUSG00000042010/ENSMUSG00000026313/ENSMUSG00000040170/ENSMUSG00000029056/ENSMUSG00000033610/ENSMUSG00000032456/ENSMUSG00000047454/ENSMUSG00000028518/ENSMUSG00000020534/ENSMUSG00000034617/ENSMUSG00000045691/ENSMUSG00000021226/ENSMUSG00000032350/…
BP	GO:0050879	multicellular organismal movement	36/7533	49/16156	0.000122398	0.00628739	ENSMUSG00000026418/ENSMUSG00000020908/ENSMUSG00000027107/ENSMUSG00000034656/ENSMUSG00000064179/ENSMUSG00000030554/ENSMUSG00000026251/ENSMUSG00000041189/ENSMUSG00000055775/ENSMUSG00000091898/ENSMUSG00000026414/ENSMUSG00000027470/ENSMUSG00000026253/ENSMUSG00000079055/ENSMUSG00000006457/ENSMUSG00000045103/ENSMUSG00000061436/ENSMUSG00000026496/ENSMUSG00000030730/ENSMUSG00000025579/ENSMUSG00000024983/…	Tnni1/Myh3/Chrna1/Cacna1a/Tnnt1/Synm/Chrnd/Chrnb1/Myh8/Tnnc1/Tnnt2/Mylk2/Chrng/Slc8a3/Actn3/Dmd/Hipk2/Parp1/Atp2a1/Gaa/Vti1a/Homer1/Jsrp1/Adrb2/Mtor/Casq1/Xrcc1/Vps35/Myh7/Atp8a2/Casq2/Stac3/Dmpk/Cav3/Itpr1/Kcnj2	36	19	ENSMUSG00000026418/ENSMUSG00000020908/ENSMUSG00000027107/ENSMUSG00000034656/ENSMUSG00000064179/ENSMUSG00000026251/ENSMUSG00000041189/ENSMUSG00000055775/ENSMUSG00000091898/ENSMUSG00000026414/ENSMUSG00000026253/ENSMUSG00000020216/ENSMUSG00000045730/ENSMUSG00000051768/ENSMUSG00000053093/ENSMUSG00000027861/ENSMUSG00000062694/ENSMUSG00000030102/ENSMUSG00000041695	17	ENSMUSG00000030554/ENSMUSG00000027470/ENSMUSG00000079055/ENSMUSG00000006457/ENSMUSG00000045103/ENSMUSG00000061436/ENSMUSG00000026496/ENSMUSG00000030730/ENSMUSG00000025579/ENSMUSG00000024983/ENSMUSG00000007617/ENSMUSG00000028991/ENSMUSG00000007122/ENSMUSG00000031696/ENSMUSG00000021983/ENSMUSG00000040287/ENSMUSG00000030409
BP	GO:0050881	musculoskeletal movement	36/7533	49/16156	0.000122398	0.00628739	ENSMUSG00000026418/ENSMUSG00000020908/ENSMUSG00000027107/ENSMUSG00000034656/ENSMUSG00000064179/ENSMUSG00000030554/ENSMUSG00000026251/ENSMUSG00000041189/ENSMUSG00000055775/ENSMUSG00000091898/ENSMUSG00000026414/ENSMUSG00000027470/ENSMUSG00000026253/ENSMUSG00000079055/ENSMUSG00000006457/ENSMUSG00000045103/ENSMUSG00000061436/ENSMUSG00000026496/ENSMUSG00000030730/ENSMUSG00000025579/ENSMUSG00000024983/…	Tnni1/Myh3/Chrna1/Cacna1a/Tnnt1/Synm/Chrnd/Chrnb1/Myh8/Tnnc1/Tnnt2/Mylk2/Chrng/Slc8a3/Actn3/Dmd/Hipk2/Parp1/Atp2a1/Gaa/Vti1a/Homer1/Jsrp1/Adrb2/Mtor/Casq1/Xrcc1/Vps35/Myh7/Atp8a2/Casq2/Stac3/Dmpk/Cav3/Itpr1/Kcnj2	36	19	ENSMUSG00000026418/ENSMUSG00000020908/ENSMUSG00000027107/ENSMUSG00000034656/ENSMUSG00000064179/ENSMUSG00000026251/ENSMUSG00000041189/ENSMUSG00000055775/ENSMUSG00000091898/ENSMUSG00000026414/ENSMUSG00000026253/ENSMUSG00000020216/ENSMUSG00000045730/ENSMUSG00000051768/ENSMUSG00000053093/ENSMUSG00000027861/ENSMUSG00000062694/ENSMUSG00000030102/ENSMUSG00000041695	17	ENSMUSG00000030554/ENSMUSG00000027470/ENSMUSG00000079055/ENSMUSG00000006457/ENSMUSG00000045103/ENSMUSG00000061436/ENSMUSG00000026496/ENSMUSG00000030730/ENSMUSG00000025579/ENSMUSG00000024983/ENSMUSG00000007617/ENSMUSG00000028991/ENSMUSG00000007122/ENSMUSG00000031696/ENSMUSG00000021983/ENSMUSG00000040287/ENSMUSG00000030409
BP	GO:0044057	regulation of system process	245/7533	443/16156	0.00012624	0.00631849	ENSMUSG00000042045/ENSMUSG00000026418/ENSMUSG00000027030/ENSMUSG00000051980/ENSMUSG00000044447/ENSMUSG00000042626/ENSMUSG00000027071/ENSMUSG00000044080/ENSMUSG00000026459/ENSMUSG00000001552/ENSMUSG00000032402/ENSMUSG00000038642/ENSMUSG00000003476/ENSMUSG00000015950/ENSMUSG00000064179/ENSMUSG00000025026/ENSMUSG00000022865/ENSMUSG00000053819/ENSMUSG00000033161/ENSMUSG00000061086/ENSMUSG00000045875/…	Sln/Tnni1/Stk39/Casr/Dock5/Shc1/P2rx3/S100a1/Myog/Jup/Smad3/Ctss/Crhr2/Ncf1/Tnnt1/Add3/Cxadr/Camk2d/Atp1a1/Myl4/Adra1a/Cacna2d1/Slc8a1/Tnnc1/Th/Srebf1/Tnnt2/Ece1/Epas1/Jak2/Mylk2/Fbxo32/Runx1/Adk/Fgf10/Atp2a2/Slc8a3/Tnr/Sema3a/Actn3/C1qtnf3/Aqp1/Chrm3/Tnfrsf21/Dmd/Bmp6/Per2/Gas6/Abcb1a/Cmya5/Hdac4/F2r/Rgs2/Tmem65/Akap6/Gtf2i/Snta1/Mgea5/Ryr1/Ep300/Parp1/Agtr2/Kcnc4/C1qtnf1/Rab11fip3/Calcrl/Ctnna3…	245	111	ENSMUSG00000042045/ENSMUSG00000026418/ENSMUSG00000027030/ENSMUSG00000051980/ENSMUSG00000044447/ENSMUSG00000042626/ENSMUSG00000027071/ENSMUSG00000044080/ENSMUSG00000026459/ENSMUSG00000001552/ENSMUSG00000038642/ENSMUSG00000003476/ENSMUSG00000015950/ENSMUSG00000064179/ENSMUSG00000025026/ENSMUSG00000022865/ENSMUSG00000053819/ENSMUSG00000033161/ENSMUSG00000061086/ENSMUSG00000045875/ENSMUSG00000091898/…	134	ENSMUSG00000032402/ENSMUSG00000040118/ENSMUSG00000054640/ENSMUSG00000020538/ENSMUSG00000057530/ENSMUSG00000024140/ENSMUSG00000024789/ENSMUSG00000027470/ENSMUSG00000022358/ENSMUSG00000039197/ENSMUSG00000079055/ENSMUSG00000006457/ENSMUSG00000004655/ENSMUSG00000023915/ENSMUSG00000045103/ENSMUSG00000039004/ENSMUSG00000055866/ENSMUSG00000040584/ENSMUSG00000047419/ENSMUSG00000026313/ENSMUSG00000062373/…
BP	GO:0044403	symbiont process	179/7533	314/16156	0.000124872	0.00631849	ENSMUSG00000031928/ENSMUSG00000021326/ENSMUSG00000000266/ENSMUSG00000032402/ENSMUSG00000015950/ENSMUSG00000024892/ENSMUSG00000022024/ENSMUSG00000035354/ENSMUSG00000032231/ENSMUSG00000078908/ENSMUSG00000021258/ENSMUSG00000068220/ENSMUSG00000029512/ENSMUSG00000024610/ENSMUSG00000014402/ENSMUSG00000015656/ENSMUSG00000027087/ENSMUSG00000028271/ENSMUSG00000052684/ENSMUSG00000026923/ENSMUSG00000004655/…	Mre11a/Trim27/Mid2/Smad3/Ncf1/Pcx/Sugt1/Uvrag/Anxa2/Mon1b/Ccnk/Lgals1/Ulk1/Cd74/Tsg101/Hspa8/Itgav/Gtf2b/Jun/Notch1/Aqp1/Bst2/Hs3st5/Gas6/Bicd1/Ep300/Eif2d/Chmp3/Eif3f/Ifitm3/Trp53/Nectin1/Trim35/Snx3/Dag1/Top2a/Vamp8/F2rl1/Gpx1/Tbc1d20/Slc20a2/Ppie/Dicer1/Bad/Cav2/Hsp90ab1/Fuca2/Trim11/Gbp9/Ube2i/Gucy1a1/Pabpc1/Rxra/Crebbp/Gbp7/Hcfc1/Pml/Ptx3/Pdcd6ip/Tcp1/Mvb12b/Vapb/Thoc5/Pfn1/Usp6nl/Scarb1/Ddb…	179	103	ENSMUSG00000031928/ENSMUSG00000021326/ENSMUSG00000000266/ENSMUSG00000015950/ENSMUSG00000022024/ENSMUSG00000035354/ENSMUSG00000032231/ENSMUSG00000078908/ENSMUSG00000068220/ENSMUSG00000024610/ENSMUSG00000014402/ENSMUSG00000015656/ENSMUSG00000027087/ENSMUSG00000028271/ENSMUSG00000046718/ENSMUSG00000031451/ENSMUSG00000003452/ENSMUSG00000026427/ENSMUSG00000053119/ENSMUSG00000031029/ENSMUSG00000025492/…	76	ENSMUSG00000032402/ENSMUSG00000024892/ENSMUSG00000021258/ENSMUSG00000029512/ENSMUSG00000052684/ENSMUSG00000026923/ENSMUSG00000004655/ENSMUSG00000044499/ENSMUSG00000055024/ENSMUSG00000037656/ENSMUSG00000041415/ENSMUSG00000000058/ENSMUSG00000029298/ENSMUSG00000033910/ENSMUSG00000015846/ENSMUSG00000022521/ENSMUSG00000040253/ENSMUSG00000031386/ENSMUSG00000038740/ENSMUSG00000037936/ENSMUSG00000028552/…
BP	GO:0030879	mammary gland development	78/7533	123/16156	0.000125431	0.00631849	ENSMUSG00000020919/ENSMUSG00000019768/ENSMUSG00000041147/ENSMUSG00000028017/ENSMUSG00000024789/ENSMUSG00000037225/ENSMUSG00000021732/ENSMUSG00000013089/ENSMUSG00000020027/ENSMUSG00000003873/ENSMUSG00000024066/ENSMUSG00000024597/ENSMUSG00000029378/ENSMUSG00000003534/ENSMUSG00000025199/ENSMUSG00000035133/ENSMUSG00000003051/ENSMUSG00000058230/ENSMUSG00000047824/ENSMUSG00000063856/ENSMUSG00000032440/…	Stat5b/Esr1/Brca2/Egf/Jak2/Fgf2/Fgf10/Etv5/Socs2/Bax/Xdh/Slc12a2/Areg/Ddr1/Chuk/Arhgap5/Elf3/Arhgap35/Pygo2/Gpx1/Tgfbr2/Tfap2c/Vegfa/Kalrn/Ptch1/Tph1/Pml/Irs2/Igf1/Irs1/Xbp1/Stat5a/Deaf1/Lrp6/Ntn1/Nrg3/Wnt4/B4galt1/Pthlh/Creb1/Atp2b2/Cdo1/Notch4/Prl4a1/Cav1/Smo/Tbx3/Tgfb3/Capn1/Bcl2l11/Nr3c1/Bmp4/Rreb1/Lrp5/Ccnd1/Id2/Agap2/Msx2/Orai1/Igf1r/Pax3/Zfp157/Lats1/Nme1/Gja1/Ar/Phb2/Epha2/Fasn/Wnt5a/Sox9…	78	33	ENSMUSG00000019768/ENSMUSG00000041147/ENSMUSG00000021732/ENSMUSG00000013089/ENSMUSG00000003873/ENSMUSG00000029378/ENSMUSG00000025199/ENSMUSG00000003051/ENSMUSG00000047824/ENSMUSG00000063856/ENSMUSG00000028640/ENSMUSG00000036986/ENSMUSG00000020484/ENSMUSG00000041014/ENSMUSG00000048776/ENSMUSG00000030302/ENSMUSG00000005891/ENSMUSG00000024942/ENSMUSG00000070348/ENSMUSG00000020644/ENSMUSG00000021469/…	45	ENSMUSG00000020919/ENSMUSG00000028017/ENSMUSG00000024789/ENSMUSG00000037225/ENSMUSG00000020027/ENSMUSG00000024066/ENSMUSG00000024597/ENSMUSG00000003534/ENSMUSG00000035133/ENSMUSG00000058230/ENSMUSG00000032440/ENSMUSG00000023951/ENSMUSG00000061751/ENSMUSG00000021466/ENSMUSG00000040046/ENSMUSG00000038894/ENSMUSG00000020053/ENSMUSG00000055980/ENSMUSG00000004043/ENSMUSG00000058886/ENSMUSG00000030201/…
BP	GO:0033674	positive regulation of kinase activity	259/7533	471/16156	0.000135906	0.00636694	ENSMUSG00000030110/ENSMUSG00000027030/ENSMUSG00000031928/ENSMUSG00000023067/ENSMUSG00000042626/ENSMUSG00000079037/ENSMUSG00000030433/ENSMUSG00000026074/ENSMUSG00000010936/ENSMUSG00000055737/ENSMUSG00000030538/ENSMUSG00000002489/ENSMUSG00000025151/ENSMUSG00000024924/ENSMUSG00000022037/ENSMUSG00000036390/ENSMUSG00000026027/ENSMUSG00000049791/ENSMUSG00000033721/ENSMUSG00000015950/ENSMUSG00000052504/…	Ret/Stk39/Mre11a/Cdkn1a/Shc1/Prnp/Sbk2/Map4k4/Vac14/Ghr/Cib1/Tiam1/Maged1/Vldlr/Clu/Gadd45a/Stradb/Fzd4/Vav3/Ncf1/Epha3/Lpar3/Gadd45b/Mif/Cd24a/Adra1a/Fgd4/Egf/Ccnk/Jak2/Fgf2/Cd74/Fgf10/Spag9/Npm1/Flt1/Gab1/Hras/Reln/Avpi1/Ephb1/Prdx2/Tab2/Prkcz/Atg13/Shc2/Gadd45g/Gas6/Pik3r5/Zfp91/Ddr1/F2r/Acvr2b/Akap6/Ccnyl1/Oxsr1/Erp29/Cdkn1b/Lmtk2/Pxn/Dag1/Mapre3/Als2/Fgfr1/Map4k5/Slc27a1/Stk25/Hspa5/Cdk5r1/B…	259	123	ENSMUSG00000030110/ENSMUSG00000027030/ENSMUSG00000031928/ENSMUSG00000023067/ENSMUSG00000042626/ENSMUSG00000079037/ENSMUSG00000026074/ENSMUSG00000010936/ENSMUSG00000030538/ENSMUSG00000002489/ENSMUSG00000025151/ENSMUSG00000036390/ENSMUSG00000026027/ENSMUSG00000033721/ENSMUSG00000015950/ENSMUSG00000052504/ENSMUSG00000036832/ENSMUSG00000033307/ENSMUSG00000045875/ENSMUSG00000024610/ENSMUSG00000021732/…	136	ENSMUSG00000030433/ENSMUSG00000055737/ENSMUSG00000024924/ENSMUSG00000022037/ENSMUSG00000049791/ENSMUSG00000015312/ENSMUSG00000047139/ENSMUSG00000022788/ENSMUSG00000028017/ENSMUSG00000021258/ENSMUSG00000024789/ENSMUSG00000037225/ENSMUSG00000020859/ENSMUSG00000029648/ENSMUSG00000031714/ENSMUSG00000015755/ENSMUSG00000020312/ENSMUSG00000021453/ENSMUSG00000024695/ENSMUSG00000003534/ENSMUSG00000061393/…
BP	GO:0016569	covalent chromatin modification	228/7533	410/16156	0.000136994	0.00636694	ENSMUSG00000037111/ENSMUSG00000041147/ENSMUSG00000022096/ENSMUSG00000021180/ENSMUSG00000023927/ENSMUSG00000091337/ENSMUSG00000036940/ENSMUSG00000020230/ENSMUSG00000025932/ENSMUSG00000020593/ENSMUSG00000022698/ENSMUSG00000020538/ENSMUSG00000020387/ENSMUSG00000024789/ENSMUSG00000023977/ENSMUSG00000025764/ENSMUSG00000002028/ENSMUSG00000055866/ENSMUSG00000021738/ENSMUSG00000026603/ENSMUSG00000026313/…	Setd7/Brca2/Hr/Rps6ka5/Satb1/Eid1/Kdm1a/Prmt2/Eya1/Lpin1/Naa50/Srebf1/Jade2/Jak2/Ubr2/Jade1/Kmt2a/Per2/Atxn7/Smyd2/Hdac4/Kdm3b/Pink1/Kdm2b/Ep300/Trp53/Ubr5/Trip12/Pim3/Rnf8/Pygo2/Baz2a/Ctr9/Gfi1/Kat6a/Coprs/Prdm5/Carm1/Kdm8/Vegfa/Ncoa1/Kat6b/Ash1l/Dpy30/Phf2/Kmt2d/Rif1/Kmt2c/Dnmt3a/Trim16/Suds3/Crebbp/Bcor/Brpf3/Eed/Smad4/Hcfc1/Pml/Supt3/Huwe1/Hipk4/Atm/Sin3b/Slk/Kdm5a/Tada2a/Ddb1/Prmt6/Xbp1/Nsd1…	228	79	ENSMUSG00000041147/ENSMUSG00000091337/ENSMUSG00000036940/ENSMUSG00000020230/ENSMUSG00000025932/ENSMUSG00000059552/ENSMUSG00000090083/ENSMUSG00000047824/ENSMUSG00000005609/ENSMUSG00000029275/ENSMUSG00000031458/ENSMUSG00000029913/ENSMUSG00000024067/ENSMUSG00000066900/ENSMUSG00000030619/ENSMUSG00000036986/ENSMUSG00000031622/ENSMUSG00000024740/ENSMUSG00000049300/ENSMUSG00000020484/ENSMUSG00000028899/…	149	ENSMUSG00000037111/ENSMUSG00000022096/ENSMUSG00000021180/ENSMUSG00000023927/ENSMUSG00000020593/ENSMUSG00000022698/ENSMUSG00000020538/ENSMUSG00000020387/ENSMUSG00000024789/ENSMUSG00000023977/ENSMUSG00000025764/ENSMUSG00000002028/ENSMUSG00000055866/ENSMUSG00000021738/ENSMUSG00000026603/ENSMUSG00000026313/ENSMUSG00000038773/ENSMUSG00000028756/ENSMUSG00000029475/ENSMUSG00000055024/ENSMUSG00000037487/…
BP	GO:0006914	autophagy	204/7533	363/16156	0.000136317	0.00636694	ENSMUSG00000032118/ENSMUSG00000032009/ENSMUSG00000022663/ENSMUSG00000000266/ENSMUSG00000039735/ENSMUSG00000057554/ENSMUSG00000041736/ENSMUSG00000018411/ENSMUSG00000001750/ENSMUSG00000021814/ENSMUSG00000045875/ENSMUSG00000042015/ENSMUSG00000047786/ENSMUSG00000055493/ENSMUSG00000035354/ENSMUSG00000020634/ENSMUSG00000020538/ENSMUSG00000028278/ENSMUSG00000029512/ENSMUSG00000015656/ENSMUSG00000032741/…	Fez1/Sesn3/Atg3/Mid2/Fnbp1l/Lgals8/Tspo/Mapt/Tcirg1/Anxa7/Adra1a/Wdr41/Lix1/Epm2a/Uvrag/Ubxn2a/Srebf1/Rragd/Ulk1/Hspa8/Tpcn1/Fyco1/Atg9a/Hk2/Atg13/Nod1/Ticam1/Emc6/Scoc/Pink1/Mtmr3/Stbd1/Gabarap/Trp53/Pikfyve/Mt3/Pip4k2b/Cttn/Atpif1/Vamp8/Bnip3/Gsk3b/Prkaa2/Rab35/Tmem208/Fez2/Trappc8/Svip/Rab12/Ei24/Tsc1/Lamp2/Tmbim6/Herc1/Eif4g1/Rubcn/C9orf72/Pip4k2a/Wdfy3/Tmem150a/Tmem74/Map1lc3a/Epg5/Golga2/Ei…	204	94	ENSMUSG00000032118/ENSMUSG00000032009/ENSMUSG00000022663/ENSMUSG00000000266/ENSMUSG00000039735/ENSMUSG00000057554/ENSMUSG00000041736/ENSMUSG00000001750/ENSMUSG00000021814/ENSMUSG00000045875/ENSMUSG00000042015/ENSMUSG00000047786/ENSMUSG00000035354/ENSMUSG00000015656/ENSMUSG00000027244/ENSMUSG00000047123/ENSMUSG00000047260/ENSMUSG00000063253/ENSMUSG00000047963/ENSMUSG00000018567/ENSMUSG00000059552/…	110	ENSMUSG00000018411/ENSMUSG00000055493/ENSMUSG00000020634/ENSMUSG00000020538/ENSMUSG00000028278/ENSMUSG00000029512/ENSMUSG00000032741/ENSMUSG00000025241/ENSMUSG00000033124/ENSMUSG00000000628/ENSMUSG00000038058/ENSMUSG00000028756/ENSMUSG00000034354/ENSMUSG00000018547/ENSMUSG00000078566/ENSMUSG00000022812/ENSMUSG00000028518/ENSMUSG00000056121/ENSMUSG00000033382/ENSMUSG00000074093/ENSMUSG00000023460/…
BP	GO:0061919	process utilizing autophagic mechanism	204/7533	363/16156	0.000136317	0.00636694	ENSMUSG00000032118/ENSMUSG00000032009/ENSMUSG00000022663/ENSMUSG00000000266/ENSMUSG00000039735/ENSMUSG00000057554/ENSMUSG00000041736/ENSMUSG00000018411/ENSMUSG00000001750/ENSMUSG00000021814/ENSMUSG00000045875/ENSMUSG00000042015/ENSMUSG00000047786/ENSMUSG00000055493/ENSMUSG00000035354/ENSMUSG00000020634/ENSMUSG00000020538/ENSMUSG00000028278/ENSMUSG00000029512/ENSMUSG00000015656/ENSMUSG00000032741/…	Fez1/Sesn3/Atg3/Mid2/Fnbp1l/Lgals8/Tspo/Mapt/Tcirg1/Anxa7/Adra1a/Wdr41/Lix1/Epm2a/Uvrag/Ubxn2a/Srebf1/Rragd/Ulk1/Hspa8/Tpcn1/Fyco1/Atg9a/Hk2/Atg13/Nod1/Ticam1/Emc6/Scoc/Pink1/Mtmr3/Stbd1/Gabarap/Trp53/Pikfyve/Mt3/Pip4k2b/Cttn/Atpif1/Vamp8/Bnip3/Gsk3b/Prkaa2/Rab35/Tmem208/Fez2/Trappc8/Svip/Rab12/Ei24/Tsc1/Lamp2/Tmbim6/Herc1/Eif4g1/Rubcn/C9orf72/Pip4k2a/Wdfy3/Tmem150a/Tmem74/Map1lc3a/Epg5/Golga2/Ei…	204	94	ENSMUSG00000032118/ENSMUSG00000032009/ENSMUSG00000022663/ENSMUSG00000000266/ENSMUSG00000039735/ENSMUSG00000057554/ENSMUSG00000041736/ENSMUSG00000001750/ENSMUSG00000021814/ENSMUSG00000045875/ENSMUSG00000042015/ENSMUSG00000047786/ENSMUSG00000035354/ENSMUSG00000015656/ENSMUSG00000027244/ENSMUSG00000047123/ENSMUSG00000047260/ENSMUSG00000063253/ENSMUSG00000047963/ENSMUSG00000018567/ENSMUSG00000059552/…	110	ENSMUSG00000018411/ENSMUSG00000055493/ENSMUSG00000020634/ENSMUSG00000020538/ENSMUSG00000028278/ENSMUSG00000029512/ENSMUSG00000032741/ENSMUSG00000025241/ENSMUSG00000033124/ENSMUSG00000000628/ENSMUSG00000038058/ENSMUSG00000028756/ENSMUSG00000034354/ENSMUSG00000018547/ENSMUSG00000078566/ENSMUSG00000022812/ENSMUSG00000028518/ENSMUSG00000056121/ENSMUSG00000033382/ENSMUSG00000074093/ENSMUSG00000023460/…
BP	GO:0031334	positive regulation of protein complex assembly	133/7533	226/16156	0.000136135	0.00636694	ENSMUSG00000019768/ENSMUSG00000021597/ENSMUSG00000021326/ENSMUSG00000021676/ENSMUSG00000022037/ENSMUSG00000018411/ENSMUSG00000021068/ENSMUSG00000052727/ENSMUSG00000047139/ENSMUSG00000067995/ENSMUSG00000021573/ENSMUSG00000058056/ENSMUSG00000024426/ENSMUSG00000002233/ENSMUSG00000028271/ENSMUSG00000052684/ENSMUSG00000026341/ENSMUSG00000003873/ENSMUSG00000029465/ENSMUSG00000033940/ENSMUSG00000026360/…	Esr1/Slf1/Trim27/Iqgap2/Clu/Mapt/Nin/Map1b/Cd24a/Gtf2f2/Tppp/Palld/Atat1/Rhoc/Gtf2b/Jun/Actr3/Bax/Arpc3/Brk1/Rgs2/Fas/Asap1/Slain2/Rack1/Cdkn1b/Trp53/Arpc5l/Mapk9/Cttn/Pde4dip/Cck/Rhog/Gmfb/Gsk3b/Clip1/Ankrd53/Rims1/Arpc2/Lmod1/Vegfa/Ice1/Eif4g1/Whamm/Bbc3/Pak1/Unc13b/Rictor/Prkce/Atm/Pfn1/Rps3/Fmn1/Arl2/Spire1/Sumo1/Arpc4/Mapre1/Setx/Fnip1/Cnot1/Mitf/Gbp5/Lcp1/Mecp2/Fnip2/Psmc3/Ifng/Pfn2/Coro1a/…	133	80	ENSMUSG00000019768/ENSMUSG00000021597/ENSMUSG00000021326/ENSMUSG00000021676/ENSMUSG00000021068/ENSMUSG00000052727/ENSMUSG00000067995/ENSMUSG00000024426/ENSMUSG00000002233/ENSMUSG00000028271/ENSMUSG00000026341/ENSMUSG00000003873/ENSMUSG00000029465/ENSMUSG00000033940/ENSMUSG00000026360/ENSMUSG00000024778/ENSMUSG00000022377/ENSMUSG00000036087/ENSMUSG00000020372/ENSMUSG00000059552/ENSMUSG00000026755/…	53	ENSMUSG00000022037/ENSMUSG00000018411/ENSMUSG00000047139/ENSMUSG00000021573/ENSMUSG00000058056/ENSMUSG00000052684/ENSMUSG00000003031/ENSMUSG00000020366/ENSMUSG00000038170/ENSMUSG00000022812/ENSMUSG00000049550/ENSMUSG00000048096/ENSMUSG00000023951/ENSMUSG00000034525/ENSMUSG00000045983/ENSMUSG00000050310/ENSMUSG00000045038/ENSMUSG00000034218/ENSMUSG00000024533/ENSMUSG00000043535/ENSMUSG00000035992/…
BP	GO:0070085	glycosylation	113/7533	188/16156	0.000129695	0.00636694	ENSMUSG00000045679/ENSMUSG00000034780/ENSMUSG00000033849/ENSMUSG00000058793/ENSMUSG00000021360/ENSMUSG00000026028/ENSMUSG00000034353/ENSMUSG00000031749/ENSMUSG00000028700/ENSMUSG00000025425/ENSMUSG00000079442/ENSMUSG00000022474/ENSMUSG00000028838/ENSMUSG00000022174/ENSMUSG00000025220/ENSMUSG00000021978/ENSMUSG00000027742/ENSMUSG00000031760/ENSMUSG00000056091/ENSMUSG00000000420/ENSMUSG00000039740/…	Pqlc3/B3galt1/B3galt2/Cds2/Gcnt2/Trak2/Ramp1/St3gal2/Pomgnt1/St8sia5/St6galnac4/Pmm1/Extl1/Dad1/Mgea5/Extl3/Cog6/Mt3/St3gal5/Galnt1/Alg2/Galnt15/Mgat1/Gfpt1/B3galnt2/St6galnac5/Golga2/Uggt1/Ube2g2/Slc35c2/Fuom/Pomgnt2/Galnt7/Rpn1/Lmf1/Trip11/Pofut1/Chp1/Mgat4a/B4galt1/Cln5/Syvn1/Alg6/Alg11/Pmm2/Cog3/Tmem59/Ogt/Dpm2/Galnt2/Ispd/Pomt1/St8sia4/Gorasp1/Tet3/Nus1/C1galt1/Ccdc126/St3gal1/Acer2/Dpm3/Tme…	113	59	ENSMUSG00000045679/ENSMUSG00000034780/ENSMUSG00000033849/ENSMUSG00000058793/ENSMUSG00000021360/ENSMUSG00000026028/ENSMUSG00000034353/ENSMUSG00000028700/ENSMUSG00000025425/ENSMUSG00000079442/ENSMUSG00000022474/ENSMUSG00000022174/ENSMUSG00000031760/ENSMUSG00000020346/ENSMUSG00000039037/ENSMUSG00000002546/ENSMUSG00000009293/ENSMUSG00000017664/ENSMUSG00000025466/ENSMUSG00000031608/ENSMUSG00000030062/…	54	ENSMUSG00000031749/ENSMUSG00000028838/ENSMUSG00000025220/ENSMUSG00000021978/ENSMUSG00000027742/ENSMUSG00000056091/ENSMUSG00000000420/ENSMUSG00000039740/ENSMUSG00000021903/ENSMUSG00000029992/ENSMUSG00000039242/ENSMUSG00000037470/ENSMUSG00000066235/ENSMUSG00000021188/ENSMUSG00000046020/ENSMUSG00000026110/ENSMUSG00000028413/ENSMUSG00000022125/ENSMUSG00000073792/ENSMUSG00000063362/ENSMUSG00000034160/…
BP	GO:0010594	regulation of endothelial cell migration	85/7533	136/16156	0.00013433	0.00636694	ENSMUSG00000031486/ENSMUSG00000030538/ENSMUSG00000001552/ENSMUSG00000000440/ENSMUSG00000025810/ENSMUSG00000004951/ENSMUSG00000013076/ENSMUSG00000037225/ENSMUSG00000026923/ENSMUSG00000033960/ENSMUSG00000003814/ENSMUSG00000031565/ENSMUSG00000023951/ENSMUSG00000031980/ENSMUSG00000062352/ENSMUSG00000021576/ENSMUSG00000020357/ENSMUSG00000020453/ENSMUSG00000041445/ENSMUSG00000061119/ENSMUSG00000033278/…	Adgra2/Cib1/Jup/Pparg/Nrp1/Hspb1/Amotl1/Fgf2/Notch1/Jcad/Calr/Fgfr1/Vegfa/Agt/Itgb1bp1/Pdcd6/Flt4/Patz1/Mmrn2/Prcp/Ptprm/Fgf1/Card10/Tek/Stat5a/Vash1/Vegfc/Map2k3/Amot/Pik3c2a/Nfe2l2/Apoe/Mecp2/Sema5a/Hdac7/Stard13/Map3k3/Dll4/Kdr/Rgcc/Hdac5/Plpp3/Svbp/Nus1/Bmp4/Zc3h12a/Bmpr2/Ptgs2/Angpt1/Cxcl13/Prkca/P2rx4/Dab2ip/Efna1/Akt3/Akt1/Abl1/Apoh/Atoh8/Thbs1/Rhoa/Pdcd10/Meox2/Hdac9/Csnk2b/Acvrl1/Sirt1/P…	85	35	ENSMUSG00000031486/ENSMUSG00000030538/ENSMUSG00000001552/ENSMUSG00000000440/ENSMUSG00000004951/ENSMUSG00000003814/ENSMUSG00000062352/ENSMUSG00000021576/ENSMUSG00000061119/ENSMUSG00000031520/ENSMUSG00000018932/ENSMUSG00000041688/ENSMUSG00000002985/ENSMUSG00000022231/ENSMUSG00000028643/ENSMUSG00000023068/ENSMUSG00000042677/ENSMUSG00000032487/ENSMUSG00000022309/ENSMUSG00000023078/ENSMUSG00000029470/…	50	ENSMUSG00000025810/ENSMUSG00000013076/ENSMUSG00000037225/ENSMUSG00000026923/ENSMUSG00000033960/ENSMUSG00000031565/ENSMUSG00000023951/ENSMUSG00000031980/ENSMUSG00000020357/ENSMUSG00000020453/ENSMUSG00000041445/ENSMUSG00000033278/ENSMUSG00000036585/ENSMUSG00000033170/ENSMUSG00000006386/ENSMUSG00000004043/ENSMUSG00000021256/ENSMUSG00000030660/ENSMUSG00000015839/ENSMUSG00000031393/ENSMUSG00000022475/…
BP	GO:0003009	skeletal muscle contraction	28/7533	36/16156	0.000134405	0.00636694	ENSMUSG00000026418/ENSMUSG00000020908/ENSMUSG00000027107/ENSMUSG00000064179/ENSMUSG00000030554/ENSMUSG00000026251/ENSMUSG00000041189/ENSMUSG00000055775/ENSMUSG00000091898/ENSMUSG00000026414/ENSMUSG00000027470/ENSMUSG00000026253/ENSMUSG00000079055/ENSMUSG00000006457/ENSMUSG00000045103/ENSMUSG00000030730/ENSMUSG00000025579/ENSMUSG00000007617/ENSMUSG00000020216/ENSMUSG00000045730/ENSMUSG00000007122/…	Tnni1/Myh3/Chrna1/Tnnt1/Synm/Chrnd/Chrnb1/Myh8/Tnnc1/Tnnt2/Mylk2/Chrng/Slc8a3/Actn3/Dmd/Atp2a1/Gaa/Homer1/Jsrp1/Adrb2/Casq1/Myh7/Atp8a2/Casq2/Stac3/Dmpk/Cav3/Kcnj2	28	16	ENSMUSG00000026418/ENSMUSG00000020908/ENSMUSG00000027107/ENSMUSG00000064179/ENSMUSG00000026251/ENSMUSG00000041189/ENSMUSG00000055775/ENSMUSG00000091898/ENSMUSG00000026414/ENSMUSG00000026253/ENSMUSG00000020216/ENSMUSG00000045730/ENSMUSG00000053093/ENSMUSG00000027861/ENSMUSG00000062694/ENSMUSG00000041695	12	ENSMUSG00000030554/ENSMUSG00000027470/ENSMUSG00000079055/ENSMUSG00000006457/ENSMUSG00000045103/ENSMUSG00000030730/ENSMUSG00000025579/ENSMUSG00000007617/ENSMUSG00000007122/ENSMUSG00000021983/ENSMUSG00000040287/ENSMUSG00000030409
BP	GO:0045747	positive regulation of Notch signaling pathway	28/7533	36/16156	0.000134405	0.00636694	ENSMUSG00000022510/ENSMUSG00000028445/ENSMUSG00000025932/ENSMUSG00000021732/ENSMUSG00000026923/ENSMUSG00000025875/ENSMUSG00000001036/ENSMUSG00000037824/ENSMUSG00000028152/ENSMUSG00000062352/ENSMUSG00000017664/ENSMUSG00000057230/ENSMUSG00000037362/ENSMUSG00000014773/ENSMUSG00000022528/ENSMUSG00000027314/ENSMUSG00000074637/ENSMUSG00000027835/ENSMUSG00000028476/ENSMUSG00000034064/ENSMUSG00000027276/…	Trp63/Enho/Eya1/Fgf10/Notch1/Tspan17/Epn2/Tspan14/Tspan5/Itgb1bp1/Slc35c2/Aak1/Nov/Dll1/Hes1/Dll4/Sox2/Pdcd10/Reck/Poglut1/Jag1/Kit/Mfng/Rbpj/Bmp2k/Tgfb2/Jag2/Cntn6	28	13	ENSMUSG00000022510/ENSMUSG00000028445/ENSMUSG00000025932/ENSMUSG00000021732/ENSMUSG00000025875/ENSMUSG00000028152/ENSMUSG00000062352/ENSMUSG00000017664/ENSMUSG00000014773/ENSMUSG00000074637/ENSMUSG00000027835/ENSMUSG00000002799/ENSMUSG00000030092	15	ENSMUSG00000026923/ENSMUSG00000001036/ENSMUSG00000037824/ENSMUSG00000057230/ENSMUSG00000037362/ENSMUSG00000022528/ENSMUSG00000027314/ENSMUSG00000028476/ENSMUSG00000034064/ENSMUSG00000027276/ENSMUSG00000005672/ENSMUSG00000018169/ENSMUSG00000039191/ENSMUSG00000034663/ENSMUSG00000039239
BP	GO:0051272	positive regulation of cellular component movement	272/7533	497/16156	0.000143285	0.00655528	ENSMUSG00000030110/ENSMUSG00000032118/ENSMUSG00000031486/ENSMUSG00000044447/ENSMUSG00000020919/ENSMUSG00000030538/ENSMUSG00000002489/ENSMUSG00000021360/ENSMUSG00000032402/ENSMUSG00000050335/ENSMUSG00000033392/ENSMUSG00000028832/ENSMUSG00000000532/ENSMUSG00000021702/ENSMUSG00000053819/ENSMUSG00000033307/ENSMUSG00000053436/ENSMUSG00000035776/ENSMUSG00000054640/ENSMUSG00000026479/ENSMUSG00000052934/…	Ret/Fez1/Adgra2/Dock5/Stat5b/Cib1/Tiam1/Gcnt2/Smad3/Lgals3/Clasp2/Stmn1/Acvr1b/Thbs4/Camk2d/Mif/Mapk14/Cd99l2/Slc8a1/Lamc2/Fbxo31/Egf/Nrp1/Hspb1/Amotl1/Jak2/Fgf2/Cd74/Itgav/Fgf10/Foxo4/Spag9/Pla2g7/Flt1/Jun/Gab1/Wnt11/Actr3/Hras/Sema3a/Notch1/Ackr3/Reln/Aqp1/Myo5a/Sema3d/Sema3b/Gas6/Gab2/Itgb1/Hdac4/F2r/Arhgap5/Sun2/App/Sema6d/Ccl27a/Jcad/Arhgef2/Rack1/Tubb2b/Trp53/Sema4d/Smurf2/Calr/Fgfr1/Fadd/R…	272	124	ENSMUSG00000030110/ENSMUSG00000032118/ENSMUSG00000031486/ENSMUSG00000044447/ENSMUSG00000030538/ENSMUSG00000002489/ENSMUSG00000021360/ENSMUSG00000050335/ENSMUSG00000033392/ENSMUSG00000028832/ENSMUSG00000021702/ENSMUSG00000053819/ENSMUSG00000033307/ENSMUSG00000035776/ENSMUSG00000026479/ENSMUSG00000004951/ENSMUSG00000024610/ENSMUSG00000027087/ENSMUSG00000021732/ENSMUSG00000026341/ENSMUSG00000025499/…	148	ENSMUSG00000020919/ENSMUSG00000032402/ENSMUSG00000000532/ENSMUSG00000053436/ENSMUSG00000054640/ENSMUSG00000052934/ENSMUSG00000028017/ENSMUSG00000025810/ENSMUSG00000013076/ENSMUSG00000024789/ENSMUSG00000037225/ENSMUSG00000042903/ENSMUSG00000020859/ENSMUSG00000023913/ENSMUSG00000029648/ENSMUSG00000052684/ENSMUSG00000031714/ENSMUSG00000015957/ENSMUSG00000026923/ENSMUSG00000004655/ENSMUSG00000057969/…
BP	GO:0016032	viral process	146/7533	251/16156	0.000143087	0.00655528	ENSMUSG00000031928/ENSMUSG00000021326/ENSMUSG00000000266/ENSMUSG00000032402/ENSMUSG00000024892/ENSMUSG00000035354/ENSMUSG00000078908/ENSMUSG00000021258/ENSMUSG00000068220/ENSMUSG00000024610/ENSMUSG00000014402/ENSMUSG00000015656/ENSMUSG00000027087/ENSMUSG00000028271/ENSMUSG00000052684/ENSMUSG00000026923/ENSMUSG00000046718/ENSMUSG00000044499/ENSMUSG00000031451/ENSMUSG00000003452/ENSMUSG00000055024/…	Mre11a/Trim27/Mid2/Smad3/Pcx/Uvrag/Mon1b/Ccnk/Lgals1/Cd74/Tsg101/Hspa8/Itgav/Gtf2b/Jun/Notch1/Bst2/Hs3st5/Gas6/Bicd1/Ep300/Eif2d/Chmp3/Eif3f/Ifitm3/Trp53/Nectin1/Trim35/Snx3/Dag1/Top2a/Vamp8/Tbc1d20/Slc20a2/Ppie/Dicer1/Bad/Cav2/Hsp90ab1/Trim11/Ube2i/Pabpc1/Rxra/Crebbp/Hcfc1/Pml/Ptx3/Pdcd6ip/Mvb12b/Vapb/Pfn1/Usp6nl/Ddb1/Ppia/Snf8/Eps15/Pcbp2/Hacd3/Pi4ka/Eif3b/Apoe/Ccl5/Psmc3/Cfl1/Vta1/Ccnt2/Nbn/Dc…	146	90	ENSMUSG00000031928/ENSMUSG00000021326/ENSMUSG00000000266/ENSMUSG00000035354/ENSMUSG00000078908/ENSMUSG00000068220/ENSMUSG00000024610/ENSMUSG00000014402/ENSMUSG00000015656/ENSMUSG00000027087/ENSMUSG00000028271/ENSMUSG00000046718/ENSMUSG00000031451/ENSMUSG00000003452/ENSMUSG00000026427/ENSMUSG00000053119/ENSMUSG00000031029/ENSMUSG00000025492/ENSMUSG00000059552/ENSMUSG00000032012/ENSMUSG00000022043/…	56	ENSMUSG00000032402/ENSMUSG00000024892/ENSMUSG00000021258/ENSMUSG00000052684/ENSMUSG00000026923/ENSMUSG00000044499/ENSMUSG00000055024/ENSMUSG00000037656/ENSMUSG00000041415/ENSMUSG00000000058/ENSMUSG00000015846/ENSMUSG00000022521/ENSMUSG00000031386/ENSMUSG00000038740/ENSMUSG00000028552/ENSMUSG00000056851/ENSMUSG00000041720/ENSMUSG00000026349/ENSMUSG00000028224/ENSMUSG00000040325/ENSMUSG00000021039/…
BP	GO:0009161	ribonucleoside monophosphate metabolic process	139/7533	238/16156	0.000158373	0.00717341	ENSMUSG00000020908/ENSMUSG00000026459/ENSMUSG00000041736/ENSMUSG00000001750/ENSMUSG00000033307/ENSMUSG00000048482/ENSMUSG00000055775/ENSMUSG00000070385/ENSMUSG00000038871/ENSMUSG00000015656/ENSMUSG00000025630/ENSMUSG00000025854/ENSMUSG00000006457/ENSMUSG00000000628/ENSMUSG00000059534/ENSMUSG00000029247/ENSMUSG00000024248/ENSMUSG00000026313/ENSMUSG00000011148/ENSMUSG00000028756/ENSMUSG00000026496/…	Myh3/Myog/Tspo/Tcirg1/Mif/Bdnf/Myh8/Ampd1/Bpgm/Hspa8/Hprt/Fam20c/Actn3/Hk2/Uqcr10/Paics/Cox7a2l/Hdac4/Adssl1/Pink1/Parp1/Trp53/Nudt4/Atpif1/Slc25a25/Prkaa2/Ppat/Bad/Impdh2/Ak2/Clpx/mt-Atp8/Adsl/Uqcrb/Hk1/Uqcrh/Gck/Igf1/Uqcc3/Pfkp/Fxn/mt-Nd5/Umps/Rfk/Atp5o/Guk1/Pfas/Mecp2/Ndufaf1/Nt5c2/Atp7a/Ncor1/Adpgk/Ndufv3/Tkfc/Coq9/Atp5l/Atp5g2/Gpd1/Cox7c/mt-Co1/Sdha/Adss/Ak4/Map2k1/Tigar/Cdk1/Ndufa7/Insr/Ogt…	139	74	ENSMUSG00000020908/ENSMUSG00000026459/ENSMUSG00000041736/ENSMUSG00000001750/ENSMUSG00000033307/ENSMUSG00000048482/ENSMUSG00000055775/ENSMUSG00000015656/ENSMUSG00000025630/ENSMUSG00000025854/ENSMUSG00000059534/ENSMUSG00000029247/ENSMUSG00000024248/ENSMUSG00000059552/ENSMUSG00000054428/ENSMUSG00000026819/ENSMUSG00000024959/ENSMUSG00000062867/ENSMUSG00000028792/ENSMUSG00000021520/ENSMUSG00000037012/…	65	ENSMUSG00000070385/ENSMUSG00000038871/ENSMUSG00000006457/ENSMUSG00000000628/ENSMUSG00000026313/ENSMUSG00000011148/ENSMUSG00000028756/ENSMUSG00000026496/ENSMUSG00000020029/ENSMUSG00000028518/ENSMUSG00000029246/ENSMUSG00000015357/ENSMUSG00000064356/ENSMUSG00000022407/ENSMUSG00000041798/ENSMUSG00000020053/ENSMUSG00000064367/ENSMUSG00000022814/ENSMUSG00000024712/ENSMUSG00000020899/ENSMUSG00000031393/…
BP	GO:0007163	establishment or maintenance of cell polarity	119/7533	200/16156	0.000159246	0.00717341	ENSMUSG00000032118/ENSMUSG00000052397/ENSMUSG00000029763/ENSMUSG00000033392/ENSMUSG00000052727/ENSMUSG00000015668/ENSMUSG00000025932/ENSMUSG00000061981/ENSMUSG00000054855/ENSMUSG00000013076/ENSMUSG00000002233/ENSMUSG00000021732/ENSMUSG00000005103/ENSMUSG00000015957/ENSMUSG00000026341/ENSMUSG00000022438/ENSMUSG00000032537/ENSMUSG00000004655/ENSMUSG00000063415/ENSMUSG00000032702/ENSMUSG00000029053/…	Fez1/Ezr/Exoc4/Clasp2/Map1b/Pdzd11/Eya1/Flot2/Rnd1/Amotl1/Rhoc/Fgf10/Wdr1/Wnt11/Actr3/Parvb/Ephb1/Aqp1/Cyp26b1/Kank1/Prkcz/Rhobtb1/Rhobtb3/Rab10/Rhoq/Ctnna1/Rnd3/Rhobtb2/Arhgef2/Dynlt1b/Arhgap35/Syne2/Gsk3b/Stk25/Lmna/Spag5/Fscn2/Gpsm2/Spint2/Myo18a/Sdccag8/Cdc42/Dlg4/Wdpcp/Fgf13/Pak1/Cdh5/Ophn1/Rictor/Arf4/Pdcd6ip/Igf1/Rock1/Dock2/Tek/Rab11fip2/Macf1/Spry2/Dlg2/Amot/Atn1/Wee1/Pkd1/Rap1b/Fat1/Cfl…	119	62	ENSMUSG00000032118/ENSMUSG00000052397/ENSMUSG00000029763/ENSMUSG00000033392/ENSMUSG00000052727/ENSMUSG00000015668/ENSMUSG00000025932/ENSMUSG00000061981/ENSMUSG00000054855/ENSMUSG00000002233/ENSMUSG00000021732/ENSMUSG00000005103/ENSMUSG00000026341/ENSMUSG00000032537/ENSMUSG00000029053/ENSMUSG00000024143/ENSMUSG00000037815/ENSMUSG00000017144/ENSMUSG00000096255/ENSMUSG00000026277/ENSMUSG00000028063/…	57	ENSMUSG00000013076/ENSMUSG00000015957/ENSMUSG00000022438/ENSMUSG00000004655/ENSMUSG00000063415/ENSMUSG00000032702/ENSMUSG00000019944/ENSMUSG00000021589/ENSMUSG00000020671/ENSMUSG00000022075/ENSMUSG00000028059/ENSMUSG00000058230/ENSMUSG00000063450/ENSMUSG00000022812/ENSMUSG00000025380/ENSMUSG00000020886/ENSMUSG00000031871/ENSMUSG00000050310/ENSMUSG00000020053/ENSMUSG00000024290/ENSMUSG00000006386/…
BP	GO:0044089	positive regulation of cellular component biogenesis	264/7533	482/16156	0.000166438	0.00740768	ENSMUSG00000025885/ENSMUSG00000019768/ENSMUSG00000055003/ENSMUSG00000021597/ENSMUSG00000021326/ENSMUSG00000021676/ENSMUSG00000047414/ENSMUSG00000022037/ENSMUSG00000032402/ENSMUSG00000018411/ENSMUSG00000033392/ENSMUSG00000021068/ENSMUSG00000052727/ENSMUSG00000047139/ENSMUSG00000048482/ENSMUSG00000067995/ENSMUSG00000025810/ENSMUSG00000032452/ENSMUSG00000021573/ENSMUSG00000029512/ENSMUSG00000048915/…	Myo5b/Esr1/Lrtm2/Slf1/Trim27/Iqgap2/Flrt2/Clu/Smad3/Mapt/Clasp2/Nin/Map1b/Cd24a/Bdnf/Gtf2f2/Nrp1/Clstn2/Tppp/Ulk1/Efna5/Palld/Tsg101/Atat1/Rhoc/Bhlhb9/Gtf2b/Jun/Cux2/Wnt11/Actr3/Hras/Synpo/Ephb1/Aqp1/Lrtm1/Sorbs3/Bax/Arpc3/Brk1/Hdac4/Rhoq/Rgs2/Fas/Asap1/Ep300/Dynll1/Slain2/Slitrk6/Rack1/Cdkn1b/Trp53/Pxn/Arpc5l/Pip4k2b/Mapk9/Dag1/Cttn/Arhgap35/Pde4dip/Cck/F2rl1/Rhog/Gmfb/Dnm3/Gsk3b/Clip1/Hsp90aa1/…	264	129	ENSMUSG00000025885/ENSMUSG00000019768/ENSMUSG00000021597/ENSMUSG00000021326/ENSMUSG00000021676/ENSMUSG00000047414/ENSMUSG00000033392/ENSMUSG00000021068/ENSMUSG00000052727/ENSMUSG00000048482/ENSMUSG00000067995/ENSMUSG00000032452/ENSMUSG00000048915/ENSMUSG00000014402/ENSMUSG00000024426/ENSMUSG00000002233/ENSMUSG00000072964/ENSMUSG00000028271/ENSMUSG00000026341/ENSMUSG00000025499/ENSMUSG00000032537/…	135	ENSMUSG00000055003/ENSMUSG00000022037/ENSMUSG00000032402/ENSMUSG00000018411/ENSMUSG00000047139/ENSMUSG00000025810/ENSMUSG00000021573/ENSMUSG00000029512/ENSMUSG00000058056/ENSMUSG00000052684/ENSMUSG00000042589/ENSMUSG00000015957/ENSMUSG00000043079/ENSMUSG00000004655/ENSMUSG00000045776/ENSMUSG00000022091/ENSMUSG00000026313/ENSMUSG00000055024/ENSMUSG00000003031/ENSMUSG00000029528/ENSMUSG00000018547/…
BP	GO:0022406	membrane docking	48/7533	70/16156	0.000166976	0.00740768	ENSMUSG00000003411/ENSMUSG00000029763/ENSMUSG00000062110/ENSMUSG00000062151/ENSMUSG00000020671/ENSMUSG00000004626/ENSMUSG00000019804/ENSMUSG00000050732/ENSMUSG00000053799/ENSMUSG00000030805/ENSMUSG00000000058/ENSMUSG00000028456/ENSMUSG00000025170/ENSMUSG00000024290/ENSMUSG00000003037/ENSMUSG00000039542/ENSMUSG00000027935/ENSMUSG00000050556/ENSMUSG00000030534/ENSMUSG00000027222/ENSMUSG00000028879/…	Rab3b/Exoc4/Scfd2/Unc13c/Rab10/Stxbp2/Snx3/Vamp8/Exoc6/Stx4a/Cav2/Unc13b/Rab40b/Rock1/Rab8a/Ncam1/Rab13/Kcnb1/Vps33b/Pex16/Stx12/Chp1/Stx11/Rab3c/Bves/Rab3a/Snap29/Ndrg4/Stx7/Syde1/Nsf/Pdzd8/Stx17/Atg14/Exoc6b/Uso1/Stxbp3/Rab7/Stx2/Exoc2/Bloc1s6/Exoc8/Unc13a/Stx8/Stx6/Stx1b/Stx3/Syt1	48	29	ENSMUSG00000003411/ENSMUSG00000029763/ENSMUSG00000062110/ENSMUSG00000062151/ENSMUSG00000004626/ENSMUSG00000019804/ENSMUSG00000050732/ENSMUSG00000030805/ENSMUSG00000028456/ENSMUSG00000025170/ENSMUSG00000003037/ENSMUSG00000039542/ENSMUSG00000027935/ENSMUSG00000030534/ENSMUSG00000027222/ENSMUSG00000028879/ENSMUSG00000014077/ENSMUSG00000039232/ENSMUSG00000021700/ENSMUSG00000071317/ENSMUSG00000031840/…	19	ENSMUSG00000020671/ENSMUSG00000053799/ENSMUSG00000000058/ENSMUSG00000024290/ENSMUSG00000050556/ENSMUSG00000022765/ENSMUSG00000032714/ENSMUSG00000034187/ENSMUSG00000074746/ENSMUSG00000037526/ENSMUSG00000033769/ENSMUSG00000027882/ENSMUSG00000079477/ENSMUSG00000029428/ENSMUSG00000021357/ENSMUSG00000034799/ENSMUSG00000026470/ENSMUSG00000030806/ENSMUSG00000041488
BP	GO:0044419	interspecies interaction between organisms	188/7533	333/16156	0.000175847	0.00774255	ENSMUSG00000031928/ENSMUSG00000022575/ENSMUSG00000021326/ENSMUSG00000000266/ENSMUSG00000032402/ENSMUSG00000015950/ENSMUSG00000024892/ENSMUSG00000022024/ENSMUSG00000035354/ENSMUSG00000032231/ENSMUSG00000078908/ENSMUSG00000021258/ENSMUSG00000068220/ENSMUSG00000029512/ENSMUSG00000024610/ENSMUSG00000014402/ENSMUSG00000015656/ENSMUSG00000027087/ENSMUSG00000028271/ENSMUSG00000052684/ENSMUSG00000026923/…	Mre11a/Gsdmd/Trim27/Mid2/Smad3/Ncf1/Pcx/Sugt1/Uvrag/Anxa2/Mon1b/Ccnk/Lgals1/Ulk1/Cd74/Tsg101/Hspa8/Itgav/Gtf2b/Jun/Notch1/Aqp1/Bst2/Hs3st5/Gas6/Bicd1/Ep300/Eif2d/Chmp3/Eif3f/Ifitm3/Trp53/Hist2h2be/Nectin1/Trim35/Snx3/Dag1/Top2a/Vamp8/F2rl1/Gpx1/Tbc1d20/Slc20a2/Ppie/Dicer1/Bad/Cav2/Hsp90ab1/Fuca2/Trim11/Gbp9/Ube2i/Gucy1a1/Pabpc1/Rxra/Crebbp/Gbp7/Hcfc1/Pml/Ptx3/Pdcd6ip/Tcp1/Tmem181a/Mvb12b/Vapb/Tho…	188	109	ENSMUSG00000031928/ENSMUSG00000022575/ENSMUSG00000021326/ENSMUSG00000000266/ENSMUSG00000015950/ENSMUSG00000022024/ENSMUSG00000035354/ENSMUSG00000032231/ENSMUSG00000078908/ENSMUSG00000068220/ENSMUSG00000024610/ENSMUSG00000014402/ENSMUSG00000015656/ENSMUSG00000027087/ENSMUSG00000028271/ENSMUSG00000046718/ENSMUSG00000031451/ENSMUSG00000003452/ENSMUSG00000026427/ENSMUSG00000053119/ENSMUSG00000031029/…	79	ENSMUSG00000032402/ENSMUSG00000024892/ENSMUSG00000021258/ENSMUSG00000029512/ENSMUSG00000052684/ENSMUSG00000026923/ENSMUSG00000004655/ENSMUSG00000044499/ENSMUSG00000055024/ENSMUSG00000068854/ENSMUSG00000037656/ENSMUSG00000041415/ENSMUSG00000000058/ENSMUSG00000029298/ENSMUSG00000033910/ENSMUSG00000015846/ENSMUSG00000022521/ENSMUSG00000040253/ENSMUSG00000031386/ENSMUSG00000038740/ENSMUSG00000037936/…
BP	GO:0009123	nucleoside monophosphate metabolic process	144/7533	248/16156	0.000177219	0.00774474	ENSMUSG00000020908/ENSMUSG00000026459/ENSMUSG00000041736/ENSMUSG00000001750/ENSMUSG00000033307/ENSMUSG00000048482/ENSMUSG00000055775/ENSMUSG00000070385/ENSMUSG00000038871/ENSMUSG00000015656/ENSMUSG00000025630/ENSMUSG00000025854/ENSMUSG00000006457/ENSMUSG00000000628/ENSMUSG00000054958/ENSMUSG00000059534/ENSMUSG00000029247/ENSMUSG00000024248/ENSMUSG00000026313/ENSMUSG00000011148/ENSMUSG00000028756/…	Myh3/Myog/Tspo/Tcirg1/Mif/Bdnf/Myh8/Ampd1/Bpgm/Hspa8/Hprt/Fam20c/Actn3/Hk2/Nt5c1a/Uqcr10/Paics/Cox7a2l/Hdac4/Adssl1/Pink1/Parp1/Trp53/Nudt4/Atpif1/Slc25a25/Prkaa2/Ppat/Shmt1/Bad/Impdh2/Ak2/Clpx/mt-Atp8/Adsl/Uqcrb/Hk1/Dnph1/Uqcrh/Cmpk1/Gck/Igf1/Uqcc3/Pfkp/Fxn/mt-Nd5/Umps/Rfk/Atp5o/Guk1/Pfas/Dctd/Mecp2/Ndufaf1/Nt5c2/Atp7a/Ncor1/Adpgk/Ndufv3/Tkfc/Coq9/Atp5l/Atp5g2/Gpd1/Cox7c/mt-Co1/Sdha/Adss/Ak4/Map…	144	76	ENSMUSG00000020908/ENSMUSG00000026459/ENSMUSG00000041736/ENSMUSG00000001750/ENSMUSG00000033307/ENSMUSG00000048482/ENSMUSG00000055775/ENSMUSG00000015656/ENSMUSG00000025630/ENSMUSG00000025854/ENSMUSG00000059534/ENSMUSG00000029247/ENSMUSG00000024248/ENSMUSG00000059552/ENSMUSG00000054428/ENSMUSG00000026819/ENSMUSG00000024959/ENSMUSG00000062867/ENSMUSG00000028792/ENSMUSG00000021520/ENSMUSG00000037012/…	68	ENSMUSG00000070385/ENSMUSG00000038871/ENSMUSG00000006457/ENSMUSG00000000628/ENSMUSG00000054958/ENSMUSG00000026313/ENSMUSG00000011148/ENSMUSG00000028756/ENSMUSG00000026496/ENSMUSG00000020029/ENSMUSG00000028518/ENSMUSG00000029246/ENSMUSG00000020534/ENSMUSG00000015357/ENSMUSG00000064356/ENSMUSG00000022407/ENSMUSG00000040658/ENSMUSG00000041798/ENSMUSG00000020053/ENSMUSG00000064367/ENSMUSG00000022814/…
BP	GO:0043409	negative regulation of MAPK cascade	91/7533	148/16156	0.00018579	0.00796418	ENSMUSG00000052397/ENSMUSG00000024006/ENSMUSG00000029223/ENSMUSG00000026628/ENSMUSG00000053716/ENSMUSG00000039661/ENSMUSG00000045103/ENSMUSG00000027177/ENSMUSG00000020044/ENSMUSG00000030854/ENSMUSG00000026360/ENSMUSG00000037989/ENSMUSG00000039952/ENSMUSG00000096255/ENSMUSG00000031221/ENSMUSG00000043683/ENSMUSG00000021678/ENSMUSG00000022812/ENSMUSG00000049313/ENSMUSG00000027684/ENSMUSG00000037239/…	Ezr/Stk38/Uchl1/Atf3/Dusp7/Dusp26/Dmd/Hipk3/Timp3/Ptpn5/Rgs2/Wnk2/Dag1/Dynlt1b/Igbp1/Fem1a/F2rl1/Gsk3b/Sorl1/Mecom/Spred3/Hsph1/Pten/Ash1l/Ndrg2/Itgb1bp1/Inppl1/Phlpp1/Dusp8/Sirt3/Marveld3/Smad4/Igf1/Ptpn1/Pebp1/Itch/Aida/Xbp1/Spry2/Psmd10/Dusp16/Apoe/Csk/Ncor1/Sfrp5/Tnip1/Dnaja1/Ptpn2/Dlg1/Apc/Hdac3/Dusp1/Spred2/Cav1/Dusp19/Bmp4/Hmgcr/Taok3/Prkca/Dab2ip/Efna1/Tbc1d10c/Camk2n1/Per1/Akt1/Abl1/Vrk3…	91	41	ENSMUSG00000052397/ENSMUSG00000024006/ENSMUSG00000029223/ENSMUSG00000026628/ENSMUSG00000030854/ENSMUSG00000026360/ENSMUSG00000039952/ENSMUSG00000096255/ENSMUSG00000031221/ENSMUSG00000021678/ENSMUSG00000029657/ENSMUSG00000013663/ENSMUSG00000062352/ENSMUSG00000044340/ENSMUSG00000037887/ENSMUSG00000001672/ENSMUSG00000027540/ENSMUSG00000032959/ENSMUSG00000042901/ENSMUSG00000020484/ENSMUSG00000022114/…	50	ENSMUSG00000053716/ENSMUSG00000039661/ENSMUSG00000045103/ENSMUSG00000027177/ENSMUSG00000020044/ENSMUSG00000037989/ENSMUSG00000043683/ENSMUSG00000022812/ENSMUSG00000049313/ENSMUSG00000027684/ENSMUSG00000037239/ENSMUSG00000028053/ENSMUSG00000004558/ENSMUSG00000032737/ENSMUSG00000025486/ENSMUSG00000024515/ENSMUSG00000020053/ENSMUSG00000027598/ENSMUSG00000030203/ENSMUSG00000018501/ENSMUSG00000018822/…
BP	GO:0016579	protein deubiquitination	67/7533	104/16156	0.00018632	0.00796418	ENSMUSG00000029223/ENSMUSG00000026767/ENSMUSG00000028514/ENSMUSG00000022867/ENSMUSG00000021738/ENSMUSG00000043415/ENSMUSG00000059263/ENSMUSG00000031029/ENSMUSG00000006676/ENSMUSG00000046034/ENSMUSG00000071655/ENSMUSG00000038495/ENSMUSG00000030967/ENSMUSG00000056342/ENSMUSG00000018189/ENSMUSG00000031010/ENSMUSG00000047879/ENSMUSG00000038954/ENSMUSG00000027598/ENSMUSG00000041560/ENSMUSG00000043866/…	Uchl1/Mindy3/Usp24/Usp25/Atxn7/Otud1/Usp47/Eif3f/Usp19/Otulin/Ubxn1/Otud7b/Zranb1/Usp34/Uchl5/Usp9x/Usp14/Supt3/Itch/Nop53/Taf10/Babam1/Usp4/Usp20/Otud4/Asxl1/Eny2/Tnip1/Epop/Usp31/Wdr48/Usp2/Otub2/Usp33/Vcpip1/Mysm1/Stambp/Usp13/Usp36/Usp54/Zc3h12a/Psmd14/Usp11/Usp42/Usp38/Josd2/Usp8/Otud6b/Usp37/Usp44/Usp15/Atxn7l3/Usp7/Usp21/Cops5/Uchl3/Bap1/Usp45/Kat2a/Josd1/Usp3/Usp50/Usp46/Usp18/Atxn3/Otub1…	67	28	ENSMUSG00000029223/ENSMUSG00000026767/ENSMUSG00000043415/ENSMUSG00000031029/ENSMUSG00000046034/ENSMUSG00000071655/ENSMUSG00000018189/ENSMUSG00000047879/ENSMUSG00000041560/ENSMUSG00000043866/ENSMUSG00000031820/ENSMUSG00000032612/ENSMUSG00000026854/ENSMUSG00000022338/ENSMUSG00000006906/ENSMUSG00000042677/ENSMUSG00000026914/ENSMUSG00000031066/ENSMUSG00000038695/ENSMUSG00000059995/ENSMUSG00000053483/…	39	ENSMUSG00000028514/ENSMUSG00000022867/ENSMUSG00000021738/ENSMUSG00000059263/ENSMUSG00000006676/ENSMUSG00000038495/ENSMUSG00000030967/ENSMUSG00000056342/ENSMUSG00000031010/ENSMUSG00000038954/ENSMUSG00000027598/ENSMUSG00000036990/ENSMUSG00000042548/ENSMUSG00000020400/ENSMUSG00000043439/ENSMUSG00000063317/ENSMUSG00000032512/ENSMUSG00000032010/ENSMUSG00000021203/ENSMUSG00000025437/ENSMUSG00000045210/…
BP	GO:0071453	cellular response to oxygen levels	67/7533	104/16156	0.00018632	0.00796418	ENSMUSG00000035232/ENSMUSG00000024924/ENSMUSG00000031490/ENSMUSG00000020300/ENSMUSG00000024140/ENSMUSG00000079055/ENSMUSG00000025612/ENSMUSG00000026923/ENSMUSG00000004655/ENSMUSG00000028756/ENSMUSG00000024778/ENSMUSG00000059552/ENSMUSG00000006676/ENSMUSG00000002250/ENSMUSG00000018566/ENSMUSG00000078566/ENSMUSG00000028854/ENSMUSG00000026812/ENSMUSG00000023010/ENSMUSG00000013663/ENSMUSG00000023951/…	Pdk3/Vldlr/Eif4ebp1/Cpeb4/Epas1/Slc8a3/Bach1/Notch1/Aqp1/Pink1/Fas/Trp53/Usp19/Ppard/Slc2a4/Bnip3/Slc9a1/Tsc1/Tmbim6/Pten/Vegfa/Ddah1/Hif1an/Nol3/Prkce/Chchd2/Adam8/Vhl/Atp6v1g1/Atp6v0d1/Nop53/Rora/Commd1/Nfe2l2/Cpeb1/Hyou1/Adrb2/Pdk1/Rgcc/Bnip3l/Map2k1/Tigar/Mtor/Tbl2/Ogt/Cav1/P4hb/Atp6ap1/Myod1/Oprd1/Cybb/Akt1/Myc/Ajuba/Higd1a/Sirt1/Atp6v1a/Tmem199/Atg7/Gnb1/Rbpj/Fam162a/Cpeb2/Ccdc115/Foxo1/Zfp…	67	30	ENSMUSG00000035232/ENSMUSG00000031490/ENSMUSG00000024778/ENSMUSG00000059552/ENSMUSG00000028854/ENSMUSG00000023010/ENSMUSG00000013663/ENSMUSG00000014776/ENSMUSG00000070493/ENSMUSG00000025473/ENSMUSG00000033933/ENSMUSG00000039105/ENSMUSG00000013160/ENSMUSG00000041560/ENSMUSG00000051355/ENSMUSG00000032115/ENSMUSG00000045730/ENSMUSG00000005374/ENSMUSG00000025130/ENSMUSG00000019087/ENSMUSG00000015340/…	37	ENSMUSG00000024924/ENSMUSG00000020300/ENSMUSG00000024140/ENSMUSG00000079055/ENSMUSG00000025612/ENSMUSG00000026923/ENSMUSG00000004655/ENSMUSG00000028756/ENSMUSG00000006676/ENSMUSG00000002250/ENSMUSG00000018566/ENSMUSG00000078566/ENSMUSG00000026812/ENSMUSG00000023951/ENSMUSG00000028194/ENSMUSG00000036450/ENSMUSG00000045038/ENSMUSG00000032238/ENSMUSG00000015839/ENSMUSG00000025586/ENSMUSG00000006494/…
BP	GO:0032386	regulation of intracellular transport	222/7533	400/16156	0.0001947	0.00811004	ENSMUSG00000032118/ENSMUSG00000000301/ENSMUSG00000023067/ENSMUSG00000052397/ENSMUSG00000079037/ENSMUSG00000030538/ENSMUSG00000001552/ENSMUSG00000018411/ENSMUSG00000052727/ENSMUSG00000053436/ENSMUSG00000027499/ENSMUSG00000091898/ENSMUSG00000032231/ENSMUSG00000020538/ENSMUSG00000026414/ENSMUSG00000024789/ENSMUSG00000027470/ENSMUSG00000029467/ENSMUSG00000026341/ENSMUSG00000018442/ENSMUSG00000028207/…	Fez1/Pemt/Cdkn1a/Ezr/Prnp/Cib1/Jup/Mapt/Map1b/Mapk14/Pkia/Tnnc1/Anxa2/Srebf1/Tnnt2/Jak2/Mylk2/Atp2a2/Actr3/Derl2/Asph/Atg13/Gas6/Reep1/Gab2/Txn1/Ptpn5/Pink1/Stxbp2/Ep300/Chmp3/Edem2/Ifi27/Nup153/Agtr2/Zic1/Ppp1cc/Ubr5/Snx3/Ptpn14/Ablim3/Atpif1/Bag3/Ldlrap1/Vamp8/Gsk3b/Hspa1l/Tbc1d20/Rabgef1/Cdk5r1/Sox4/Hsp90aa1/Sae1/Sorl1/Spag5/Rims1/Arpc2/Hsp90ab1/Svip/Ei24/Cdkl2/Ppm1a/Hnmt/Ice1/Oaz1/Cdc42/Itgb1…	222	132	ENSMUSG00000032118/ENSMUSG00000000301/ENSMUSG00000023067/ENSMUSG00000052397/ENSMUSG00000079037/ENSMUSG00000030538/ENSMUSG00000001552/ENSMUSG00000052727/ENSMUSG00000091898/ENSMUSG00000032231/ENSMUSG00000026414/ENSMUSG00000029467/ENSMUSG00000026341/ENSMUSG00000018442/ENSMUSG00000028207/ENSMUSG00000027244/ENSMUSG00000031451/ENSMUSG00000004508/ENSMUSG00000028367/ENSMUSG00000030854/ENSMUSG00000004626/…	90	ENSMUSG00000018411/ENSMUSG00000053436/ENSMUSG00000027499/ENSMUSG00000020538/ENSMUSG00000024789/ENSMUSG00000027470/ENSMUSG00000052852/ENSMUSG00000028756/ENSMUSG00000055024/ENSMUSG00000021374/ENSMUSG00000004455/ENSMUSG00000037487/ENSMUSG00000026604/ENSMUSG00000022812/ENSMUSG00000007033/ENSMUSG00000025340/ENSMUSG00000049313/ENSMUSG00000074093/ENSMUSG00000021096/ENSMUSG00000026986/ENSMUSG00000034525/…
BP	GO:0009259	ribonucleotide metabolic process	221/7533	398/16156	0.000193351	0.00811004	ENSMUSG00000052276/ENSMUSG00000020908/ENSMUSG00000003623/ENSMUSG00000030671/ENSMUSG00000026459/ENSMUSG00000032478/ENSMUSG00000041736/ENSMUSG00000003476/ENSMUSG00000034353/ENSMUSG00000032177/ENSMUSG00000001750/ENSMUSG00000033307/ENSMUSG00000050288/ENSMUSG00000048482/ENSMUSG00000055775/ENSMUSG00000070385/ENSMUSG00000059077/ENSMUSG00000022206/ENSMUSG00000038871/ENSMUSG00000015656/ENSMUSG00000028469/…	Ostn/Myh3/Crot/Pde3b/Myog/Nme6/Tspo/Crhr2/Ramp1/Pde4a/Tcirg1/Mif/Fzd2/Bdnf/Myh8/Ampd1/Pth/Npr3/Bpgm/Hspa8/Npr2/Hprt/Fam20c/Actn3/Hk2/Aqp1/Uqcr10/Paics/Coasy/Gng7/Cox7a2l/Hdac4/Adssl1/Rhoq/Pink1/Akap6/Nudt18/Parp1/Adcy5/Rack1/Trp53/Nudt4/Pank4/Gabbr1/Adcy9/Atpif1/Slc25a25/Pank1/Gphn/Prkaa2/Bad/Pde4b/Impdh2/Ak2/Pde4d/Clpx/Opa1/mt-Atp8/Adsl/Vegfa/Ppcs/Uqcrb/Gucy1a1/Hk1/Uqcrh/Cmpk1/Gck/Igf1/Uqcc3/Cad…	221	112	ENSMUSG00000052276/ENSMUSG00000020908/ENSMUSG00000003623/ENSMUSG00000030671/ENSMUSG00000026459/ENSMUSG00000032478/ENSMUSG00000041736/ENSMUSG00000003476/ENSMUSG00000034353/ENSMUSG00000001750/ENSMUSG00000033307/ENSMUSG00000050288/ENSMUSG00000048482/ENSMUSG00000055775/ENSMUSG00000059077/ENSMUSG00000015656/ENSMUSG00000025630/ENSMUSG00000025854/ENSMUSG00000059534/ENSMUSG00000029247/ENSMUSG00000001755/…	109	ENSMUSG00000032177/ENSMUSG00000070385/ENSMUSG00000022206/ENSMUSG00000038871/ENSMUSG00000028469/ENSMUSG00000006457/ENSMUSG00000000628/ENSMUSG00000004655/ENSMUSG00000048240/ENSMUSG00000026313/ENSMUSG00000011148/ENSMUSG00000028756/ENSMUSG00000045211/ENSMUSG00000026496/ENSMUSG00000020029/ENSMUSG00000029056/ENSMUSG00000005580/ENSMUSG00000033610/ENSMUSG00000047454/ENSMUSG00000028518/ENSMUSG00000028525/…
BP	GO:0009141	nucleoside triphosphate metabolic process	149/7533	258/16156	0.000196163	0.00811004	ENSMUSG00000020908/ENSMUSG00000026459/ENSMUSG00000032478/ENSMUSG00000041736/ENSMUSG00000001750/ENSMUSG00000033307/ENSMUSG00000048482/ENSMUSG00000055775/ENSMUSG00000041608/ENSMUSG00000038871/ENSMUSG00000015656/ENSMUSG00000039197/ENSMUSG00000025854/ENSMUSG00000006457/ENSMUSG00000000628/ENSMUSG00000059534/ENSMUSG00000024248/ENSMUSG00000026313/ENSMUSG00000024143/ENSMUSG00000028756/ENSMUSG00000025220/…	Myh3/Myog/Nme6/Tspo/Tcirg1/Mif/Bdnf/Myh8/Entpd3/Bpgm/Hspa8/Adk/Fam20c/Actn3/Hk2/Uqcr10/Cox7a2l/Hdac4/Rhoq/Pink1/Mgea5/Parp1/Trp53/Atpif1/Slc25a25/Gphn/Prkaa2/Bad/Impdh2/Ak2/Clpx/Opa1/mt-Atp8/Rrm2b/Uqcrb/Hk1/Uqcrh/Cmpk1/Gck/Igf1/Uqcc3/Cad/Pfkp/Fxn/mt-Nd5/Atp5o/Guk1/Itpa/Mecp2/Ndufaf1/Atp7a/Ncor1/Adpgk/Ndufv3/Tkfc/Coq9/Atp5l/Atp5g2/Tbpl1/Gpd1/Mfn1/Cox7c/mt-Co1/Sdha/Nudt1/Suclg1/Ak4/Map2k1/Tigar/Ran…	149	83	ENSMUSG00000020908/ENSMUSG00000026459/ENSMUSG00000032478/ENSMUSG00000041736/ENSMUSG00000001750/ENSMUSG00000033307/ENSMUSG00000048482/ENSMUSG00000055775/ENSMUSG00000041608/ENSMUSG00000015656/ENSMUSG00000025854/ENSMUSG00000059534/ENSMUSG00000024248/ENSMUSG00000024143/ENSMUSG00000059552/ENSMUSG00000054428/ENSMUSG00000026819/ENSMUSG00000024959/ENSMUSG00000062867/ENSMUSG00000028792/ENSMUSG00000021520/…	66	ENSMUSG00000038871/ENSMUSG00000039197/ENSMUSG00000006457/ENSMUSG00000000628/ENSMUSG00000026313/ENSMUSG00000028756/ENSMUSG00000025220/ENSMUSG00000026496/ENSMUSG00000047454/ENSMUSG00000028518/ENSMUSG00000015357/ENSMUSG00000038084/ENSMUSG00000064356/ENSMUSG00000022292/ENSMUSG00000041798/ENSMUSG00000020053/ENSMUSG00000013629/ENSMUSG00000064367/ENSMUSG00000031393/ENSMUSG00000027305/ENSMUSG00000033792/…
BP	GO:0009126	purine nucleoside monophosphate metabolic process	137/7533	235/16156	0.000196657	0.00811004	ENSMUSG00000020908/ENSMUSG00000026459/ENSMUSG00000041736/ENSMUSG00000001750/ENSMUSG00000033307/ENSMUSG00000048482/ENSMUSG00000055775/ENSMUSG00000070385/ENSMUSG00000038871/ENSMUSG00000015656/ENSMUSG00000025630/ENSMUSG00000025854/ENSMUSG00000006457/ENSMUSG00000000628/ENSMUSG00000054958/ENSMUSG00000059534/ENSMUSG00000029247/ENSMUSG00000024248/ENSMUSG00000026313/ENSMUSG00000011148/ENSMUSG00000028756/…	Myh3/Myog/Tspo/Tcirg1/Mif/Bdnf/Myh8/Ampd1/Bpgm/Hspa8/Hprt/Fam20c/Actn3/Hk2/Nt5c1a/Uqcr10/Paics/Cox7a2l/Hdac4/Adssl1/Pink1/Parp1/Trp53/Nudt4/Atpif1/Slc25a25/Prkaa2/Ppat/Bad/Impdh2/Ak2/Clpx/mt-Atp8/Adsl/Uqcrb/Hk1/Uqcrh/Gck/Igf1/Uqcc3/Pfkp/Fxn/mt-Nd5/Atp5o/Guk1/Pfas/Mecp2/Ndufaf1/Nt5c2/Atp7a/Ncor1/Adpgk/Ndufv3/Tkfc/Coq9/Atp5l/Atp5g2/Gpd1/Cox7c/mt-Co1/Sdha/Adss/Ak4/Map2k1/Tigar/Cdk1/Ndufa7/Insr/Ogt/A…	137	74	ENSMUSG00000020908/ENSMUSG00000026459/ENSMUSG00000041736/ENSMUSG00000001750/ENSMUSG00000033307/ENSMUSG00000048482/ENSMUSG00000055775/ENSMUSG00000015656/ENSMUSG00000025630/ENSMUSG00000025854/ENSMUSG00000059534/ENSMUSG00000029247/ENSMUSG00000024248/ENSMUSG00000059552/ENSMUSG00000054428/ENSMUSG00000026819/ENSMUSG00000024959/ENSMUSG00000062867/ENSMUSG00000028792/ENSMUSG00000021520/ENSMUSG00000037012/…	63	ENSMUSG00000070385/ENSMUSG00000038871/ENSMUSG00000006457/ENSMUSG00000000628/ENSMUSG00000054958/ENSMUSG00000026313/ENSMUSG00000011148/ENSMUSG00000028756/ENSMUSG00000026496/ENSMUSG00000020029/ENSMUSG00000028518/ENSMUSG00000029246/ENSMUSG00000015357/ENSMUSG00000064356/ENSMUSG00000022407/ENSMUSG00000041798/ENSMUSG00000020053/ENSMUSG00000064367/ENSMUSG00000020899/ENSMUSG00000031393/ENSMUSG00000027305/…
BP	GO:0009205	purine ribonucleoside triphosphate metabolic process	136/7533	233/16156	0.000192149	0.00811004	ENSMUSG00000020908/ENSMUSG00000026459/ENSMUSG00000032478/ENSMUSG00000041736/ENSMUSG00000001750/ENSMUSG00000033307/ENSMUSG00000048482/ENSMUSG00000055775/ENSMUSG00000038871/ENSMUSG00000015656/ENSMUSG00000025854/ENSMUSG00000006457/ENSMUSG00000000628/ENSMUSG00000059534/ENSMUSG00000024248/ENSMUSG00000026313/ENSMUSG00000024143/ENSMUSG00000028756/ENSMUSG00000026496/ENSMUSG00000059552/ENSMUSG00000054428/…	Myh3/Myog/Nme6/Tspo/Tcirg1/Mif/Bdnf/Myh8/Bpgm/Hspa8/Fam20c/Actn3/Hk2/Uqcr10/Cox7a2l/Hdac4/Rhoq/Pink1/Parp1/Trp53/Atpif1/Slc25a25/Gphn/Prkaa2/Bad/Impdh2/Ak2/Clpx/Opa1/mt-Atp8/Uqcrb/Hk1/Uqcrh/Gck/Igf1/Uqcc3/Pfkp/Fxn/mt-Nd5/Atp5o/Guk1/Itpa/Mecp2/Ndufaf1/Atp7a/Ncor1/Adpgk/Ndufv3/Tkfc/Coq9/Atp5l/Atp5g2/Gpd1/Mfn1/Cox7c/mt-Co1/Sdha/Ak4/Map2k1/Tigar/Ran/Cdk1/Ndufa7/Insr/Ogt/Atp5j2/Ndufs1/Mtch2/Dhtkd1/Cox…	136	77	ENSMUSG00000020908/ENSMUSG00000026459/ENSMUSG00000032478/ENSMUSG00000041736/ENSMUSG00000001750/ENSMUSG00000033307/ENSMUSG00000048482/ENSMUSG00000055775/ENSMUSG00000015656/ENSMUSG00000025854/ENSMUSG00000059534/ENSMUSG00000024248/ENSMUSG00000024143/ENSMUSG00000059552/ENSMUSG00000054428/ENSMUSG00000026819/ENSMUSG00000024959/ENSMUSG00000062867/ENSMUSG00000028792/ENSMUSG00000021520/ENSMUSG00000037012/…	59	ENSMUSG00000038871/ENSMUSG00000006457/ENSMUSG00000000628/ENSMUSG00000026313/ENSMUSG00000028756/ENSMUSG00000026496/ENSMUSG00000047454/ENSMUSG00000028518/ENSMUSG00000015357/ENSMUSG00000038084/ENSMUSG00000064356/ENSMUSG00000041798/ENSMUSG00000020053/ENSMUSG00000064367/ENSMUSG00000031393/ENSMUSG00000027305/ENSMUSG00000033792/ENSMUSG00000018501/ENSMUSG00000031782/ENSMUSG00000023019/ENSMUSG00000027668/…
BP	GO:0019693	ribose phosphate metabolic process	227/7533	410/16156	0.000201211	0.00812616	ENSMUSG00000052276/ENSMUSG00000020908/ENSMUSG00000003623/ENSMUSG00000030671/ENSMUSG00000026459/ENSMUSG00000032478/ENSMUSG00000041736/ENSMUSG00000003476/ENSMUSG00000034353/ENSMUSG00000032177/ENSMUSG00000001750/ENSMUSG00000033307/ENSMUSG00000028961/ENSMUSG00000050288/ENSMUSG00000048482/ENSMUSG00000055775/ENSMUSG00000070385/ENSMUSG00000059077/ENSMUSG00000022206/ENSMUSG00000038871/ENSMUSG00000015656/…	Ostn/Myh3/Crot/Pde3b/Myog/Nme6/Tspo/Crhr2/Ramp1/Pde4a/Tcirg1/Mif/Pgd/Fzd2/Bdnf/Myh8/Ampd1/Pth/Npr3/Bpgm/Hspa8/Npr2/Hprt/Fam20c/Actn3/Hk2/Aqp1/Uqcr10/Paics/Coasy/Gng7/Cox7a2l/Hdac4/Adssl1/Rhoq/Pink1/Akap6/Pgls/Nudt18/Parp1/Adcy5/Rack1/Trp53/Nudt4/Pank4/Gabbr1/Adcy9/Atpif1/Slc25a25/Pank1/Gphn/Prkaa2/Ppat/Bad/Pde4b/Impdh2/Ak2/Pde4d/Clpx/Opa1/mt-Atp8/Adsl/Vegfa/Ppcs/Uqcrb/Gucy1a1/Hk1/Uqcrh/Cmpk1/Gck/…	227	115	ENSMUSG00000052276/ENSMUSG00000020908/ENSMUSG00000003623/ENSMUSG00000030671/ENSMUSG00000026459/ENSMUSG00000032478/ENSMUSG00000041736/ENSMUSG00000003476/ENSMUSG00000034353/ENSMUSG00000001750/ENSMUSG00000033307/ENSMUSG00000028961/ENSMUSG00000050288/ENSMUSG00000048482/ENSMUSG00000055775/ENSMUSG00000059077/ENSMUSG00000015656/ENSMUSG00000025630/ENSMUSG00000025854/ENSMUSG00000059534/ENSMUSG00000029247/…	112	ENSMUSG00000032177/ENSMUSG00000070385/ENSMUSG00000022206/ENSMUSG00000038871/ENSMUSG00000028469/ENSMUSG00000006457/ENSMUSG00000000628/ENSMUSG00000004655/ENSMUSG00000048240/ENSMUSG00000026313/ENSMUSG00000011148/ENSMUSG00000028756/ENSMUSG00000045211/ENSMUSG00000026496/ENSMUSG00000020029/ENSMUSG00000029056/ENSMUSG00000005580/ENSMUSG00000033610/ENSMUSG00000047454/ENSMUSG00000028518/ENSMUSG00000029246/…
BP	GO:0007178	transmembrane receptor protein serine/threonine kinase signaling pathway	164/7533	287/16156	0.000199884	0.00812616	ENSMUSG00000019889/ENSMUSG00000022817/ENSMUSG00000001870/ENSMUSG00000021360/ENSMUSG00000032402/ENSMUSG00000000532/ENSMUSG00000021765/ENSMUSG00000024526/ENSMUSG00000053436/ENSMUSG00000027803/ENSMUSG00000020387/ENSMUSG00000051159/ENSMUSG00000038403/ENSMUSG00000021732/ENSMUSG00000025232/ENSMUSG00000041120/ENSMUSG00000027784/ENSMUSG00000052684/ENSMUSG00000024940/ENSMUSG00000021796/ENSMUSG00000036699/…	Ptprk/Itgb5/Ltbp1/Gcnt2/Smad3/Acvr1b/Fst/Cidea/Mapk14/Wwtr1/Jade2/Cited1/Hfe2/Fgf10/Hexa/Nbl1/Ppm1l/Jun/Ltbp3/Bmpr1a/Zcchc12/Notch1/Nrep/Bmp6/Rgma/Nlk/Acvr2b/Hpgd/Hipk2/Parp1/Trp53/Pxn/Gipc1/Smurf2/Acvr2a/Zeb1/Twsg1/Ldlrad4/Zfyve9/Zfp423/Peg10/Akap7/Hspa5/Fermt2/Sptbn1/Adam9/Cav2/Smad6/Hsp90ab1/Cers1/Ppm1a/Tgfbr2/Fkbp1a/Gdf15/Wfikkn2/Nog/Cdh5/Usp9x/Grem1/Smad4/Htra1/Hoxa13/Pml/Zyx/Skil/Xbp1/Hfe/M…	164	66	ENSMUSG00000019889/ENSMUSG00000001870/ENSMUSG00000021360/ENSMUSG00000021765/ENSMUSG00000024526/ENSMUSG00000027803/ENSMUSG00000051159/ENSMUSG00000021732/ENSMUSG00000025232/ENSMUSG00000041120/ENSMUSG00000036699/ENSMUSG00000042834/ENSMUSG00000017376/ENSMUSG00000031613/ENSMUSG00000059552/ENSMUSG00000019433/ENSMUSG00000092035/ENSMUSG00000039166/ENSMUSG00000026864/ENSMUSG00000031555/ENSMUSG00000023944/…	98	ENSMUSG00000022817/ENSMUSG00000032402/ENSMUSG00000000532/ENSMUSG00000053436/ENSMUSG00000020387/ENSMUSG00000038403/ENSMUSG00000027784/ENSMUSG00000052684/ENSMUSG00000024940/ENSMUSG00000021796/ENSMUSG00000026923/ENSMUSG00000039004/ENSMUSG00000070509/ENSMUSG00000061393/ENSMUSG00000061436/ENSMUSG00000026496/ENSMUSG00000029528/ENSMUSG00000018363/ENSMUSG00000052155/ENSMUSG00000024238/ENSMUSG00000024098/…
BP	GO:0009199	ribonucleoside triphosphate metabolic process	138/7533	237/16156	0.000201174	0.00812616	ENSMUSG00000020908/ENSMUSG00000026459/ENSMUSG00000032478/ENSMUSG00000041736/ENSMUSG00000001750/ENSMUSG00000033307/ENSMUSG00000048482/ENSMUSG00000055775/ENSMUSG00000038871/ENSMUSG00000015656/ENSMUSG00000025854/ENSMUSG00000006457/ENSMUSG00000000628/ENSMUSG00000059534/ENSMUSG00000024248/ENSMUSG00000026313/ENSMUSG00000024143/ENSMUSG00000028756/ENSMUSG00000026496/ENSMUSG00000059552/ENSMUSG00000054428/…	Myh3/Myog/Nme6/Tspo/Tcirg1/Mif/Bdnf/Myh8/Bpgm/Hspa8/Fam20c/Actn3/Hk2/Uqcr10/Cox7a2l/Hdac4/Rhoq/Pink1/Parp1/Trp53/Atpif1/Slc25a25/Gphn/Prkaa2/Bad/Impdh2/Ak2/Clpx/Opa1/mt-Atp8/Uqcrb/Hk1/Uqcrh/Gck/Igf1/Uqcc3/Cad/Pfkp/Fxn/mt-Nd5/Atp5o/Guk1/Itpa/Mecp2/Ndufaf1/Atp7a/Ncor1/Adpgk/Ndufv3/Tkfc/Coq9/Atp5l/Atp5g2/Gpd1/Mfn1/Cox7c/mt-Co1/Sdha/Ak4/Map2k1/Tigar/Ran/Cdk1/Ndufa7/Insr/Ogt/Atp5j2/Ndufs1/Mtch2/Dhtkd1…	138	77	ENSMUSG00000020908/ENSMUSG00000026459/ENSMUSG00000032478/ENSMUSG00000041736/ENSMUSG00000001750/ENSMUSG00000033307/ENSMUSG00000048482/ENSMUSG00000055775/ENSMUSG00000015656/ENSMUSG00000025854/ENSMUSG00000059534/ENSMUSG00000024248/ENSMUSG00000024143/ENSMUSG00000059552/ENSMUSG00000054428/ENSMUSG00000026819/ENSMUSG00000024959/ENSMUSG00000062867/ENSMUSG00000028792/ENSMUSG00000021520/ENSMUSG00000037012/…	61	ENSMUSG00000038871/ENSMUSG00000006457/ENSMUSG00000000628/ENSMUSG00000026313/ENSMUSG00000028756/ENSMUSG00000026496/ENSMUSG00000047454/ENSMUSG00000028518/ENSMUSG00000015357/ENSMUSG00000038084/ENSMUSG00000064356/ENSMUSG00000041798/ENSMUSG00000020053/ENSMUSG00000013629/ENSMUSG00000064367/ENSMUSG00000031393/ENSMUSG00000027305/ENSMUSG00000033792/ENSMUSG00000018501/ENSMUSG00000031782/ENSMUSG00000023019/…
BP	GO:0009144	purine nucleoside triphosphate metabolic process	140/7533	241/16156	0.000210224	0.00843201	ENSMUSG00000020908/ENSMUSG00000026459/ENSMUSG00000032478/ENSMUSG00000041736/ENSMUSG00000001750/ENSMUSG00000033307/ENSMUSG00000048482/ENSMUSG00000055775/ENSMUSG00000038871/ENSMUSG00000015656/ENSMUSG00000039197/ENSMUSG00000025854/ENSMUSG00000006457/ENSMUSG00000000628/ENSMUSG00000059534/ENSMUSG00000024248/ENSMUSG00000026313/ENSMUSG00000024143/ENSMUSG00000028756/ENSMUSG00000025220/ENSMUSG00000026496/…	Myh3/Myog/Nme6/Tspo/Tcirg1/Mif/Bdnf/Myh8/Bpgm/Hspa8/Adk/Fam20c/Actn3/Hk2/Uqcr10/Cox7a2l/Hdac4/Rhoq/Pink1/Mgea5/Parp1/Trp53/Atpif1/Slc25a25/Gphn/Prkaa2/Bad/Impdh2/Ak2/Clpx/Opa1/mt-Atp8/Uqcrb/Hk1/Uqcrh/Gck/Igf1/Uqcc3/Pfkp/Fxn/mt-Nd5/Atp5o/Guk1/Itpa/Mecp2/Ndufaf1/Atp7a/Ncor1/Adpgk/Ndufv3/Tkfc/Coq9/Atp5l/Atp5g2/Gpd1/Mfn1/Cox7c/mt-Co1/Sdha/Nudt1/Ak4/Map2k1/Tigar/Ran/Cdk1/Ndufa7/Insr/Ogt/Atp5j2/Ndufs1/…	140	79	ENSMUSG00000020908/ENSMUSG00000026459/ENSMUSG00000032478/ENSMUSG00000041736/ENSMUSG00000001750/ENSMUSG00000033307/ENSMUSG00000048482/ENSMUSG00000055775/ENSMUSG00000015656/ENSMUSG00000025854/ENSMUSG00000059534/ENSMUSG00000024248/ENSMUSG00000024143/ENSMUSG00000059552/ENSMUSG00000054428/ENSMUSG00000026819/ENSMUSG00000024959/ENSMUSG00000062867/ENSMUSG00000028792/ENSMUSG00000021520/ENSMUSG00000037012/…	61	ENSMUSG00000038871/ENSMUSG00000039197/ENSMUSG00000006457/ENSMUSG00000000628/ENSMUSG00000026313/ENSMUSG00000028756/ENSMUSG00000025220/ENSMUSG00000026496/ENSMUSG00000047454/ENSMUSG00000028518/ENSMUSG00000015357/ENSMUSG00000038084/ENSMUSG00000064356/ENSMUSG00000041798/ENSMUSG00000020053/ENSMUSG00000064367/ENSMUSG00000031393/ENSMUSG00000027305/ENSMUSG00000033792/ENSMUSG00000018501/ENSMUSG00000031782/…
BP	GO:0032922	circadian regulation of gene expression	39/7533	55/16156	0.000226606	0.00902724	ENSMUSG00000025151/ENSMUSG00000050199/ENSMUSG00000029238/ENSMUSG00000038872/ENSMUSG00000030103/ENSMUSG00000002028/ENSMUSG00000055866/ENSMUSG00000063889/ENSMUSG00000005886/ENSMUSG00000002983/ENSMUSG00000004455/ENSMUSG00000029992/ENSMUSG00000014956/ENSMUSG00000068742/ENSMUSG00000036986/ENSMUSG00000022433/ENSMUSG00000030180/ENSMUSG00000040385/ENSMUSG00000048490/ENSMUSG00000028957/ENSMUSG00000032238/…	Maged1/Lgr4/Clock/Zfhx3/Bhlhe40/Kmt2a/Per2/Crem/Ncoa2/Relb/Ppp1cc/Gfpt1/Ppp1cb/Cry2/Pml/Csnk1e/Kdm5a/Ppp1ca/Nrip1/Per3/Rora/Nampt/Ncor1/Npas2/Hdac3/Rai1/Usp2/Ogt/Rbm4/Noct/Rbm4b/Ppara/Prmt5/Per1/Id2/Sirt1/Cavin3/Ppargc1a/Ngfr	39	14	ENSMUSG00000025151/ENSMUSG00000029238/ENSMUSG00000063889/ENSMUSG00000002983/ENSMUSG00000068742/ENSMUSG00000036986/ENSMUSG00000040385/ENSMUSG00000020572/ENSMUSG00000026077/ENSMUSG00000024454/ENSMUSG00000094936/ENSMUSG00000033760/ENSMUSG00000020644/ENSMUSG00000037060	25	ENSMUSG00000050199/ENSMUSG00000038872/ENSMUSG00000030103/ENSMUSG00000002028/ENSMUSG00000055866/ENSMUSG00000005886/ENSMUSG00000004455/ENSMUSG00000029992/ENSMUSG00000014956/ENSMUSG00000022433/ENSMUSG00000030180/ENSMUSG00000048490/ENSMUSG00000028957/ENSMUSG00000032238/ENSMUSG00000018501/ENSMUSG00000062115/ENSMUSG00000032010/ENSMUSG00000034160/ENSMUSG00000023087/ENSMUSG00000022383/ENSMUSG00000023110/…
BP	GO:0009167	purine ribonucleoside monophosphate metabolic process	136/7533	234/16156	0.000249391	0.00980157	ENSMUSG00000020908/ENSMUSG00000026459/ENSMUSG00000041736/ENSMUSG00000001750/ENSMUSG00000033307/ENSMUSG00000048482/ENSMUSG00000055775/ENSMUSG00000070385/ENSMUSG00000038871/ENSMUSG00000015656/ENSMUSG00000025630/ENSMUSG00000025854/ENSMUSG00000006457/ENSMUSG00000000628/ENSMUSG00000059534/ENSMUSG00000029247/ENSMUSG00000024248/ENSMUSG00000026313/ENSMUSG00000011148/ENSMUSG00000028756/ENSMUSG00000026496/…	Myh3/Myog/Tspo/Tcirg1/Mif/Bdnf/Myh8/Ampd1/Bpgm/Hspa8/Hprt/Fam20c/Actn3/Hk2/Uqcr10/Paics/Cox7a2l/Hdac4/Adssl1/Pink1/Parp1/Trp53/Nudt4/Atpif1/Slc25a25/Prkaa2/Ppat/Bad/Impdh2/Ak2/Clpx/mt-Atp8/Adsl/Uqcrb/Hk1/Uqcrh/Gck/Igf1/Uqcc3/Pfkp/Fxn/mt-Nd5/Atp5o/Guk1/Pfas/Mecp2/Ndufaf1/Nt5c2/Atp7a/Ncor1/Adpgk/Ndufv3/Tkfc/Coq9/Atp5l/Atp5g2/Gpd1/Cox7c/mt-Co1/Sdha/Adss/Ak4/Map2k1/Tigar/Cdk1/Ndufa7/Insr/Ogt/Atp5j2/N…	136	74	ENSMUSG00000020908/ENSMUSG00000026459/ENSMUSG00000041736/ENSMUSG00000001750/ENSMUSG00000033307/ENSMUSG00000048482/ENSMUSG00000055775/ENSMUSG00000015656/ENSMUSG00000025630/ENSMUSG00000025854/ENSMUSG00000059534/ENSMUSG00000029247/ENSMUSG00000024248/ENSMUSG00000059552/ENSMUSG00000054428/ENSMUSG00000026819/ENSMUSG00000024959/ENSMUSG00000062867/ENSMUSG00000028792/ENSMUSG00000021520/ENSMUSG00000037012/…	62	ENSMUSG00000070385/ENSMUSG00000038871/ENSMUSG00000006457/ENSMUSG00000000628/ENSMUSG00000026313/ENSMUSG00000011148/ENSMUSG00000028756/ENSMUSG00000026496/ENSMUSG00000020029/ENSMUSG00000028518/ENSMUSG00000029246/ENSMUSG00000015357/ENSMUSG00000064356/ENSMUSG00000022407/ENSMUSG00000041798/ENSMUSG00000020053/ENSMUSG00000064367/ENSMUSG00000020899/ENSMUSG00000031393/ENSMUSG00000027305/ENSMUSG00000033792/…
BP	GO:0043523	regulation of neuron apoptotic process	136/7533	234/16156	0.000249391	0.00980157	ENSMUSG00000019768/ENSMUSG00000079037/ENSMUSG00000034656/ENSMUSG00000003849/ENSMUSG00000022510/ENSMUSG00000031765/ENSMUSG00000026480/ENSMUSG00000048482/ENSMUSG00000020300/ENSMUSG00000029005/ENSMUSG00000025810/ENSMUSG00000051159/ENSMUSG00000024789/ENSMUSG00000090223/ENSMUSG00000072964/ENSMUSG00000057113/ENSMUSG00000052684/ENSMUSG00000022957/ENSMUSG00000025499/ENSMUSG00000049551/ENSMUSG00000005161/…	Esr1/Prnp/Cacna1a/Nqo1/Trp63/Mt1/Ncf2/Bdnf/Cpeb4/Draxin/Nrp1/Cited1/Jak2/Pcp4/Bhlhb9/Npm1/Jun/Itsn1/Hras/Fzd9/Prdx2/Bax/Hdac4/F2r/Pink1/Xrcc2/Fas/Kdm2b/Hipk2/Parp1/Trp53/Mt3/Lgmn/Grin1/Pitx3/Gsk3b/Nr4a3/Gpx1/Aars/Cdk5r1/Itga1/Epha7/Casp3/Hsp90ab1/Hsph1/Vegfa/Oxr1/Agt/Cdc42/Gclc/Ube2m/Bbc3/Esr2/Nono/Six4/Glp1r/Atm/Rock1/Adam8/Erbb3/Casp6/Optn/Kcnb1/Dnajc5/Kcnma1/Egln3/Apoe/Mecp2/Wfs1/Ntrk2/Atp7a/C…	136	70	ENSMUSG00000019768/ENSMUSG00000079037/ENSMUSG00000034656/ENSMUSG00000003849/ENSMUSG00000022510/ENSMUSG00000031765/ENSMUSG00000026480/ENSMUSG00000048482/ENSMUSG00000029005/ENSMUSG00000051159/ENSMUSG00000090223/ENSMUSG00000072964/ENSMUSG00000057113/ENSMUSG00000025499/ENSMUSG00000005161/ENSMUSG00000003873/ENSMUSG00000048376/ENSMUSG00000028933/ENSMUSG00000024778/ENSMUSG00000059552/ENSMUSG00000031760/…	66	ENSMUSG00000020300/ENSMUSG00000025810/ENSMUSG00000024789/ENSMUSG00000052684/ENSMUSG00000022957/ENSMUSG00000049551/ENSMUSG00000026313/ENSMUSG00000028756/ENSMUSG00000029475/ENSMUSG00000061436/ENSMUSG00000026496/ENSMUSG00000025229/ENSMUSG00000022812/ENSMUSG00000031960/ENSMUSG00000042284/ENSMUSG00000023951/ENSMUSG00000022307/ENSMUSG00000031980/ENSMUSG00000032350/ENSMUSG00000034460/ENSMUSG00000034218/…
BP	GO:0014902	myotube differentiation	71/7533	112/16156	0.000251369	0.00981346	ENSMUSG00000026459/ENSMUSG00000053436/ENSMUSG00000075307/ENSMUSG00000026509/ENSMUSG00000048482/ENSMUSG00000063275/ENSMUSG00000026923/ENSMUSG00000006457/ENSMUSG00000063415/ENSMUSG00000045103/ENSMUSG00000009214/ENSMUSG00000021710/ENSMUSG00000026313/ENSMUSG00000032309/ENSMUSG00000015745/ENSMUSG00000030592/ENSMUSG00000038119/ENSMUSG00000079471/ENSMUSG00000031972/ENSMUSG00000022812/ENSMUSG00000015342/…	Myog/Mapk14/Klhl41/Capn2/Bdnf/Hacd1/Notch1/Actn3/Cyp26b1/Dmd/Mymk/Nln/Hdac4/Fbxo22/Plekho1/Ryr1/Cdon/Mymx/Acta1/Gsk3b/Xk/Gpx1/Cav2/Myf6/Nfatc3/Sik1/Cacna1s/Tbc1d24/Gdf15/Bin3/Thra/Igf1/Six4/Xbp1/Dyrk1b/Rbm24/Mamstr/Plpp7/Neo1/Cxcl12/Ehd2/Nov/Sort1/Homer1/Ripor2/Ccl8/Stim1/Cxcl10/AI464131/Mmp14/Hdac5/Mtor/Smyd1/Pitx2/Neu2/Smo/Lmod3/Myod1/Myf5/Smyd3/Hdac9/Myh9/Ski/Stac3/Fer1l5/Dmpk/Maml1/Naca/Met/C…	71	26	ENSMUSG00000026459/ENSMUSG00000075307/ENSMUSG00000026509/ENSMUSG00000048482/ENSMUSG00000063275/ENSMUSG00000009214/ENSMUSG00000021710/ENSMUSG00000032309/ENSMUSG00000015745/ENSMUSG00000079471/ENSMUSG00000063856/ENSMUSG00000024042/ENSMUSG00000038508/ENSMUSG00000022089/ENSMUSG00000020484/ENSMUSG00000042918/ENSMUSG00000009185/ENSMUSG00000034855/ENSMUSG00000000957/ENSMUSG00000028023/ENSMUSG00000000435/…	45	ENSMUSG00000053436/ENSMUSG00000026923/ENSMUSG00000006457/ENSMUSG00000063415/ENSMUSG00000045103/ENSMUSG00000026313/ENSMUSG00000030592/ENSMUSG00000038119/ENSMUSG00000031972/ENSMUSG00000022812/ENSMUSG00000015342/ENSMUSG00000000058/ENSMUSG00000035923/ENSMUSG00000031902/ENSMUSG00000026407/ENSMUSG00000036473/ENSMUSG00000058756/ENSMUSG00000020053/ENSMUSG00000034460/ENSMUSG00000002409/ENSMUSG00000038132/…
BP	GO:0050673	epithelial cell proliferation	207/7533	372/16156	0.000259428	0.0100261	ENSMUSG00000019889/ENSMUSG00000022105/ENSMUSG00000019768/ENSMUSG00000022510/ENSMUSG00000025151/ENSMUSG00000032402/ENSMUSG00000041147/ENSMUSG00000022865/ENSMUSG00000021702/ENSMUSG00000033863/ENSMUSG00000021765/ENSMUSG00000050199/ENSMUSG00000000440/ENSMUSG00000054717/ENSMUSG00000022330/ENSMUSG00000035725/ENSMUSG00000025932/ENSMUSG00000037225/ENSMUSG00000039197/ENSMUSG00000021732/ENSMUSG00000057113/…	Ptprk/Rb1/Esr1/Trp63/Maged1/Smad3/Brca2/Cxadr/Thbs4/Klf9/Fst/Lgr4/Pparg/Hmgb2/Osr2/Prkx/Eya1/Fgf2/Adk/Fgf10/Npm1/Flt1/Jun/Bmpr1a/Hras/Notch1/Bmp6/Pdcl3/Bax/Cask/Xdh/Rps6ka1/Areg/Chuk/Jcad/Cdkn1b/Acvr2a/Fzd7/Fgfr1/Ppard/Grn/Atpif1/Rgn/Lgr5/Sav1/Pygo2/Nr4a3/Gpx1/Eaf2/Bad/Cav2/Tfap2c/Nras/Pten/Vegfa/Stxbp4/Glul/Cdc42/Itgb1bp1/Nog/Pdcd6/Flt4/Esr2/Rictor/Marveld3/Ptch1/Htra1/Ptprm/Cyba/Fgf1/Igf1/Six4/…	207	94	ENSMUSG00000019889/ENSMUSG00000022105/ENSMUSG00000019768/ENSMUSG00000022510/ENSMUSG00000025151/ENSMUSG00000041147/ENSMUSG00000022865/ENSMUSG00000021702/ENSMUSG00000021765/ENSMUSG00000000440/ENSMUSG00000054717/ENSMUSG00000022330/ENSMUSG00000035725/ENSMUSG00000025932/ENSMUSG00000021732/ENSMUSG00000057113/ENSMUSG00000025499/ENSMUSG00000026078/ENSMUSG00000003873/ENSMUSG00000031012/ENSMUSG00000003644/…	113	ENSMUSG00000032402/ENSMUSG00000033863/ENSMUSG00000050199/ENSMUSG00000037225/ENSMUSG00000039197/ENSMUSG00000029648/ENSMUSG00000052684/ENSMUSG00000021796/ENSMUSG00000026923/ENSMUSG00000039004/ENSMUSG00000024066/ENSMUSG00000033960/ENSMUSG00000003031/ENSMUSG00000052155/ENSMUSG00000041075/ENSMUSG00000031565/ENSMUSG00000002250/ENSMUSG00000021067/ENSMUSG00000000058/ENSMUSG00000023951/ENSMUSG00000020546/…
BP	GO:0008016	regulation of heart contraction	91/7533	149/16156	0.000260241	0.0100261	ENSMUSG00000044080/ENSMUSG00000001552/ENSMUSG00000003476/ENSMUSG00000022865/ENSMUSG00000033161/ENSMUSG00000061086/ENSMUSG00000045875/ENSMUSG00000040118/ENSMUSG00000054640/ENSMUSG00000000214/ENSMUSG00000020538/ENSMUSG00000026414/ENSMUSG00000024140/ENSMUSG00000024789/ENSMUSG00000029467/ENSMUSG00000028883/ENSMUSG00000045103/ENSMUSG00000026313/ENSMUSG00000026360/ENSMUSG00000062373/ENSMUSG00000061603/…	S100a1/Jup/Crhr2/Cxadr/Atp1a1/Myl4/Adra1a/Cacna2d1/Slc8a1/Th/Srebf1/Tnnt2/Epas1/Jak2/Atp2a2/Sema3a/Dmd/Hdac4/Rgs2/Tmem65/Akap6/Snta1/Agtr2/Ctnna3/Slc9a1/Myl2/Pde4b/Pde4d/Atp2b4/Agt/Fgf13/Sp4/Hcn4/Flna/Thra/Ucn/Glp1r/Glrx3/Pebp1/Kcna5/Sumo1/Gaa/Nmu/Gnao1/Ehd3/Ifng/Cacna1e/Dlg1/Adrb2/Cacna1c/Scn1b/Myl3/Bves/Cav1/Scn2b/Slc1a1/Kcnh2/Zc3h12a/Ank2/Prkg1/Agrn/Prkca/Hbegf/Fxyd1/P2rx4/Irx5/Kcne1l/Sri/Scn5…	91	44	ENSMUSG00000044080/ENSMUSG00000001552/ENSMUSG00000003476/ENSMUSG00000022865/ENSMUSG00000033161/ENSMUSG00000061086/ENSMUSG00000045875/ENSMUSG00000000214/ENSMUSG00000026414/ENSMUSG00000029467/ENSMUSG00000028883/ENSMUSG00000026360/ENSMUSG00000061603/ENSMUSG00000027488/ENSMUSG00000068122/ENSMUSG00000028854/ENSMUSG00000013936/ENSMUSG00000031137/ENSMUSG00000024027/ENSMUSG00000031068/ENSMUSG00000032959/…	47	ENSMUSG00000040118/ENSMUSG00000054640/ENSMUSG00000020538/ENSMUSG00000024140/ENSMUSG00000024789/ENSMUSG00000045103/ENSMUSG00000026313/ENSMUSG00000062373/ENSMUSG00000060843/ENSMUSG00000028525/ENSMUSG00000021699/ENSMUSG00000026463/ENSMUSG00000031980/ENSMUSG00000025323/ENSMUSG00000032338/ENSMUSG00000031328/ENSMUSG00000058756/ENSMUSG00000038676/ENSMUSG00000045534/ENSMUSG00000025579/ENSMUSG00000031748/…
BP	GO:0009100	glycoprotein metabolic process	168/7533	296/16156	0.000266441	0.0101979	ENSMUSG00000062184/ENSMUSG00000045679/ENSMUSG00000034780/ENSMUSG00000033849/ENSMUSG00000026223/ENSMUSG00000040605/ENSMUSG00000021360/ENSMUSG00000026028/ENSMUSG00000042485/ENSMUSG00000034353/ENSMUSG00000031749/ENSMUSG00000045994/ENSMUSG00000028700/ENSMUSG00000025425/ENSMUSG00000022108/ENSMUSG00000042961/ENSMUSG00000079442/ENSMUSG00000022474/ENSMUSG00000028838/ENSMUSG00000068284/ENSMUSG00000044499/…	Hs6st2/Pqlc3/B3galt1/B3galt2/Itm2c/Bace2/Gcnt2/Trak2/Mustn1/Ramp1/St3gal2/B3gat1/Pomgnt1/St8sia5/Itm2b/Egflam/St6galnac4/Pmm1/Extl1/Usf3/Hs3st5/Fbxo2/Dad1/Mgea5/Ep300/Edem2/Extl3/Mt3/St3gal5/Prkcsh/Galnt1/Ppard/Alg2/Galnt15/Mgat1/Dse/Man2a1/Gfpt1/Ndst1/B3galnt2/Xylt1/St6galnac5/Impad1/Golga2/Uggt1/Ube2g2/Ptx3/Igf1/Slc35c2/Gpc1/Pomgnt2/Galnt7/Man1a2/Rpn1/Slc35d1/Lmf1/Man2a2/Atp7a/B3gat3/Trip11/Pof…	168	86	ENSMUSG00000062184/ENSMUSG00000045679/ENSMUSG00000034780/ENSMUSG00000033849/ENSMUSG00000026223/ENSMUSG00000040605/ENSMUSG00000021360/ENSMUSG00000026028/ENSMUSG00000042485/ENSMUSG00000034353/ENSMUSG00000045994/ENSMUSG00000028700/ENSMUSG00000025425/ENSMUSG00000022108/ENSMUSG00000079442/ENSMUSG00000022474/ENSMUSG00000041556/ENSMUSG00000022174/ENSMUSG00000038312/ENSMUSG00000031760/ENSMUSG00000003402/…	82	ENSMUSG00000031749/ENSMUSG00000042961/ENSMUSG00000028838/ENSMUSG00000068284/ENSMUSG00000044499/ENSMUSG00000025220/ENSMUSG00000055024/ENSMUSG00000021978/ENSMUSG00000056091/ENSMUSG00000000420/ENSMUSG00000002250/ENSMUSG00000039740/ENSMUSG00000021903/ENSMUSG00000024085/ENSMUSG00000029992/ENSMUSG00000054008/ENSMUSG00000039242/ENSMUSG00000030657/ENSMUSG00000066324/ENSMUSG00000037470/ENSMUSG00000020053/…
BP	GO:0001525	angiogenesis	252/7533	461/16156	0.000272389	0.0103578	ENSMUSG00000031486/ENSMUSG00000042626/ENSMUSG00000030671/ENSMUSG00000024754/ENSMUSG00000044080/ENSMUSG00000064325/ENSMUSG00000030538/ENSMUSG00000001552/ENSMUSG00000050335/ENSMUSG00000003476/ENSMUSG00000034353/ENSMUSG00000033721/ENSMUSG00000000440/ENSMUSG00000053436/ENSMUSG00000035725/ENSMUSG00000038387/ENSMUSG00000032231/ENSMUSG00000029669/ENSMUSG00000028017/ENSMUSG00000018377/ENSMUSG00000025810/…	Adgra2/Shc1/Pde3b/Tmem2/S100a1/Hhip/Cib1/Jup/Lgals3/Crhr2/Ramp1/Vav3/Pparg/Mapk14/Prkx/Rras/Anxa2/Tspan12/Egf/Vezf1/Nrp1/Tnfaip2/Hspb1/Amotl1/Epas1/Fgf2/Runx1/Itgav/Foxo4/Ptprb/Flt1/Jak1/Jun/Cd59a/Gab1/Notch1/Ackr3/Ephb1/Hk2/Aqp1/Pdcl3/Itgb1/Epn2/Pknox1/Gtf2i/Meis1/Hipk2/Rnh1/Jcad/E2f2/Calcrl/Pxn/Otulin/Notch3/Fgfr1/Ncl/Robo4/Gpx1/Htatip2/Dicer1/Nfatc3/Tgfbr2/Fgf6/Nras/Pten/Vegfa/S1pr1/Agt/Ccr2/F…	252	105	ENSMUSG00000031486/ENSMUSG00000042626/ENSMUSG00000030671/ENSMUSG00000024754/ENSMUSG00000044080/ENSMUSG00000064325/ENSMUSG00000030538/ENSMUSG00000001552/ENSMUSG00000050335/ENSMUSG00000003476/ENSMUSG00000034353/ENSMUSG00000033721/ENSMUSG00000000440/ENSMUSG00000035725/ENSMUSG00000038387/ENSMUSG00000032231/ENSMUSG00000029669/ENSMUSG00000004951/ENSMUSG00000022952/ENSMUSG00000027087/ENSMUSG00000032679/…	147	ENSMUSG00000053436/ENSMUSG00000028017/ENSMUSG00000018377/ENSMUSG00000025810/ENSMUSG00000021281/ENSMUSG00000013076/ENSMUSG00000024140/ENSMUSG00000037225/ENSMUSG00000042903/ENSMUSG00000020154/ENSMUSG00000029648/ENSMUSG00000028530/ENSMUSG00000052684/ENSMUSG00000031714/ENSMUSG00000026923/ENSMUSG00000000628/ENSMUSG00000004655/ENSMUSG00000001036/ENSMUSG00000006705/ENSMUSG00000060261/ENSMUSG00000061436/…
BP	GO:2000147	positive regulation of cell motility	264/7533	485/16156	0.000282017	0.0105735	ENSMUSG00000030110/ENSMUSG00000031486/ENSMUSG00000044447/ENSMUSG00000030538/ENSMUSG00000002489/ENSMUSG00000021360/ENSMUSG00000032402/ENSMUSG00000050335/ENSMUSG00000033392/ENSMUSG00000000532/ENSMUSG00000021702/ENSMUSG00000053819/ENSMUSG00000033307/ENSMUSG00000053436/ENSMUSG00000035776/ENSMUSG00000054640/ENSMUSG00000026479/ENSMUSG00000052934/ENSMUSG00000028017/ENSMUSG00000025810/ENSMUSG00000004951/…	Ret/Adgra2/Dock5/Cib1/Tiam1/Gcnt2/Smad3/Lgals3/Clasp2/Acvr1b/Thbs4/Camk2d/Mif/Mapk14/Cd99l2/Slc8a1/Lamc2/Fbxo31/Egf/Nrp1/Hspb1/Amotl1/Jak2/Fgf2/Cd74/Itgav/Fgf10/Foxo4/Spag9/Pla2g7/Flt1/Jun/Gab1/Wnt11/Actr3/Hras/Sema3a/Notch1/Ackr3/Reln/Aqp1/Myo5a/Sema3d/Sema3b/Gas6/Gab2/Itgb1/Hdac4/F2r/Arhgap5/Sun2/App/Sema6d/Ccl27a/Jcad/Arhgef2/Rack1/Trp53/Sema4d/Smurf2/Calr/Fgfr1/Fadd/Rras2/Syne2/F2rl1/Stx4a/Hs…	264	119	ENSMUSG00000030110/ENSMUSG00000031486/ENSMUSG00000044447/ENSMUSG00000030538/ENSMUSG00000002489/ENSMUSG00000021360/ENSMUSG00000050335/ENSMUSG00000033392/ENSMUSG00000021702/ENSMUSG00000053819/ENSMUSG00000033307/ENSMUSG00000035776/ENSMUSG00000026479/ENSMUSG00000004951/ENSMUSG00000024610/ENSMUSG00000027087/ENSMUSG00000021732/ENSMUSG00000026341/ENSMUSG00000025499/ENSMUSG00000028883/ENSMUSG00000044337/…	145	ENSMUSG00000032402/ENSMUSG00000000532/ENSMUSG00000053436/ENSMUSG00000054640/ENSMUSG00000052934/ENSMUSG00000028017/ENSMUSG00000025810/ENSMUSG00000013076/ENSMUSG00000024789/ENSMUSG00000037225/ENSMUSG00000042903/ENSMUSG00000020859/ENSMUSG00000023913/ENSMUSG00000029648/ENSMUSG00000052684/ENSMUSG00000031714/ENSMUSG00000015957/ENSMUSG00000026923/ENSMUSG00000004655/ENSMUSG00000057969/ENSMUSG00000026313/…
BP	GO:0016570	histone modification	222/7533	402/16156	0.000286403	0.0105735	ENSMUSG00000037111/ENSMUSG00000041147/ENSMUSG00000022096/ENSMUSG00000021180/ENSMUSG00000023927/ENSMUSG00000091337/ENSMUSG00000036940/ENSMUSG00000020230/ENSMUSG00000025932/ENSMUSG00000020593/ENSMUSG00000022698/ENSMUSG00000020538/ENSMUSG00000020387/ENSMUSG00000024789/ENSMUSG00000023977/ENSMUSG00000025764/ENSMUSG00000002028/ENSMUSG00000055866/ENSMUSG00000021738/ENSMUSG00000026603/ENSMUSG00000026313/…	Setd7/Brca2/Hr/Rps6ka5/Satb1/Eid1/Kdm1a/Prmt2/Eya1/Lpin1/Naa50/Srebf1/Jade2/Jak2/Ubr2/Jade1/Kmt2a/Per2/Atxn7/Smyd2/Hdac4/Kdm3b/Pink1/Kdm2b/Ep300/Trp53/Ubr5/Trip12/Pim3/Rnf8/Pygo2/Baz2a/Ctr9/Gfi1/Kat6a/Coprs/Prdm5/Carm1/Kdm8/Vegfa/Ncoa1/Kat6b/Ash1l/Dpy30/Phf2/Kmt2d/Rif1/Kmt2c/Trim16/Suds3/Crebbp/Bcor/Brpf3/Eed/Smad4/Hcfc1/Pml/Supt3/Huwe1/Hipk4/Atm/Sin3b/Slk/Kdm5a/Tada2a/Ddb1/Prmt6/Xbp1/Nsd1/Taf12/…	222	77	ENSMUSG00000041147/ENSMUSG00000091337/ENSMUSG00000036940/ENSMUSG00000020230/ENSMUSG00000025932/ENSMUSG00000059552/ENSMUSG00000090083/ENSMUSG00000047824/ENSMUSG00000005609/ENSMUSG00000029275/ENSMUSG00000031458/ENSMUSG00000029913/ENSMUSG00000024067/ENSMUSG00000066900/ENSMUSG00000030619/ENSMUSG00000036986/ENSMUSG00000031622/ENSMUSG00000024740/ENSMUSG00000049300/ENSMUSG00000020484/ENSMUSG00000028899/…	145	ENSMUSG00000037111/ENSMUSG00000022096/ENSMUSG00000021180/ENSMUSG00000023927/ENSMUSG00000020593/ENSMUSG00000022698/ENSMUSG00000020538/ENSMUSG00000020387/ENSMUSG00000024789/ENSMUSG00000023977/ENSMUSG00000025764/ENSMUSG00000002028/ENSMUSG00000055866/ENSMUSG00000021738/ENSMUSG00000026603/ENSMUSG00000026313/ENSMUSG00000038773/ENSMUSG00000028756/ENSMUSG00000029475/ENSMUSG00000055024/ENSMUSG00000037487/…
BP	GO:0035966	response to topologically incorrect protein	79/7533	127/16156	0.000283862	0.0105735	ENSMUSG00000027313/ENSMUSG00000025757/ENSMUSG00000022037/ENSMUSG00000021702/ENSMUSG00000025887/ENSMUSG00000032575/ENSMUSG00000004951/ENSMUSG00000026628/ENSMUSG00000043241/ENSMUSG00000015656/ENSMUSG00000018442/ENSMUSG00000003873/ENSMUSG00000022769/ENSMUSG00000059970/ENSMUSG00000055024/ENSMUSG00000038312/ENSMUSG00000025939/ENSMUSG00000007033/ENSMUSG00000026864/ENSMUSG00000002064/ENSMUSG00000021270/…	Chac1/Hspa4l/Clu/Thbs4/Casp12/Manf/Hspb1/Atf3/Upf2/Hspa8/Derl2/Bax/Sdf2l1/Hspa2/Ep300/Edem2/Ube2w/Hspa1l/Hspa5/Sdf2/Hsp90aa1/Hsph1/Tmbim6/Herpud1/Derl1/Uggt1/Hspa9/Ptpn1/Vapb/Xbp1/Creb3l2/Optn/Crebrf/Selenos/Rnf126/Dnajb12/Nfe2l2/Wfs1/Ifng/Bok/Hyou1/Syvn1/Ptpn2/Mfn2/Bak1/Tbl2/Tm7sf3/Pomt1/Hspe1/Amfr/Hspa14/Eif2ak4/Creb3/Edem1/Jkamp/Nck1/Serp2/Cul3/Dab2ip/Ccnd1/Uggt2/Pik3r1/Thbs1/Ufd1/Stt3b/Cops5/…	79	52	ENSMUSG00000025757/ENSMUSG00000021702/ENSMUSG00000032575/ENSMUSG00000004951/ENSMUSG00000026628/ENSMUSG00000015656/ENSMUSG00000018442/ENSMUSG00000003873/ENSMUSG00000022769/ENSMUSG00000059970/ENSMUSG00000038312/ENSMUSG00000025939/ENSMUSG00000026864/ENSMUSG00000002064/ENSMUSG00000021270/ENSMUSG00000029657/ENSMUSG00000023010/ENSMUSG00000022365/ENSMUSG00000027540/ENSMUSG00000054455/ENSMUSG00000020484/…	27	ENSMUSG00000027313/ENSMUSG00000022037/ENSMUSG00000025887/ENSMUSG00000043241/ENSMUSG00000055024/ENSMUSG00000007033/ENSMUSG00000031770/ENSMUSG00000037470/ENSMUSG00000024359/ENSMUSG00000038648/ENSMUSG00000026672/ENSMUSG00000048249/ENSMUSG00000035890/ENSMUSG00000020109/ENSMUSG00000015839/ENSMUSG00000039474/ENSMUSG00000029020/ENSMUSG00000040234/ENSMUSG00000005102/ENSMUSG00000004364/ENSMUSG00000026883/…
BP	GO:0046822	regulation of nucleocytoplasmic transport	73/7533	116/16156	0.000287087	0.0105735	ENSMUSG00000023067/ENSMUSG00000001552/ENSMUSG00000053436/ENSMUSG00000027499/ENSMUSG00000024789/ENSMUSG00000031451/ENSMUSG00000028367/ENSMUSG00000030854/ENSMUSG00000055024/ENSMUSG00000064215/ENSMUSG00000021374/ENSMUSG00000068122/ENSMUSG00000032368/ENSMUSG00000004455/ENSMUSG00000037487/ENSMUSG00000026604/ENSMUSG00000030847/ENSMUSG00000022812/ENSMUSG00000076431/ENSMUSG00000021270/ENSMUSG00000023944/…	Cdkn1a/Jup/Mapk14/Pkia/Jak2/Gas6/Txn1/Ptpn5/Ep300/Ifi27/Nup153/Agtr2/Zic1/Ppp1cc/Ubr5/Ptpn14/Bag3/Gsk3b/Sox4/Hsp90aa1/Hsp90ab1/Ei24/Ppm1a/Dnajc27/Igf1/Tek/Thoc5/Rapgef3/Rangap1/Ptpn11/Chchd4/Prkcq/Setd2/Ifng/Cdk5/Chp1/Mavs/Hdac3/Rbm26/Cdk1/Smo/Rbm4/Lrrk2/Thoc2/Sfn/Gbp4/Bmp4/Zc3h12a/Ptgs2/Angpt1/Ppp2ca/Mdm2/Nup214/Akap8l/Tnfrsf1a/Rbm27/Ddx5/Iws1/Sirt1/Brca1/Ywhae/Chp2/Xpo5/Xpo1/Nutf2-ps1/Prkaca/Ip…	73	39	ENSMUSG00000023067/ENSMUSG00000001552/ENSMUSG00000031451/ENSMUSG00000028367/ENSMUSG00000030854/ENSMUSG00000064215/ENSMUSG00000068122/ENSMUSG00000032368/ENSMUSG00000030847/ENSMUSG00000076431/ENSMUSG00000021270/ENSMUSG00000023944/ENSMUSG00000062762/ENSMUSG00000034274/ENSMUSG00000022391/ENSMUSG00000034203/ENSMUSG00000055170/ENSMUSG00000028969/ENSMUSG00000014077/ENSMUSG00000037523/ENSMUSG00000024454/…	34	ENSMUSG00000053436/ENSMUSG00000027499/ENSMUSG00000024789/ENSMUSG00000055024/ENSMUSG00000021374/ENSMUSG00000004455/ENSMUSG00000037487/ENSMUSG00000026604/ENSMUSG00000022812/ENSMUSG00000021096/ENSMUSG00000020657/ENSMUSG00000020053/ENSMUSG00000006386/ENSMUSG00000022469/ENSMUSG00000043733/ENSMUSG00000026778/ENSMUSG00000044791/ENSMUSG00000022119/ENSMUSG00000001761/ENSMUSG00000036273/ENSMUSG00000037475/…
BP	GO:0006413	translational initiation	67/7533	105/16156	0.000281601	0.0105735	ENSMUSG00000022312/ENSMUSG00000029388/ENSMUSG00000031490/ENSMUSG00000028798/ENSMUSG00000045896/ENSMUSG00000057113/ENSMUSG00000022884/ENSMUSG00000058655/ENSMUSG00000026427/ENSMUSG00000031029/ENSMUSG00000053565/ENSMUSG00000016510/ENSMUSG00000071662/ENSMUSG00000074129/ENSMUSG00000027170/ENSMUSG00000028708/ENSMUSG00000059796/ENSMUSG00000022336/ENSMUSG00000045983/ENSMUSG00000015846/ENSMUSG00000005610/…	Eif3h/Eif2b1/Eif4ebp1/Eif3i/Paip2b/Npm1/Eif4a2/Eif4b/Eif2d/Eif3f/Eif3k/Mtif3/Polr2g/Rpl13a/Eif3m/Mknk1/Eif4a1/Eif3e/Eif4g1/Rxra/Eif4g2/Eif2s2/Eif1b/Eif4h/Eif3b/Polr2d/Eif5/Eif2a/Ncbp1/Eif3l/Dazl/Rbm4/Ncbp2/Eif6/Eif4ebp2/Eif1/Denr/Rps6kb2/Habp4/Eif2ak4/Eif3d/Eif2ak1/Ddx3y/Nck1/Mcts1/Ddx3x/Rps6kb1/Mcts2/Fmr1/Mif4gd/Hbb-bs/Ago2/Ythdf1/Dhx33/Larp1/Abcf1/Ythdf3/Eif5b/Eif2s3x/Fech/Eif2s3y/Abce1/Eif4g3/…	67	40	ENSMUSG00000022312/ENSMUSG00000029388/ENSMUSG00000031490/ENSMUSG00000028798/ENSMUSG00000057113/ENSMUSG00000022884/ENSMUSG00000058655/ENSMUSG00000026427/ENSMUSG00000031029/ENSMUSG00000053565/ENSMUSG00000016510/ENSMUSG00000071662/ENSMUSG00000074129/ENSMUSG00000027170/ENSMUSG00000059796/ENSMUSG00000022336/ENSMUSG00000006941/ENSMUSG00000040731/ENSMUSG00000056076/ENSMUSG00000024258/ENSMUSG00000027810/…	27	ENSMUSG00000045896/ENSMUSG00000028708/ENSMUSG00000045983/ENSMUSG00000015846/ENSMUSG00000005610/ENSMUSG00000074656/ENSMUSG00000021282/ENSMUSG00000010592/ENSMUSG00000020091/ENSMUSG00000005102/ENSMUSG00000029613/ENSMUSG00000069045/ENSMUSG00000000787/ENSMUSG00000020516/ENSMUSG00000000838/ENSMUSG00000052305/ENSMUSG00000036698/ENSMUSG00000038848/ENSMUSG00000040620/ENSMUSG00000037331/ENSMUSG00000047213/…
BP	GO:0006470	protein dephosphorylation	131/7533	225/16156	0.000289378	0.0105912	ENSMUSG00000019889/ENSMUSG00000073730/ENSMUSG00000049225/ENSMUSG00000047205/ENSMUSG00000055493/ENSMUSG00000025932/ENSMUSG00000052144/ENSMUSG00000024789/ENSMUSG00000053716/ENSMUSG00000020154/ENSMUSG00000027784/ENSMUSG00000039661/ENSMUSG00000026626/ENSMUSG00000021009/ENSMUSG00000047419/ENSMUSG00000021816/ENSMUSG00000002228/ENSMUSG00000030854/ENSMUSG00000028756/ENSMUSG00000040446/ENSMUSG00000034354/…	Ptprk/4933415F23Rik/Pdp1/Dusp18/Epm2a/Eya1/Ppp4r2/Jak2/Dusp7/Ptprb/Ppm1l/Dusp26/Ppp2r5a/Ptpn21/Cmya5/Ppp3cb/Ppm1j/Ptpn5/Pink1/Rprd1a/Mtmr3/Ptprg/Akap6/Ptp4a2/Dlc1/Agtr2/Hsp90b1/Ppp1cc/Igbp1/Ptpn14/Rgn/Tiprl/Ppp3cc/Itga1/Nuak1/Ptpn3/Hsp90ab1/Tsc1/Ppm1a/Ppp1cb/Pten/Fkbp1a/Fam220a/Phlpp1/Cdc14b/Dusp8/Ppp6r2/Dusp2/Ptprd/Cry2/Ssh2/Ptprm/Pald1/Rock1/Ptpn4/Ptpn1/Dusp14/Ptpre/Ppp2r3d/Cdc14a/Ptpn11/Ppp1ca…	131	62	ENSMUSG00000019889/ENSMUSG00000073730/ENSMUSG00000047205/ENSMUSG00000025932/ENSMUSG00000052144/ENSMUSG00000026626/ENSMUSG00000002228/ENSMUSG00000030854/ENSMUSG00000061603/ENSMUSG00000068122/ENSMUSG00000020048/ENSMUSG00000031221/ENSMUSG00000023070/ENSMUSG00000040843/ENSMUSG00000023944/ENSMUSG00000013663/ENSMUSG00000032966/ENSMUSG00000044340/ENSMUSG00000037887/ENSMUSG00000027368/ENSMUSG00000028399/…	69	ENSMUSG00000049225/ENSMUSG00000055493/ENSMUSG00000024789/ENSMUSG00000053716/ENSMUSG00000020154/ENSMUSG00000027784/ENSMUSG00000039661/ENSMUSG00000021009/ENSMUSG00000047419/ENSMUSG00000021816/ENSMUSG00000028756/ENSMUSG00000040446/ENSMUSG00000034354/ENSMUSG00000021745/ENSMUSG00000028788/ENSMUSG00000031523/ENSMUSG00000004455/ENSMUSG00000026604/ENSMUSG00000022092/ENSMUSG00000042284/ENSMUSG00000020032/…
BP	GO:0048286	lung alveolus development	37/7533	52/16156	0.0002926	0.0106426	ENSMUSG00000021732/ENSMUSG00000024940/ENSMUSG00000042608/ENSMUSG00000024085/ENSMUSG00000023951/ENSMUSG00000024247/ENSMUSG00000020357/ENSMUSG00000020053/ENSMUSG00000069895/ENSMUSG00000008763/ENSMUSG00000021268/ENSMUSG00000033792/ENSMUSG00000042548/ENSMUSG00000005442/ENSMUSG00000075376/ENSMUSG00000046876/ENSMUSG00000048776/ENSMUSG00000020681/ENSMUSG00000025958/ENSMUSG00000062960/ENSMUSG00000029629/…	Fgf10/Ltbp3/Stk40/Man2a1/Vegfa/Pkdcc/Flt4/Igf1/Atxn1l/Man1a2/Meg3/Atp7a/Asxl1/Cic/Rc3h2/Atxn1/Pthlh/Ace/Creb1/Kdr/Phf14/Tns3/Tgfb3/Pdpn/Bmp4/Psen2/Bmpr2/Tmtc3/Sox2/Errfi1/Lif/Zfp157/Ptges3/Fgfr4/Hs6st1/Igfbp5/Foxp2	37	12	ENSMUSG00000021732/ENSMUSG00000021268/ENSMUSG00000075376/ENSMUSG00000048776/ENSMUSG00000028583/ENSMUSG00000010609/ENSMUSG00000074637/ENSMUSG00000034394/ENSMUSG00000071072/ENSMUSG00000005320/ENSMUSG00000045216/ENSMUSG00000026185	25	ENSMUSG00000024940/ENSMUSG00000042608/ENSMUSG00000024085/ENSMUSG00000023951/ENSMUSG00000024247/ENSMUSG00000020357/ENSMUSG00000020053/ENSMUSG00000069895/ENSMUSG00000008763/ENSMUSG00000033792/ENSMUSG00000042548/ENSMUSG00000005442/ENSMUSG00000046876/ENSMUSG00000020681/ENSMUSG00000025958/ENSMUSG00000062960/ENSMUSG00000029629/ENSMUSG00000020422/ENSMUSG00000021253/ENSMUSG00000021835/ENSMUSG00000067336/…
BP	GO:1902667	regulation of axon guidance	28/7533	37/16156	0.000306493	0.0110791	ENSMUSG00000025810/ENSMUSG00000028883/ENSMUSG00000040254/ENSMUSG00000057969/ENSMUSG00000045136/ENSMUSG00000021451/ENSMUSG00000000125/ENSMUSG00000023951/ENSMUSG00000025020/ENSMUSG00000021904/ENSMUSG00000061353/ENSMUSG00000026640/ENSMUSG00000022231/ENSMUSG00000029765/ENSMUSG00000038264/ENSMUSG00000035671/ENSMUSG00000033948/ENSMUSG00000034684/ENSMUSG00000021819/ENSMUSG00000045039/ENSMUSG00000067336/…	Nrp1/Sema3a/Sema3d/Sema3b/Tubb2b/Sema4d/Wnt3/Vegfa/Slit1/Sema3g/Cxcl12/Plxna2/Sema5a/Plxna4/Sema7a/Zswim4/Zswim5/Sema3f/Zswim8/Megf8/Bmpr2/Agrn/Ryk/Sema4c/Wnt5a/Sema4f/Sema3c/Dscam	28	11	ENSMUSG00000028883/ENSMUSG00000040254/ENSMUSG00000045136/ENSMUSG00000000125/ENSMUSG00000025020/ENSMUSG00000022231/ENSMUSG00000033948/ENSMUSG00000045039/ENSMUSG00000021994/ENSMUSG00000000627/ENSMUSG00000050272	17	ENSMUSG00000025810/ENSMUSG00000057969/ENSMUSG00000021451/ENSMUSG00000023951/ENSMUSG00000021904/ENSMUSG00000061353/ENSMUSG00000026640/ENSMUSG00000029765/ENSMUSG00000038264/ENSMUSG00000035671/ENSMUSG00000034684/ENSMUSG00000021819/ENSMUSG00000067336/ENSMUSG00000041936/ENSMUSG00000032547/ENSMUSG00000026121/ENSMUSG00000028780
BP	GO:0030433	ubiquitin-dependent ERAD pathway	45/7533	66/16156	0.000324321	0.0115806	ENSMUSG00000018442/ENSMUSG00000041556/ENSMUSG00000038312/ENSMUSG00000020048/ENSMUSG00000059890/ENSMUSG00000006676/ENSMUSG00000026864/ENSMUSG00000074093/ENSMUSG00000031770/ENSMUSG00000002015/ENSMUSG00000050812/ENSMUSG00000022365/ENSMUSG00000068328/ENSMUSG00000047879/ENSMUSG00000009293/ENSMUSG00000050148/ENSMUSG00000075701/ENSMUSG00000040462/ENSMUSG00000039474/ENSMUSG00000002102/ENSMUSG00000039100/…	Derl2/Fbxo2/Edem2/Hsp90b1/Ube4a/Usp19/Hspa5/Svip/Herpud1/Bcap31/Ecpas/Derl1/Aup1/Usp14/Ube2g2/Ubqln2/Selenos/Os9/Wfs1/Psmc3/March6/Syvn1/Amfr/Erlin1/Ccdc47/Edem1/Jkamp/Ubxn8/Tmub1/Man1b1/Psmc2/Psmc5/Psmc6/Stt3b/Stub1/Faf2/Dzip3/Tmem129/Tmem67/Trim13/Psmc1/Ube2j2/Psmc4/Dnajc10/Bag6	45	31	ENSMUSG00000018442/ENSMUSG00000041556/ENSMUSG00000038312/ENSMUSG00000020048/ENSMUSG00000026864/ENSMUSG00000002015/ENSMUSG00000022365/ENSMUSG00000068328/ENSMUSG00000047879/ENSMUSG00000009293/ENSMUSG00000075701/ENSMUSG00000040462/ENSMUSG00000002102/ENSMUSG00000024807/ENSMUSG00000031751/ENSMUSG00000025198/ENSMUSG00000030104/ENSMUSG00000005078/ENSMUSG00000052906/ENSMUSG00000028958/ENSMUSG00000036646/…	14	ENSMUSG00000059890/ENSMUSG00000006676/ENSMUSG00000074093/ENSMUSG00000031770/ENSMUSG00000050812/ENSMUSG00000050148/ENSMUSG00000039474/ENSMUSG00000039100/ENSMUSG00000078622/ENSMUSG00000064061/ENSMUSG00000049488/ENSMUSG00000035235/ENSMUSG00000027006/ENSMUSG00000024392
BP	GO:0048747	muscle fiber development	45/7533	66/16156	0.000324321	0.0115806	ENSMUSG00000026459/ENSMUSG00000039103/ENSMUSG00000022865/ENSMUSG00000075307/ENSMUSG00000054640/ENSMUSG00000041189/ENSMUSG00000029223/ENSMUSG00000006457/ENSMUSG00000031461/ENSMUSG00000045103/ENSMUSG00000026313/ENSMUSG00000032309/ENSMUSG00000030592/ENSMUSG00000031972/ENSMUSG00000015342/ENSMUSG00000063856/ENSMUSG00000013936/ENSMUSG00000000058/ENSMUSG00000035923/ENSMUSG00000031902/ENSMUSG00000026407/…	Myog/Nexn/Cxadr/Klhl41/Slc8a1/Chrnb1/Uchl1/Actn3/Myom2/Dmd/Hdac4/Fbxo22/Ryr1/Acta1/Xk/Gpx1/Myl2/Cav2/Myf6/Nfatc3/Cacna1s/Vegfa/Wfikkn2/Mypn/Bin3/Ttn/Homer1/Ripor2/AI464131/Ptcd2/Hdac5/Smo/Tcap/Lmod3/Myod1/Bmp4/Myf5/Tmtc3/Hdac9/Ski/Stac3/Naca/Rcan1/Flnc/Lef1	45	16	ENSMUSG00000026459/ENSMUSG00000022865/ENSMUSG00000075307/ENSMUSG00000041189/ENSMUSG00000029223/ENSMUSG00000032309/ENSMUSG00000063856/ENSMUSG00000013936/ENSMUSG00000022089/ENSMUSG00000021650/ENSMUSG00000000435/ENSMUSG00000004698/ENSMUSG00000061315/ENSMUSG00000022951/ENSMUSG00000068699/ENSMUSG00000027985	29	ENSMUSG00000039103/ENSMUSG00000054640/ENSMUSG00000006457/ENSMUSG00000031461/ENSMUSG00000045103/ENSMUSG00000026313/ENSMUSG00000030592/ENSMUSG00000031972/ENSMUSG00000015342/ENSMUSG00000000058/ENSMUSG00000035923/ENSMUSG00000031902/ENSMUSG00000026407/ENSMUSG00000023951/ENSMUSG00000044177/ENSMUSG00000020067/ENSMUSG00000051747/ENSMUSG00000007617/ENSMUSG00000036006/ENSMUSG00000046312/ENSMUSG00000008855/…
BP	GO:0048841	regulation of axon extension involved in axon guidance	23/7533	29/16156	0.000327847	0.0116356	ENSMUSG00000025810/ENSMUSG00000028883/ENSMUSG00000040254/ENSMUSG00000057969/ENSMUSG00000021451/ENSMUSG00000000125/ENSMUSG00000023951/ENSMUSG00000025020/ENSMUSG00000021904/ENSMUSG00000061353/ENSMUSG00000026640/ENSMUSG00000022231/ENSMUSG00000029765/ENSMUSG00000038264/ENSMUSG00000034684/ENSMUSG00000045039/ENSMUSG00000067336/ENSMUSG00000032547/ENSMUSG00000026121/ENSMUSG00000021994/ENSMUSG00000000627/…	Nrp1/Sema3a/Sema3d/Sema3b/Sema4d/Wnt3/Vegfa/Slit1/Sema3g/Cxcl12/Plxna2/Sema5a/Plxna4/Sema7a/Sema3f/Megf8/Bmpr2/Ryk/Sema4c/Wnt5a/Sema4f/Sema3c/Dscam	23	9	ENSMUSG00000028883/ENSMUSG00000040254/ENSMUSG00000000125/ENSMUSG00000025020/ENSMUSG00000022231/ENSMUSG00000045039/ENSMUSG00000021994/ENSMUSG00000000627/ENSMUSG00000050272	14	ENSMUSG00000025810/ENSMUSG00000057969/ENSMUSG00000021451/ENSMUSG00000023951/ENSMUSG00000021904/ENSMUSG00000061353/ENSMUSG00000026640/ENSMUSG00000029765/ENSMUSG00000038264/ENSMUSG00000034684/ENSMUSG00000067336/ENSMUSG00000032547/ENSMUSG00000026121/ENSMUSG00000028780
BP	GO:0050769	positive regulation of neurogenesis	261/7533	480/16156	0.000332428	0.0117271	ENSMUSG00000024803/ENSMUSG00000023328/ENSMUSG00000030110/ENSMUSG00000032118/ENSMUSG00000025885/ENSMUSG00000031292/ENSMUSG00000037855/ENSMUSG00000020774/ENSMUSG00000050071/ENSMUSG00000002489/ENSMUSG00000024924/ENSMUSG00000057897/ENSMUSG00000041736/ENSMUSG00000049791/ENSMUSG00000018411/ENSMUSG00000019970/ENSMUSG00000021068/ENSMUSG00000026249/ENSMUSG00000052504/ENSMUSG00000036832/ENSMUSG00000052727/…	Ankrd1/Ache/Ret/Fez1/Myo5b/Cdkl5/Zfp365/Aspa/Bex1/Tiam1/Vldlr/Camk2b/Tspo/Fzd4/Mapt/Sgk1/Nin/Serpine2/Epha3/Lpar3/Map1b/Mif/Pparg/Cd24a/Bdnf/Kdm1a/Fbxo31/Nrp1/Hspb1/Jade2/Bin1/Tenm3/Efna5/Bnip2/Pcp4/Spag9/Bhlhb9/Prpf19/Syt17/Nbl1/Etv5/Itsn1/Gdpd5/Cux2/Actr3/Islr2/Trim67/Sema3a/Socs2/Notch1/Reln/Trpv2/Syt3/Dmd/Bmp6/Cask/Zfyve27/Mapk6/Rgma/Itgb1/Cpeb3/Ptpn5/App/Xrcc2/Ep300/Cdon/Arhgef2/Tubb2b/Sema4…	261	116	ENSMUSG00000024803/ENSMUSG00000023328/ENSMUSG00000030110/ENSMUSG00000032118/ENSMUSG00000025885/ENSMUSG00000031292/ENSMUSG00000037855/ENSMUSG00000020774/ENSMUSG00000050071/ENSMUSG00000002489/ENSMUSG00000041736/ENSMUSG00000021068/ENSMUSG00000052504/ENSMUSG00000036832/ENSMUSG00000052727/ENSMUSG00000033307/ENSMUSG00000000440/ENSMUSG00000048482/ENSMUSG00000036940/ENSMUSG00000004951/ENSMUSG00000024381/…	145	ENSMUSG00000024924/ENSMUSG00000057897/ENSMUSG00000049791/ENSMUSG00000018411/ENSMUSG00000019970/ENSMUSG00000026249/ENSMUSG00000047139/ENSMUSG00000052934/ENSMUSG00000025810/ENSMUSG00000020387/ENSMUSG00000031561/ENSMUSG00000020859/ENSMUSG00000024735/ENSMUSG00000022957/ENSMUSG00000035314/ENSMUSG00000042589/ENSMUSG00000020027/ENSMUSG00000026923/ENSMUSG00000030731/ENSMUSG00000045103/ENSMUSG00000039004/…
BP	GO:0001933	negative regulation of protein phosphorylation	219/7533	397/16156	0.000340389	0.011865	ENSMUSG00000026483/ENSMUSG00000027030/ENSMUSG00000023067/ENSMUSG00000052397/ENSMUSG00000022105/ENSMUSG00000079037/ENSMUSG00000055003/ENSMUSG00000021326/ENSMUSG00000030681/ENSMUSG00000030538/ENSMUSG00000047414/ENSMUSG00000024006/ENSMUSG00000022490/ENSMUSG00000036390/ENSMUSG00000015312/ENSMUSG00000022419/ENSMUSG00000027499/ENSMUSG00000029223/ENSMUSG00000027803/ENSMUSG00000004951/ENSMUSG00000026628/…	Fam129a/Stk39/Cdkn1a/Ezr/Rb1/Prnp/Lrtm2/Trim27/Mvp/Cib1/Flrt2/Stk38/Ppp1r1a/Gadd45a/Gadd45b/Deptor/Pkia/Uchl1/Wwtr1/Hspb1/Atf3/Rtraf/Dusp7/Pcp4/Tsg101/Socs5/Inpp5j/Npm1/Jun/Dusp26/Socs2/Lrtm1/Prkcz/Dmd/Bax/Prkar1a/Xdh/Gadd45g/Hipk3/Timp3/Ptpn5/Rgs2/Prex2/Wnk2/Ibtk/Rack1/Cdkn1b/Sema4d/Prkar2a/Dag1/Dynlt1b/Igbp1/Fem1a/Rgn/Ldlrad4/F2rl1/Gsk3b/Rabgef1/Sorl1/Smad6/Pde4d/Mecom/Casp3/Spred3/Hsph1/Pten/F…	219	99	ENSMUSG00000026483/ENSMUSG00000027030/ENSMUSG00000023067/ENSMUSG00000052397/ENSMUSG00000022105/ENSMUSG00000079037/ENSMUSG00000021326/ENSMUSG00000030681/ENSMUSG00000030538/ENSMUSG00000047414/ENSMUSG00000024006/ENSMUSG00000036390/ENSMUSG00000029223/ENSMUSG00000027803/ENSMUSG00000004951/ENSMUSG00000026628/ENSMUSG00000021807/ENSMUSG00000090223/ENSMUSG00000014402/ENSMUSG00000037104/ENSMUSG00000057113/…	120	ENSMUSG00000055003/ENSMUSG00000022490/ENSMUSG00000015312/ENSMUSG00000022419/ENSMUSG00000027499/ENSMUSG00000053716/ENSMUSG00000034570/ENSMUSG00000052684/ENSMUSG00000039661/ENSMUSG00000020027/ENSMUSG00000045776/ENSMUSG00000045103/ENSMUSG00000024066/ENSMUSG00000021453/ENSMUSG00000027177/ENSMUSG00000020044/ENSMUSG00000048960/ENSMUSG00000037989/ENSMUSG00000035941/ENSMUSG00000003031/ENSMUSG00000021451/…
BP	GO:0022900	electron transport chain	54/7533	82/16156	0.000339018	0.011865	ENSMUSG00000032122/ENSMUSG00000026833/ENSMUSG00000048482/ENSMUSG00000059534/ENSMUSG00000028756/ENSMUSG00000021764/ENSMUSG00000021520/ENSMUSG00000063882/ENSMUSG00000071654/ENSMUSG00000064367/ENSMUSG00000019590/ENSMUSG00000068184/ENSMUSG00000031393/ENSMUSG00000027305/ENSMUSG00000024038/ENSMUSG00000031782/ENSMUSG00000023019/ENSMUSG00000017778/ENSMUSG00000064351/ENSMUSG00000021577/ENSMUSG00000006818/…	Slc37a2/Olfm1/Bdnf/Uqcr10/Pink1/Ndufs4/Uqcrb/Uqcrh/Uqcc3/mt-Nd5/Cyb561/Ndufaf2/Mecp2/Ndufaf1/Ndufv3/Coq9/Gpd1/Cox7c/mt-Co1/Sdha/Sod2/D2hgdh/Cdk1/Ndufa7/Slc25a12/Ndufs1/Mtch2/Aldh5a1/Cox8a/Uqcrc1/Uqcrq/Cox4i1/Slc25a13/Dnajc15/Coq7/mt-Nd4l/Ccnb1/Etfdh/Dld/Cox6a1/Ndufa5/Snca/mt-Nd2/Ndufc2/Cox6a2/Afg1l/Ndufv1/Etfrf1/Ndufb9/Ppargc1a/Sdhaf2/Ndufv2/Bid/mt-Nd4	54	28	ENSMUSG00000032122/ENSMUSG00000026833/ENSMUSG00000048482/ENSMUSG00000059534/ENSMUSG00000021764/ENSMUSG00000021520/ENSMUSG00000063882/ENSMUSG00000071654/ENSMUSG00000019590/ENSMUSG00000068184/ENSMUSG00000024038/ENSMUSG00000017778/ENSMUSG00000019942/ENSMUSG00000041881/ENSMUSG00000027282/ENSMUSG00000035885/ENSMUSG00000044894/ENSMUSG00000031818/ENSMUSG00000015112/ENSMUSG00000022013/ENSMUSG00000030652/…	26	ENSMUSG00000028756/ENSMUSG00000064367/ENSMUSG00000031393/ENSMUSG00000027305/ENSMUSG00000031782/ENSMUSG00000023019/ENSMUSG00000064351/ENSMUSG00000021577/ENSMUSG00000006818/ENSMUSG00000073609/ENSMUSG00000027010/ENSMUSG00000025968/ENSMUSG00000035936/ENSMUSG00000025651/ENSMUSG00000065947/ENSMUSG00000027809/ENSMUSG00000020664/ENSMUSG00000025889/ENSMUSG00000064345/ENSMUSG00000030785/ENSMUSG00000038302/…
BP	GO:0120032	regulation of plasma membrane bounded cell projection assembly	98/7533	163/16156	0.000346561	0.0120086	ENSMUSG00000022663/ENSMUSG00000026790/ENSMUSG00000075307/ENSMUSG00000025810/ENSMUSG00000026341/ENSMUSG00000025499/ENSMUSG00000004655/ENSMUSG00000032702/ENSMUSG00000033940/ENSMUSG00000026313/ENSMUSG00000024143/ENSMUSG00000009013/ENSMUSG00000058230/ENSMUSG00000063450/ENSMUSG00000021678/ENSMUSG00000073982/ENSMUSG00000040265/ENSMUSG00000035910/ENSMUSG00000021270/ENSMUSG00000006304/ENSMUSG00000006699/…	Atg3/Odf2/Klhl41/Nrp1/Actr3/Hras/Aqp1/Kank1/Brk1/Hdac4/Rhoq/Dynll1/Arhgap35/Syne2/F2rl1/Rhog/Dnm3/Dcdc2a/Hsp90aa1/Arpc2/Cdc42/Wdpcp/Cobl/Bin3/Mien1/Ttbk2/Ssh2/Atmin/Myo10/Ift46/Pfn1/Ppp1r9a/Podxl/Arhgap24/Prkcq/Rap1gap/Def8/Atp7a/Pfn2/Cfl1/Rdx/Map4/Cdc42ep3/Rab17/Ripor2/Rala/Tchp/Apc/Pqbp1/Plxnb3/Mtor/Cav1/Cep97/Tgfb3/Cdk10/Cdc42ep5/Syne1/Ift20/Sept9/Tbc1d7/Cdc42ep1/Agrn/Icam1/Rab3ip/Tapt1/Anln/R…	98	49	ENSMUSG00000022663/ENSMUSG00000026790/ENSMUSG00000075307/ENSMUSG00000026341/ENSMUSG00000025499/ENSMUSG00000033940/ENSMUSG00000024143/ENSMUSG00000009013/ENSMUSG00000021678/ENSMUSG00000073982/ENSMUSG00000040265/ENSMUSG00000035910/ENSMUSG00000021270/ENSMUSG00000006304/ENSMUSG00000006699/ENSMUSG00000020319/ENSMUSG00000022089/ENSMUSG00000002580/ENSMUSG00000090100/ENSMUSG00000022272/ENSMUSG00000002031/…	49	ENSMUSG00000025810/ENSMUSG00000004655/ENSMUSG00000032702/ENSMUSG00000026313/ENSMUSG00000058230/ENSMUSG00000063450/ENSMUSG00000020173/ENSMUSG00000037926/ENSMUSG00000047388/ENSMUSG00000025608/ENSMUSG00000057315/ENSMUSG00000026778/ENSMUSG00000041351/ENSMUSG00000001482/ENSMUSG00000033792/ENSMUSG00000027805/ENSMUSG00000032050/ENSMUSG00000036533/ENSMUSG00000036006/ENSMUSG00000031385/ENSMUSG00000028991/…
BP	GO:1903522	regulation of blood circulation	118/7533	201/16156	0.000360479	0.0124175	ENSMUSG00000051980/ENSMUSG00000044447/ENSMUSG00000042626/ENSMUSG00000044080/ENSMUSG00000001552/ENSMUSG00000003476/ENSMUSG00000025026/ENSMUSG00000022865/ENSMUSG00000033161/ENSMUSG00000061086/ENSMUSG00000045875/ENSMUSG00000040118/ENSMUSG00000054640/ENSMUSG00000000214/ENSMUSG00000020538/ENSMUSG00000026414/ENSMUSG00000024140/ENSMUSG00000024789/ENSMUSG00000029467/ENSMUSG00000028883/ENSMUSG00000046159/…	Casr/Dock5/Shc1/S100a1/Jup/Crhr2/Add3/Cxadr/Atp1a1/Myl4/Adra1a/Cacna2d1/Slc8a1/Th/Srebf1/Tnnt2/Epas1/Jak2/Atp2a2/Sema3a/Chrm3/Dmd/Per2/Hdac4/F2r/Rgs2/Tmem65/Akap6/Snta1/Agtr2/Ctnna3/F2rl1/Slc9a1/Myl2/Smtnl1/Pde4b/Smad6/Pde4d/Npy1r/Atp2b4/Agt/Fgf13/Sp4/Hcn4/Flna/Arhgap42/Thra/Ucn/Glp1r/Glrx3/Pebp1/Kcna5/Sumo1/Gaa/Agtr1a/Nmu/Gnao1/Ehd3/Ifng/Cacna1e/Dlg1/Adrb2/Cacna1c/Scn1b/Map2k1/Myl3/Cx3cl1/Bves/C…	118	62	ENSMUSG00000051980/ENSMUSG00000044447/ENSMUSG00000042626/ENSMUSG00000044080/ENSMUSG00000001552/ENSMUSG00000003476/ENSMUSG00000025026/ENSMUSG00000022865/ENSMUSG00000033161/ENSMUSG00000061086/ENSMUSG00000045875/ENSMUSG00000000214/ENSMUSG00000026414/ENSMUSG00000029467/ENSMUSG00000028883/ENSMUSG00000046159/ENSMUSG00000048376/ENSMUSG00000026360/ENSMUSG00000061603/ENSMUSG00000027488/ENSMUSG00000068122/…	56	ENSMUSG00000040118/ENSMUSG00000054640/ENSMUSG00000020538/ENSMUSG00000024140/ENSMUSG00000024789/ENSMUSG00000045103/ENSMUSG00000055866/ENSMUSG00000026313/ENSMUSG00000062373/ENSMUSG00000060843/ENSMUSG00000028525/ENSMUSG00000036867/ENSMUSG00000021699/ENSMUSG00000036437/ENSMUSG00000026463/ENSMUSG00000031980/ENSMUSG00000025323/ENSMUSG00000032338/ENSMUSG00000031328/ENSMUSG00000058756/ENSMUSG00000038676/…
BP	GO:0030518	intracellular steroid hormone receptor signaling pathway	65/7533	102/16156	0.000364247	0.0124739	ENSMUSG00000019768/ENSMUSG00000022510/ENSMUSG00000033863/ENSMUSG00000054115/ENSMUSG00000048482/ENSMUSG00000020230/ENSMUSG00000029238/ENSMUSG00000024789/ENSMUSG00000020954/ENSMUSG00000018965/ENSMUSG00000055024/ENSMUSG00000026496/ENSMUSG00000005886/ENSMUSG00000037487/ENSMUSG00000003814/ENSMUSG00000025423/ENSMUSG00000050919/ENSMUSG00000032185/ENSMUSG00000015120/ENSMUSG00000033871/ENSMUSG00000048154/…	Esr1/Trp63/Klf9/Skp2/Bdnf/Prmt2/Clock/Jak2/Strn3/Ywhah/Ep300/Parp1/Ncoa2/Ubr5/Calr/Pias2/Zfp366/Carm1/Ube2i/Ppargc1b/Kmt2d/Pak1/Esr2/Cry2/Kank2/Med30/Igf1/Calcoco1/Med13/Arid1a/Cnot1/Thrap3/Rnf6/Ufl1/Uba5/Kdm5d/Ntrk2/Dnaja1/Med14/Padi2/Trim68/Ube3a/Kdm3a/Heyl/Nr3c1/Nr6a1/Per1/Nr3c2/Rhoa/Ddx5/Rwdd1/Sirt1/Lats1/Brca1/Ptges3/Ar/Med16/Phb2/Trip4/Ppp5c/Sfrp1/Hmga2/Ufm1/Med12/Ddrgk1	65	25	ENSMUSG00000019768/ENSMUSG00000022510/ENSMUSG00000054115/ENSMUSG00000048482/ENSMUSG00000020230/ENSMUSG00000029238/ENSMUSG00000018965/ENSMUSG00000003814/ENSMUSG00000015120/ENSMUSG00000030774/ENSMUSG00000021055/ENSMUSG00000068742/ENSMUSG00000038622/ENSMUSG00000032557/ENSMUSG00000028410/ENSMUSG00000007815/ENSMUSG00000019782/ENSMUSG00000017146/ENSMUSG00000071072/ENSMUSG00000046532/ENSMUSG00000004264/…	40	ENSMUSG00000033863/ENSMUSG00000024789/ENSMUSG00000020954/ENSMUSG00000055024/ENSMUSG00000026496/ENSMUSG00000005886/ENSMUSG00000037487/ENSMUSG00000025423/ENSMUSG00000050919/ENSMUSG00000032185/ENSMUSG00000033871/ENSMUSG00000048154/ENSMUSG00000032194/ENSMUSG00000020053/ENSMUSG00000023055/ENSMUSG00000034297/ENSMUSG00000007880/ENSMUSG00000036550/ENSMUSG00000043962/ENSMUSG00000029634/ENSMUSG00000040359/…
BP	GO:0031589	cell-substrate adhesion	165/7533	292/16156	0.000400412	0.0134759	ENSMUSG00000020437/ENSMUSG00000019889/ENSMUSG00000044447/ENSMUSG00000022817/ENSMUSG00000037966/ENSMUSG00000030538/ENSMUSG00000001552/ENSMUSG00000034990/ENSMUSG00000002489/ENSMUSG00000039546/ENSMUSG00000021360/ENSMUSG00000032402/ENSMUSG00000049791/ENSMUSG00000033392/ENSMUSG00000026971/ENSMUSG00000029576/ENSMUSG00000052504/ENSMUSG00000035725/ENSMUSG00000063275/ENSMUSG00000025810/ENSMUSG00000042961/…	Myo1g/Ptprk/Dock5/Itgb5/Ninj1/Cib1/Jup/Otoa/Tiam1/Ajap1/Gcnt2/Smad3/Fzd4/Clasp2/Itgb6/Radil/Epha3/Prkx/Hacd1/Nrp1/Egflam/Lgals1/Jak2/Efna5/Itgav/Vwf/Notch1/Parvb/Ephb1/Sorbs3/Kank1/Prkcz/Dmd/Cask/Gas6/Itgb1/Ddr1/Cd63/Tmem8b/Net1/Trpm7/Dlc1/Plekha2/Akip1/Pxn/Dag1/Calr/Fzd7/Cttn/Ppard/Edil3/Gsk3b/Smoc2/Fermt2/Adam9/Itga1/Smad6/Olfm4/Arpc2/Rpl29/Tsc1/Pten/Vegfa/Agt/Wdpcp/Itgb1bp1/Whamm/Grem1/Dapk3/I…	165	79	ENSMUSG00000020437/ENSMUSG00000019889/ENSMUSG00000044447/ENSMUSG00000037966/ENSMUSG00000030538/ENSMUSG00000001552/ENSMUSG00000034990/ENSMUSG00000002489/ENSMUSG00000039546/ENSMUSG00000021360/ENSMUSG00000033392/ENSMUSG00000026971/ENSMUSG00000029576/ENSMUSG00000052504/ENSMUSG00000035725/ENSMUSG00000063275/ENSMUSG00000068220/ENSMUSG00000048915/ENSMUSG00000027087/ENSMUSG00000032537/ENSMUSG00000029053/…	86	ENSMUSG00000022817/ENSMUSG00000032402/ENSMUSG00000049791/ENSMUSG00000025810/ENSMUSG00000042961/ENSMUSG00000024789/ENSMUSG00000001930/ENSMUSG00000026923/ENSMUSG00000022438/ENSMUSG00000022091/ENSMUSG00000032702/ENSMUSG00000045103/ENSMUSG00000003534/ENSMUSG00000078716/ENSMUSG00000027365/ENSMUSG00000031523/ENSMUSG00000031557/ENSMUSG00000029528/ENSMUSG00000041075/ENSMUSG00000002250/ENSMUSG00000022812/…
BP	GO:0051056	regulation of small GTPase mediated signal transduction	148/7533	259/16156	0.000398204	0.0134759	ENSMUSG00000038807/ENSMUSG00000017631/ENSMUSG00000042895/ENSMUSG00000002489/ENSMUSG00000026594/ENSMUSG00000033721/ENSMUSG00000028832/ENSMUSG00000053819/ENSMUSG00000045875/ENSMUSG00000022788/ENSMUSG00000025656/ENSMUSG00000025810/ENSMUSG00000035236/ENSMUSG00000070565/ENSMUSG00000011958/ENSMUSG00000024304/ENSMUSG00000042404/ENSMUSG00000021732/ENSMUSG00000022957/ENSMUSG00000061462/ENSMUSG00000025499/…	Rap1gap2/Abr/Abra/Tiam1/Ralgps2/Vav3/Stmn1/Camk2d/Adra1a/Fgd4/Arhgef9/Nrp1/Scai/Rasal2/Bnip2/Cdh2/Dennd4b/Fgf10/Itsn1/Obscn/Hras/Trim67/Notch1/Reln/Sos2/Kank1/Arap2/Mcf2l/Cavin4/Itgb1/F2r/Net1/Asap1/Prex2/Sos1/Cdon/Dlc1/Arhgef2/Psd/Als2/Arhgap35/F2rl1/Rabgef1/Kitl/Arhgef3/Ralgapa1/Kalrn/Ophn1/Arhgef10/Akap13/Itpkb/Arhgef25/Dennd1a/Arhgap42/Fgd1/Igf1/Itsn2/Fgd5/Dock2/Arhgef7/Spry2/Arhgap24/Trio/Am…	148	51	ENSMUSG00000038807/ENSMUSG00000017631/ENSMUSG00000042895/ENSMUSG00000002489/ENSMUSG00000026594/ENSMUSG00000033721/ENSMUSG00000028832/ENSMUSG00000053819/ENSMUSG00000045875/ENSMUSG00000035236/ENSMUSG00000070565/ENSMUSG00000011958/ENSMUSG00000024304/ENSMUSG00000021732/ENSMUSG00000025499/ENSMUSG00000036913/ENSMUSG00000042453/ENSMUSG00000037999/ENSMUSG00000025809/ENSMUSG00000048376/ENSMUSG00000021215/…	97	ENSMUSG00000022788/ENSMUSG00000025656/ENSMUSG00000025810/ENSMUSG00000042404/ENSMUSG00000022957/ENSMUSG00000061462/ENSMUSG00000026923/ENSMUSG00000034801/ENSMUSG00000032702/ENSMUSG00000031442/ENSMUSG00000028348/ENSMUSG00000048960/ENSMUSG00000024241/ENSMUSG00000038119/ENSMUSG00000031523/ENSMUSG00000028059/ENSMUSG00000026024/ENSMUSG00000058230/ENSMUSG00000025340/ENSMUSG00000019966/ENSMUSG00000021027/…
BP	GO:0022904	respiratory electron transport chain	51/7533	77/16156	0.000398784	0.0134759	ENSMUSG00000032122/ENSMUSG00000048482/ENSMUSG00000059534/ENSMUSG00000028756/ENSMUSG00000021520/ENSMUSG00000063882/ENSMUSG00000071654/ENSMUSG00000064367/ENSMUSG00000068184/ENSMUSG00000031393/ENSMUSG00000027305/ENSMUSG00000024038/ENSMUSG00000031782/ENSMUSG00000023019/ENSMUSG00000017778/ENSMUSG00000064351/ENSMUSG00000021577/ENSMUSG00000006818/ENSMUSG00000073609/ENSMUSG00000019942/ENSMUSG00000041881/…	Slc37a2/Bdnf/Uqcr10/Pink1/Uqcrb/Uqcrh/Uqcc3/mt-Nd5/Ndufaf2/Mecp2/Ndufaf1/Ndufv3/Coq9/Gpd1/Cox7c/mt-Co1/Sdha/Sod2/D2hgdh/Cdk1/Ndufa7/Slc25a12/Ndufs1/Mtch2/Aldh5a1/Cox8a/Uqcrc1/Uqcrq/Cox4i1/Slc25a13/Dnajc15/Coq7/mt-Nd4l/Ccnb1/Etfdh/Dld/Cox6a1/Ndufa5/Snca/mt-Nd2/Ndufc2/Cox6a2/Afg1l/Ndufv1/Etfrf1/Ndufb9/Ppargc1a/Sdhaf2/Ndufv2/Bid/mt-Nd4	51	25	ENSMUSG00000032122/ENSMUSG00000048482/ENSMUSG00000059534/ENSMUSG00000021520/ENSMUSG00000063882/ENSMUSG00000071654/ENSMUSG00000068184/ENSMUSG00000024038/ENSMUSG00000017778/ENSMUSG00000019942/ENSMUSG00000041881/ENSMUSG00000027282/ENSMUSG00000035885/ENSMUSG00000044894/ENSMUSG00000031818/ENSMUSG00000015112/ENSMUSG00000022013/ENSMUSG00000030652/ENSMUSG00000041431/ENSMUSG00000041697/ENSMUSG00000023089/…	26	ENSMUSG00000028756/ENSMUSG00000064367/ENSMUSG00000031393/ENSMUSG00000027305/ENSMUSG00000031782/ENSMUSG00000023019/ENSMUSG00000064351/ENSMUSG00000021577/ENSMUSG00000006818/ENSMUSG00000073609/ENSMUSG00000027010/ENSMUSG00000025968/ENSMUSG00000035936/ENSMUSG00000025651/ENSMUSG00000065947/ENSMUSG00000027809/ENSMUSG00000020664/ENSMUSG00000025889/ENSMUSG00000064345/ENSMUSG00000030785/ENSMUSG00000038302/…
BP	GO:0007033	vacuole organization	94/7533	156/16156	0.000406611	0.0136064	ENSMUSG00000032118/ENSMUSG00000022663/ENSMUSG00000028572/ENSMUSG00000032231/ENSMUSG00000020634/ENSMUSG00000029512/ENSMUSG00000015656/ENSMUSG00000025232/ENSMUSG00000033124/ENSMUSG00000027244/ENSMUSG00000047260/ENSMUSG00000028756/ENSMUSG00000034354/ENSMUSG00000052566/ENSMUSG00000018567/ENSMUSG00000025949/ENSMUSG00000031760/ENSMUSG00000018547/ENSMUSG00000024085/ENSMUSG00000029518/ENSMUSG00000056121/…	Fez1/Atg3/Hook1/Anxa2/Ubxn2a/Ulk1/Hspa8/Hexa/Atg9a/Atg13/Emc6/Pink1/Mtmr3/Hook2/Gabarap/Pikfyve/Mt3/Pip4k2b/Man2a1/Rab35/Fez2/Trappc8/C9orf72/Pip4k2a/Map1lc3a/Rb1cc1/Atp6v0c/Sec22b/Ubqln2/Rab20/Gaa/Smcr8/Lamtor1/Pik3c2a/Ulk2/Abca1/Ulk3/Atp13a2/Stx12/Coro1a/Gabarapl1/Synpo2/Cln5/Tfeb/Irgm2/Atg101/Mfn2/Tpp1/Vps16/Nsfl1c/Pacs2/Trp53inp1/Lrrk2/Tmem106b/Atg4b/Ppt1/Atg4c/Rab1b/Ift20/Lrsam1/Atg2a/Atg2b/…	94	45	ENSMUSG00000032118/ENSMUSG00000022663/ENSMUSG00000028572/ENSMUSG00000032231/ENSMUSG00000015656/ENSMUSG00000025232/ENSMUSG00000027244/ENSMUSG00000047260/ENSMUSG00000052566/ENSMUSG00000018567/ENSMUSG00000025949/ENSMUSG00000031760/ENSMUSG00000029518/ENSMUSG00000028300/ENSMUSG00000026737/ENSMUSG00000027602/ENSMUSG00000024121/ENSMUSG00000027879/ENSMUSG00000031504/ENSMUSG00000030842/ENSMUSG00000032308/…	49	ENSMUSG00000020634/ENSMUSG00000029512/ENSMUSG00000033124/ENSMUSG00000028756/ENSMUSG00000034354/ENSMUSG00000018547/ENSMUSG00000024085/ENSMUSG00000056121/ENSMUSG00000033382/ENSMUSG00000025907/ENSMUSG00000050148/ENSMUSG00000025579/ENSMUSG00000049323/ENSMUSG00000030660/ENSMUSG00000004798/ENSMUSG00000015243/ENSMUSG00000036622/ENSMUSG00000030161/ENSMUSG00000050315/ENSMUSG00000022125/ENSMUSG00000023990/…
BP	GO:0033157	regulation of intracellular protein transport	151/7533	265/16156	0.000416669	0.0137854	ENSMUSG00000000301/ENSMUSG00000023067/ENSMUSG00000079037/ENSMUSG00000030538/ENSMUSG00000001552/ENSMUSG00000053436/ENSMUSG00000027499/ENSMUSG00000020538/ENSMUSG00000024789/ENSMUSG00000026341/ENSMUSG00000018442/ENSMUSG00000028207/ENSMUSG00000027244/ENSMUSG00000031451/ENSMUSG00000028367/ENSMUSG00000030854/ENSMUSG00000028756/ENSMUSG00000055024/ENSMUSG00000038312/ENSMUSG00000064215/ENSMUSG00000068122/…	Pemt/Cdkn1a/Prnp/Cib1/Jup/Mapk14/Pkia/Srebf1/Jak2/Actr3/Derl2/Asph/Atg13/Gas6/Txn1/Ptpn5/Pink1/Ep300/Edem2/Ifi27/Agtr2/Zic1/Ubr5/Snx3/Ptpn14/Ablim3/Atpif1/Bag3/Gsk3b/Hspa1l/Cdk5r1/Sox4/Hsp90aa1/Sae1/Sorl1/Arpc2/Hsp90ab1/Svip/Ei24/Cdkl2/Ppm1a/Hnmt/Ice1/Oaz1/Cdc42/Itgb1bp1/Bcap31/Pak1/Dnajc27/Nol3/Ubl5/Itgax/Ube2g2/Huwe1/Igf1/Ptpn1/Tek/Thoc5/Rapgef3/Rangap1/Ptpn11/Mybpc1/Chchd4/Zbtb17/Arih2/Kcnb1/P…	151	92	ENSMUSG00000000301/ENSMUSG00000023067/ENSMUSG00000079037/ENSMUSG00000030538/ENSMUSG00000001552/ENSMUSG00000026341/ENSMUSG00000018442/ENSMUSG00000028207/ENSMUSG00000027244/ENSMUSG00000031451/ENSMUSG00000028367/ENSMUSG00000030854/ENSMUSG00000038312/ENSMUSG00000064215/ENSMUSG00000068122/ENSMUSG00000032368/ENSMUSG00000019804/ENSMUSG00000032735/ENSMUSG00000054428/ENSMUSG00000030847/ENSMUSG00000048895/…	59	ENSMUSG00000053436/ENSMUSG00000027499/ENSMUSG00000020538/ENSMUSG00000024789/ENSMUSG00000028756/ENSMUSG00000055024/ENSMUSG00000037487/ENSMUSG00000026604/ENSMUSG00000022812/ENSMUSG00000007033/ENSMUSG00000049313/ENSMUSG00000074093/ENSMUSG00000021096/ENSMUSG00000026986/ENSMUSG00000034525/ENSMUSG00000020657/ENSMUSG00000025261/ENSMUSG00000020053/ENSMUSG00000006386/ENSMUSG00000022469/ENSMUSG00000043733/…
BP	GO:0006942	regulation of striated muscle contraction	47/7533	70/16156	0.000416619	0.0137854	ENSMUSG00000001552/ENSMUSG00000033161/ENSMUSG00000045875/ENSMUSG00000054640/ENSMUSG00000027470/ENSMUSG00000029467/ENSMUSG00000079055/ENSMUSG00000006457/ENSMUSG00000045103/ENSMUSG00000026313/ENSMUSG00000026360/ENSMUSG00000061603/ENSMUSG00000060843/ENSMUSG00000028854/ENSMUSG00000030730/ENSMUSG00000028525/ENSMUSG00000021699/ENSMUSG00000031137/ENSMUSG00000032338/ENSMUSG00000031328/ENSMUSG00000038676/…	Jup/Atp1a1/Adra1a/Slc8a1/Mylk2/Atp2a2/Slc8a3/Actn3/Dmd/Hdac4/Rgs2/Akap6/Ctnna3/Slc9a1/Atp2a1/Pde4b/Pde4d/Fgf13/Hcn4/Flna/Ucn/Sumo1/Ehd3/Dlg1/Cacna1c/Myl3/Cav1/Casq1/Zc3h12a/Ank2/Agrn/Fxyd1/P2rx4/Sri/Scn5a/Myh7/Atp1a2/Casq2/Smtn/Dmpk/Adora1/Kcne3/Pde5a/Cav3/Ace2/Pln/Kcnj2	47	21	ENSMUSG00000001552/ENSMUSG00000033161/ENSMUSG00000045875/ENSMUSG00000029467/ENSMUSG00000026360/ENSMUSG00000061603/ENSMUSG00000028854/ENSMUSG00000031137/ENSMUSG00000026021/ENSMUSG00000024065/ENSMUSG00000042677/ENSMUSG00000036570/ENSMUSG00000029470/ENSMUSG00000032511/ENSMUSG00000053093/ENSMUSG00000027861/ENSMUSG00000020439/ENSMUSG00000042429/ENSMUSG00000035165/ENSMUSG00000062694/ENSMUSG00000041695	26	ENSMUSG00000054640/ENSMUSG00000027470/ENSMUSG00000079055/ENSMUSG00000006457/ENSMUSG00000045103/ENSMUSG00000026313/ENSMUSG00000060843/ENSMUSG00000030730/ENSMUSG00000028525/ENSMUSG00000021699/ENSMUSG00000032338/ENSMUSG00000031328/ENSMUSG00000038676/ENSMUSG00000022770/ENSMUSG00000051331/ENSMUSG00000059741/ENSMUSG00000007655/ENSMUSG00000007122/ENSMUSG00000032826/ENSMUSG00000041936/ENSMUSG00000003161/…
BP	GO:0005996	monosaccharide metabolic process	125/7533	215/16156	0.000425884	0.0139668	ENSMUSG00000027227/ENSMUSG00000001642/ENSMUSG00000026435/ENSMUSG00000011382/ENSMUSG00000035232/ENSMUSG00000068917/ENSMUSG00000026827/ENSMUSG00000028692/ENSMUSG00000024892/ENSMUSG00000053436/ENSMUSG00000028961/ENSMUSG00000059077/ENSMUSG00000026628/ENSMUSG00000038871/ENSMUSG00000022474/ENSMUSG00000006457/ENSMUSG00000058914/ENSMUSG00000000628/ENSMUSG00000021710/ENSMUSG00000055866/ENSMUSG00000025648/…	Sord/Akr1b3/Slc45a3/Dhdh/Pdk3/Clk2/Gpd2/Akr1a1/Pcx/Mapk14/Pgd/Pth/Atf3/Bpgm/Pmm1/Actn3/C1qtnf3/Hk2/Nln/Per2/Pfkfb4/Acacb/Ganc/Fabp5/Ncoa2/C1qtnf1/Trp53/Rgn/Man2a1/Pgm2/Gfpt1/Bad/Otogl/Sik1/Npy1r/Fuca2/Ppp1cb/Pfkfb1/Wdtc1/Gclc/Epm2aip1/Inppl1/Hk1/Pdk4/Dgat2/Galk2/Chst15/Prkce/Irs2/Gck/Igf1/Irs1/Fuom/B3glct/Ppp1ca/Pdk2/Rora/Maea/Man2a2/Pck1/Adpgk/Tkfc/Pofut1/Gpd1/Hectd4/B4galt1/Ptpn2/Pdk1/Slc23a2/S…	125	47	ENSMUSG00000027227/ENSMUSG00000001642/ENSMUSG00000026435/ENSMUSG00000035232/ENSMUSG00000068917/ENSMUSG00000028692/ENSMUSG00000028961/ENSMUSG00000059077/ENSMUSG00000026628/ENSMUSG00000022474/ENSMUSG00000058914/ENSMUSG00000021710/ENSMUSG00000027533/ENSMUSG00000017446/ENSMUSG00000059552/ENSMUSG00000023070/ENSMUSG00000024959/ENSMUSG00000091455/ENSMUSG00000024042/ENSMUSG00000019810/ENSMUSG00000037012/…	78	ENSMUSG00000011382/ENSMUSG00000026827/ENSMUSG00000024892/ENSMUSG00000053436/ENSMUSG00000038871/ENSMUSG00000006457/ENSMUSG00000000628/ENSMUSG00000055866/ENSMUSG00000025648/ENSMUSG00000042010/ENSMUSG00000062646/ENSMUSG00000005886/ENSMUSG00000024085/ENSMUSG00000025791/ENSMUSG00000029992/ENSMUSG00000036437/ENSMUSG00000014956/ENSMUSG00000025271/ENSMUSG00000037622/ENSMUSG00000032350/ENSMUSG00000046785/…
BP	GO:0090092	regulation of transmembrane receptor protein serine/threonine kinase signaling pathway	114/7533	194/16156	0.000426923	0.0139668	ENSMUSG00000032402/ENSMUSG00000000532/ENSMUSG00000021765/ENSMUSG00000024526/ENSMUSG00000027803/ENSMUSG00000038403/ENSMUSG00000021732/ENSMUSG00000041120/ENSMUSG00000021796/ENSMUSG00000026923/ENSMUSG00000042834/ENSMUSG00000039004/ENSMUSG00000070509/ENSMUSG00000061393/ENSMUSG00000061436/ENSMUSG00000026496/ENSMUSG00000059552/ENSMUSG00000019433/ENSMUSG00000018363/ENSMUSG00000052155/ENSMUSG00000024238/…	Smad3/Acvr1b/Fst/Cidea/Wwtr1/Hfe2/Fgf10/Nbl1/Bmpr1a/Notch1/Nrep/Bmp6/Rgma/Acvr2b/Hipk2/Parp1/Trp53/Gipc1/Smurf2/Acvr2a/Zeb1/Twsg1/Ldlrad4/Zfyve9/Zfp423/Peg10/Hspa5/Cav2/Smad6/Hsp90ab1/Cers1/Ppm1a/Fkbp1a/Gdf15/Wfikkn2/Nog/Grem1/Smad4/Htra1/Hoxa13/Skil/Xbp1/Hfe/Magi2/Neo1/Nup93/Nov/Bmp5/Acvr1/Sfrp5/Chrd/Grem2/Gdf11/Hes1/Snw1/Bcl9l/Snx6/Sox11/Tmprss6/Kdr/Cav1/Tgfb3/Tgfb1i1/Trim33/Eng/Itga8/Chst11/Gl…	114	43	ENSMUSG00000021765/ENSMUSG00000024526/ENSMUSG00000027803/ENSMUSG00000021732/ENSMUSG00000041120/ENSMUSG00000042834/ENSMUSG00000059552/ENSMUSG00000019433/ENSMUSG00000092035/ENSMUSG00000026864/ENSMUSG00000023944/ENSMUSG00000032966/ENSMUSG00000038508/ENSMUSG00000074934/ENSMUSG00000020484/ENSMUSG00000006611/ENSMUSG00000040003/ENSMUSG00000032939/ENSMUSG00000026836/ENSMUSG00000006958/ENSMUSG00000005656/…	71	ENSMUSG00000032402/ENSMUSG00000000532/ENSMUSG00000038403/ENSMUSG00000021796/ENSMUSG00000026923/ENSMUSG00000039004/ENSMUSG00000070509/ENSMUSG00000061393/ENSMUSG00000061436/ENSMUSG00000026496/ENSMUSG00000018363/ENSMUSG00000052155/ENSMUSG00000024238/ENSMUSG00000024098/ENSMUSG00000024544/ENSMUSG00000034557/ENSMUSG00000045333/ENSMUSG00000000058/ENSMUSG00000036867/ENSMUSG00000087408/ENSMUSG00000021096/…
BP	GO:0018205	peptidyl-lysine modification	175/7533	312/16156	0.000446323	0.0144679	ENSMUSG00000037111/ENSMUSG00000041147/ENSMUSG00000030087/ENSMUSG00000005514/ENSMUSG00000021180/ENSMUSG00000091337/ENSMUSG00000036940/ENSMUSG00000025932/ENSMUSG00000022698/ENSMUSG00000058794/ENSMUSG00000020387/ENSMUSG00000024426/ENSMUSG00000034424/ENSMUSG00000025764/ENSMUSG00000002028/ENSMUSG00000079110/ENSMUSG00000037820/ENSMUSG00000026603/ENSMUSG00000026313/ENSMUSG00000055024/ENSMUSG00000025423/…	Setd7/Brca2/Klf15/Por/Rps6ka5/Eid1/Kdm1a/Eya1/Naa50/Nfe2/Jade2/Atat1/Gcsh/Jade1/Kmt2a/Capn3/Tgm2/Smyd2/Hdac4/Ep300/Pias2/Pygo2/Lipt1/Baz2a/Sox4/Sae1/Ctr9/Gfi1/Eef1akmt1/Kat6a/Prdm5/Ncoa1/Kat6b/Ash1l/Dpy30/Ube2i/Kmt2d/Rif1/Trim16/Sirt3/Crebbp/Bcor/Brpf3/Eed/Smad4/Hcfc1/Supt3/Mettl21a/Glrx5/Tada2a/Prmt6/Nsd1/Taf12/Setd6/Senp6/Sumo1/Dhps/Ncoa6/Yeats4/Ahrr/Setd2/Taf10/Arnt/Kansl1/Taf6l/Vps33b/Kmt5a/M…	175	73	ENSMUSG00000041147/ENSMUSG00000005514/ENSMUSG00000091337/ENSMUSG00000036940/ENSMUSG00000025932/ENSMUSG00000058794/ENSMUSG00000024426/ENSMUSG00000034424/ENSMUSG00000047824/ENSMUSG00000037216/ENSMUSG00000076431/ENSMUSG00000052833/ENSMUSG00000005609/ENSMUSG00000029275/ENSMUSG00000021951/ENSMUSG00000029913/ENSMUSG00000024067/ENSMUSG00000015120/ENSMUSG00000030619/ENSMUSG00000025956/ENSMUSG00000021102/…	102	ENSMUSG00000037111/ENSMUSG00000030087/ENSMUSG00000021180/ENSMUSG00000022698/ENSMUSG00000020387/ENSMUSG00000025764/ENSMUSG00000002028/ENSMUSG00000079110/ENSMUSG00000037820/ENSMUSG00000026603/ENSMUSG00000026313/ENSMUSG00000055024/ENSMUSG00000025423/ENSMUSG00000040054/ENSMUSG00000031540/ENSMUSG00000020647/ENSMUSG00000021767/ENSMUSG00000028053/ENSMUSG00000048154/ENSMUSG00000036202/ENSMUSG00000047821/…
BP	GO:0006986	response to unfolded protein	68/7533	108/16156	0.000447181	0.0144679	ENSMUSG00000027313/ENSMUSG00000025757/ENSMUSG00000021702/ENSMUSG00000025887/ENSMUSG00000032575/ENSMUSG00000004951/ENSMUSG00000026628/ENSMUSG00000043241/ENSMUSG00000015656/ENSMUSG00000018442/ENSMUSG00000003873/ENSMUSG00000059970/ENSMUSG00000055024/ENSMUSG00000038312/ENSMUSG00000007033/ENSMUSG00000026864/ENSMUSG00000021270/ENSMUSG00000029657/ENSMUSG00000023010/ENSMUSG00000031770/ENSMUSG00000022365/…	Chac1/Hspa4l/Thbs4/Casp12/Manf/Hspb1/Atf3/Upf2/Hspa8/Derl2/Bax/Hspa2/Ep300/Edem2/Hspa1l/Hspa5/Hsp90aa1/Hsph1/Tmbim6/Herpud1/Derl1/Uggt1/Hspa9/Ptpn1/Vapb/Xbp1/Creb3l2/Optn/Crebrf/Selenos/Nfe2l2/Wfs1/Ifng/Bok/Hyou1/Syvn1/Ptpn2/Mfn2/Bak1/Tbl2/Tm7sf3/Hspe1/Amfr/Hspa14/Eif2ak4/Creb3/Edem1/Jkamp/Nck1/Serp2/Dab2ip/Ccnd1/Uggt2/Pik3r1/Thbs1/Stt3b/Cops5/Stc2/Stub1/Faf2/Dzip3/Mbtps2/Tmem129/Cdk5rap3/Ero1l/E…	68	47	ENSMUSG00000025757/ENSMUSG00000021702/ENSMUSG00000032575/ENSMUSG00000004951/ENSMUSG00000026628/ENSMUSG00000015656/ENSMUSG00000018442/ENSMUSG00000003873/ENSMUSG00000059970/ENSMUSG00000038312/ENSMUSG00000026864/ENSMUSG00000021270/ENSMUSG00000029657/ENSMUSG00000023010/ENSMUSG00000022365/ENSMUSG00000027540/ENSMUSG00000054455/ENSMUSG00000020484/ENSMUSG00000075701/ENSMUSG00000055170/ENSMUSG00000026278/…	21	ENSMUSG00000027313/ENSMUSG00000025887/ENSMUSG00000043241/ENSMUSG00000055024/ENSMUSG00000007033/ENSMUSG00000031770/ENSMUSG00000037470/ENSMUSG00000024359/ENSMUSG00000038648/ENSMUSG00000026672/ENSMUSG00000048249/ENSMUSG00000015839/ENSMUSG00000039474/ENSMUSG00000029020/ENSMUSG00000040234/ENSMUSG00000005102/ENSMUSG00000026883/ENSMUSG00000042104/ENSMUSG00000041417/ENSMUSG00000064061/ENSMUSG00000046873
BP	GO:0097193	intrinsic apoptotic signaling pathway	157/7533	277/16156	0.00045255	0.0145612	ENSMUSG00000000552/ENSMUSG00000027313/ENSMUSG00000023067/ENSMUSG00000022510/ENSMUSG00000022037/ENSMUSG00000035199/ENSMUSG00000041147/ENSMUSG00000018411/ENSMUSG00000025887/ENSMUSG00000027016/ENSMUSG00000033307/ENSMUSG00000032534/ENSMUSG00000036940/ENSMUSG00000046223/ENSMUSG00000053192/ENSMUSG00000004951/ENSMUSG00000024789/ENSMUSG00000024610/ENSMUSG00000030421/ENSMUSG00000025499/ENSMUSG00000044337/…	Zfp385a/Chac1/Cdkn1a/Trp63/Clu/Arl6ip5/Brca2/Mapt/Casp12/Zfp385b/Mif/Cep63/Kdm1a/Plaur/Mllt11/Hspb1/Jak2/Cd74/Uri1/Hras/Ackr3/Fhit/Siah1a/Eda2r/Bax/Tnfrsf1b/Rps7/Pink1/Hipk2/Ep300/Usp47/Parp1/Erp29/Rack1/E2f2/Trp53/Xpa/Krcc1/Bnip3/Rpl26/Gsk3b/Stk25/Gpx1/Atp2a1/Eaf2/Bad/Casp3/Ei24/Rps27l/Opa1/Hsph1/Tmbim6/Hipk1/Rrm2b/Herpud1/Bcap31/Aen/Bbc3/Nono/Nol3/Cdip1/Pml/Skil/Atm/Armc10/Ptpn1/Phlda3/Xbp1/Rps…	157	93	ENSMUSG00000000552/ENSMUSG00000023067/ENSMUSG00000022510/ENSMUSG00000035199/ENSMUSG00000041147/ENSMUSG00000033307/ENSMUSG00000032534/ENSMUSG00000036940/ENSMUSG00000046223/ENSMUSG00000004951/ENSMUSG00000024610/ENSMUSG00000025499/ENSMUSG00000044337/ENSMUSG00000060579/ENSMUSG00000036840/ENSMUSG00000034457/ENSMUSG00000003873/ENSMUSG00000028599/ENSMUSG00000061477/ENSMUSG00000029616/ENSMUSG00000020372/…	64	ENSMUSG00000027313/ENSMUSG00000022037/ENSMUSG00000018411/ENSMUSG00000025887/ENSMUSG00000027016/ENSMUSG00000053192/ENSMUSG00000024789/ENSMUSG00000030421/ENSMUSG00000028756/ENSMUSG00000061436/ENSMUSG00000055024/ENSMUSG00000059263/ENSMUSG00000026496/ENSMUSG00000078566/ENSMUSG00000022812/ENSMUSG00000030730/ENSMUSG00000038084/ENSMUSG00000008730/ENSMUSG00000022292/ENSMUSG00000031770/ENSMUSG00000030609/…
BP	GO:0044346	fibroblast apoptotic process	17/7533	20/16156	0.000464446	0.0148623	ENSMUSG00000022510/ENSMUSG00000031451/ENSMUSG00000028933/ENSMUSG00000059552/ENSMUSG00000031954/ENSMUSG00000053754/ENSMUSG00000057789/ENSMUSG00000090000/ENSMUSG00000027381/ENSMUSG00000030079/ENSMUSG00000004364/ENSMUSG00000026094/ENSMUSG00000020063/ENSMUSG00000031548/ENSMUSG00000027665/ENSMUSG00000030641/ENSMUSG00000004446	Trp63/Gas6/Xrcc2/Trp53/Cfdp1/Chd8/Bak1/Ier3ip1/Bcl2l11/Ruvbl1/Cul3/Stk17b/Sirt1/Sfrp1/Pik3ca/Ddias/Bid	17	11	ENSMUSG00000022510/ENSMUSG00000031451/ENSMUSG00000028933/ENSMUSG00000059552/ENSMUSG00000031954/ENSMUSG00000057789/ENSMUSG00000090000/ENSMUSG00000030079/ENSMUSG00000026094/ENSMUSG00000030641/ENSMUSG00000004446	6	ENSMUSG00000053754/ENSMUSG00000027381/ENSMUSG00000004364/ENSMUSG00000020063/ENSMUSG00000031548/ENSMUSG00000027665
BP	GO:0032271	regulation of protein polymerization	119/7533	204/16156	0.000483091	0.0151282	ENSMUSG00000021326/ENSMUSG00000021676/ENSMUSG00000018411/ENSMUSG00000033392/ENSMUSG00000019970/ENSMUSG00000028832/ENSMUSG00000021068/ENSMUSG00000052727/ENSMUSG00000079523/ENSMUSG00000089768/ENSMUSG00000021573/ENSMUSG00000034570/ENSMUSG00000028328/ENSMUSG00000015711/ENSMUSG00000026341/ENSMUSG00000032702/ENSMUSG00000029465/ENSMUSG00000033940/ENSMUSG00000026360/ENSMUSG00000036087/ENSMUSG00000003031/…	Trim27/Iqgap2/Mapt/Clasp2/Sgk1/Stmn1/Nin/Map1b/Tmsb10/Tmsb15b1/Tppp/Inpp5j/Tmod1/Prune1/Actr3/Kank1/Arpc3/Brk1/Rgs2/Slain2/Cdkn1b/Arpc5l/Tmod4/Cttn/Pde4dip/Rhog/Gmfb/Clip1/Sptbn1/Ankrd53/Arpc2/Lmod1/Whamm/Pak1/Sptb/Sptan1/Rictor/Fhod3/Kank2/Prkce/Kank3/Pfn1/Ppp1r9a/Rps3/Fmn1/Arl2/Capza1/Spire1/Arpc4/Mapre1/Mecp2/Pfn2/Cfl1/Rdx/Coro1a/Cdc42ep3/Ap1ar/Mkks/Dlg1/Gmfg/Arpc1a/Apc/Dyrk1a/Tppp3/Pecam1/Gda…	119	63	ENSMUSG00000021326/ENSMUSG00000021676/ENSMUSG00000033392/ENSMUSG00000028832/ENSMUSG00000021068/ENSMUSG00000052727/ENSMUSG00000079523/ENSMUSG00000089768/ENSMUSG00000026341/ENSMUSG00000029465/ENSMUSG00000033940/ENSMUSG00000026360/ENSMUSG00000036087/ENSMUSG00000026755/ENSMUSG00000031078/ENSMUSG00000073982/ENSMUSG00000062014/ENSMUSG00000014747/ENSMUSG00000006304/ENSMUSG00000045795/ENSMUSG00000030774/…	56	ENSMUSG00000018411/ENSMUSG00000019970/ENSMUSG00000021573/ENSMUSG00000034570/ENSMUSG00000028328/ENSMUSG00000015711/ENSMUSG00000032702/ENSMUSG00000003031/ENSMUSG00000005628/ENSMUSG00000038170/ENSMUSG00000049550/ENSMUSG00000020315/ENSMUSG00000048096/ENSMUSG00000021061/ENSMUSG00000057738/ENSMUSG00000050310/ENSMUSG00000034295/ENSMUSG00000032194/ENSMUSG00000045038/ENSMUSG00000042099/ENSMUSG00000024533/…
BP	GO:0071383	cellular response to steroid hormone stimulus	108/7533	183/16156	0.000478599	0.0151282	ENSMUSG00000019768/ENSMUSG00000022510/ENSMUSG00000047343/ENSMUSG00000019970/ENSMUSG00000033161/ENSMUSG00000033863/ENSMUSG00000000440/ENSMUSG00000054115/ENSMUSG00000048482/ENSMUSG00000031490/ENSMUSG00000020230/ENSMUSG00000029238/ENSMUSG00000024789/ENSMUSG00000022358/ENSMUSG00000030421/ENSMUSG00000050824/ENSMUSG00000020954/ENSMUSG00000018965/ENSMUSG00000004655/ENSMUSG00000055024/ENSMUSG00000026496/…	Esr1/Trp63/Mettl21c/Sgk1/Atp1a1/Klf9/Pparg/Skp2/Bdnf/Eif4ebp1/Prmt2/Clock/Jak2/Fbxo32/Uri1/Sstr5/Strn3/Ywhah/Aqp1/Ep300/Parp1/Ncoa2/Agtr2/Ubr5/Calr/Ppard/Pias2/Nr4a3/Zfp366/Carm1/Nr2c2/Ube2i/Ppargc1b/Kmt2d/Pak1/Esr2/Akap13/Rxra/Nr1d2/Cry2/Kank2/Thra/Med30/Igf1/Calcoco1/Med13/Arid1a/Agtr1a/Crebrf/Cnot1/Thrap3/Rora/Rnf6/Ufl1/Uba5/Kdm5d/Ntrk2/Pck1/Dnaja1/Med14/Rarg/Padi2/Nr2c1/Trim68/Rxrg/Ube3a/Kdm3…	108	34	ENSMUSG00000019768/ENSMUSG00000022510/ENSMUSG00000033161/ENSMUSG00000000440/ENSMUSG00000054115/ENSMUSG00000048482/ENSMUSG00000031490/ENSMUSG00000020230/ENSMUSG00000029238/ENSMUSG00000050824/ENSMUSG00000018965/ENSMUSG00000068122/ENSMUSG00000003814/ENSMUSG00000028341/ENSMUSG00000015120/ENSMUSG00000030774/ENSMUSG00000021055/ENSMUSG00000068742/ENSMUSG00000038622/ENSMUSG00000032557/ENSMUSG00000028410/…	74	ENSMUSG00000047343/ENSMUSG00000019970/ENSMUSG00000033863/ENSMUSG00000024789/ENSMUSG00000022358/ENSMUSG00000030421/ENSMUSG00000020954/ENSMUSG00000004655/ENSMUSG00000055024/ENSMUSG00000026496/ENSMUSG00000005886/ENSMUSG00000037487/ENSMUSG00000002250/ENSMUSG00000025423/ENSMUSG00000050919/ENSMUSG00000032185/ENSMUSG00000005893/ENSMUSG00000033871/ENSMUSG00000048154/ENSMUSG00000066406/ENSMUSG00000015846/…
BP	GO:0030239	myofibril assembly	44/7533	65/16156	0.000481313	0.0151282	ENSMUSG00000068614/ENSMUSG00000042451/ENSMUSG00000067653/ENSMUSG00000064179/ENSMUSG00000075307/ENSMUSG00000049173/ENSMUSG00000026414/ENSMUSG00000027470/ENSMUSG00000028328/ENSMUSG00000005103/ENSMUSG00000031461/ENSMUSG00000020612/ENSMUSG00000028348/ENSMUSG00000079110/ENSMUSG00000025809/ENSMUSG00000079243/ENSMUSG00000055024/ENSMUSG00000005628/ENSMUSG00000031972/ENSMUSG00000013936/ENSMUSG00000026211/…	Actc1/Mybph/Ankrd23/Tnnt1/Klhl41/Myoz3/Tnnt2/Mylk2/Tmod1/Wdr1/Myom2/Prkar1a/Cavin4/Capn3/Itgb1/Xirp1/Ep300/Tmod4/Acta1/Myl2/Obsl1/Lmod1/Neb/Mypn/Akap13/Fhod3/Smad4/Six4/Krt8/Mybpc1/Ttn/Myh10/Ldb3/Pdgfrb/Mybpc2/Tcap/Lmod3/Casq1/Lmod2/Prox1/Casq2/Edn1/Tmod2/Cav3	44	14	ENSMUSG00000068614/ENSMUSG00000042451/ENSMUSG00000064179/ENSMUSG00000075307/ENSMUSG00000026414/ENSMUSG00000005103/ENSMUSG00000020612/ENSMUSG00000025809/ENSMUSG00000079243/ENSMUSG00000013936/ENSMUSG00000049382/ENSMUSG00000010175/ENSMUSG00000027861/ENSMUSG00000062694	30	ENSMUSG00000067653/ENSMUSG00000049173/ENSMUSG00000027470/ENSMUSG00000028328/ENSMUSG00000031461/ENSMUSG00000028348/ENSMUSG00000079110/ENSMUSG00000055024/ENSMUSG00000005628/ENSMUSG00000031972/ENSMUSG00000026211/ENSMUSG00000048096/ENSMUSG00000026950/ENSMUSG00000020067/ENSMUSG00000066406/ENSMUSG00000034295/ENSMUSG00000024515/ENSMUSG00000034460/ENSMUSG00000020061/ENSMUSG00000051747/ENSMUSG00000020900/…
BP	GO:0051193	regulation of cofactor metabolic process	40/7533	58/16156	0.000478901	0.0151282	ENSMUSG00000026459/ENSMUSG00000035232/ENSMUSG00000033307/ENSMUSG00000038871/ENSMUSG00000032418/ENSMUSG00000006457/ENSMUSG00000005161/ENSMUSG00000026313/ENSMUSG00000028756/ENSMUSG00000059552/ENSMUSG00000028518/ENSMUSG00000019577/ENSMUSG00000024556/ENSMUSG00000041798/ENSMUSG00000020053/ENSMUSG00000022679/ENSMUSG00000038967/ENSMUSG00000015839/ENSMUSG00000018501/ENSMUSG00000023019/ENSMUSG00000006494/…	Myog/Pdk3/Mif/Bpgm/Me1/Actn3/Prdx2/Hdac4/Pink1/Trp53/Prkaa2/Pdk4/Me2/Gck/Igf1/Mpv17l/Pdk2/Nfe2l2/Ncor1/Gpd1/Pdk1/Tigar/Insr/Ogt/Mtch2/Eif6/Cbfa2t3/Mmp3/Ppara/Tmem14c/Myc/Hp/Snca/Ptger4/Prkag2/Clybl/Coq3/Esrrb/Ppargc1a/Hsd11b1	40	13	ENSMUSG00000026459/ENSMUSG00000035232/ENSMUSG00000033307/ENSMUSG00000005161/ENSMUSG00000059552/ENSMUSG00000024556/ENSMUSG00000022679/ENSMUSG00000005534/ENSMUSG00000027282/ENSMUSG00000027613/ENSMUSG00000043613/ENSMUSG00000021361/ENSMUSG00000028944	27	ENSMUSG00000038871/ENSMUSG00000032418/ENSMUSG00000006457/ENSMUSG00000026313/ENSMUSG00000028756/ENSMUSG00000028518/ENSMUSG00000019577/ENSMUSG00000041798/ENSMUSG00000020053/ENSMUSG00000038967/ENSMUSG00000015839/ENSMUSG00000018501/ENSMUSG00000023019/ENSMUSG00000006494/ENSMUSG00000038028/ENSMUSG00000034160/ENSMUSG00000006362/ENSMUSG00000022383/ENSMUSG00000022346/ENSMUSG00000031722/ENSMUSG00000025889/…
BP	GO:0035023	regulation of Rho protein signal transduction	76/7533	123/16156	0.000492276	0.0153339	ENSMUSG00000017631/ENSMUSG00000042895/ENSMUSG00000002489/ENSMUSG00000033721/ENSMUSG00000028832/ENSMUSG00000045875/ENSMUSG00000022788/ENSMUSG00000025656/ENSMUSG00000025810/ENSMUSG00000035236/ENSMUSG00000024304/ENSMUSG00000022957/ENSMUSG00000061462/ENSMUSG00000034801/ENSMUSG00000032702/ENSMUSG00000037999/ENSMUSG00000031442/ENSMUSG00000028348/ENSMUSG00000025809/ENSMUSG00000048376/ENSMUSG00000021215/…	Abr/Abra/Tiam1/Vav3/Stmn1/Adra1a/Fgd4/Arhgef9/Nrp1/Scai/Cdh2/Itsn1/Obscn/Sos2/Kank1/Arap2/Mcf2l/Cavin4/Itgb1/F2r/Net1/Prex2/Sos1/Dlc1/Arhgef2/Als2/Arhgap35/F2rl1/Arhgef3/Kalrn/Ophn1/Arhgef10/Akap13/Arhgef25/Arhgap42/Fgd1/Itsn2/Fgd5/Arhgef7/Trio/Arhgef37/Arhgef10l/Apoe/Abca1/Pdgfrb/Arhgef15/Dnmbp/Ripor2/Abl2/Plekhg3/Arhgef28/Arhgef6/Col3a1/Arhgdia/Arhgef5/Arap3/Plekhg5/Cul3/Abl1/Adgrg1/Eps8l2/Arhg…	76	26	ENSMUSG00000017631/ENSMUSG00000042895/ENSMUSG00000002489/ENSMUSG00000033721/ENSMUSG00000028832/ENSMUSG00000045875/ENSMUSG00000035236/ENSMUSG00000024304/ENSMUSG00000037999/ENSMUSG00000025809/ENSMUSG00000048376/ENSMUSG00000021215/ENSMUSG00000021678/ENSMUSG00000021895/ENSMUSG00000031214/ENSMUSG00000019467/ENSMUSG00000050730/ENSMUSG00000002985/ENSMUSG00000031133/ENSMUSG00000026043/ENSMUSG00000025132/…	50	ENSMUSG00000022788/ENSMUSG00000025656/ENSMUSG00000025810/ENSMUSG00000022957/ENSMUSG00000061462/ENSMUSG00000034801/ENSMUSG00000032702/ENSMUSG00000031442/ENSMUSG00000028348/ENSMUSG00000048960/ENSMUSG00000024241/ENSMUSG00000031523/ENSMUSG00000028059/ENSMUSG00000026024/ENSMUSG00000058230/ENSMUSG00000061751/ENSMUSG00000071176/ENSMUSG00000066406/ENSMUSG00000025265/ENSMUSG00000020640/ENSMUSG00000034037/…
BP	GO:0072594	establishment of protein localization to organelle	224/7533	409/16156	0.000503597	0.0155333	ENSMUSG00000041346/ENSMUSG00000000301/ENSMUSG00000023067/ENSMUSG00000042895/ENSMUSG00000069806/ENSMUSG00000025777/ENSMUSG00000001552/ENSMUSG00000038393/ENSMUSG00000041736/ENSMUSG00000041147/ENSMUSG00000018411/ENSMUSG00000020723/ENSMUSG00000053436/ENSMUSG00000047205/ENSMUSG00000027499/ENSMUSG00000020538/ENSMUSG00000024789/ENSMUSG00000014402/ENSMUSG00000015656/ENSMUSG00000093904/ENSMUSG00000022474/…	Wrap53/Pemt/Cdkn1a/Abra/Cacng7/Gdap1/Jup/Txnip/Tspo/Brca2/Mapt/Cacng4/Mapk14/Dusp18/Pkia/Srebf1/Jak2/Tsg101/Hspa8/Tomm20/Pmm1/Kpna4/Hk2/Atg13/Bax/Gas6/Phip/Tspan17/Txn1/Rab10/Ptpn5/Srp9/Pink1/Ep300/Nup153/Agtr2/Zic1/Trp53/Ubr5/Vti1b/Dag1/Ablim3/Atpif1/Ipo13/Ipo4/Tomm5/Tmem50a/Pex6/Hspa1l/Vps13d/Hsp90aa1/Srpr/Sae1/Sorl1/Tomm34/Cct4/Dkc1/Immp1l/Kpna2/Hsp90ab1/Ei24/Cdkl2/Lamp2/Hsph1/Hnmt/Agt/Bbc3/Hk…	224	138	ENSMUSG00000041346/ENSMUSG00000000301/ENSMUSG00000023067/ENSMUSG00000042895/ENSMUSG00000001552/ENSMUSG00000041736/ENSMUSG00000041147/ENSMUSG00000020723/ENSMUSG00000047205/ENSMUSG00000014402/ENSMUSG00000015656/ENSMUSG00000093904/ENSMUSG00000022474/ENSMUSG00000027244/ENSMUSG00000003873/ENSMUSG00000031451/ENSMUSG00000025875/ENSMUSG00000028367/ENSMUSG00000030854/ENSMUSG00000026511/ENSMUSG00000068122/…	86	ENSMUSG00000069806/ENSMUSG00000025777/ENSMUSG00000038393/ENSMUSG00000018411/ENSMUSG00000053436/ENSMUSG00000027499/ENSMUSG00000020538/ENSMUSG00000024789/ENSMUSG00000027782/ENSMUSG00000000628/ENSMUSG00000032253/ENSMUSG00000020671/ENSMUSG00000028756/ENSMUSG00000055024/ENSMUSG00000021374/ENSMUSG00000037487/ENSMUSG00000033365/ENSMUSG00000002763/ENSMUSG00000007033/ENSMUSG00000020220/ENSMUSG00000032042/…
BP	GO:0090049	regulation of cell migration involved in sprouting angiogenesis	27/7533	36/16156	0.000503983	0.0155333	ENSMUSG00000030538/ENSMUSG00000025810/ENSMUSG00000037225/ENSMUSG00000026923/ENSMUSG00000033960/ENSMUSG00000023951/ENSMUSG00000062352/ENSMUSG00000041445/ENSMUSG00000033170/ENSMUSG00000030660/ENSMUSG00000022475/ENSMUSG00000016128/ENSMUSG00000020700/ENSMUSG00000027314/ENSMUSG00000062960/ENSMUSG00000008855/ENSMUSG00000032487/ENSMUSG00000019699/ENSMUSG00000026842/ENSMUSG00000040152/ENSMUSG00000007815/…	Cib1/Nrp1/Fgf2/Notch1/Jcad/Vegfa/Itgb1bp1/Mmrn2/Card10/Pik3c2a/Hdac7/Stard13/Map3k3/Dll4/Kdr/Hdac5/Ptgs2/Akt3/Abl1/Thbs1/Rhoa/Pdcd10/Meox2/Hdac9/Fbxw7/Plk2/Srpx2	27	9	ENSMUSG00000030538/ENSMUSG00000062352/ENSMUSG00000032487/ENSMUSG00000040152/ENSMUSG00000007815/ENSMUSG00000027835/ENSMUSG00000004698/ENSMUSG00000028086/ENSMUSG00000031253	18	ENSMUSG00000025810/ENSMUSG00000037225/ENSMUSG00000026923/ENSMUSG00000033960/ENSMUSG00000023951/ENSMUSG00000041445/ENSMUSG00000033170/ENSMUSG00000030660/ENSMUSG00000022475/ENSMUSG00000016128/ENSMUSG00000020700/ENSMUSG00000027314/ENSMUSG00000062960/ENSMUSG00000008855/ENSMUSG00000019699/ENSMUSG00000026842/ENSMUSG00000036144/ENSMUSG00000021701
BP	GO:0016197	endosomal transport	102/7533	172/16156	0.000533711	0.0162782	ENSMUSG00000025885/ENSMUSG00000049866/ENSMUSG00000021326/ENSMUSG00000020859/ENSMUSG00000021589/ENSMUSG00000020671/ENSMUSG00000053119/ENSMUSG00000038658/ENSMUSG00000038970/ENSMUSG00000037098/ENSMUSG00000025949/ENSMUSG00000028080/ENSMUSG00000021124/ENSMUSG00000029462/ENSMUSG00000026024/ENSMUSG00000034867/ENSMUSG00000028822/ENSMUSG00000034557/ENSMUSG00000042492/ENSMUSG00000004849/ENSMUSG00000029518/…	Myo5b/Arl4c/Trim27/Spag9/Rhobtb3/Rab10/Chmp3/Ric1/Lmtk2/Rab11fip3/Pikfyve/Lrba/Vti1b/Vps29/Als2/Ankrd27/Tmem50a/Zfyve9/Tbc1d10b/Ap1s1/Rab35/Plekhj1/Sorl1/Cdc42/Dpy30/Rab6b/Rab11b/Epg5/Ap5b1/Dennd1a/Snf8/Cltc/Eps15/Snx27/Rab13/Washc4/Lamtor1/Rnf126/Snx18/Vti1a/Micall1/Ehd2/Commd1/Sort1/Ehd3/Abca1/Vps28/Gcc2/Rab17/Leprotl1/Cln5/Snx6/Evi5/Tmem87a/Snx2/Bves/Rab11a/Vps16/Clec16a/Lrrk2/Vps53/Ndrg4/Pica…	102	52	ENSMUSG00000025885/ENSMUSG00000049866/ENSMUSG00000021326/ENSMUSG00000053119/ENSMUSG00000025949/ENSMUSG00000021124/ENSMUSG00000029462/ENSMUSG00000034867/ENSMUSG00000028822/ENSMUSG00000042492/ENSMUSG00000004849/ENSMUSG00000029518/ENSMUSG00000035278/ENSMUSG00000006699/ENSMUSG00000024067/ENSMUSG00000077450/ENSMUSG00000049562/ENSMUSG00000006058/ENSMUSG00000027935/ENSMUSG00000030842/ENSMUSG00000033039/…	50	ENSMUSG00000020859/ENSMUSG00000021589/ENSMUSG00000020671/ENSMUSG00000038658/ENSMUSG00000038970/ENSMUSG00000037098/ENSMUSG00000028080/ENSMUSG00000026024/ENSMUSG00000034557/ENSMUSG00000049313/ENSMUSG00000032549/ENSMUSG00000039840/ENSMUSG00000035392/ENSMUSG00000047126/ENSMUSG00000028552/ENSMUSG00000028136/ENSMUSG00000034560/ENSMUSG00000035890/ENSMUSG00000042364/ENSMUSG00000024983/ENSMUSG00000074364/…
BP	GO:0008360	regulation of cell shape	93/7533	155/16156	0.000533471	0.0162782	ENSMUSG00000033377/ENSMUSG00000052397/ENSMUSG00000039629/ENSMUSG00000040990/ENSMUSG00000021814/ENSMUSG00000042312/ENSMUSG00000022788/ENSMUSG00000028906/ENSMUSG00000054855/ENSMUSG00000002233/ENSMUSG00000005103/ENSMUSG00000022438/ENSMUSG00000019944/ENSMUSG00000021589/ENSMUSG00000032253/ENSMUSG00000024143/ENSMUSG00000015745/ENSMUSG00000017144/ENSMUSG00000031523/ENSMUSG00000022075/ENSMUSG00000029528/…	Palmd/Ezr/Strip2/Sh3kbp1/Anxa7/S100a13/Fgd4/Epb41/Rnd1/Rhoc/Wdr1/Parvb/Rhobtb1/Rhobtb3/Phip/Rhoq/Plekho1/Rnd3/Dlc1/Rhobtb2/Pxn/Sema4d/Itga7/Arhgap35/Fermt2/Vegfa/Cdc42/Dapk3/Ttbk2/Cfdp1/Gna13/Fgd1/Myo10/Csnk1e/Gna12/Epb41l2/Myl12a/Myh10/Plxna2/Cfl1/Rdx/Coro1a/Cdc42se2/Cdc42ep3/Dlg1/Plxnb3/Kdr/Plxna4/Bves/Gas7/Csf1r/Arhgdia/Ccl2/Syne3/Crk/Pdpn/1810043G02Rik/Ttbk1/Coch/Cdc42ep5/Arap3/Cdc42ep1/Shroo…	93	40	ENSMUSG00000033377/ENSMUSG00000052397/ENSMUSG00000039629/ENSMUSG00000021814/ENSMUSG00000042312/ENSMUSG00000054855/ENSMUSG00000002233/ENSMUSG00000005103/ENSMUSG00000024143/ENSMUSG00000015745/ENSMUSG00000017144/ENSMUSG00000006699/ENSMUSG00000034974/ENSMUSG00000090100/ENSMUSG00000031954/ENSMUSG00000020611/ENSMUSG00000022272/ENSMUSG00000000149/ENSMUSG00000024048/ENSMUSG00000056201/ENSMUSG00000030707/…	53	ENSMUSG00000040990/ENSMUSG00000022788/ENSMUSG00000028906/ENSMUSG00000022438/ENSMUSG00000019944/ENSMUSG00000021589/ENSMUSG00000032253/ENSMUSG00000031523/ENSMUSG00000022075/ENSMUSG00000029528/ENSMUSG00000021451/ENSMUSG00000025348/ENSMUSG00000058230/ENSMUSG00000037712/ENSMUSG00000023951/ENSMUSG00000025265/ENSMUSG00000022433/ENSMUSG00000019978/ENSMUSG00000020900/ENSMUSG00000026640/ENSMUSG00000032050/…
BP	GO:0010634	positive regulation of epithelial cell migration	78/7533	127/16156	0.000544341	0.0165164	ENSMUSG00000031486/ENSMUSG00000044447/ENSMUSG00000030538/ENSMUSG00000033392/ENSMUSG00000025810/ENSMUSG00000004951/ENSMUSG00000013076/ENSMUSG00000037225/ENSMUSG00000021732/ENSMUSG00000052684/ENSMUSG00000004655/ENSMUSG00000004508/ENSMUSG00000033960/ENSMUSG00000003814/ENSMUSG00000031565/ENSMUSG00000031555/ENSMUSG00000032440/ENSMUSG00000023951/ENSMUSG00000031980/ENSMUSG00000062352/ENSMUSG00000021576/…	Adgra2/Dock5/Cib1/Clasp2/Nrp1/Hspb1/Amotl1/Fgf2/Fgf10/Jun/Aqp1/Gab2/Jcad/Calr/Fgfr1/Adam9/Tgfbr2/Vegfa/Agt/Itgb1bp1/Pdcd6/Flt4/Prkce/Fgf1/Tek/Pfn1/Stat5a/Vegfc/Map2k3/Amot/Dock1/Pik3c2a/Nfe2l2/Capn7/Enpp2/Sema5a/Ifng/Hdac7/Map3k3/Kdr/Epb41l5/Fgf7/Rab11a/Mtor/Plpp3/Nus1/Bmp4/Rreb1/Zc3h12a/Bmpr2/Ptgs2/Angpt1/Prkca/Hbegf/P2rx4/Akt3/Akt1/Abl1/Atoh8/Thbs1/Hdac9/Sirt1/Prox1/Ets1/Sp1/Wnt5a/Hyal1/Rock2/S…	78	35	ENSMUSG00000031486/ENSMUSG00000044447/ENSMUSG00000030538/ENSMUSG00000033392/ENSMUSG00000004951/ENSMUSG00000021732/ENSMUSG00000004508/ENSMUSG00000003814/ENSMUSG00000031555/ENSMUSG00000062352/ENSMUSG00000021576/ENSMUSG00000018293/ENSMUSG00000031520/ENSMUSG00000018932/ENSMUSG00000041688/ENSMUSG00000022231/ENSMUSG00000055170/ENSMUSG00000027208/ENSMUSG00000004771/ENSMUSG00000023068/ENSMUSG00000042677/…	43	ENSMUSG00000025810/ENSMUSG00000013076/ENSMUSG00000037225/ENSMUSG00000052684/ENSMUSG00000004655/ENSMUSG00000033960/ENSMUSG00000031565/ENSMUSG00000032440/ENSMUSG00000023951/ENSMUSG00000031980/ENSMUSG00000020357/ENSMUSG00000045038/ENSMUSG00000036585/ENSMUSG00000006386/ENSMUSG00000004043/ENSMUSG00000058325/ENSMUSG00000030660/ENSMUSG00000015839/ENSMUSG00000021893/ENSMUSG00000022425/ENSMUSG00000022475/…
BP	GO:0051961	negative regulation of nervous system development	176/7533	315/16156	0.00055456	0.0166539	ENSMUSG00000052276/ENSMUSG00000026833/ENSMUSG00000038807/ENSMUSG00000037855/ENSMUSG00000026074/ENSMUSG00000037852/ENSMUSG00000050071/ENSMUSG00000030538/ENSMUSG00000026223/ENSMUSG00000043557/ENSMUSG00000041736/ENSMUSG00000026028/ENSMUSG00000052504/ENSMUSG00000047139/ENSMUSG00000024294/ENSMUSG00000048482/ENSMUSG00000036940/ENSMUSG00000025231/ENSMUSG00000029005/ENSMUSG00000025810/ENSMUSG00000068220/…	Ostn/Olfm1/Rap1gap2/Zfp365/Map4k4/Cpe/Bex1/Cib1/Itm2c/Mdga1/Tspo/Trak2/Epha3/Cd24a/Mib1/Bdnf/Kdm1a/Sufu/Draxin/Nrp1/Lgals1/Ulk1/Inpp5j/Prpf19/Dnajb11/Actr3/Ywhah/Tnr/Bmpr1a/Sema3a/Notch1/Kank1/Tnfrsf21/Sema3d/Sema3b/Ldlr/Rgma/Itgb1/Ctnna1/App/Ptprg/Asap1/Meis1/Arhgef2/Trp53/Ascl2/Mt3/Sema4d/Notch3/Wnt3/Prkcsh/Calr/Dynlt1b/Pitx3/Dnm3/Gsk3b/Cdk5r1/Dicer1/Sorl1/Epha7/Tsc1/Gfi1/Carm1/Trim11/Pten/Xylt…	176	82	ENSMUSG00000052276/ENSMUSG00000026833/ENSMUSG00000038807/ENSMUSG00000037855/ENSMUSG00000026074/ENSMUSG00000037852/ENSMUSG00000050071/ENSMUSG00000030538/ENSMUSG00000026223/ENSMUSG00000041736/ENSMUSG00000026028/ENSMUSG00000052504/ENSMUSG00000048482/ENSMUSG00000036940/ENSMUSG00000025231/ENSMUSG00000029005/ENSMUSG00000068220/ENSMUSG00000004460/ENSMUSG00000026341/ENSMUSG00000018965/ENSMUSG00000015829/…	94	ENSMUSG00000043557/ENSMUSG00000047139/ENSMUSG00000024294/ENSMUSG00000025810/ENSMUSG00000029512/ENSMUSG00000034570/ENSMUSG00000024735/ENSMUSG00000021796/ENSMUSG00000026923/ENSMUSG00000032702/ENSMUSG00000023915/ENSMUSG00000057969/ENSMUSG00000032193/ENSMUSG00000070509/ENSMUSG00000021745/ENSMUSG00000028059/ENSMUSG00000021451/ENSMUSG00000038146/ENSMUSG00000025229/ENSMUSG00000022812/ENSMUSG00000041415/…
BP	GO:0048813	dendrite morphogenesis	94/7533	157/16156	0.000552681	0.0166539	ENSMUSG00000023328/ENSMUSG00000025885/ENSMUSG00000031292/ENSMUSG00000037855/ENSMUSG00000034656/ENSMUSG00000068740/ENSMUSG00000002489/ENSMUSG00000024924/ENSMUSG00000057897/ENSMUSG00000026028/ENSMUSG00000019970/ENSMUSG00000027797/ENSMUSG00000028273/ENSMUSG00000052934/ENSMUSG00000025810/ENSMUSG00000072964/ENSMUSG00000022261/ENSMUSG00000042589/ENSMUSG00000025630/ENSMUSG00000026341/ENSMUSG00000018965/…	Ache/Myo5b/Cdkl5/Zfp365/Cacna1a/Celsr2/Tiam1/Vldlr/Camk2b/Trak2/Sgk1/Dclk1/Pdlim5/Fbxo31/Nrp1/Bhlhb9/Sdc2/Cux2/Hprt/Actr3/Ywhah/Sema3a/Camk2a/Reln/Ephb1/Cask/Itgb1/Prex2/Sema4d/Kidins220/Pias2/Grin1/Ankrd27/Dnm3/Gsk3b/Rap2a/Dcdc2a/Cdk5r1/Opa1/Tbc1d24/Shank3/Pten/Kalrn/Cdc42/Dlg4/Nedd4l/Ptprd/Ppp1r9a/Fmn1/Map6/Nedd4/Dvl1/Lzts1/Atp7a/Cdk5/Trak1/Cfl1/Mfn1/Abl2/Pqbp1/Tlx2/Caprin2/Actr2/Gorasp1/Lrrk2/…	94	48	ENSMUSG00000023328/ENSMUSG00000025885/ENSMUSG00000031292/ENSMUSG00000037855/ENSMUSG00000034656/ENSMUSG00000002489/ENSMUSG00000026028/ENSMUSG00000027797/ENSMUSG00000028273/ENSMUSG00000072964/ENSMUSG00000022261/ENSMUSG00000025630/ENSMUSG00000026341/ENSMUSG00000018965/ENSMUSG00000028883/ENSMUSG00000042453/ENSMUSG00000032537/ENSMUSG00000031012/ENSMUSG00000025809/ENSMUSG00000036333/ENSMUSG00000026959/…	46	ENSMUSG00000068740/ENSMUSG00000024924/ENSMUSG00000057897/ENSMUSG00000019970/ENSMUSG00000052934/ENSMUSG00000025810/ENSMUSG00000042589/ENSMUSG00000024617/ENSMUSG00000048960/ENSMUSG00000021451/ENSMUSG00000025423/ENSMUSG00000022812/ENSMUSG00000038084/ENSMUSG00000036473/ENSMUSG00000022623/ENSMUSG00000061751/ENSMUSG00000020886/ENSMUSG00000055407/ENSMUSG00000032216/ENSMUSG00000029071/ENSMUSG00000036306/…
BP	GO:0043537	negative regulation of blood vessel endothelial cell migration	22/7533	28/16156	0.000564328	0.0168607	ENSMUSG00000001552/ENSMUSG00000000440/ENSMUSG00000037225/ENSMUSG00000026923/ENSMUSG00000062352/ENSMUSG00000041445/ENSMUSG00000033170/ENSMUSG00000021256/ENSMUSG00000002985/ENSMUSG00000031393/ENSMUSG00000016128/ENSMUSG00000027314/ENSMUSG00000022018/ENSMUSG00000008855/ENSMUSG00000040152/ENSMUSG00000007815/ENSMUSG00000027835/ENSMUSG00000036144/ENSMUSG00000024387/ENSMUSG00000000530/ENSMUSG00000031465/…	Jup/Pparg/Fgf2/Notch1/Itgb1bp1/Mmrn2/Card10/Vash1/Apoe/Mecp2/Stard13/Dll4/Rgcc/Hdac5/Thbs1/Rhoa/Pdcd10/Meox2/Csnk2b/Acvrl1/Angpt2/Tgfb1	22	9	ENSMUSG00000001552/ENSMUSG00000000440/ENSMUSG00000062352/ENSMUSG00000002985/ENSMUSG00000040152/ENSMUSG00000007815/ENSMUSG00000027835/ENSMUSG00000024387/ENSMUSG00000002603	13	ENSMUSG00000037225/ENSMUSG00000026923/ENSMUSG00000041445/ENSMUSG00000033170/ENSMUSG00000021256/ENSMUSG00000031393/ENSMUSG00000016128/ENSMUSG00000027314/ENSMUSG00000022018/ENSMUSG00000008855/ENSMUSG00000036144/ENSMUSG00000000530/ENSMUSG00000031465
BP	GO:0009150	purine ribonucleotide metabolic process	213/7533	388/16156	0.000577434	0.0171648	ENSMUSG00000052276/ENSMUSG00000020908/ENSMUSG00000003623/ENSMUSG00000030671/ENSMUSG00000026459/ENSMUSG00000032478/ENSMUSG00000041736/ENSMUSG00000003476/ENSMUSG00000034353/ENSMUSG00000032177/ENSMUSG00000001750/ENSMUSG00000033307/ENSMUSG00000050288/ENSMUSG00000048482/ENSMUSG00000055775/ENSMUSG00000070385/ENSMUSG00000059077/ENSMUSG00000022206/ENSMUSG00000038871/ENSMUSG00000015656/ENSMUSG00000028469/…	Ostn/Myh3/Crot/Pde3b/Myog/Nme6/Tspo/Crhr2/Ramp1/Pde4a/Tcirg1/Mif/Fzd2/Bdnf/Myh8/Ampd1/Pth/Npr3/Bpgm/Hspa8/Npr2/Hprt/Fam20c/Actn3/Hk2/Aqp1/Uqcr10/Paics/Coasy/Gng7/Cox7a2l/Hdac4/Adssl1/Rhoq/Pink1/Akap6/Nudt18/Parp1/Adcy5/Rack1/Trp53/Nudt4/Pank4/Gabbr1/Adcy9/Atpif1/Slc25a25/Pank1/Gphn/Prkaa2/Bad/Pde4b/Impdh2/Ak2/Pde4d/Clpx/Opa1/mt-Atp8/Adsl/Vegfa/Ppcs/Uqcrb/Gucy1a1/Hk1/Uqcrh/Gck/Igf1/Uqcc3/Pfkp/Fxn/…	213	110	ENSMUSG00000052276/ENSMUSG00000020908/ENSMUSG00000003623/ENSMUSG00000030671/ENSMUSG00000026459/ENSMUSG00000032478/ENSMUSG00000041736/ENSMUSG00000003476/ENSMUSG00000034353/ENSMUSG00000001750/ENSMUSG00000033307/ENSMUSG00000050288/ENSMUSG00000048482/ENSMUSG00000055775/ENSMUSG00000059077/ENSMUSG00000015656/ENSMUSG00000025630/ENSMUSG00000025854/ENSMUSG00000059534/ENSMUSG00000029247/ENSMUSG00000001755/…	103	ENSMUSG00000032177/ENSMUSG00000070385/ENSMUSG00000022206/ENSMUSG00000038871/ENSMUSG00000028469/ENSMUSG00000006457/ENSMUSG00000000628/ENSMUSG00000004655/ENSMUSG00000048240/ENSMUSG00000026313/ENSMUSG00000011148/ENSMUSG00000028756/ENSMUSG00000045211/ENSMUSG00000026496/ENSMUSG00000020029/ENSMUSG00000029056/ENSMUSG00000005580/ENSMUSG00000033610/ENSMUSG00000047454/ENSMUSG00000028518/ENSMUSG00000028525/…
BP	GO:0019827	stem cell population maintenance	87/7533	144/16156	0.00058082	0.0171782	ENSMUSG00000022510/ENSMUSG00000024304/ENSMUSG00000021732/ENSMUSG00000021796/ENSMUSG00000026586/ENSMUSG00000034610/ENSMUSG00000029475/ENSMUSG00000009248/ENSMUSG00000041075/ENSMUSG00000031565/ENSMUSG00000021067/ENSMUSG00000041415/ENSMUSG00000021461/ENSMUSG00000076431/ENSMUSG00000005609/ENSMUSG00000031540/ENSMUSG00000027547/ENSMUSG00000028640/ENSMUSG00000048616/ENSMUSG00000036202/ENSMUSG00000022521/…	Trp63/Cdh2/Fgf10/Bmpr1a/Prrx1/Tut4/Kdm2b/Ascl2/Fzd7/Fgfr1/Sav1/Dicer1/Fancc/Sox4/Ctr9/Kat6a/Sall4/Tfap2c/Nog/Rif1/Crebbp/Med30/Gm47283/Setd6/Arid1a/Med28/Cnot1/Zhx2/Smc1a/Dll1/Gata2/Med14/Raf1/Hes1/Bcl9l/Apc/Med7/Braf/Eif4enif1/Rtf1/Tpt1/Smo/Tbx3/Klf10/Setd1a/Kdm3a/Nipbl/Zfp36l2/Lrp5/Mapk8/Gnl3/Spi1/Med27/Paf1/Jmjd1c/Hook3/Ddx6/Sox2/Kdm4c/Lif/Pcm1/Tet1/Nkap/Ski/Ldb2/Zfp322a/Prox1/Tead4/Ldb1/Loxl2…	87	32	ENSMUSG00000022510/ENSMUSG00000024304/ENSMUSG00000021732/ENSMUSG00000009248/ENSMUSG00000021461/ENSMUSG00000076431/ENSMUSG00000005609/ENSMUSG00000028640/ENSMUSG00000038622/ENSMUSG00000096768/ENSMUSG00000031671/ENSMUSG00000015804/ENSMUSG00000071757/ENSMUSG00000041133/ENSMUSG00000014773/ENSMUSG00000005871/ENSMUSG00000020397/ENSMUSG00000060126/ENSMUSG00000002111/ENSMUSG00000026799/ENSMUSG00000003437/…	55	ENSMUSG00000021796/ENSMUSG00000026586/ENSMUSG00000034610/ENSMUSG00000029475/ENSMUSG00000041075/ENSMUSG00000031565/ENSMUSG00000021067/ENSMUSG00000041415/ENSMUSG00000031540/ENSMUSG00000027547/ENSMUSG00000048616/ENSMUSG00000036202/ENSMUSG00000022521/ENSMUSG00000007880/ENSMUSG00000036550/ENSMUSG00000015053/ENSMUSG00000064127/ENSMUSG00000000441/ENSMUSG00000022528/ENSMUSG00000063382/ENSMUSG00000002413/…
BP	GO:0051098	regulation of binding	195/7533	353/16156	0.000635726	0.0180252	ENSMUSG00000049577/ENSMUSG00000022105/ENSMUSG00000062995/ENSMUSG00000002489/ENSMUSG00000032402/ENSMUSG00000028832/ENSMUSG00000029388/ENSMUSG00000028988/ENSMUSG00000000440/ENSMUSG00000054717/ENSMUSG00000028906/ENSMUSG00000048482/ENSMUSG00000036940/ENSMUSG00000046223/ENSMUSG00000032231/ENSMUSG00000028017/ENSMUSG00000024789/ENSMUSG00000020859/ENSMUSG00000028271/ENSMUSG00000052684/ENSMUSG00000026341/…	Zfpm1/Rb1/Ica1/Tiam1/Smad3/Stmn1/Eif2b1/Ctnnbip1/Pparg/Hmgb2/Epb41/Bdnf/Kdm1a/Plaur/Anxa2/Egf/Jak2/Spag9/Gtf2b/Jun/Actr3/Aurka/Bax/Ticam1/Hipk3/Per2/Rgma/Txn1/Xirp1/Hdac4/Dph3/Aes/App/Hipk2/Ep300/Cdon/Parp1/Mapre3/Tunar/Larp7/Ldlrap1/Gsk3b/Pygo2/Sorl1/Zfp462/Hsp90ab1/Eno1/Carm1/Tmbim6/Btaf1/Hipk1/Fkbp1a/Eif3e/Cdc42/Wfikkn2/Herpud1/Itgb1bp1/Nog/Eif4g1/C9orf72/Fam220a/Derl1/Stk3/Ttbk2/Golga2/Itga4/…	195	95	ENSMUSG00000049577/ENSMUSG00000022105/ENSMUSG00000062995/ENSMUSG00000002489/ENSMUSG00000028832/ENSMUSG00000029388/ENSMUSG00000028988/ENSMUSG00000000440/ENSMUSG00000054717/ENSMUSG00000048482/ENSMUSG00000036940/ENSMUSG00000046223/ENSMUSG00000032231/ENSMUSG00000028271/ENSMUSG00000026341/ENSMUSG00000027496/ENSMUSG00000003873/ENSMUSG00000047123/ENSMUSG00000028367/ENSMUSG00000079243/ENSMUSG00000021905/…	100	ENSMUSG00000032402/ENSMUSG00000028906/ENSMUSG00000028017/ENSMUSG00000024789/ENSMUSG00000020859/ENSMUSG00000052684/ENSMUSG00000027177/ENSMUSG00000055866/ENSMUSG00000070509/ENSMUSG00000026313/ENSMUSG00000061436/ENSMUSG00000055024/ENSMUSG00000038119/ENSMUSG00000026496/ENSMUSG00000022812/ENSMUSG00000049313/ENSMUSG00000060206/ENSMUSG00000032185/ENSMUSG00000040565/ENSMUSG00000008730/ENSMUSG00000044177/…
BP	GO:0048545	response to steroid hormone	133/7533	232/16156	0.000637161	0.0180252	ENSMUSG00000019768/ENSMUSG00000022510/ENSMUSG00000047343/ENSMUSG00000019970/ENSMUSG00000033161/ENSMUSG00000033863/ENSMUSG00000000440/ENSMUSG00000054717/ENSMUSG00000054115/ENSMUSG00000037348/ENSMUSG00000048482/ENSMUSG00000031490/ENSMUSG00000020230/ENSMUSG00000029238/ENSMUSG00000024789/ENSMUSG00000022358/ENSMUSG00000030421/ENSMUSG00000050824/ENSMUSG00000020954/ENSMUSG00000018965/ENSMUSG00000004655/…	Esr1/Trp63/Mettl21c/Sgk1/Atp1a1/Klf9/Pparg/Hmgb2/Skp2/Paqr7/Bdnf/Eif4ebp1/Prmt2/Clock/Jak2/Fbxo32/Uri1/Sstr5/Strn3/Ywhah/Aqp1/Areg/Fas/Ep300/Parp1/Ncoa2/Agtr2/Ubr5/Calr/Ppard/Pias2/Nr4a3/Zfp366/Adam9/Carm1/Nr2c2/Ncoa1/Ube2i/Ppargc1b/Kmt2d/Pak1/Esr2/Akap13/Rxra/Sult1a1/Nr1d2/Cry2/Kank2/Thra/Med30/Igf1/Alpl/Calcoco1/Med13/Arid1a/Agtr1a/Crebrf/Cnot1/Kcnma1/Thrap3/Rora/Rnf6/Ufl1/Uba5/Ass1/Kdm5d/Ntrk2…	133	45	ENSMUSG00000019768/ENSMUSG00000022510/ENSMUSG00000033161/ENSMUSG00000000440/ENSMUSG00000054717/ENSMUSG00000054115/ENSMUSG00000037348/ENSMUSG00000048482/ENSMUSG00000031490/ENSMUSG00000020230/ENSMUSG00000029238/ENSMUSG00000050824/ENSMUSG00000018965/ENSMUSG00000029378/ENSMUSG00000024778/ENSMUSG00000068122/ENSMUSG00000003814/ENSMUSG00000028341/ENSMUSG00000031555/ENSMUSG00000015120/ENSMUSG00000030774/…	88	ENSMUSG00000047343/ENSMUSG00000019970/ENSMUSG00000033863/ENSMUSG00000024789/ENSMUSG00000022358/ENSMUSG00000030421/ENSMUSG00000020954/ENSMUSG00000004655/ENSMUSG00000055024/ENSMUSG00000026496/ENSMUSG00000005886/ENSMUSG00000037487/ENSMUSG00000002250/ENSMUSG00000025423/ENSMUSG00000050919/ENSMUSG00000032185/ENSMUSG00000005893/ENSMUSG00000020647/ENSMUSG00000033871/ENSMUSG00000048154/ENSMUSG00000066406/…
BP	GO:0043112	receptor metabolic process	98/7533	165/16156	0.000630413	0.0180252	ENSMUSG00000023328/ENSMUSG00000052397/ENSMUSG00000069806/ENSMUSG00000034353/ENSMUSG00000020723/ENSMUSG00000000440/ENSMUSG00000039976/ENSMUSG00000035354/ENSMUSG00000030342/ENSMUSG00000032231/ENSMUSG00000028017/ENSMUSG00000057530/ENSMUSG00000029512/ENSMUSG00000027087/ENSMUSG00000044337/ENSMUSG00000042249/ENSMUSG00000045103/ENSMUSG00000025809/ENSMUSG00000036391/ENSMUSG00000025351/ENSMUSG00000030854/…	Ache/Ezr/Cacng7/Ramp1/Cacng4/Pparg/Tbc1d16/Uvrag/Cd9/Anxa2/Egf/Ece1/Ulk1/Itgav/Ackr3/Grk3/Dmd/Itgb1/Sec24a/Cd63/Ptpn5/Kif16b/Lmtk2/Calcrl/Lgmn/Als2/Ldlrap1/Dnm3/Plekhj1/Fnta/Trappc4/Vegfa/Dlg4/Rab11b/Grem1/Cd81/Tfrc/Ptpn1/Ubqln2/Itch/Cltc/Eps15/Fcer1g/Optn/Magi2/Nedd4/Agtr1a/Rep15/Lamtor1/Ehd3/Apoe/Cdk5/Atxn2/Cntn2/Ap1ar/Ap2m1/Bves/Necab2/Mylip/Cav1/Capn1/Picalm/Nsf/Znrf3/Nr1h3/Syne1/Psen2/Ap2b1/…	98	52	ENSMUSG00000023328/ENSMUSG00000052397/ENSMUSG00000034353/ENSMUSG00000020723/ENSMUSG00000000440/ENSMUSG00000035354/ENSMUSG00000030342/ENSMUSG00000032231/ENSMUSG00000027087/ENSMUSG00000044337/ENSMUSG00000025809/ENSMUSG00000025351/ENSMUSG00000030854/ENSMUSG00000021190/ENSMUSG00000037295/ENSMUSG00000040265/ENSMUSG00000035278/ENSMUSG00000015994/ENSMUSG00000032112/ENSMUSG00000077450/ENSMUSG00000074934/…	46	ENSMUSG00000069806/ENSMUSG00000039976/ENSMUSG00000028017/ENSMUSG00000057530/ENSMUSG00000029512/ENSMUSG00000042249/ENSMUSG00000045103/ENSMUSG00000036391/ENSMUSG00000038844/ENSMUSG00000038970/ENSMUSG00000059588/ENSMUSG00000026024/ENSMUSG00000023951/ENSMUSG00000020886/ENSMUSG00000022797/ENSMUSG00000050148/ENSMUSG00000027598/ENSMUSG00000047126/ENSMUSG00000028552/ENSMUSG00000026672/ENSMUSG00000032216/…
BP	GO:0060491	regulation of cell projection assembly	98/7533	165/16156	0.000630413	0.0180252	ENSMUSG00000022663/ENSMUSG00000026790/ENSMUSG00000075307/ENSMUSG00000025810/ENSMUSG00000026341/ENSMUSG00000025499/ENSMUSG00000004655/ENSMUSG00000032702/ENSMUSG00000033940/ENSMUSG00000026313/ENSMUSG00000024143/ENSMUSG00000009013/ENSMUSG00000058230/ENSMUSG00000063450/ENSMUSG00000021678/ENSMUSG00000073982/ENSMUSG00000040265/ENSMUSG00000035910/ENSMUSG00000021270/ENSMUSG00000006304/ENSMUSG00000006699/…	Atg3/Odf2/Klhl41/Nrp1/Actr3/Hras/Aqp1/Kank1/Brk1/Hdac4/Rhoq/Dynll1/Arhgap35/Syne2/F2rl1/Rhog/Dnm3/Dcdc2a/Hsp90aa1/Arpc2/Cdc42/Wdpcp/Cobl/Bin3/Mien1/Ttbk2/Ssh2/Atmin/Myo10/Ift46/Pfn1/Ppp1r9a/Podxl/Arhgap24/Prkcq/Rap1gap/Def8/Atp7a/Pfn2/Cfl1/Rdx/Map4/Cdc42ep3/Rab17/Ripor2/Rala/Tchp/Apc/Pqbp1/Plxnb3/Mtor/Cav1/Cep97/Tgfb3/Cdk10/Cdc42ep5/Syne1/Ift20/Sept9/Tbc1d7/Cdc42ep1/Agrn/Icam1/Rab3ip/Tapt1/Anln/R…	98	49	ENSMUSG00000022663/ENSMUSG00000026790/ENSMUSG00000075307/ENSMUSG00000026341/ENSMUSG00000025499/ENSMUSG00000033940/ENSMUSG00000024143/ENSMUSG00000009013/ENSMUSG00000021678/ENSMUSG00000073982/ENSMUSG00000040265/ENSMUSG00000035910/ENSMUSG00000021270/ENSMUSG00000006304/ENSMUSG00000006699/ENSMUSG00000020319/ENSMUSG00000022089/ENSMUSG00000002580/ENSMUSG00000090100/ENSMUSG00000022272/ENSMUSG00000002031/…	49	ENSMUSG00000025810/ENSMUSG00000004655/ENSMUSG00000032702/ENSMUSG00000026313/ENSMUSG00000058230/ENSMUSG00000063450/ENSMUSG00000020173/ENSMUSG00000037926/ENSMUSG00000047388/ENSMUSG00000025608/ENSMUSG00000057315/ENSMUSG00000026778/ENSMUSG00000041351/ENSMUSG00000001482/ENSMUSG00000033792/ENSMUSG00000027805/ENSMUSG00000032050/ENSMUSG00000036533/ENSMUSG00000036006/ENSMUSG00000031385/ENSMUSG00000028991/…
BP	GO:0098727	maintenance of cell number	89/7533	148/16156	0.000626954	0.0180252	ENSMUSG00000022510/ENSMUSG00000024304/ENSMUSG00000021732/ENSMUSG00000021796/ENSMUSG00000026586/ENSMUSG00000034610/ENSMUSG00000029475/ENSMUSG00000009248/ENSMUSG00000041075/ENSMUSG00000031565/ENSMUSG00000021067/ENSMUSG00000041415/ENSMUSG00000021461/ENSMUSG00000076431/ENSMUSG00000027684/ENSMUSG00000005609/ENSMUSG00000031540/ENSMUSG00000027547/ENSMUSG00000028640/ENSMUSG00000048616/ENSMUSG00000036202/…	Trp63/Cdh2/Fgf10/Bmpr1a/Prrx1/Tut4/Kdm2b/Ascl2/Fzd7/Fgfr1/Sav1/Dicer1/Fancc/Sox4/Mecom/Ctr9/Kat6a/Sall4/Tfap2c/Nog/Rif1/Crebbp/Med30/Gm47283/Igf1/Setd6/Arid1a/Med28/Cnot1/Zhx2/Smc1a/Dll1/Gata2/Med14/Raf1/Hes1/Bcl9l/Apc/Med7/Braf/Eif4enif1/Rtf1/Tpt1/Smo/Tbx3/Klf10/Setd1a/Kdm3a/Nipbl/Zfp36l2/Lrp5/Mapk8/Gnl3/Spi1/Med27/Paf1/Jmjd1c/Hook3/Ddx6/Sox2/Kdm4c/Lif/Pcm1/Tet1/Nkap/Ski/Ldb2/Zfp322a/Prox1/Tead4…	89	32	ENSMUSG00000022510/ENSMUSG00000024304/ENSMUSG00000021732/ENSMUSG00000009248/ENSMUSG00000021461/ENSMUSG00000076431/ENSMUSG00000005609/ENSMUSG00000028640/ENSMUSG00000038622/ENSMUSG00000096768/ENSMUSG00000031671/ENSMUSG00000015804/ENSMUSG00000071757/ENSMUSG00000041133/ENSMUSG00000014773/ENSMUSG00000005871/ENSMUSG00000020397/ENSMUSG00000060126/ENSMUSG00000002111/ENSMUSG00000026799/ENSMUSG00000003437/…	57	ENSMUSG00000021796/ENSMUSG00000026586/ENSMUSG00000034610/ENSMUSG00000029475/ENSMUSG00000041075/ENSMUSG00000031565/ENSMUSG00000021067/ENSMUSG00000041415/ENSMUSG00000027684/ENSMUSG00000031540/ENSMUSG00000027547/ENSMUSG00000048616/ENSMUSG00000036202/ENSMUSG00000022521/ENSMUSG00000020053/ENSMUSG00000007880/ENSMUSG00000036550/ENSMUSG00000015053/ENSMUSG00000064127/ENSMUSG00000000441/ENSMUSG00000022528/…
BP	GO:0016482	cytosolic transport	81/7533	133/16156	0.000624999	0.0180252	ENSMUSG00000052397/ENSMUSG00000021326/ENSMUSG00000028572/ENSMUSG00000020859/ENSMUSG00000021589/ENSMUSG00000038844/ENSMUSG00000052566/ENSMUSG00000053119/ENSMUSG00000038658/ENSMUSG00000038970/ENSMUSG00000025949/ENSMUSG00000021124/ENSMUSG00000029462/ENSMUSG00000019804/ENSMUSG00000034867/ENSMUSG00000042492/ENSMUSG00000004849/ENSMUSG00000035278/ENSMUSG00000049313/ENSMUSG00000032549/ENSMUSG00000032560/…	Ezr/Trim27/Hook1/Spag9/Rhobtb3/Kif16b/Hook2/Chmp3/Ric1/Lmtk2/Pikfyve/Vti1b/Vps29/Snx3/Ankrd27/Tbc1d10b/Ap1s1/Plekhj1/Sorl1/Rab6b/Dnajc13/Dopey2/Flna/Lamp1/Snf8/Cltc/Eps15/Rnf126/Vti1a/Sort1/Ehd3/Mecp2/Ccdc91/Gcc2/Rdx/Coro1a/Ap1ar/Cln5/Snx6/Evi5/Map2k1/Tmem87a/Snx2/Actr2/Lrrk2/Rab21/Vps53/Dopey1/Vps51/Rilp/Bet1l/Vamp3/Rbsn/Heatr5b/Tbc1d10c/Trappc10/Hook3/Rab5a/Washc1/Wipi1/Wdr81/Vps35/Arfrp1/Gbf1/…	81	35	ENSMUSG00000052397/ENSMUSG00000021326/ENSMUSG00000028572/ENSMUSG00000052566/ENSMUSG00000053119/ENSMUSG00000025949/ENSMUSG00000021124/ENSMUSG00000029462/ENSMUSG00000019804/ENSMUSG00000034867/ENSMUSG00000042492/ENSMUSG00000004849/ENSMUSG00000035278/ENSMUSG00000031447/ENSMUSG00000006058/ENSMUSG00000024065/ENSMUSG00000030707/ENSMUSG00000005656/ENSMUSG00000034484/ENSMUSG00000020152/ENSMUSG00000020132/…	46	ENSMUSG00000020859/ENSMUSG00000021589/ENSMUSG00000038844/ENSMUSG00000038658/ENSMUSG00000038970/ENSMUSG00000049313/ENSMUSG00000032549/ENSMUSG00000032560/ENSMUSG00000022946/ENSMUSG00000031328/ENSMUSG00000047126/ENSMUSG00000028552/ENSMUSG00000035890/ENSMUSG00000024983/ENSMUSG00000068747/ENSMUSG00000031393/ENSMUSG00000030301/ENSMUSG00000038039/ENSMUSG00000032050/ENSMUSG00000074238/ENSMUSG00000022125/…
BP	GO:0061053	somite development	51/7533	78/16156	0.000632909	0.0180252	ENSMUSG00000032402/ENSMUSG00000024294/ENSMUSG00000043154/ENSMUSG00000027004/ENSMUSG00000015957/ENSMUSG00000021796/ENSMUSG00000026923/ENSMUSG00000028933/ENSMUSG00000055024/ENSMUSG00000059552/ENSMUSG00000035923/ENSMUSG00000000142/ENSMUSG00000048616/ENSMUSG00000020173/ENSMUSG00000021466/ENSMUSG00000024515/ENSMUSG00000034460/ENSMUSG00000034218/ENSMUSG00000030201/ENSMUSG00000072945/ENSMUSG00000051747/…	Smad3/Mib1/Ppp2r3a/Frzb/Wnt11/Bmpr1a/Notch1/Xrcc2/Ep300/Trp53/Myf6/Axin2/Nog/Cobl/Ptch1/Smad4/Six4/Atm/Lrp6/Ripply1/Ttn/Plxna2/Dll1/Wnt4/Pofut1/Scx/Sox11/Epb41l5/Kdm6a/Smo/Rad51b/Tcap/Psen2/Myf5/Rbbp6/Foxc1/Aldh1a2/Pax3/Meox2/Poglut1/Sfrp2/Kat2a/Sfrp1/Wnt5a/Nrarp/Rbpj/Tbx18/Med12/Sema3c/Nckap1/Lef1	51	12	ENSMUSG00000028933/ENSMUSG00000059552/ENSMUSG00000072945/ENSMUSG00000014773/ENSMUSG00000063632/ENSMUSG00000059060/ENSMUSG00000010609/ENSMUSG00000000435/ENSMUSG00000013584/ENSMUSG00000021994/ENSMUSG00000032419/ENSMUSG00000027985	39	ENSMUSG00000032402/ENSMUSG00000024294/ENSMUSG00000043154/ENSMUSG00000027004/ENSMUSG00000015957/ENSMUSG00000021796/ENSMUSG00000026923/ENSMUSG00000055024/ENSMUSG00000035923/ENSMUSG00000000142/ENSMUSG00000048616/ENSMUSG00000020173/ENSMUSG00000021466/ENSMUSG00000024515/ENSMUSG00000034460/ENSMUSG00000034218/ENSMUSG00000030201/ENSMUSG00000051747/ENSMUSG00000026640/ENSMUSG00000036856/ENSMUSG00000046020/…
BP	GO:0048846	axon extension involved in axon guidance	25/7533	33/16156	0.000631198	0.0180252	ENSMUSG00000025810/ENSMUSG00000028883/ENSMUSG00000040254/ENSMUSG00000057969/ENSMUSG00000021451/ENSMUSG00000000125/ENSMUSG00000023951/ENSMUSG00000025020/ENSMUSG00000021904/ENSMUSG00000061353/ENSMUSG00000026640/ENSMUSG00000022231/ENSMUSG00000025969/ENSMUSG00000029765/ENSMUSG00000038264/ENSMUSG00000034684/ENSMUSG00000001761/ENSMUSG00000045039/ENSMUSG00000067336/ENSMUSG00000032547/ENSMUSG00000026121/…	Nrp1/Sema3a/Sema3d/Sema3b/Sema4d/Wnt3/Vegfa/Slit1/Sema3g/Cxcl12/Plxna2/Sema5a/Nrp2/Plxna4/Sema7a/Sema3f/Smo/Megf8/Bmpr2/Ryk/Sema4c/Wnt5a/Sema4f/Sema3c/Dscam	25	9	ENSMUSG00000028883/ENSMUSG00000040254/ENSMUSG00000000125/ENSMUSG00000025020/ENSMUSG00000022231/ENSMUSG00000045039/ENSMUSG00000021994/ENSMUSG00000000627/ENSMUSG00000050272	16	ENSMUSG00000025810/ENSMUSG00000057969/ENSMUSG00000021451/ENSMUSG00000023951/ENSMUSG00000021904/ENSMUSG00000061353/ENSMUSG00000026640/ENSMUSG00000025969/ENSMUSG00000029765/ENSMUSG00000038264/ENSMUSG00000034684/ENSMUSG00000001761/ENSMUSG00000067336/ENSMUSG00000032547/ENSMUSG00000026121/ENSMUSG00000028780
BP	GO:1902284	neuron projection extension involved in neuron projection guidance	25/7533	33/16156	0.000631198	0.0180252	ENSMUSG00000025810/ENSMUSG00000028883/ENSMUSG00000040254/ENSMUSG00000057969/ENSMUSG00000021451/ENSMUSG00000000125/ENSMUSG00000023951/ENSMUSG00000025020/ENSMUSG00000021904/ENSMUSG00000061353/ENSMUSG00000026640/ENSMUSG00000022231/ENSMUSG00000025969/ENSMUSG00000029765/ENSMUSG00000038264/ENSMUSG00000034684/ENSMUSG00000001761/ENSMUSG00000045039/ENSMUSG00000067336/ENSMUSG00000032547/ENSMUSG00000026121/…	Nrp1/Sema3a/Sema3d/Sema3b/Sema4d/Wnt3/Vegfa/Slit1/Sema3g/Cxcl12/Plxna2/Sema5a/Nrp2/Plxna4/Sema7a/Sema3f/Smo/Megf8/Bmpr2/Ryk/Sema4c/Wnt5a/Sema4f/Sema3c/Dscam	25	9	ENSMUSG00000028883/ENSMUSG00000040254/ENSMUSG00000000125/ENSMUSG00000025020/ENSMUSG00000022231/ENSMUSG00000045039/ENSMUSG00000021994/ENSMUSG00000000627/ENSMUSG00000050272	16	ENSMUSG00000025810/ENSMUSG00000057969/ENSMUSG00000021451/ENSMUSG00000023951/ENSMUSG00000021904/ENSMUSG00000061353/ENSMUSG00000026640/ENSMUSG00000025969/ENSMUSG00000029765/ENSMUSG00000038264/ENSMUSG00000034684/ENSMUSG00000001761/ENSMUSG00000067336/ENSMUSG00000032547/ENSMUSG00000026121/ENSMUSG00000028780
BP	GO:0051495	positive regulation of cytoskeleton organization	120/7533	207/16156	0.000640258	0.0180257	ENSMUSG00000021326/ENSMUSG00000021676/ENSMUSG00000032402/ENSMUSG00000018411/ENSMUSG00000021068/ENSMUSG00000052727/ENSMUSG00000025810/ENSMUSG00000005103/ENSMUSG00000057113/ENSMUSG00000015957/ENSMUSG00000026341/ENSMUSG00000025499/ENSMUSG00000043079/ENSMUSG00000022091/ENSMUSG00000029465/ENSMUSG00000033940/ENSMUSG00000026360/ENSMUSG00000055024/ENSMUSG00000073888/ENSMUSG00000036087/ENSMUSG00000003031/…	Trim27/Iqgap2/Smad3/Mapt/Nin/Map1b/Nrp1/Wdr1/Npm1/Wnt11/Actr3/Hras/Synpo/Sorbs3/Arpc3/Brk1/Rgs2/Ep300/Ccl27a/Slain2/Cdkn1b/Pxn/Arpc5l/Cttn/Pde4dip/F2rl1/Rhog/Gmfb/Clip1/Spag5/Ankrd53/Arpc2/Lmod1/Tsc1/Gpsm2/Itgb1bp1/Whamm/Pak1/Arhgef10/Rictor/Prkce/Tek/Pfn1/Rapgef3/Rps3/Fmn1/Arl2/Spire1/Arpc4/Mapre1/Prkcq/Arhgef10l/Mecp2/Wnt4/Sema5a/Pfn2/Cfl1/Coro1a/Cdc42ep3/Ap1ar/Arhgef15/Synpo2/Ranbp1/Dlg1/Gmfg/…	120	63	ENSMUSG00000021326/ENSMUSG00000021676/ENSMUSG00000021068/ENSMUSG00000052727/ENSMUSG00000005103/ENSMUSG00000057113/ENSMUSG00000026341/ENSMUSG00000025499/ENSMUSG00000029465/ENSMUSG00000033940/ENSMUSG00000026360/ENSMUSG00000073888/ENSMUSG00000036087/ENSMUSG00000026755/ENSMUSG00000031078/ENSMUSG00000021678/ENSMUSG00000073982/ENSMUSG00000062014/ENSMUSG00000002055/ENSMUSG00000014747/ENSMUSG00000006304/…	57	ENSMUSG00000032402/ENSMUSG00000018411/ENSMUSG00000025810/ENSMUSG00000015957/ENSMUSG00000043079/ENSMUSG00000022091/ENSMUSG00000055024/ENSMUSG00000003031/ENSMUSG00000029528/ENSMUSG00000038170/ENSMUSG00000049550/ENSMUSG00000048096/ENSMUSG00000026812/ENSMUSG00000071176/ENSMUSG00000050310/ENSMUSG00000045038/ENSMUSG00000006386/ENSMUSG00000022469/ENSMUSG00000024533/ENSMUSG00000026778/ENSMUSG00000040964/…
BP	GO:0005975	carbohydrate metabolic process	261/7533	484/16156	0.000646134	0.0180353	ENSMUSG00000027227/ENSMUSG00000001642/ENSMUSG00000025059/ENSMUSG00000033350/ENSMUSG00000034780/ENSMUSG00000026435/ENSMUSG00000033849/ENSMUSG00000026459/ENSMUSG00000011382/ENSMUSG00000035232/ENSMUSG00000022490/ENSMUSG00000068917/ENSMUSG00000026827/ENSMUSG00000028692/ENSMUSG00000031749/ENSMUSG00000024892/ENSMUSG00000045994/ENSMUSG00000033307/ENSMUSG00000053436/ENSMUSG00000028961/ENSMUSG00000042717/…	Sord/Akr1b3/Gk/Chst2/B3galt1/Slc45a3/B3galt2/Myog/Dhdh/Pdk3/Ppp1r1a/Clk2/Gpd2/Akr1a1/St3gal2/Pcx/B3gat1/Mif/Mapk14/Pgd/Ppp1r3a/Epm2a/Egf/Pth/Atf3/Pygm/Nans/Bpgm/Adk/B4galt6/Hexa/St6galnac4/Pmm1/Stk40/Actn3/C1qtnf3/Hk2/Slc3a2/Mlxip/Nln/Per2/Synj2/Pfkfb4/Acacb/Hdac4/Ganc/Pgls/Mlec/Stbd1/Fabp5/Ncoa2/C1qtnf1/Klb/Trp53/Idnk/St3gal5/Galnt1/Rgn/Galnt15/Gsk3b/Prkaa2/Man2a1/Pgm2/Gfpt1/Inpp5a/Bad/Otogl/Slc…	261	104	ENSMUSG00000027227/ENSMUSG00000001642/ENSMUSG00000025059/ENSMUSG00000033350/ENSMUSG00000034780/ENSMUSG00000026435/ENSMUSG00000033849/ENSMUSG00000026459/ENSMUSG00000035232/ENSMUSG00000068917/ENSMUSG00000028692/ENSMUSG00000045994/ENSMUSG00000033307/ENSMUSG00000028961/ENSMUSG00000059077/ENSMUSG00000026628/ENSMUSG00000028334/ENSMUSG00000056124/ENSMUSG00000025232/ENSMUSG00000079442/ENSMUSG00000022474/…	157	ENSMUSG00000011382/ENSMUSG00000022490/ENSMUSG00000026827/ENSMUSG00000031749/ENSMUSG00000024892/ENSMUSG00000053436/ENSMUSG00000042717/ENSMUSG00000055493/ENSMUSG00000028017/ENSMUSG00000032648/ENSMUSG00000038871/ENSMUSG00000039197/ENSMUSG00000042608/ENSMUSG00000006457/ENSMUSG00000000628/ENSMUSG00000038342/ENSMUSG00000055866/ENSMUSG00000023805/ENSMUSG00000025648/ENSMUSG00000042010/ENSMUSG00000026313/…
BP	GO:0060412	ventricular septum morphogenesis	28/7533	38/16156	0.000646758	0.0180353	ENSMUSG00000049577/ENSMUSG00000050288/ENSMUSG00000015957/ENSMUSG00000026923/ENSMUSG00000021067/ENSMUSG00000076431/ENSMUSG00000032440/ENSMUSG00000048616/ENSMUSG00000024515/ENSMUSG00000030201/ENSMUSG00000026836/ENSMUSG00000022528/ENSMUSG00000063632/ENSMUSG00000031987/ENSMUSG00000028023/ENSMUSG00000018604/ENSMUSG00000032744/ENSMUSG00000021835/ENSMUSG00000008090/ENSMUSG00000067336/ENSMUSG00000044674/…	Zfpm1/Fzd2/Wnt11/Notch1/Sav1/Sox4/Tgfbr2/Nog/Smad4/Lrp6/Acvr1/Hes1/Sox11/Egln1/Pitx2/Tbx3/Heyl/Bmp4/Fgfrl1/Bmpr2/Fzd1/Id2/Prox1/Rbm15/Tgfbr1/Wnt5a/Tgfb2/Zfpm2	28	12	ENSMUSG00000049577/ENSMUSG00000050288/ENSMUSG00000076431/ENSMUSG00000026836/ENSMUSG00000063632/ENSMUSG00000028023/ENSMUSG00000008090/ENSMUSG00000044674/ENSMUSG00000020644/ENSMUSG00000010175/ENSMUSG00000021994/ENSMUSG00000022306	16	ENSMUSG00000015957/ENSMUSG00000026923/ENSMUSG00000021067/ENSMUSG00000032440/ENSMUSG00000048616/ENSMUSG00000024515/ENSMUSG00000030201/ENSMUSG00000022528/ENSMUSG00000031987/ENSMUSG00000018604/ENSMUSG00000032744/ENSMUSG00000021835/ENSMUSG00000067336/ENSMUSG00000048109/ENSMUSG00000007613/ENSMUSG00000039239
BP	GO:0046034	ATP metabolic process	121/7533	209/16156	0.000653553	0.0181384	ENSMUSG00000020908/ENSMUSG00000026459/ENSMUSG00000041736/ENSMUSG00000001750/ENSMUSG00000033307/ENSMUSG00000048482/ENSMUSG00000055775/ENSMUSG00000038871/ENSMUSG00000015656/ENSMUSG00000025854/ENSMUSG00000006457/ENSMUSG00000000628/ENSMUSG00000059534/ENSMUSG00000024248/ENSMUSG00000026313/ENSMUSG00000028756/ENSMUSG00000026496/ENSMUSG00000059552/ENSMUSG00000054428/ENSMUSG00000026819/ENSMUSG00000028518/…	Myh3/Myog/Tspo/Tcirg1/Mif/Bdnf/Myh8/Bpgm/Hspa8/Fam20c/Actn3/Hk2/Uqcr10/Cox7a2l/Hdac4/Pink1/Parp1/Trp53/Atpif1/Slc25a25/Prkaa2/Bad/Ak2/Clpx/mt-Atp8/Uqcrb/Hk1/Uqcrh/Gck/Igf1/Uqcc3/Pfkp/Fxn/mt-Nd5/Atp5o/Guk1/Mecp2/Ndufaf1/Atp7a/Ncor1/Adpgk/Ndufv3/Tkfc/Coq9/Atp5l/Atp5g2/Gpd1/Cox7c/mt-Co1/Sdha/Ak4/Map2k1/Tigar/Cdk1/Ndufa7/Insr/Ogt/Atp5j2/Ndufs1/Mtch2/Dhtkd1/Cox8a/Eif6/Uqcrc1/Uqcrq/Atp5g1/Cox4i1/Cbfa2t…	121	68	ENSMUSG00000020908/ENSMUSG00000026459/ENSMUSG00000041736/ENSMUSG00000001750/ENSMUSG00000033307/ENSMUSG00000048482/ENSMUSG00000055775/ENSMUSG00000015656/ENSMUSG00000025854/ENSMUSG00000059534/ENSMUSG00000024248/ENSMUSG00000059552/ENSMUSG00000054428/ENSMUSG00000026819/ENSMUSG00000024959/ENSMUSG00000028792/ENSMUSG00000021520/ENSMUSG00000037012/ENSMUSG00000063882/ENSMUSG00000071654/ENSMUSG00000021196/…	53	ENSMUSG00000038871/ENSMUSG00000006457/ENSMUSG00000000628/ENSMUSG00000026313/ENSMUSG00000028756/ENSMUSG00000026496/ENSMUSG00000028518/ENSMUSG00000015357/ENSMUSG00000064356/ENSMUSG00000041798/ENSMUSG00000020053/ENSMUSG00000064367/ENSMUSG00000031393/ENSMUSG00000027305/ENSMUSG00000033792/ENSMUSG00000018501/ENSMUSG00000031782/ENSMUSG00000023019/ENSMUSG00000064351/ENSMUSG00000021577/ENSMUSG00000028527/…
BP	GO:0110053	regulation of actin filament organization	138/7533	242/16156	0.000689558	0.0190474	ENSMUSG00000021326/ENSMUSG00000021676/ENSMUSG00000032402/ENSMUSG00000033392/ENSMUSG00000028832/ENSMUSG00000025810/ENSMUSG00000079523/ENSMUSG00000089768/ENSMUSG00000040852/ENSMUSG00000028328/ENSMUSG00000005103/ENSMUSG00000015957/ENSMUSG00000026341/ENSMUSG00000043079/ENSMUSG00000022091/ENSMUSG00000032702/ENSMUSG00000029465/ENSMUSG00000033940/ENSMUSG00000037519/ENSMUSG00000031523/ENSMUSG00000029528/…	Trim27/Iqgap2/Smad3/Clasp2/Stmn1/Nrp1/Tmsb10/Tmsb15b1/Plekhh2/Tmod1/Wdr1/Wnt11/Actr3/Synpo/Sorbs3/Kank1/Arpc3/Brk1/Ppfia1/Dlc1/Pxn/Arpc5l/Tmod4/Cttn/Arhgap35/F2rl1/Rhog/Gmfb/Sptbn1/Arpc2/Lmod1/Tsc1/Shank3/S1pr1/Itgb1bp1/C9orf72/Whamm/Pak1/Sptb/Sptan1/Arhgef10/Rictor/Flna/Fhod3/Ssh2/Kank2/Prkce/Specc1l/Rock1/Kank3/Pfn1/Ppp1r9a/Rapgef3/Fmn1/Capza1/Spire1/Arpc4/Prkcq/Arhgef10l/Fhod1/Wnt4/Sema5a/Pfn2…	138	62	ENSMUSG00000021326/ENSMUSG00000021676/ENSMUSG00000033392/ENSMUSG00000028832/ENSMUSG00000079523/ENSMUSG00000089768/ENSMUSG00000040852/ENSMUSG00000005103/ENSMUSG00000026341/ENSMUSG00000029465/ENSMUSG00000033940/ENSMUSG00000026755/ENSMUSG00000031078/ENSMUSG00000021678/ENSMUSG00000073982/ENSMUSG00000062014/ENSMUSG00000006304/ENSMUSG00000062352/ENSMUSG00000028300/ENSMUSG00000045795/ENSMUSG00000030774/…	76	ENSMUSG00000032402/ENSMUSG00000025810/ENSMUSG00000028328/ENSMUSG00000015957/ENSMUSG00000043079/ENSMUSG00000022091/ENSMUSG00000032702/ENSMUSG00000037519/ENSMUSG00000031523/ENSMUSG00000029528/ENSMUSG00000005628/ENSMUSG00000058230/ENSMUSG00000020315/ENSMUSG00000048096/ENSMUSG00000026812/ENSMUSG00000022623/ENSMUSG00000045092/ENSMUSG00000021061/ENSMUSG00000057738/ENSMUSG00000071176/ENSMUSG00000050310/…
BP	GO:0006091	generation of precursor metabolites and energy	179/7533	322/16156	0.000695512	0.0190935	ENSMUSG00000032122/ENSMUSG00000026833/ENSMUSG00000003623/ENSMUSG00000026459/ENSMUSG00000022490/ENSMUSG00000033307/ENSMUSG00000042717/ENSMUSG00000048482/ENSMUSG00000055493/ENSMUSG00000056492/ENSMUSG00000059077/ENSMUSG00000022186/ENSMUSG00000032648/ENSMUSG00000038871/ENSMUSG00000042608/ENSMUSG00000006457/ENSMUSG00000000628/ENSMUSG00000059534/ENSMUSG00000003873/ENSMUSG00000055866/ENSMUSG00000024248/…	Slc37a2/Olfm1/Crot/Myog/Ppp1r1a/Mif/Ppp1r3a/Bdnf/Epm2a/Adgrf5/Pth/Oxct1/Pygm/Bpgm/Stk40/Actn3/Hk2/Uqcr10/Bax/Per2/Cox7a2l/Hdac4/Pink1/Stbd1/Trp53/Mt3/Slc25a25/Bnip3/Cat/Gsk3b/Prkaa2/Nr4a3/Pgm2/Gfpt1/Slc37a4/Nfatc3/Ndufs4/Ppp1cb/Adsl/Epm2aip1/Uqcrb/Hk1/Sirt3/Phka1/Uqcrh/Ucn/Irs2/Gck/Igf1/Uqcc3/Irs1/Rb1cc1/Pfkp/Fxn/Chchd4/Fastkd1/Ppp1ca/mt-Nd5/Gaa/Mtfr1/Atp5o/Nop53/Cyb561/Ndufaf2/Dgat1/Mecp2/Ndufaf…	179	79	ENSMUSG00000032122/ENSMUSG00000026833/ENSMUSG00000003623/ENSMUSG00000026459/ENSMUSG00000033307/ENSMUSG00000048482/ENSMUSG00000059077/ENSMUSG00000059534/ENSMUSG00000003873/ENSMUSG00000024248/ENSMUSG00000047963/ENSMUSG00000059552/ENSMUSG00000031760/ENSMUSG00000026819/ENSMUSG00000028341/ENSMUSG00000021764/ENSMUSG00000021520/ENSMUSG00000037012/ENSMUSG00000063882/ENSMUSG00000071654/ENSMUSG00000021196/…	100	ENSMUSG00000022490/ENSMUSG00000042717/ENSMUSG00000055493/ENSMUSG00000056492/ENSMUSG00000022186/ENSMUSG00000032648/ENSMUSG00000038871/ENSMUSG00000042608/ENSMUSG00000006457/ENSMUSG00000000628/ENSMUSG00000055866/ENSMUSG00000026313/ENSMUSG00000028756/ENSMUSG00000078566/ENSMUSG00000027187/ENSMUSG00000022812/ENSMUSG00000028518/ENSMUSG00000025791/ENSMUSG00000029992/ENSMUSG00000032114/ENSMUSG00000031902/…
BP	GO:0043500	muscle adaptation	63/7533	100/16156	0.000697746	0.0190935	ENSMUSG00000026418/ENSMUSG00000026459/ENSMUSG00000032402/ENSMUSG00000030087/ENSMUSG00000064179/ENSMUSG00000053819/ENSMUSG00000045875/ENSMUSG00000091898/ENSMUSG00000057530/ENSMUSG00000022358/ENSMUSG00000039197/ENSMUSG00000029467/ENSMUSG00000006457/ENSMUSG00000047419/ENSMUSG00000026360/ENSMUSG00000061603/ENSMUSG00000060261/ENSMUSG00000025220/ENSMUSG00000055024/ENSMUSG00000026496/ENSMUSG00000022812/…	Tnni1/Myog/Smad3/Klf15/Tnnt1/Camk2d/Adra1a/Tnnc1/Ece1/Fbxo32/Adk/Atp2a2/Actn3/Cmya5/Rgs2/Akap6/Gtf2i/Mgea5/Ep300/Parp1/Gsk3b/Nr4a3/Slc9a1/Lmna/Nfatc3/Cacna1s/Atp2b4/Agt/Pak1/Gatm/Akap13/Nol3/Smad4/Cyba/Igf1/Glrx3/Ddx39b/Mtor/Mtpn/Tcap/Gtf2ird1/Myod1/Nr3c1/Prkca/P2rx4/Errfi1/Trpc3/Trim63/Aif1/Myh7/Ptk2/Pin1/Cdk9/Ar/Trip10/Gtf2ird2/Lmcd1/Pde5a/Becn1/Edn1/Foxo1/Igfbp5/Cav3	63	27	ENSMUSG00000026418/ENSMUSG00000026459/ENSMUSG00000064179/ENSMUSG00000053819/ENSMUSG00000045875/ENSMUSG00000091898/ENSMUSG00000029467/ENSMUSG00000026360/ENSMUSG00000061603/ENSMUSG00000028341/ENSMUSG00000028854/ENSMUSG00000028063/ENSMUSG00000030774/ENSMUSG00000027199/ENSMUSG00000014776/ENSMUSG00000006519/ENSMUSG00000031068/ENSMUSG00000029840/ENSMUSG00000029470/ENSMUSG00000024397/ENSMUSG00000053093/…	36	ENSMUSG00000032402/ENSMUSG00000030087/ENSMUSG00000057530/ENSMUSG00000022358/ENSMUSG00000039197/ENSMUSG00000006457/ENSMUSG00000047419/ENSMUSG00000060261/ENSMUSG00000025220/ENSMUSG00000055024/ENSMUSG00000026496/ENSMUSG00000022812/ENSMUSG00000031902/ENSMUSG00000026407/ENSMUSG00000026463/ENSMUSG00000031980/ENSMUSG00000066406/ENSMUSG00000024515/ENSMUSG00000020053/ENSMUSG00000019432/ENSMUSG00000028991/…
BP	GO:0001701	in utero embryonic development	217/7533	397/16156	0.000702435	0.0191324	ENSMUSG00000032402/ENSMUSG00000041147/ENSMUSG00000000532/ENSMUSG00000024294/ENSMUSG00000026509/ENSMUSG00000054640/ENSMUSG00000032218/ENSMUSG00000036940/ENSMUSG00000027763/ENSMUSG00000066595/ENSMUSG00000021258/ENSMUSG00000058794/ENSMUSG00000024140/ENSMUSG00000051159/ENSMUSG00000022952/ENSMUSG00000011958/ENSMUSG00000027087/ENSMUSG00000024750/ENSMUSG00000024735/ENSMUSG00000031714/ENSMUSG00000021796/…	Smad3/Brca2/Acvr1b/Mib1/Capn2/Slc8a1/Ccnb2/Kdm1a/Mbnl1/Flvcr1/Ccnk/Nfe2/Epas1/Cited1/Runx1/Bnip2/Itgav/Zfand5/Prpf19/Gab1/Bmpr1a/Notch1/Speg/Sox6/Itgb1/Epn2/Brk1/Xrcc2/Dad1/Elf3/Tjp1/Mkl2/Trp53/Ascl2/Amd1/Prkcsh/Kidins220/Fgfr1/Grn/Mgat1/Pygo2/Ric8a/Man2a1/Btf3/Mecom/Eno1/Ctr9/Cers1/Tgfbr2/Sall4/Tfap2c/Spint2/Vegfa/Ncoa1/Sf3b6/Wdtc1/Ankrd11/Plcd3/Nog/Kmt2d/Usp9x/Rrp7a/Rxra/Stk3/Hcn4/Ubr3/Itga4/Pt…	217	83	ENSMUSG00000041147/ENSMUSG00000026509/ENSMUSG00000032218/ENSMUSG00000036940/ENSMUSG00000058794/ENSMUSG00000051159/ENSMUSG00000022952/ENSMUSG00000011958/ENSMUSG00000027087/ENSMUSG00000025809/ENSMUSG00000033940/ENSMUSG00000028933/ENSMUSG00000022174/ENSMUSG00000003051/ENSMUSG00000059552/ENSMUSG00000009248/ENSMUSG00000003402/ENSMUSG00000036333/ENSMUSG00000034708/ENSMUSG00000020346/ENSMUSG00000047824/…	134	ENSMUSG00000032402/ENSMUSG00000000532/ENSMUSG00000024294/ENSMUSG00000054640/ENSMUSG00000027763/ENSMUSG00000066595/ENSMUSG00000021258/ENSMUSG00000024140/ENSMUSG00000024750/ENSMUSG00000024735/ENSMUSG00000031714/ENSMUSG00000021796/ENSMUSG00000026923/ENSMUSG00000026207/ENSMUSG00000051910/ENSMUSG00000001036/ENSMUSG00000030516/ENSMUSG00000009569/ENSMUSG00000075232/ENSMUSG00000031565/ENSMUSG00000024085/…
BP	GO:0060411	cardiac septum morphogenesis	43/7533	64/16156	0.00070962	0.0192386	ENSMUSG00000049577/ENSMUSG00000050288/ENSMUSG00000025810/ENSMUSG00000015957/ENSMUSG00000021796/ENSMUSG00000026923/ENSMUSG00000059552/ENSMUSG00000021067/ENSMUSG00000076431/ENSMUSG00000036867/ENSMUSG00000032440/ENSMUSG00000048616/ENSMUSG00000024515/ENSMUSG00000030201/ENSMUSG00000032179/ENSMUSG00000026836/ENSMUSG00000025969/ENSMUSG00000022528/ENSMUSG00000063632/ENSMUSG00000031987/ENSMUSG00000028023/…	Zfpm1/Fzd2/Nrp1/Wnt11/Bmpr1a/Notch1/Trp53/Sav1/Sox4/Smad6/Tgfbr2/Nog/Smad4/Lrp6/Bmp5/Acvr1/Nrp2/Hes1/Sox11/Egln1/Pitx2/Smo/Tbx3/Eng/Heyl/Dhrs3/Bmp4/Fgfrl1/Bmpr2/Fzd1/Id2/Msx2/Mdm2/Rarb/Prox1/Notch2/Rbm15/Jag1/Tgfbr1/Wnt5a/Tgfb2/Zfpm2/Sema3c	43	16	ENSMUSG00000049577/ENSMUSG00000050288/ENSMUSG00000059552/ENSMUSG00000076431/ENSMUSG00000026836/ENSMUSG00000063632/ENSMUSG00000028023/ENSMUSG00000066026/ENSMUSG00000008090/ENSMUSG00000044674/ENSMUSG00000020644/ENSMUSG00000021469/ENSMUSG00000020184/ENSMUSG00000010175/ENSMUSG00000021994/ENSMUSG00000022306	27	ENSMUSG00000025810/ENSMUSG00000015957/ENSMUSG00000021796/ENSMUSG00000026923/ENSMUSG00000021067/ENSMUSG00000036867/ENSMUSG00000032440/ENSMUSG00000048616/ENSMUSG00000024515/ENSMUSG00000030201/ENSMUSG00000032179/ENSMUSG00000025969/ENSMUSG00000022528/ENSMUSG00000031987/ENSMUSG00000001761/ENSMUSG00000018604/ENSMUSG00000026814/ENSMUSG00000032744/ENSMUSG00000021835/ENSMUSG00000067336/ENSMUSG00000017491/…
BP	GO:0001936	regulation of endothelial cell proliferation	70/7533	113/16156	0.000727557	0.019634	ENSMUSG00000021702/ENSMUSG00000000440/ENSMUSG00000054717/ENSMUSG00000037225/ENSMUSG00000029648/ENSMUSG00000052684/ENSMUSG00000039004/ENSMUSG00000026078/ENSMUSG00000024066/ENSMUSG00000033960/ENSMUSG00000031565/ENSMUSG00000054428/ENSMUSG00000000058/ENSMUSG00000027852/ENSMUSG00000023951/ENSMUSG00000021576/ENSMUSG00000020357/ENSMUSG00000050310/ENSMUSG00000033278/ENSMUSG00000006519/ENSMUSG00000006386/…	Thbs4/Pparg/Hmgb2/Fgf2/Flt1/Jun/Bmp6/Pdcl3/Xdh/Jcad/Fgfr1/Atpif1/Cav2/Nras/Vegfa/Pdcd6/Flt4/Rictor/Ptprm/Cyba/Tek/Stat5a/Vash1/Vegfc/Vegfd/Agtr1a/Cxcl12/Apoe/Sema5a/Dll4/Vash2/Plxnb3/Kdr/Rgcc/Aggf1/Mtor/Ccl2/Cav1/Tnmd/Eng/Aimp1/Bmp4/Sulf1/Bmpr2/Prkca/Akt3/Akt1/Apoh/Atoh8/Mydgf/Thbs1/Aldh1a2/Pdcd10/Ppp1r16b/Acvrl1/Sirt1/Prox1/Gja1/Nf1/Sp1/Tgfbr1/Wnt5a/Nrarp/Vegfb/Lrg1/Prkd2/Nr2f2/Ngfr/Nr4a1/Zfp580	70	25	ENSMUSG00000021702/ENSMUSG00000000440/ENSMUSG00000054717/ENSMUSG00000026078/ENSMUSG00000054428/ENSMUSG00000027852/ENSMUSG00000021576/ENSMUSG00000006519/ENSMUSG00000031520/ENSMUSG00000002985/ENSMUSG00000022231/ENSMUSG00000037568/ENSMUSG00000021681/ENSMUSG00000035385/ENSMUSG00000028029/ENSMUSG00000001729/ENSMUSG00000000049/ENSMUSG00000019579/ENSMUSG00000040152/ENSMUSG00000013584/ENSMUSG00000027835/…	45	ENSMUSG00000037225/ENSMUSG00000029648/ENSMUSG00000052684/ENSMUSG00000039004/ENSMUSG00000024066/ENSMUSG00000033960/ENSMUSG00000031565/ENSMUSG00000000058/ENSMUSG00000023951/ENSMUSG00000020357/ENSMUSG00000050310/ENSMUSG00000033278/ENSMUSG00000006386/ENSMUSG00000004043/ENSMUSG00000021256/ENSMUSG00000031380/ENSMUSG00000049115/ENSMUSG00000061353/ENSMUSG00000027314/ENSMUSG00000031385/ENSMUSG00000062960/…
BP	GO:0032870	cellular response to hormone stimulus	256/7533	475/16156	0.000756488	0.0202283	ENSMUSG00000020919/ENSMUSG00000042626/ENSMUSG00000019768/ENSMUSG00000030671/ENSMUSG00000032009/ENSMUSG00000055737/ENSMUSG00000022510/ENSMUSG00000047343/ENSMUSG00000027712/ENSMUSG00000026459/ENSMUSG00000026480/ENSMUSG00000034353/ENSMUSG00000030087/ENSMUSG00000019970/ENSMUSG00000052504/ENSMUSG00000033161/ENSMUSG00000061322/ENSMUSG00000033863/ENSMUSG00000000440/ENSMUSG00000054115/ENSMUSG00000048482/…	Stat5b/Shc1/Esr1/Pde3b/Sesn3/Ghr/Trp63/Mettl21c/Anxa5/Myog/Ncf2/Ramp1/Klf15/Sgk1/Epha3/Atp1a1/Dnaic1/Klf9/Pparg/Skp2/Bdnf/Eif4ebp1/Prmt2/Clock/Lpin1/Srebf1/Dennd4c/Tbc1d4/Jak2/Fbxo32/Efna5/Uri1/Sstr5/Foxo4/Jun/Strn3/Ywhah/Camk2a/Socs2/Notch1/Aqp1/Chrm3/Myo5a/Kank1/Prkcz/Phip/Rab10/Rhoq/Ep300/Parp1/Ncoa2/Agtr2/Ubr5/Pxn/Mt3/Fam210b/Calr/Ppard/Slc2a4/Pias2/Slc27a1/Gsk3b/Prkaa2/Nr4a3/Slc9a1/Zfp366/Cd…	256	98	ENSMUSG00000042626/ENSMUSG00000019768/ENSMUSG00000030671/ENSMUSG00000032009/ENSMUSG00000022510/ENSMUSG00000027712/ENSMUSG00000026459/ENSMUSG00000026480/ENSMUSG00000034353/ENSMUSG00000052504/ENSMUSG00000033161/ENSMUSG00000061322/ENSMUSG00000000440/ENSMUSG00000054115/ENSMUSG00000048482/ENSMUSG00000031490/ENSMUSG00000020230/ENSMUSG00000029238/ENSMUSG00000033083/ENSMUSG00000048915/ENSMUSG00000050824/…	158	ENSMUSG00000020919/ENSMUSG00000055737/ENSMUSG00000047343/ENSMUSG00000030087/ENSMUSG00000019970/ENSMUSG00000033863/ENSMUSG00000020593/ENSMUSG00000020538/ENSMUSG00000038024/ENSMUSG00000024789/ENSMUSG00000022358/ENSMUSG00000030421/ENSMUSG00000042903/ENSMUSG00000052684/ENSMUSG00000020954/ENSMUSG00000024617/ENSMUSG00000020027/ENSMUSG00000026923/ENSMUSG00000004655/ENSMUSG00000032702/ENSMUSG00000032253/…
BP	GO:0106027	neuron projection organization	53/7533	82/16156	0.000754839	0.0202283	ENSMUSG00000025885/ENSMUSG00000079037/ENSMUSG00000037855/ENSMUSG00000002489/ENSMUSG00000057897/ENSMUSG00000028273/ENSMUSG00000072964/ENSMUSG00000042589/ENSMUSG00000026341/ENSMUSG00000042453/ENSMUSG00000032537/ENSMUSG00000031012/ENSMUSG00000022892/ENSMUSG00000031078/ENSMUSG00000026959/ENSMUSG00000040265/ENSMUSG00000048895/ENSMUSG00000038084/ENSMUSG00000022623/ENSMUSG00000013663/ENSMUSG00000061751/…	Myo5b/Prnp/Zfp365/Tiam1/Camk2b/Pdlim5/Bhlhb9/Cux2/Actr3/Reln/Ephb1/Cask/App/Cttn/Grin1/Dnm3/Cdk5r1/Opa1/Shank3/Pten/Kalrn/Cdc42/Dlg4/Ppp1r9a/Dvl1/Grin2b/Apoe/Cdk5/Cfl1/Mfn1/Abl2/Insr/Caprin2/Actr2/Lrrk2/Ube3a/Srcin1/Atp1a3/Lzts3/Efna1/Fcgr2b/Pafah1b1/Igf1r/Vps35/Dtnbp1/Ephb3/Mtmr2/Sipa1l1/Arc/Stau2/Prmt3/Arhgap44/Zmynd8	53	30	ENSMUSG00000025885/ENSMUSG00000079037/ENSMUSG00000037855/ENSMUSG00000002489/ENSMUSG00000028273/ENSMUSG00000072964/ENSMUSG00000026341/ENSMUSG00000042453/ENSMUSG00000032537/ENSMUSG00000031012/ENSMUSG00000022892/ENSMUSG00000031078/ENSMUSG00000026959/ENSMUSG00000040265/ENSMUSG00000048895/ENSMUSG00000013663/ENSMUSG00000006699/ENSMUSG00000032827/ENSMUSG00000030209/ENSMUSG00000002985/ENSMUSG00000028969/…	23	ENSMUSG00000057897/ENSMUSG00000042589/ENSMUSG00000038084/ENSMUSG00000022623/ENSMUSG00000061751/ENSMUSG00000020886/ENSMUSG00000029071/ENSMUSG00000027668/ENSMUSG00000026596/ENSMUSG00000030309/ENSMUSG00000036273/ENSMUSG00000025326/ENSMUSG00000038453/ENSMUSG00000037703/ENSMUSG00000027954/ENSMUSG00000020745/ENSMUSG00000005533/ENSMUSG00000031696/ENSMUSG00000031918/ENSMUSG00000042700/ENSMUSG00000022602/…
BP	GO:0072089	stem cell proliferation	71/7533	115/16156	0.000766847	0.0204121	ENSMUSG00000064325/ENSMUSG00000050071/ENSMUSG00000047139/ENSMUSG00000054717/ENSMUSG00000048482/ENSMUSG00000036940/ENSMUSG00000035735/ENSMUSG00000058070/ENSMUSG00000024940/ENSMUSG00000006014/ENSMUSG00000026923/ENSMUSG00000049551/ENSMUSG00000040584/ENSMUSG00000020671/ENSMUSG00000037815/ENSMUSG00000028059/ENSMUSG00000059552/ENSMUSG00000000125/ENSMUSG00000031565/ENSMUSG00000019966/ENSMUSG00000027684/…	Hhip/Bex1/Cd24a/Hmgb2/Bdnf/Kdm1a/Dagla/Eml1/Ltbp3/Prg4/Notch1/Fzd9/Abcb1a/Rab10/Ctnna1/Arhgef2/Trp53/Wnt3/Fgfr1/Kitl/Mecom/Vegfa/Fgf13/Cx3cr1/Thpo/Vegfc/Atxn1l/Lrp6/Arih2/Babam1/Ptprc/Ace/Sox11/Hdac5/Cx3cl1/Smo/Tbx3/Lrrk2/Wnt2b/Setd1a/Kcna1/Znrf3/Frs2/Bmp4/Mapk8/Etv6/Sox2/Zfp335/Pafah1b1/Nf2/Daglb/Nkap/Pim1/Smarcd3/Nf1/Plxnb2/Sfrp2/N4bp2l2/Wnt5a/Dgcr8/Sox5/Hmga2/Rnf43/Ovol1/Ago3/Eif2ak2/Tgfb1/Doc…	71	26	ENSMUSG00000064325/ENSMUSG00000050071/ENSMUSG00000054717/ENSMUSG00000048482/ENSMUSG00000036940/ENSMUSG00000006014/ENSMUSG00000037815/ENSMUSG00000059552/ENSMUSG00000000125/ENSMUSG00000031137/ENSMUSG00000052336/ENSMUSG00000022847/ENSMUSG00000031520/ENSMUSG00000031820/ENSMUSG00000026395/ENSMUSG00000063632/ENSMUSG00000031778/ENSMUSG00000074637/ENSMUSG00000029655/ENSMUSG00000021994/ENSMUSG00000056758/…	45	ENSMUSG00000047139/ENSMUSG00000035735/ENSMUSG00000058070/ENSMUSG00000024940/ENSMUSG00000026923/ENSMUSG00000049551/ENSMUSG00000040584/ENSMUSG00000020671/ENSMUSG00000028059/ENSMUSG00000031565/ENSMUSG00000019966/ENSMUSG00000027684/ENSMUSG00000023951/ENSMUSG00000069895/ENSMUSG00000030201/ENSMUSG00000064145/ENSMUSG00000020681/ENSMUSG00000008855/ENSMUSG00000001761/ENSMUSG00000018604/ENSMUSG00000036273/…
BP	GO:0018209	peptidyl-serine modification	167/7533	299/16156	0.000773403	0.0204934	ENSMUSG00000030110/ENSMUSG00000027030/ENSMUSG00000035232/ENSMUSG00000024006/ENSMUSG00000057897/ENSMUSG00000019970/ENSMUSG00000027797/ENSMUSG00000053819/ENSMUSG00000021180/ENSMUSG00000033307/ENSMUSG00000053436/ENSMUSG00000035725/ENSMUSG00000044951/ENSMUSG00000048482/ENSMUSG00000042961/ENSMUSG00000027470/ENSMUSG00000029512/ENSMUSG00000034570/ENSMUSG00000024617/ENSMUSG00000029053/ENSMUSG00000020190/…	Ret/Stk39/Pdk3/Stk38/Camk2b/Sgk1/Dclk1/Camk2d/Rps6ka5/Mif/Mapk14/Prkx/Mylk4/Bdnf/Egflam/Mylk2/Ulk1/Inpp5j/Camk2a/Prkcz/Mknk2/Dmd/Bax/Hipk3/Gas6/Phip/Txn1/Chuk/Nlk/Pink1/App/Hipk2/Parp1/Rack1/Lmtk2/Mapk9/Galnt1/Galnt15/Camk2g/Prkch/Hpf1/Gsk3b/Rps6ka2/Cdk5r1/Smtnl1/Mknk1/Pde4d/Tgfbr2/Atp2b4/Vegfa/Agt/Cdc42/Eif4g1/Pskh1/Pak1/Hk1/Sbk1/Dapk3/Ttbk2/Rictor/Prkce/Plcl1/Ucn/Hipk4/Atm/Csnk1e/Tek/Rapgef3/Ns…	167	70	ENSMUSG00000030110/ENSMUSG00000027030/ENSMUSG00000035232/ENSMUSG00000024006/ENSMUSG00000027797/ENSMUSG00000053819/ENSMUSG00000033307/ENSMUSG00000035725/ENSMUSG00000048482/ENSMUSG00000029053/ENSMUSG00000020190/ENSMUSG00000003873/ENSMUSG00000031451/ENSMUSG00000028367/ENSMUSG00000025199/ENSMUSG00000017376/ENSMUSG00000022892/ENSMUSG00000020372/ENSMUSG00000038005/ENSMUSG00000048895/ENSMUSG00000027077/…	97	ENSMUSG00000057897/ENSMUSG00000019970/ENSMUSG00000021180/ENSMUSG00000053436/ENSMUSG00000044951/ENSMUSG00000042961/ENSMUSG00000027470/ENSMUSG00000029512/ENSMUSG00000034570/ENSMUSG00000024617/ENSMUSG00000045103/ENSMUSG00000027177/ENSMUSG00000032253/ENSMUSG00000028756/ENSMUSG00000061436/ENSMUSG00000026496/ENSMUSG00000038970/ENSMUSG00000020366/ENSMUSG00000000420/ENSMUSG00000021903/ENSMUSG00000021820/…
BP	GO:0030100	regulation of endocytosis	131/7533	229/16156	0.000782857	0.0205915	ENSMUSG00000022663/ENSMUSG00000017631/ENSMUSG00000022037/ENSMUSG00000050335/ENSMUSG00000052504/ENSMUSG00000000440/ENSMUSG00000024294/ENSMUSG00000032231/ENSMUSG00000028017/ENSMUSG00000024381/ENSMUSG00000014402/ENSMUSG00000015656/ENSMUSG00000027087/ENSMUSG00000022957/ENSMUSG00000031451/ENSMUSG00000032193/ENSMUSG00000025809/ENSMUSG00000055447/ENSMUSG00000001036/ENSMUSG00000025351/ENSMUSG00000030854/…	Atg3/Abr/Clu/Lgals3/Epha3/Pparg/Mib1/Anxa2/Egf/Bin1/Tsg101/Hspa8/Itgav/Itsn1/Gas6/Ldlr/Itgb1/Cd47/Epn2/Cd63/Ptpn5/Bicd1/Rack1/Snph/Snx3/Calr/Ldlrap1/Vamp8/F2rl1/Rabgef1/Pten/Vegfa/Myo18a/Cd151/Dlg4/Nedd4l/Rubcn/Ophn1/Grem1/Cyba/Ptx3/Rock1/Dock2/Ptpn1/Unc119/Ubqln2/Scarb1/Hip1/Fcer1g/Aak1/Ston1/Rab20/Scamp5/Hfe/Magi2/Mex3b/Rab4a/Dll1/Apoe/Rap1gap/Gata2/Vps28/Csk/Atxn2/Ap2m1/Btbd9/Sirpa/Mff/Pacsin3…	131	76	ENSMUSG00000022663/ENSMUSG00000017631/ENSMUSG00000050335/ENSMUSG00000052504/ENSMUSG00000000440/ENSMUSG00000032231/ENSMUSG00000024381/ENSMUSG00000014402/ENSMUSG00000015656/ENSMUSG00000027087/ENSMUSG00000031451/ENSMUSG00000025809/ENSMUSG00000055447/ENSMUSG00000025351/ENSMUSG00000030854/ENSMUSG00000003452/ENSMUSG00000020372/ENSMUSG00000019804/ENSMUSG00000003814/ENSMUSG00000037295/ENSMUSG00000050732/…	55	ENSMUSG00000022037/ENSMUSG00000024294/ENSMUSG00000028017/ENSMUSG00000022957/ENSMUSG00000032193/ENSMUSG00000001036/ENSMUSG00000027457/ENSMUSG00000025340/ENSMUSG00000023951/ENSMUSG00000020886/ENSMUSG00000035629/ENSMUSG00000024290/ENSMUSG00000050148/ENSMUSG00000037936/ENSMUSG00000039959/ENSMUSG00000057230/ENSMUSG00000033855/ENSMUSG00000041351/ENSMUSG00000015053/ENSMUSG00000042605/ENSMUSG00000027575/…
BP	GO:0045932	negative regulation of muscle contraction	23/7533	30/16156	0.000784136	0.0205915	ENSMUSG00000044447/ENSMUSG00000015950/ENSMUSG00000064179/ENSMUSG00000026360/ENSMUSG00000059588/ENSMUSG00000030730/ENSMUSG00000033910/ENSMUSG00000050730/ENSMUSG00000063142/ENSMUSG00000045730/ENSMUSG00000005611/ENSMUSG00000042677/ENSMUSG00000022982/ENSMUSG00000032487/ENSMUSG00000052920/ENSMUSG00000003161/ENSMUSG00000007097/ENSMUSG00000045318/ENSMUSG00000030669/ENSMUSG00000039942/ENSMUSG00000042429/…	Dock5/Ncf1/Tnnt1/Rgs2/Calcrl/Atp2a1/Gucy1a1/Arhgap42/Kcnma1/Adrb2/Mrvi1/Zc3h12a/Sod1/Ptgs2/Prkg1/Sri/Atp1a2/Adra2c/Calca/Ptger4/Adora1/Kcne3/Pde5a	23	13	ENSMUSG00000044447/ENSMUSG00000015950/ENSMUSG00000064179/ENSMUSG00000026360/ENSMUSG00000050730/ENSMUSG00000063142/ENSMUSG00000045730/ENSMUSG00000042677/ENSMUSG00000022982/ENSMUSG00000032487/ENSMUSG00000030669/ENSMUSG00000042429/ENSMUSG00000035165	10	ENSMUSG00000059588/ENSMUSG00000030730/ENSMUSG00000033910/ENSMUSG00000005611/ENSMUSG00000052920/ENSMUSG00000003161/ENSMUSG00000007097/ENSMUSG00000045318/ENSMUSG00000039942/ENSMUSG00000053965
BP	GO:1905037	autophagosome organization	59/7533	93/16156	0.000788766	0.0206206	ENSMUSG00000032118/ENSMUSG00000022663/ENSMUSG00000020634/ENSMUSG00000029512/ENSMUSG00000033124/ENSMUSG00000027244/ENSMUSG00000047260/ENSMUSG00000028756/ENSMUSG00000034354/ENSMUSG00000018567/ENSMUSG00000025949/ENSMUSG00000018547/ENSMUSG00000029518/ENSMUSG00000056121/ENSMUSG00000033382/ENSMUSG00000028300/ENSMUSG00000026737/ENSMUSG00000027602/ENSMUSG00000025907/ENSMUSG00000027879/ENSMUSG00000050148/…	Fez1/Atg3/Ubxn2a/Ulk1/Atg9a/Atg13/Emc6/Pink1/Mtmr3/Gabarap/Pikfyve/Pip4k2b/Rab35/Fez2/Trappc8/C9orf72/Pip4k2a/Map1lc3a/Rb1cc1/Sec22b/Ubqln2/Smcr8/Pik3c2a/Ulk2/Ulk3/Atp13a2/Stx12/Gabarapl1/Synpo2/Irgm2/Atg101/Mfn2/Nsfl1c/Pacs2/Trp53inp1/Lrrk2/Atg4b/Atg4c/Rab1b/Ift20/Lrsam1/Atg2a/Atg2b/Stx17/Atg14/Wipi1/Atg16l2/Rab7/Gabarapl2/Nprl2/Atg4a/Atg7/Pik3c2b/Gba/Phf23/Tbc1d12/Becn1/Atg5/Tbc1d14	59	27	ENSMUSG00000032118/ENSMUSG00000022663/ENSMUSG00000027244/ENSMUSG00000047260/ENSMUSG00000018567/ENSMUSG00000025949/ENSMUSG00000029518/ENSMUSG00000028300/ENSMUSG00000026737/ENSMUSG00000027602/ENSMUSG00000027879/ENSMUSG00000032308/ENSMUSG00000028879/ENSMUSG00000037204/ENSMUSG00000027455/ENSMUSG00000026280/ENSMUSG00000024870/ENSMUSG00000001105/ENSMUSG00000061455/ENSMUSG00000047767/ENSMUSG00000031950/…	32	ENSMUSG00000020634/ENSMUSG00000029512/ENSMUSG00000033124/ENSMUSG00000028756/ENSMUSG00000034354/ENSMUSG00000018547/ENSMUSG00000056121/ENSMUSG00000033382/ENSMUSG00000025907/ENSMUSG00000050148/ENSMUSG00000049323/ENSMUSG00000030660/ENSMUSG00000004798/ENSMUSG00000036622/ENSMUSG00000030161/ENSMUSG00000050315/ENSMUSG00000069874/ENSMUSG00000029020/ENSMUSG00000021143/ENSMUSG00000028211/ENSMUSG00000036273/…
BP	GO:0043401	steroid hormone mediated signaling pathway	87/7533	145/16156	0.000792837	0.0206349	ENSMUSG00000019768/ENSMUSG00000022510/ENSMUSG00000019970/ENSMUSG00000033863/ENSMUSG00000000440/ENSMUSG00000054115/ENSMUSG00000048482/ENSMUSG00000020230/ENSMUSG00000029238/ENSMUSG00000024789/ENSMUSG00000020954/ENSMUSG00000018965/ENSMUSG00000055024/ENSMUSG00000026496/ENSMUSG00000005886/ENSMUSG00000037487/ENSMUSG00000003814/ENSMUSG00000002250/ENSMUSG00000025423/ENSMUSG00000028341/ENSMUSG00000050919/…	Esr1/Trp63/Sgk1/Klf9/Pparg/Skp2/Bdnf/Prmt2/Clock/Jak2/Strn3/Ywhah/Ep300/Parp1/Ncoa2/Ubr5/Calr/Ppard/Pias2/Nr4a3/Zfp366/Carm1/Nr2c2/Ube2i/Ppargc1b/Kmt2d/Pak1/Esr2/Akap13/Rxra/Nr1d2/Cry2/Kank2/Thra/Med30/Igf1/Calcoco1/Med13/Arid1a/Crebrf/Cnot1/Thrap3/Rora/Rnf6/Ufl1/Uba5/Kdm5d/Ntrk2/Dnaja1/Med14/Rarg/Padi2/Nr2c1/Trim68/Rxrg/Ube3a/Kdm3a/Heyl/Nr1h3/Nr3c1/Bmp4/Ppara/Nr6a1/Per1/Nr3c2/Rhoa/Rxrb/Rarb/Ddx5…	87	29	ENSMUSG00000019768/ENSMUSG00000022510/ENSMUSG00000000440/ENSMUSG00000054115/ENSMUSG00000048482/ENSMUSG00000020230/ENSMUSG00000029238/ENSMUSG00000018965/ENSMUSG00000003814/ENSMUSG00000028341/ENSMUSG00000015120/ENSMUSG00000030774/ENSMUSG00000021055/ENSMUSG00000068742/ENSMUSG00000038622/ENSMUSG00000032557/ENSMUSG00000028410/ENSMUSG00000005897/ENSMUSG00000015843/ENSMUSG00000007815/ENSMUSG00000019782/…	58	ENSMUSG00000019970/ENSMUSG00000033863/ENSMUSG00000024789/ENSMUSG00000020954/ENSMUSG00000055024/ENSMUSG00000026496/ENSMUSG00000005886/ENSMUSG00000037487/ENSMUSG00000002250/ENSMUSG00000025423/ENSMUSG00000050919/ENSMUSG00000032185/ENSMUSG00000005893/ENSMUSG00000033871/ENSMUSG00000048154/ENSMUSG00000066406/ENSMUSG00000015846/ENSMUSG00000021775/ENSMUSG00000032194/ENSMUSG00000058756/ENSMUSG00000020053/…
BP	GO:2001233	regulation of apoptotic signaling pathway	206/7533	376/16156	0.000807367	0.0208518	ENSMUSG00000000552/ENSMUSG00000030110/ENSMUSG00000022510/ENSMUSG00000026223/ENSMUSG00000025151/ENSMUSG00000022037/ENSMUSG00000057897/ENSMUSG00000032402/ENSMUSG00000050335/ENSMUSG00000026027/ENSMUSG00000033307/ENSMUSG00000054717/ENSMUSG00000022419/ENSMUSG00000032534/ENSMUSG00000036940/ENSMUSG00000046223/ENSMUSG00000025932/ENSMUSG00000053192/ENSMUSG00000025810/ENSMUSG00000004951/ENSMUSG00000026628/…	Zfp385a/Ret/Trp63/Itm2c/Maged1/Clu/Camk2b/Smad3/Lgals3/Stradb/Mif/Hmgb2/Deptor/Cep63/Kdm1a/Plaur/Eya1/Mllt11/Nrp1/Hspb1/Atf3/Jak2/Cd74/Uri1/Itgav/Fgf10/Ackr3/Prdx2/Siah1a/Bax/Phip/Timp3/Pdia3/Ctnna1/Rps7/Pink1/Fas/Usp47/Parp1/Erp29/Agtr2/Rack1/Trp53/Mapk9/Fgfr1/Igbp1/Fadd/Cttn/Atpif1/Bnip3/Rpl26/Gsk3b/Gpx1/Stx4a/Lmna/Bad/Ei24/Opa1/Hsph1/Tmbim6/Pten/Vegfa/Agt/Gclc/Rrm2b/Herpud1/Nog/Bcap31/Bbc3/Dap…	206	127	ENSMUSG00000000552/ENSMUSG00000030110/ENSMUSG00000022510/ENSMUSG00000026223/ENSMUSG00000025151/ENSMUSG00000050335/ENSMUSG00000026027/ENSMUSG00000033307/ENSMUSG00000054717/ENSMUSG00000032534/ENSMUSG00000036940/ENSMUSG00000046223/ENSMUSG00000025932/ENSMUSG00000004951/ENSMUSG00000026628/ENSMUSG00000024610/ENSMUSG00000027087/ENSMUSG00000021732/ENSMUSG00000044337/ENSMUSG00000005161/ENSMUSG00000036840/…	79	ENSMUSG00000022037/ENSMUSG00000057897/ENSMUSG00000032402/ENSMUSG00000022419/ENSMUSG00000053192/ENSMUSG00000025810/ENSMUSG00000024789/ENSMUSG00000030421/ENSMUSG00000032253/ENSMUSG00000020044/ENSMUSG00000028756/ENSMUSG00000059263/ENSMUSG00000026496/ENSMUSG00000020366/ENSMUSG00000031565/ENSMUSG00000078566/ENSMUSG00000022812/ENSMUSG00000038084/ENSMUSG00000023951/ENSMUSG00000031980/ENSMUSG00000032350/…
BP	GO:0051188	cofactor biosynthetic process	119/7533	206/16156	0.000808292	0.0208518	ENSMUSG00000026459/ENSMUSG00000035232/ENSMUSG00000028692/ENSMUSG00000015950/ENSMUSG00000033307/ENSMUSG00000023861/ENSMUSG00000006344/ENSMUSG00000038871/ENSMUSG00000006457/ENSMUSG00000000628/ENSMUSG00000001755/ENSMUSG00000042010/ENSMUSG00000026313/ENSMUSG00000059552/ENSMUSG00000029056/ENSMUSG00000019804/ENSMUSG00000054428/ENSMUSG00000025270/ENSMUSG00000023070/ENSMUSG00000033610/ENSMUSG00000032456/…	Myog/Pdk3/Akr1a1/Ncf1/Mif/Mpc1/Ggt5/Bpgm/Actn3/Hk2/Coasy/Acacb/Hdac4/Trp53/Pank4/Snx3/Atpif1/Alas2/Rgn/Pank1/Nmnat3/Gphn/Prkaa2/Qdpr/Rsad1/Ppcs/Cyp1a1/Gclc/Sptb/Gcdh/Hk1/Coq5/Pdk4/Nmrk2/Pcbd1/Cyba/Cpox/Gck/Igf1/Pfkp/Fxn/Slc25a39/Rfk/Mpv17l/Pdk2/Nfe2l2/Nampt/Ncor1/Adpgk/Ppcdc/Acly/Tkfc/Coq9/Gpd1/Pdxk/Coq8b/Ppox/Pdk1/Coq8a/Coq10a/Sod2/Tigar/Mmachc/Insr/Ogt/Mtch2/Dhtkd1/Mat2a/Eif6/Cbfa2t3/Mocs2/Mocs…	119	52	ENSMUSG00000026459/ENSMUSG00000035232/ENSMUSG00000028692/ENSMUSG00000015950/ENSMUSG00000033307/ENSMUSG00000023861/ENSMUSG00000006344/ENSMUSG00000001755/ENSMUSG00000059552/ENSMUSG00000019804/ENSMUSG00000054428/ENSMUSG00000023070/ENSMUSG00000015806/ENSMUSG00000028636/ENSMUSG00000037012/ENSMUSG00000020098/ENSMUSG00000006519/ENSMUSG00000021196/ENSMUSG00000059363/ENSMUSG00000018677/ENSMUSG00000022679/…	67	ENSMUSG00000038871/ENSMUSG00000006457/ENSMUSG00000000628/ENSMUSG00000042010/ENSMUSG00000026313/ENSMUSG00000029056/ENSMUSG00000025270/ENSMUSG00000033610/ENSMUSG00000032456/ENSMUSG00000047454/ENSMUSG00000028518/ENSMUSG00000039096/ENSMUSG00000032315/ENSMUSG00000032350/ENSMUSG00000021061/ENSMUSG00000003809/ENSMUSG00000041733/ENSMUSG00000019577/ENSMUSG00000004939/ENSMUSG00000022742/ENSMUSG00000041798/…
BP	GO:0071456	cellular response to hypoxia	54/7533	84/16156	0.000818766	0.0209796	ENSMUSG00000035232/ENSMUSG00000024924/ENSMUSG00000031490/ENSMUSG00000024140/ENSMUSG00000079055/ENSMUSG00000025612/ENSMUSG00000026923/ENSMUSG00000004655/ENSMUSG00000028756/ENSMUSG00000059552/ENSMUSG00000006676/ENSMUSG00000002250/ENSMUSG00000018566/ENSMUSG00000078566/ENSMUSG00000028854/ENSMUSG00000023010/ENSMUSG00000013663/ENSMUSG00000023951/ENSMUSG00000028194/ENSMUSG00000036450/ENSMUSG00000014776/…	Pdk3/Vldlr/Eif4ebp1/Epas1/Slc8a3/Bach1/Notch1/Aqp1/Pink1/Trp53/Usp19/Ppard/Slc2a4/Bnip3/Slc9a1/Tmbim6/Pten/Vegfa/Ddah1/Hif1an/Nol3/Prkce/Chchd2/Adam8/Vhl/Nop53/Rora/Commd1/Nfe2l2/Cpeb1/Hyou1/Adrb2/Pdk1/Rgcc/Bnip3l/Map2k1/Tigar/Mtor/Tbl2/Ogt/P4hb/Oprd1/Cybb/Akt1/Myc/Ajuba/Higd1a/Sirt1/Gnb1/Rbpj/Fam162a/Cpeb2/Zfp36l1/Cbs	54	22	ENSMUSG00000035232/ENSMUSG00000031490/ENSMUSG00000059552/ENSMUSG00000028854/ENSMUSG00000023010/ENSMUSG00000013663/ENSMUSG00000014776/ENSMUSG00000070493/ENSMUSG00000025473/ENSMUSG00000033933/ENSMUSG00000041560/ENSMUSG00000051355/ENSMUSG00000032115/ENSMUSG00000045730/ENSMUSG00000005374/ENSMUSG00000025130/ENSMUSG00000015340/ENSMUSG00000001729/ENSMUSG00000038412/ENSMUSG00000029064/ENSMUSG00000003955/…	32	ENSMUSG00000024924/ENSMUSG00000024140/ENSMUSG00000079055/ENSMUSG00000025612/ENSMUSG00000026923/ENSMUSG00000004655/ENSMUSG00000028756/ENSMUSG00000006676/ENSMUSG00000002250/ENSMUSG00000018566/ENSMUSG00000078566/ENSMUSG00000023951/ENSMUSG00000028194/ENSMUSG00000036450/ENSMUSG00000045038/ENSMUSG00000032238/ENSMUSG00000015839/ENSMUSG00000025586/ENSMUSG00000006494/ENSMUSG00000022018/ENSMUSG00000022051/…
BP	GO:0001756	somitogenesis	40/7533	59/16156	0.000820413	0.0209796	ENSMUSG00000032402/ENSMUSG00000024294/ENSMUSG00000043154/ENSMUSG00000021796/ENSMUSG00000026923/ENSMUSG00000028933/ENSMUSG00000055024/ENSMUSG00000059552/ENSMUSG00000035923/ENSMUSG00000000142/ENSMUSG00000020173/ENSMUSG00000024515/ENSMUSG00000034218/ENSMUSG00000030201/ENSMUSG00000072945/ENSMUSG00000051747/ENSMUSG00000026640/ENSMUSG00000014773/ENSMUSG00000046020/ENSMUSG00000026383/ENSMUSG00000037369/…	Smad3/Mib1/Ppp2r3a/Bmpr1a/Notch1/Xrcc2/Ep300/Trp53/Myf6/Axin2/Cobl/Smad4/Atm/Lrp6/Ripply1/Ttn/Plxna2/Dll1/Pofut1/Epb41l5/Kdm6a/Tcap/Psen2/Myf5/Foxc1/Aldh1a2/Pax3/Meox2/Poglut1/Sfrp2/Kat2a/Sfrp1/Wnt5a/Nrarp/Rbpj/Tbx18/Med12/Sema3c/Nckap1/Lef1	40	10	ENSMUSG00000028933/ENSMUSG00000059552/ENSMUSG00000072945/ENSMUSG00000014773/ENSMUSG00000010609/ENSMUSG00000000435/ENSMUSG00000013584/ENSMUSG00000021994/ENSMUSG00000032419/ENSMUSG00000027985	30	ENSMUSG00000032402/ENSMUSG00000024294/ENSMUSG00000043154/ENSMUSG00000021796/ENSMUSG00000026923/ENSMUSG00000055024/ENSMUSG00000035923/ENSMUSG00000000142/ENSMUSG00000020173/ENSMUSG00000024515/ENSMUSG00000034218/ENSMUSG00000030201/ENSMUSG00000051747/ENSMUSG00000026640/ENSMUSG00000046020/ENSMUSG00000026383/ENSMUSG00000037369/ENSMUSG00000007877/ENSMUSG00000050295/ENSMUSG00000004872/ENSMUSG00000036144/…
BP	GO:0010976	positive regulation of neuron projection development	175/7533	315/16156	0.000824075	0.0209817	ENSMUSG00000024803/ENSMUSG00000023328/ENSMUSG00000030110/ENSMUSG00000032118/ENSMUSG00000025885/ENSMUSG00000031292/ENSMUSG00000002489/ENSMUSG00000024924/ENSMUSG00000057897/ENSMUSG00000049791/ENSMUSG00000018411/ENSMUSG00000019970/ENSMUSG00000021068/ENSMUSG00000026249/ENSMUSG00000052504/ENSMUSG00000036832/ENSMUSG00000052727/ENSMUSG00000033307/ENSMUSG00000047139/ENSMUSG00000048482/ENSMUSG00000036940/…	Ankrd1/Ache/Ret/Fez1/Myo5b/Cdkl5/Tiam1/Vldlr/Camk2b/Fzd4/Mapt/Sgk1/Nin/Serpine2/Epha3/Lpar3/Map1b/Mif/Cd24a/Bdnf/Kdm1a/Fbxo31/Nrp1/Hspb1/Tenm3/Efna5/Pcp4/Bhlhb9/Syt17/Itsn1/Cux2/Actr3/Islr2/Trim67/Reln/Trpv2/Syt3/Dmd/Cask/Zfyve27/Mapk6/Rgma/Itgb1/Cpeb3/Ptpn5/Ep300/Tubb2b/Sema4d/Snx3/Wnt3/Kidins220/Fgfr1/Dynlt1b/Grn/Pias2/Arhgap35/Ankrd27/Gsk3b/Stk25/Metrn/Hspa5/Rims1/Opa1/Tbc1d24/Shank3/Vegfa/Kal…	175	81	ENSMUSG00000024803/ENSMUSG00000023328/ENSMUSG00000030110/ENSMUSG00000032118/ENSMUSG00000025885/ENSMUSG00000031292/ENSMUSG00000002489/ENSMUSG00000021068/ENSMUSG00000052504/ENSMUSG00000036832/ENSMUSG00000052727/ENSMUSG00000033307/ENSMUSG00000048482/ENSMUSG00000036940/ENSMUSG00000004951/ENSMUSG00000048915/ENSMUSG00000090223/ENSMUSG00000072964/ENSMUSG00000058420/ENSMUSG00000026341/ENSMUSG00000051243/…	94	ENSMUSG00000024924/ENSMUSG00000057897/ENSMUSG00000049791/ENSMUSG00000018411/ENSMUSG00000019970/ENSMUSG00000026249/ENSMUSG00000047139/ENSMUSG00000052934/ENSMUSG00000025810/ENSMUSG00000031561/ENSMUSG00000022957/ENSMUSG00000042589/ENSMUSG00000030731/ENSMUSG00000045103/ENSMUSG00000070509/ENSMUSG00000039652/ENSMUSG00000055024/ENSMUSG00000021451/ENSMUSG00000031565/ENSMUSG00000025423/ENSMUSG00000058230/…
BP	GO:0006937	regulation of muscle contraction	80/7533	132/16156	0.000829331	0.0210241	ENSMUSG00000026418/ENSMUSG00000044447/ENSMUSG00000042626/ENSMUSG00000001552/ENSMUSG00000015950/ENSMUSG00000064179/ENSMUSG00000033161/ENSMUSG00000045875/ENSMUSG00000054640/ENSMUSG00000091898/ENSMUSG00000026414/ENSMUSG00000027470/ENSMUSG00000029467/ENSMUSG00000079055/ENSMUSG00000006457/ENSMUSG00000046159/ENSMUSG00000045103/ENSMUSG00000026313/ENSMUSG00000048376/ENSMUSG00000026360/ENSMUSG00000061603/…	Tnni1/Dock5/Shc1/Jup/Ncf1/Tnnt1/Atp1a1/Adra1a/Slc8a1/Tnnc1/Tnnt2/Mylk2/Atp2a2/Slc8a3/Actn3/Chrm3/Dmd/Hdac4/F2r/Rgs2/Akap6/Ryr1/Calcrl/Ctnna3/Cttn/Slc9a1/Atp2a1/Pde4b/Pde4d/Fgf13/Gucy1a1/Hcn4/Flna/Arhgap42/Ucn/Sumo1/Nmu/Kcnma1/Ehd3/Dlg1/Adrb2/Cacna1c/Map2k1/Myl3/Cald1/Mrvi1/Cav1/Kcna1/Casq1/Zc3h12a/Sod1/Ank2/Ptgs2/Prkg1/Pawr/Agrn/Prkca/Fxyd1/P2rx4/Sri/Scn5a/Rhoa/Myh7/Atp1a2/Adra2c/Casq2/Calca/Smtn…	80	39	ENSMUSG00000026418/ENSMUSG00000044447/ENSMUSG00000042626/ENSMUSG00000001552/ENSMUSG00000015950/ENSMUSG00000064179/ENSMUSG00000033161/ENSMUSG00000045875/ENSMUSG00000091898/ENSMUSG00000026414/ENSMUSG00000029467/ENSMUSG00000046159/ENSMUSG00000048376/ENSMUSG00000026360/ENSMUSG00000061603/ENSMUSG00000031078/ENSMUSG00000028854/ENSMUSG00000031137/ENSMUSG00000050730/ENSMUSG00000026021/ENSMUSG00000029236/…	41	ENSMUSG00000054640/ENSMUSG00000027470/ENSMUSG00000079055/ENSMUSG00000006457/ENSMUSG00000045103/ENSMUSG00000026313/ENSMUSG00000030592/ENSMUSG00000059588/ENSMUSG00000060843/ENSMUSG00000030730/ENSMUSG00000028525/ENSMUSG00000021699/ENSMUSG00000033910/ENSMUSG00000032338/ENSMUSG00000031328/ENSMUSG00000038676/ENSMUSG00000022770/ENSMUSG00000051331/ENSMUSG00000004936/ENSMUSG00000059741/ENSMUSG00000029761/…
BP	GO:0003158	endothelium development	66/7533	106/16156	0.000836788	0.0211217	ENSMUSG00000052397/ENSMUSG00000025993/ENSMUSG00000018377/ENSMUSG00000021636/ENSMUSG00000026923/ENSMUSG00000045103/ENSMUSG00000039004/ENSMUSG00000024066/ENSMUSG00000061393/ENSMUSG00000030516/ENSMUSG00000024238/ENSMUSG00000021678/ENSMUSG00000063856/ENSMUSG00000023951/ENSMUSG00000031980/ENSMUSG00000003154/ENSMUSG00000031871/ENSMUSG00000024515/ENSMUSG00000038203/ENSMUSG00000036585/ENSMUSG00000024290/…	Ezr/Slc40a1/Vezf1/Marveld2/Notch1/Dmd/Bmp6/Xdh/Acvr2b/Tjp1/Zeb1/F2rl1/Gpx1/Vegfa/Agt/Foxj2/Cdh5/Smad4/Hoxa13/Fgf1/Rock1/Heg1/Rapgef3/Vhl/Pbrm1/Myd88/S1pr3/Col18a1/Dll1/Rap1b/Acvr1/Afdn/Rdx/Cxcl10/Stard13/Dll4/Kdr/Pecam1/Notch4/Tnmd/Eng/Pdpn/Tjp2/Rapgef2/Bmp4/Bmpr2/Icam1/Cldn1/Atoh8/Plod3/Rhoa/Cul7/Tnfrsf1a/Csnk2b/Ppp1r16b/Acvrl1/Prox1/Jag1/Tgfbr1/Rbpj/Rock2/Cxcr4/Rhob/Met/Nr2f2/Add1	66	21	ENSMUSG00000052397/ENSMUSG00000025993/ENSMUSG00000021636/ENSMUSG00000021678/ENSMUSG00000063856/ENSMUSG00000033933/ENSMUSG00000032508/ENSMUSG00000014773/ENSMUSG00000052681/ENSMUSG00000026836/ENSMUSG00000034855/ENSMUSG00000028583/ENSMUSG00000024812/ENSMUSG00000037405/ENSMUSG00000004846/ENSMUSG00000007815/ENSMUSG00000038545/ENSMUSG00000024387/ENSMUSG00000010175/ENSMUSG00000009376/ENSMUSG00000029106	45	ENSMUSG00000018377/ENSMUSG00000026923/ENSMUSG00000045103/ENSMUSG00000039004/ENSMUSG00000024066/ENSMUSG00000061393/ENSMUSG00000030516/ENSMUSG00000024238/ENSMUSG00000023951/ENSMUSG00000031980/ENSMUSG00000003154/ENSMUSG00000031871/ENSMUSG00000024515/ENSMUSG00000038203/ENSMUSG00000036585/ENSMUSG00000024290/ENSMUSG00000075254/ENSMUSG00000022469/ENSMUSG00000042323/ENSMUSG00000067586/ENSMUSG00000001435/…
BP	GO:0000028	ribosomal small subunit assembly	16/7533	19/16156	0.000854974	0.0214881	ENSMUSG00000024608/ENSMUSG00000036781/ENSMUSG00000018040/ENSMUSG00000067288/ENSMUSG00000040952/ENSMUSG00000063457/ENSMUSG00000012848/ENSMUSG00000032518/ENSMUSG00000009927/ENSMUSG00000061787/ENSMUSG00000090733/ENSMUSG00000020832/ENSMUSG00000030611/ENSMUSG00000046756/ENSMUSG00000032834/ENSMUSG00000057322	Rps14/Rps27l/Rrp7a/Rps28/Rps19/Rps15/Rps5/Rpsa/Rps25/Rps17/Rps27/Eral1/Mrps11/Mrps7/Pwp2/Rpl38	16	14	ENSMUSG00000024608/ENSMUSG00000036781/ENSMUSG00000018040/ENSMUSG00000067288/ENSMUSG00000040952/ENSMUSG00000063457/ENSMUSG00000012848/ENSMUSG00000032518/ENSMUSG00000009927/ENSMUSG00000061787/ENSMUSG00000090733/ENSMUSG00000030611/ENSMUSG00000046756/ENSMUSG00000057322	2	ENSMUSG00000020832/ENSMUSG00000032834
BP	GO:0048193	Golgi vesicle transport	138/7533	243/16156	0.000868062	0.0217238	ENSMUSG00000014748/ENSMUSG00000073678/ENSMUSG00000029763/ENSMUSG00000041891/ENSMUSG00000035354/ENSMUSG00000051984/ENSMUSG00000039763/ENSMUSG00000060992/ENSMUSG00000042589/ENSMUSG00000020440/ENSMUSG00000034593/ENSMUSG00000038949/ENSMUSG00000020671/ENSMUSG00000036391/ENSMUSG00000025607/ENSMUSG00000061313/ENSMUSG00000038844/ENSMUSG00000029616/ENSMUSG00000020372/ENSMUSG00000027742/ENSMUSG00000021124/…	Tex261/Pgap1/Exoc4/Lman1/Uvrag/Sec31b/Dnajc28/Copz1/Cux2/Arf5/Myo5a/Cnst/Rab10/Sec24a/Copg2/Ddhd2/Kif16b/Erp29/Rack1/Cog6/Vti1b/Vps29/Trappc2l/Kif13a/Exoc6/Rab35/Tbc1d20/Sptbn1/Sorl1/Tmed3/Trappc4/Trappc8/Krt18/Pkdcc/Myo18a/Rab6b/Pdcd6/Bcap31/Whamm/Cep19/Dopey2/Stxbp6/Golga2/Arf4/Rab8a/Vapb/Lamp1/Trappc1/Sec22b/Chic2/Eps15/Spire1/Creb3l2/Optn/Trappc6a/Rab13/Vti1a/Arfgap3/Cnih4/Commd1/Sort1/Ehd3/U…	138	79	ENSMUSG00000014748/ENSMUSG00000073678/ENSMUSG00000029763/ENSMUSG00000041891/ENSMUSG00000035354/ENSMUSG00000060992/ENSMUSG00000020440/ENSMUSG00000034593/ENSMUSG00000025607/ENSMUSG00000061313/ENSMUSG00000029616/ENSMUSG00000020372/ENSMUSG00000021124/ENSMUSG00000029462/ENSMUSG00000015013/ENSMUSG00000029518/ENSMUSG00000027465/ENSMUSG00000032353/ENSMUSG00000032112/ENSMUSG00000023043/ENSMUSG00000000631/…	59	ENSMUSG00000051984/ENSMUSG00000039763/ENSMUSG00000042589/ENSMUSG00000038949/ENSMUSG00000020671/ENSMUSG00000036391/ENSMUSG00000038844/ENSMUSG00000027742/ENSMUSG00000021375/ENSMUSG00000053799/ENSMUSG00000020315/ENSMUSG00000049313/ENSMUSG00000033382/ENSMUSG00000024247/ENSMUSG00000032549/ENSMUSG00000035790/ENSMUSG00000022946/ENSMUSG00000046314/ENSMUSG00000028552/ENSMUSG00000024533/ENSMUSG00000038648/…
BP	GO:0072521	purine-containing compound metabolic process	237/7533	438/16156	0.000873885	0.0217765	ENSMUSG00000052276/ENSMUSG00000020908/ENSMUSG00000000301/ENSMUSG00000003623/ENSMUSG00000030671/ENSMUSG00000026459/ENSMUSG00000032478/ENSMUSG00000041736/ENSMUSG00000003476/ENSMUSG00000034353/ENSMUSG00000032177/ENSMUSG00000001750/ENSMUSG00000033307/ENSMUSG00000050288/ENSMUSG00000068205/ENSMUSG00000048482/ENSMUSG00000055775/ENSMUSG00000036940/ENSMUSG00000070385/ENSMUSG00000059077/ENSMUSG00000022206/…	Ostn/Myh3/Pemt/Crot/Pde3b/Myog/Nme6/Tspo/Crhr2/Ramp1/Pde4a/Tcirg1/Mif/Fzd2/Macrod2/Bdnf/Myh8/Kdm1a/Ampd1/Pth/Npr3/Bpgm/Hspa8/Adk/Npr2/Hprt/Fam20c/Fhit/Actn3/Hk2/Aqp1/Nt5c1a/Uqcr10/Paics/Xdh/Coasy/Gng7/Cox7a2l/Hdac4/Adssl1/Rhoq/Pink1/Akap6/Mgea5/Nudt18/Parp1/Adcy5/Rack1/Trp53/Nudt4/Pank4/Gabbr1/Adcy9/Atpif1/Slc25a25/Pank1/Gphn/Prkaa2/Shmt1/Mtrr/Bad/Nt5c1b/Pde4b/Impdh2/Ak2/Pde4d/Clpx/Opa1/mt-Atp8/A…	237	121	ENSMUSG00000052276/ENSMUSG00000020908/ENSMUSG00000000301/ENSMUSG00000003623/ENSMUSG00000030671/ENSMUSG00000026459/ENSMUSG00000032478/ENSMUSG00000041736/ENSMUSG00000003476/ENSMUSG00000034353/ENSMUSG00000001750/ENSMUSG00000033307/ENSMUSG00000050288/ENSMUSG00000068205/ENSMUSG00000048482/ENSMUSG00000055775/ENSMUSG00000036940/ENSMUSG00000059077/ENSMUSG00000015656/ENSMUSG00000025630/ENSMUSG00000025854/…	116	ENSMUSG00000032177/ENSMUSG00000070385/ENSMUSG00000022206/ENSMUSG00000038871/ENSMUSG00000039197/ENSMUSG00000028469/ENSMUSG00000006457/ENSMUSG00000000628/ENSMUSG00000004655/ENSMUSG00000054958/ENSMUSG00000024066/ENSMUSG00000048240/ENSMUSG00000026313/ENSMUSG00000011148/ENSMUSG00000028756/ENSMUSG00000025220/ENSMUSG00000045211/ENSMUSG00000026496/ENSMUSG00000020029/ENSMUSG00000029056/ENSMUSG00000005580/…
BP	GO:0007346	regulation of mitotic cell cycle	264/7533	492/16156	0.000888033	0.0220353	ENSMUSG00000027030/ENSMUSG00000031928/ENSMUSG00000029554/ENSMUSG00000023067/ENSMUSG00000022105/ENSMUSG00000020919/ENSMUSG00000019768/ENSMUSG00000020326/ENSMUSG00000030433/ENSMUSG00000026074/ENSMUSG00000021597/ENSMUSG00000022510/ENSMUSG00000032478/ENSMUSG00000036390/ENSMUSG00000032402/ENSMUSG00000041147/ENSMUSG00000026027/ENSMUSG00000053819/ENSMUSG00000024542/ENSMUSG00000027499/ENSMUSG00000026107/…	Stk39/Mre11a/Mad1l1/Cdkn1a/Rb1/Stat5b/Esr1/Ccng1/Sbk2/Map4k4/Slf1/Trp63/Nme6/Gadd45a/Smad3/Brca2/Stradb/Camk2d/Cep192/Pkia/Nabp1/Eif4ebp1/Hacd1/Prmt2/Fbxo31/Egf/Dtl/Kntc1/Cenpf/Fgf10/Foxo4/Rps6/Rad51c/Tjp3/Ywhah/Hras/Jade1/Rbl2/Dcun1d3/Phip/Hspa2/App/Rpl17/Oxsr1/Usp47/Ino80/Cdkn1b/Trp53/Trim35/Top2a/Fgfr1/Tunar/Larp7/Map4k5/Klhl22/Pim3/Mta3/Rpl26/Stk25/Rfwd3/Ttc28/Cdk19/Chmp1a/Sox4/Ankrd53/Psme2/…	264	146	ENSMUSG00000027030/ENSMUSG00000031928/ENSMUSG00000029554/ENSMUSG00000023067/ENSMUSG00000022105/ENSMUSG00000019768/ENSMUSG00000020326/ENSMUSG00000026074/ENSMUSG00000021597/ENSMUSG00000022510/ENSMUSG00000032478/ENSMUSG00000036390/ENSMUSG00000041147/ENSMUSG00000026027/ENSMUSG00000053819/ENSMUSG00000024542/ENSMUSG00000026107/ENSMUSG00000031490/ENSMUSG00000063275/ENSMUSG00000020230/ENSMUSG00000037474/…	118	ENSMUSG00000020919/ENSMUSG00000030433/ENSMUSG00000032402/ENSMUSG00000027499/ENSMUSG00000052934/ENSMUSG00000028017/ENSMUSG00000042903/ENSMUSG00000025764/ENSMUSG00000031666/ENSMUSG00000032253/ENSMUSG00000036737/ENSMUSG00000059263/ENSMUSG00000034154/ENSMUSG00000003031/ENSMUSG00000031565/ENSMUSG00000034761/ENSMUSG00000022750/ENSMUSG00000035828/ENSMUSG00000055817/ENSMUSG00000038481/ENSMUSG00000038764/…
BP	GO:0048524	positive regulation of viral process	50/7533	77/16156	0.000901857	0.0222839	ENSMUSG00000024892/ENSMUSG00000068220/ENSMUSG00000024610/ENSMUSG00000014402/ENSMUSG00000015656/ENSMUSG00000028271/ENSMUSG00000052684/ENSMUSG00000026923/ENSMUSG00000055024/ENSMUSG00000053119/ENSMUSG00000020914/ENSMUSG00000027465/ENSMUSG00000028651/ENSMUSG00000000058/ENSMUSG00000020455/ENSMUSG00000022283/ENSMUSG00000038740/ENSMUSG00000054455/ENSMUSG00000018293/ENSMUSG00000024740/ENSMUSG00000071866/…	Pcx/Lgals1/Cd74/Tsg101/Hspa8/Gtf2b/Jun/Notch1/Ep300/Chmp3/Top2a/Tbc1d20/Ppie/Cav2/Trim11/Pabpc1/Mvb12b/Vapb/Pfn1/Ddb1/Ppia/Hacd3/Apoe/Cfl1/Snw1/Chmp2a/Srpk2/Rsf1/P4hb/Pkn2/Mvb12a/Stau1/Ddx3x/Ppih/Rad23a/Smarcb1/Fmr1/Zfp639/Rab7/Trim30a/Larp1/Taf11/Chmp2b/Sp1/Zfp72/Chd1/Hpn/Ppib/Lef1/Ppid	50	30	ENSMUSG00000068220/ENSMUSG00000024610/ENSMUSG00000014402/ENSMUSG00000015656/ENSMUSG00000028271/ENSMUSG00000053119/ENSMUSG00000020914/ENSMUSG00000027465/ENSMUSG00000028651/ENSMUSG00000020455/ENSMUSG00000022283/ENSMUSG00000054455/ENSMUSG00000018293/ENSMUSG00000024740/ENSMUSG00000071866/ENSMUSG00000033629/ENSMUSG00000002985/ENSMUSG00000056201/ENSMUSG00000033916/ENSMUSG00000062604/ENSMUSG00000025130/…	20	ENSMUSG00000024892/ENSMUSG00000052684/ENSMUSG00000026923/ENSMUSG00000055024/ENSMUSG00000000058/ENSMUSG00000038740/ENSMUSG00000021039/ENSMUSG00000035623/ENSMUSG00000004591/ENSMUSG00000000787/ENSMUSG00000003813/ENSMUSG00000000838/ENSMUSG00000027667/ENSMUSG00000079477/ENSMUSG00000030921/ENSMUSG00000037331/ENSMUSG00000001280/ENSMUSG00000069184/ENSMUSG00000023852/ENSMUSG00000001249
BP	GO:0010639	negative regulation of organelle organization	195/7533	355/16156	0.000925337	0.022718	ENSMUSG00000032118/ENSMUSG00000029554/ENSMUSG00000019768/ENSMUSG00000008035/ENSMUSG00000030538/ENSMUSG00000032478/ENSMUSG00000041736/ENSMUSG00000018411/ENSMUSG00000033392/ENSMUSG00000019970/ENSMUSG00000028832/ENSMUSG00000052727/ENSMUSG00000024542/ENSMUSG00000036940/ENSMUSG00000079523/ENSMUSG00000020778/ENSMUSG00000033083/ENSMUSG00000089768/ENSMUSG00000040852/ENSMUSG00000034570/ENSMUSG00000028328/…	Fez1/Mad1l1/Esr1/Mid1ip1/Cib1/Nme6/Tspo/Mapt/Clasp2/Sgk1/Stmn1/Map1b/Cep192/Kdm1a/Tmsb10/Ten1/Tbc1d4/Tmsb15b1/Plekhh2/Inpp5j/Tmod1/Npm1/Kank1/Pink1/Ppfia1/Dlc1/Arhgef2/Parp1/Trp53/Ubr5/Tmod4/Top2a/Trip12/Klhl22/Bnip3/Ankrd27/Gmfb/Rps6ka2/Gpx1/Lmna/Sptbn1/Fez2/Arpc2/Lmod1/Vat1/Opa1/Lig3/Shank3/S1pr1/Phf2/Fgf13/Sptb/Sptan1/Ttbk2/Map1a/Nol3/Fhod3/Bcor/Kank2/Smad4/Specc1l/Pml/Igf1/Atm/Kank3/Pfn1/H3f3…	195	105	ENSMUSG00000032118/ENSMUSG00000029554/ENSMUSG00000019768/ENSMUSG00000008035/ENSMUSG00000030538/ENSMUSG00000032478/ENSMUSG00000041736/ENSMUSG00000033392/ENSMUSG00000028832/ENSMUSG00000052727/ENSMUSG00000024542/ENSMUSG00000036940/ENSMUSG00000079523/ENSMUSG00000020778/ENSMUSG00000033083/ENSMUSG00000089768/ENSMUSG00000040852/ENSMUSG00000057113/ENSMUSG00000059552/ENSMUSG00000020914/ENSMUSG00000034867/…	90	ENSMUSG00000018411/ENSMUSG00000019970/ENSMUSG00000034570/ENSMUSG00000028328/ENSMUSG00000032702/ENSMUSG00000028756/ENSMUSG00000037519/ENSMUSG00000031523/ENSMUSG00000028059/ENSMUSG00000026496/ENSMUSG00000037487/ENSMUSG00000005628/ENSMUSG00000026219/ENSMUSG00000022750/ENSMUSG00000078566/ENSMUSG00000023809/ENSMUSG00000020315/ENSMUSG00000056121/ENSMUSG00000048096/ENSMUSG00000038084/ENSMUSG00000020697/…
BP	GO:0014743	regulation of muscle hypertrophy	41/7533	61/16156	0.000927186	0.022718	ENSMUSG00000032402/ENSMUSG00000053819/ENSMUSG00000045875/ENSMUSG00000057530/ENSMUSG00000022358/ENSMUSG00000039197/ENSMUSG00000026360/ENSMUSG00000061603/ENSMUSG00000026496/ENSMUSG00000022812/ENSMUSG00000028341/ENSMUSG00000028854/ENSMUSG00000028063/ENSMUSG00000026463/ENSMUSG00000031980/ENSMUSG00000030774/ENSMUSG00000066406/ENSMUSG00000024515/ENSMUSG00000020053/ENSMUSG00000031068/ENSMUSG00000019432/…	Smad3/Camk2d/Adra1a/Ece1/Fbxo32/Adk/Rgs2/Akap6/Parp1/Gsk3b/Nr4a3/Slc9a1/Lmna/Atp2b4/Agt/Pak1/Akap13/Smad4/Igf1/Glrx3/Ddx39b/Mtor/Mtpn/Nr3c1/Prkca/P2rx4/Errfi1/Trpc3/Trim63/Ptk2/Pin1/Cdk9/Mstn/Trip10/Lmcd1/Pde5a/Becn1/Edn1/Foxo1/Igfbp5/Cav3	41	16	ENSMUSG00000053819/ENSMUSG00000045875/ENSMUSG00000026360/ENSMUSG00000061603/ENSMUSG00000028341/ENSMUSG00000028854/ENSMUSG00000028063/ENSMUSG00000030774/ENSMUSG00000031068/ENSMUSG00000029840/ENSMUSG00000029470/ENSMUSG00000032171/ENSMUSG00000009555/ENSMUSG00000035086/ENSMUSG00000026185/ENSMUSG00000062694	25	ENSMUSG00000032402/ENSMUSG00000057530/ENSMUSG00000022358/ENSMUSG00000039197/ENSMUSG00000026496/ENSMUSG00000022812/ENSMUSG00000026463/ENSMUSG00000031980/ENSMUSG00000066406/ENSMUSG00000024515/ENSMUSG00000020053/ENSMUSG00000019432/ENSMUSG00000028991/ENSMUSG00000024431/ENSMUSG00000050965/ENSMUSG00000028967/ENSMUSG00000027716/ENSMUSG00000028834/ENSMUSG00000022607/ENSMUSG00000026100/ENSMUSG00000019487/…
BP	GO:0071560	cellular response to transforming growth factor beta stimulus	102/7533	174/16156	0.000934221	0.022795	ENSMUSG00000024803/ENSMUSG00000019889/ENSMUSG00000022817/ENSMUSG00000001870/ENSMUSG00000021360/ENSMUSG00000032402/ENSMUSG00000024526/ENSMUSG00000051159/ENSMUSG00000022952/ENSMUSG00000052684/ENSMUSG00000024940/ENSMUSG00000026341/ENSMUSG00000042834/ENSMUSG00000051910/ENSMUSG00000017376/ENSMUSG00000031613/ENSMUSG00000061436/ENSMUSG00000026496/ENSMUSG00000059552/ENSMUSG00000029528/ENSMUSG00000019433/…	Ankrd1/Ptprk/Itgb5/Ltbp1/Gcnt2/Smad3/Cidea/Cited1/Runx1/Jun/Ltbp3/Actr3/Nrep/Sox6/Nlk/Hpgd/Hipk2/Parp1/Trp53/Pxn/Gipc1/Smurf2/Zeb1/Twsg1/Ldlrad4/Zfyve9/Peg10/Hspa5/Fermt2/Adam9/Cav2/Smad6/Hsp90ab1/Ppm1a/Tgfbr2/Wfikkn2/Cdh5/Usp9x/Smad4/Htra1/Pml/Zyx/Skil/Xbp1/Acvr1/Ltbp4/Creb1/Snw1/Bcl9l/Scx/Snx6/Apaf1/Epb41l5/Col3a1/Ccl2/Cav1/Tgfb3/Tgfb1i1/Trim33/Eng/Crk/Itga8/Pdcd5/Chst11/Glg1/Nr3c1/Zfp36l2/Rnf1…	102	41	ENSMUSG00000024803/ENSMUSG00000019889/ENSMUSG00000001870/ENSMUSG00000021360/ENSMUSG00000024526/ENSMUSG00000051159/ENSMUSG00000022952/ENSMUSG00000026341/ENSMUSG00000042834/ENSMUSG00000017376/ENSMUSG00000031613/ENSMUSG00000059552/ENSMUSG00000019433/ENSMUSG00000092035/ENSMUSG00000026864/ENSMUSG00000031555/ENSMUSG00000023944/ENSMUSG00000036986/ENSMUSG00000029860/ENSMUSG00000020484/ENSMUSG00000026836/…	61	ENSMUSG00000022817/ENSMUSG00000032402/ENSMUSG00000052684/ENSMUSG00000024940/ENSMUSG00000051910/ENSMUSG00000061436/ENSMUSG00000026496/ENSMUSG00000029528/ENSMUSG00000018363/ENSMUSG00000024238/ENSMUSG00000024098/ENSMUSG00000024544/ENSMUSG00000034557/ENSMUSG00000037712/ENSMUSG00000000058/ENSMUSG00000036867/ENSMUSG00000021096/ENSMUSG00000032440/ENSMUSG00000044177/ENSMUSG00000031871/ENSMUSG00000031010/…
BP	GO:0051258	protein polymerization	146/7533	259/16156	0.000958677	0.0231984	ENSMUSG00000008035/ENSMUSG00000021326/ENSMUSG00000021676/ENSMUSG00000018411/ENSMUSG00000033392/ENSMUSG00000019970/ENSMUSG00000028832/ENSMUSG00000021068/ENSMUSG00000052727/ENSMUSG00000024542/ENSMUSG00000079523/ENSMUSG00000089768/ENSMUSG00000021573/ENSMUSG00000034570/ENSMUSG00000028328/ENSMUSG00000015711/ENSMUSG00000026341/ENSMUSG00000032702/ENSMUSG00000029465/ENSMUSG00000033940/ENSMUSG00000026360/…	Mid1ip1/Trim27/Iqgap2/Mapt/Clasp2/Sgk1/Stmn1/Nin/Map1b/Cep192/Tmsb10/Tmsb15b1/Tppp/Inpp5j/Tmod1/Prune1/Actr3/Kank1/Arpc3/Brk1/Rgs2/Slain2/Chmp3/Cdkn1b/Arpc5l/Tmod4/Cttn/Pde4dip/Rhog/Gmfb/Dnm3/Clip1/Sptbn1/Ankrd53/Arpc2/Lmod1/Opa1/Fgf13/Whamm/Pak1/Sptb/Sptan1/Cobl/Golga2/Rictor/Fhod3/Kank2/Prkce/Kank3/Pfn1/Ppp1r9a/Rps3/Fmn1/Arl2/Capza1/Spire1/Cobll1/Arpc4/Mapre1/Mecp2/Ube2s/Pfn2/Cfl1/Rdx/Coro1a/Cd…	146	79	ENSMUSG00000008035/ENSMUSG00000021326/ENSMUSG00000021676/ENSMUSG00000033392/ENSMUSG00000028832/ENSMUSG00000021068/ENSMUSG00000052727/ENSMUSG00000024542/ENSMUSG00000079523/ENSMUSG00000089768/ENSMUSG00000026341/ENSMUSG00000029465/ENSMUSG00000033940/ENSMUSG00000026360/ENSMUSG00000036087/ENSMUSG00000053119/ENSMUSG00000026755/ENSMUSG00000031078/ENSMUSG00000073982/ENSMUSG00000062014/ENSMUSG00000040265/…	67	ENSMUSG00000018411/ENSMUSG00000019970/ENSMUSG00000021573/ENSMUSG00000034570/ENSMUSG00000028328/ENSMUSG00000015711/ENSMUSG00000032702/ENSMUSG00000003031/ENSMUSG00000005628/ENSMUSG00000038170/ENSMUSG00000049550/ENSMUSG00000020315/ENSMUSG00000048096/ENSMUSG00000038084/ENSMUSG00000021061/ENSMUSG00000057738/ENSMUSG00000020173/ENSMUSG00000050310/ENSMUSG00000034295/ENSMUSG00000032194/ENSMUSG00000045038/…
BP	GO:0071559	response to transforming growth factor beta	103/7533	176/16156	0.000957806	0.0231984	ENSMUSG00000024803/ENSMUSG00000019889/ENSMUSG00000022817/ENSMUSG00000001870/ENSMUSG00000021360/ENSMUSG00000032402/ENSMUSG00000024526/ENSMUSG00000051159/ENSMUSG00000022952/ENSMUSG00000038872/ENSMUSG00000052684/ENSMUSG00000024940/ENSMUSG00000026341/ENSMUSG00000042834/ENSMUSG00000051910/ENSMUSG00000017376/ENSMUSG00000031613/ENSMUSG00000061436/ENSMUSG00000026496/ENSMUSG00000059552/ENSMUSG00000029528/…	Ankrd1/Ptprk/Itgb5/Ltbp1/Gcnt2/Smad3/Cidea/Cited1/Runx1/Zfhx3/Jun/Ltbp3/Actr3/Nrep/Sox6/Nlk/Hpgd/Hipk2/Parp1/Trp53/Pxn/Gipc1/Smurf2/Zeb1/Twsg1/Ldlrad4/Zfyve9/Peg10/Hspa5/Fermt2/Adam9/Cav2/Smad6/Hsp90ab1/Ppm1a/Tgfbr2/Wfikkn2/Cdh5/Usp9x/Smad4/Htra1/Pml/Zyx/Skil/Xbp1/Acvr1/Ltbp4/Creb1/Snw1/Bcl9l/Scx/Snx6/Apaf1/Epb41l5/Col3a1/Ccl2/Cav1/Tgfb3/Tgfb1i1/Trim33/Eng/Crk/Itga8/Pdcd5/Chst11/Glg1/Nr3c1/Zfp36l…	103	41	ENSMUSG00000024803/ENSMUSG00000019889/ENSMUSG00000001870/ENSMUSG00000021360/ENSMUSG00000024526/ENSMUSG00000051159/ENSMUSG00000022952/ENSMUSG00000026341/ENSMUSG00000042834/ENSMUSG00000017376/ENSMUSG00000031613/ENSMUSG00000059552/ENSMUSG00000019433/ENSMUSG00000092035/ENSMUSG00000026864/ENSMUSG00000031555/ENSMUSG00000023944/ENSMUSG00000036986/ENSMUSG00000029860/ENSMUSG00000020484/ENSMUSG00000026836/…	62	ENSMUSG00000022817/ENSMUSG00000032402/ENSMUSG00000038872/ENSMUSG00000052684/ENSMUSG00000024940/ENSMUSG00000051910/ENSMUSG00000061436/ENSMUSG00000026496/ENSMUSG00000029528/ENSMUSG00000018363/ENSMUSG00000024238/ENSMUSG00000024098/ENSMUSG00000024544/ENSMUSG00000034557/ENSMUSG00000037712/ENSMUSG00000000058/ENSMUSG00000036867/ENSMUSG00000021096/ENSMUSG00000032440/ENSMUSG00000044177/ENSMUSG00000031871/…
[truncated: 7,423 more rows]

## Sheet: BBRvsCTRL_GOenrich
GO enrichment - BBR vs CTRL
[truncated: 7,674 more rows]

## Sheet: BBRvsDMSO_GOenrich
GO enrichment - BBR vs DMSO
[truncated: 6,969 more rows]
