# Supplementary material for: Systemic Pharmacotherapeutic Treatment of the ACTA1-MCM/FLExDUX4 Preclinical Mouse Model of FSHD
Source: Int J Mol Sci. 2024 Jun 26;25(13):6994. doi: 10.3390/ijms25136994 (PMC11241187; doi:10.3390/ijms25136994)
Supplement: Supplementary file 1 [file ijms-25-06994-s001.zip › Supplementary Table S3_KEGG enrichment.xlsx]

## Sheet: DMSOvsCTRL_KEGGenrich
KEGG enrichment - DMSO vs CTRL
KEGGID	Description	GeneRatio	BgRatio	pvalue	padj	geneID	geneName	keggID	Count	Up	Up_Gene_id	Down	Down_Gene_id
mmu03010	Ribosome	107/3135	133/6147	1.08642e-12	3.37878e-10	ENSMUSG00000034211/ENSMUSG00000030879/ENSMUSG00000061983/ENSMUSG00000028495/ENSMUSG00000060036/ENSMUSG00000063316/ENSMUSG00000054312/ENSMUSG00000043716/ENSMUSG00000058558/ENSMUSG00000061477/ENSMUSG00000029614/ENSMUSG00000062328/ENSMUSG00000008683/ENSMUSG00000017404/ENSMUSG00000024608/ENSMUSG00000028081/ENSMUSG00000031320/ENSMUSG00000062006/ENSMUSG00000060938/ENSMUSG00000074129/ENSMUSG00000008682/…	Mrps17/Mrpl17/Rps12/Rps6/Rpl3/Rpl27/Mrps21/Rpl7/Rpl5/Rps7/Rpl6/Rpl17/Rps15a/Rpl19/Rps14/Rps3a1/Rps4x/Rpl34/Rpl26/Rpl13a/Rpl10/Rps24/Rpl31/Rpl29/Rps27l/Rpl18/Rps13/Mrpl33/Rpl32/Rpl10a/Rps11/Mrps12/Rps20/Rpl39/Rpl9/Rps9/Rps28/Rpl14/Rpl23/Rpl27a/Rps21/Rpl41/Rpl36a/Fau/Rpl18a/Rpl35/Rps19/Rpl37a/Rps23/Rpl28/Rps8/Rpl30/Rps3/Mrps5/Rps15/Rpl7a/Rps6-ps4/Rpl37/Mrpl14/Rpl8/Rps18/Rps5/Rps16/Rpsa/Rpl13/Mrps10…	mmu:66258/mmu:27397/mmu:20042/mmu:20104/mmu:27367/mmu:108167922/mmu:66292/mmu:19989/mmu:100503670/mmu:20115/mmu:19988/mmu:319195/mmu:267019/mmu:19921/mmu:20044/mmu:20091/mmu:20102/mmu:68436/mmu:19941/mmu:22121/mmu:110954/mmu:20088/mmu:114641/mmu:19944/mmu:67941/mmu:19899/mmu:68052/mmu:66845/mmu:19951/mmu:19896/mmu:27207/mmu:24030/mmu:67427/mmu:67248/mmu:20005/mmu:76846/mmu:54127/mmu:67115/mmu:100…	107	104	ENSMUSG00000034211/ENSMUSG00000030879/ENSMUSG00000061983/ENSMUSG00000028495/ENSMUSG00000060036/ENSMUSG00000063316/ENSMUSG00000054312/ENSMUSG00000043716/ENSMUSG00000058558/ENSMUSG00000061477/ENSMUSG00000029614/ENSMUSG00000062328/ENSMUSG00000008683/ENSMUSG00000017404/ENSMUSG00000024608/ENSMUSG00000028081/ENSMUSG00000031320/ENSMUSG00000062006/ENSMUSG00000060938/ENSMUSG00000074129/ENSMUSG00000008682/…	3	ENSMUSG00000027374/ENSMUSG00000032563/ENSMUSG00000050621
mmu04068	FoxO signaling pathway	84/3135	121/6147	2.52354e-05	0.00392411	ENSMUSG00000023067/ENSMUSG00000038205/ENSMUSG00000046709/ENSMUSG00000037111/ENSMUSG00000036390/ENSMUSG00000032402/ENSMUSG00000019970/ENSMUSG00000015312/ENSMUSG00000053436/ENSMUSG00000054115/ENSMUSG00000032218/ENSMUSG00000028017/ENSMUSG00000022358/ENSMUSG00000042903/ENSMUSG00000025499/ENSMUSG00000031666/ENSMUSG00000034801/ENSMUSG00000021453/ENSMUSG00000025199/ENSMUSG00000017376/ENSMUSG00000055024/…	Cdkn1a/Prkab2/Mapk10/Setd7/Gadd45a/Smad3/Sgk1/Gadd45b/Mapk14/Skp2/Ccnb2/Egf/Fbxo32/Foxo4/Hras/Rbl2/Sos2/Gadd45g/Chuk/Nlk/Ep300/Sos1/Gabarap/Cdkn1b/Mapk9/Slc2a4/Bnip3/Cat/Prkaa2/Tgfbr2/Nras/Pten/S1pr1/Crebbp/Foxo6/Smad4/Pik3cd/Irs2/Igf1/Irs1/Atm/Homer2/Csnk1e/Tnfsf10/Mapk12/Grm1/Homer1/Pck1/Araf/Raf1/Gabarapl1/Sod2/Map2k1/Braf/Insr/Tgfb3/Bcl2l11/Prkag1/Mapk8/Cdkn2b/Fbxo25/Ccng2/Ccnd1/Ccnb1/Akt3/Ag…	mmu:12575/mmu:108097/mmu:26414/mmu:73251/mmu:13197/mmu:17127/mmu:20393/mmu:17873/mmu:26416/mmu:27401/mmu:12442/mmu:13645/mmu:67731/mmu:54601/mmu:15461/mmu:19651/mmu:20663/mmu:23882/mmu:12675/mmu:18099/mmu:328572/mmu:20662/mmu:56486/mmu:12576/mmu:26420/mmu:20528/mmu:12176/mmu:12359/mmu:108079/mmu:21813/mmu:18176/mmu:19211/mmu:13609/mmu:12914/mmu:329934/mmu:17128/mmu:18707/mmu:384783/mmu:16000/mmu:…	84	23	ENSMUSG00000023067/ENSMUSG00000046709/ENSMUSG00000036390/ENSMUSG00000054115/ENSMUSG00000032218/ENSMUSG00000025499/ENSMUSG00000025199/ENSMUSG00000017376/ENSMUSG00000018567/ENSMUSG00000027852/ENSMUSG00000013663/ENSMUSG00000005534/ENSMUSG00000067713/ENSMUSG00000038365/ENSMUSG00000070348/ENSMUSG00000041431/ENSMUSG00000001729/ENSMUSG00000024563/ENSMUSG00000020184/ENSMUSG00000031950/ENSMUSG00000028944/…	61	ENSMUSG00000038205/ENSMUSG00000037111/ENSMUSG00000032402/ENSMUSG00000019970/ENSMUSG00000015312/ENSMUSG00000053436/ENSMUSG00000028017/ENSMUSG00000022358/ENSMUSG00000042903/ENSMUSG00000031666/ENSMUSG00000034801/ENSMUSG00000021453/ENSMUSG00000055024/ENSMUSG00000024241/ENSMUSG00000003031/ENSMUSG00000020366/ENSMUSG00000018566/ENSMUSG00000078566/ENSMUSG00000027187/ENSMUSG00000028518/ENSMUSG00000032440/…
mmu05200	Pathways in cancer	288/3135	488/6147	0.000128849	0.0133573	ENSMUSG00000027890/ENSMUSG00000043004/ENSMUSG00000030110/ENSMUSG00000023067/ENSMUSG00000022105/ENSMUSG00000020919/ENSMUSG00000019768/ENSMUSG00000003849/ENSMUSG00000064325/ENSMUSG00000046709/ENSMUSG00000001552/ENSMUSG00000057897/ENSMUSG00000036390/ENSMUSG00000032402/ENSMUSG00000041147/ENSMUSG00000049791/ENSMUSG00000036832/ENSMUSG00000053819/ENSMUSG00000008540/ENSMUSG00000015312/ENSMUSG00000021180/…	Gstm4/Gng2/Ret/Cdkn1a/Rb1/Stat5b/Esr1/Nqo1/Hhip/Mapk10/Jup/Camk2b/Gadd45a/Smad3/Brca2/Fzd4/Lpar3/Camk2d/Mgst1/Gadd45b/Rps6ka5/Pparg/Skp2/Rasgrp3/Fzd2/Gstm2/Lamc2/Sufu/Egf/Epas1/Jak2/Fgf2/Runx1/Nfkb2/Txnrd1/Itgav/Fgf10/Jak1/Jun/Wnt11/Hras/Camk2a/Notch1/Fzd9/Rassf5/Sos2/Bax/Gadd45g/Gstm1/Gng7/Polk/Arhgef11/Itgb1/Chuk/F2r/Ctnna1/Fas/Ep300/Sos1/Elob/Adcy5/Hsp90b1/Cdkn1b/E2f2/Trp53/Mapk9/Ctnna3/Notch3…	mmu:14865/mmu:14702/mmu:19713/mmu:12575/mmu:19645/mmu:20851/mmu:13982/mmu:18104/mmu:15245/mmu:26414/mmu:16480/mmu:12323/mmu:13197/mmu:17127/mmu:12190/mmu:14366/mmu:65086/mmu:108058/mmu:56615/mmu:17873/mmu:73086/mmu:19016/mmu:27401/mmu:240168/mmu:57265/mmu:14863/mmu:16782/mmu:24069/mmu:13645/mmu:13819/mmu:16452/mmu:14173/mmu:12394/mmu:18034/mmu:50493/mmu:16410/mmu:14165/mmu:16451/mmu:16476/mmu:224…	288	129	ENSMUSG00000027890/ENSMUSG00000043004/ENSMUSG00000030110/ENSMUSG00000023067/ENSMUSG00000022105/ENSMUSG00000019768/ENSMUSG00000003849/ENSMUSG00000064325/ENSMUSG00000046709/ENSMUSG00000001552/ENSMUSG00000036390/ENSMUSG00000041147/ENSMUSG00000036832/ENSMUSG00000053819/ENSMUSG00000000440/ENSMUSG00000054115/ENSMUSG00000050288/ENSMUSG00000026479/ENSMUSG00000025231/ENSMUSG00000022952/ENSMUSG00000025225/…	159	ENSMUSG00000020919/ENSMUSG00000057897/ENSMUSG00000032402/ENSMUSG00000049791/ENSMUSG00000008540/ENSMUSG00000015312/ENSMUSG00000021180/ENSMUSG00000071042/ENSMUSG00000040562/ENSMUSG00000028017/ENSMUSG00000024140/ENSMUSG00000024789/ENSMUSG00000037225/ENSMUSG00000020250/ENSMUSG00000028530/ENSMUSG00000052684/ENSMUSG00000015957/ENSMUSG00000024617/ENSMUSG00000026923/ENSMUSG00000049551/ENSMUSG00000034801/…
mmu01522	Endocrine resistance	64/3135	92/6147	0.000209393	0.0162803	ENSMUSG00000023067/ENSMUSG00000022105/ENSMUSG00000042626/ENSMUSG00000019768/ENSMUSG00000046709/ENSMUSG00000053436/ENSMUSG00000052684/ENSMUSG00000025499/ENSMUSG00000026923/ENSMUSG00000034801/ENSMUSG00000003873/ENSMUSG00000020312/ENSMUSG00000024241/ENSMUSG00000022840/ENSMUSG00000003031/ENSMUSG00000018983/ENSMUSG00000059552/ENSMUSG00000020366/ENSMUSG00000038146/ENSMUSG00000005580/ENSMUSG00000024959/…	Cdkn1a/Rb1/Shc1/Esr1/Mapk10/Mapk14/Jun/Hras/Notch1/Sos2/Bax/Shc2/Sos1/Adcy5/Cdkn1b/E2f2/Trp53/Mapk9/Notch3/Adcy9/Bad/Carm1/Nras/Esr2/Cdk4/Pik3cd/Igf1/Prkacb/Mapk12/Dll1/Adcy6/Adcy2/Ncor1/Araf/Raf1/Dll4/Notch4/Map2k1/Braf/Mtor/Rps6kb2/Mapk8/Hbegf/Ccnd1/Rps6kb1/Akt3/Akt1/Pik3r1/Mdm2/Igf1r/Cdkn2c/Ptk2/Notch2/Abcb11/Sp1/Jag1/E2f1/Prkaca/Pik3ca/Adcy8/E2f3/Jag2/Shc4/Gnas	mmu:12575/mmu:19645/mmu:20416/mmu:13982/mmu:26414/mmu:26416/mmu:16476/mmu:15461/mmu:18128/mmu:20663/mmu:12028/mmu:216148/mmu:20662/mmu:224129/mmu:12576/mmu:242705/mmu:22059/mmu:26420/mmu:18131/mmu:11515/mmu:12015/mmu:59035/mmu:18176/mmu:13983/mmu:12567/mmu:18707/mmu:16000/mmu:18749/mmu:29857/mmu:13388/mmu:11512/mmu:210044/mmu:20185/mmu:11836/mmu:110157/mmu:54485/mmu:18132/mmu:26395/mmu:109880/mmu…	64	25	ENSMUSG00000023067/ENSMUSG00000022105/ENSMUSG00000042626/ENSMUSG00000019768/ENSMUSG00000046709/ENSMUSG00000025499/ENSMUSG00000003873/ENSMUSG00000022840/ENSMUSG00000018983/ENSMUSG00000059552/ENSMUSG00000024959/ENSMUSG00000027852/ENSMUSG00000021055/ENSMUSG00000006728/ENSMUSG00000014773/ENSMUSG00000024830/ENSMUSG00000070348/ENSMUSG00000001729/ENSMUSG00000020184/ENSMUSG00000027048/ENSMUSG00000027490/…	39	ENSMUSG00000053436/ENSMUSG00000052684/ENSMUSG00000026923/ENSMUSG00000034801/ENSMUSG00000020312/ENSMUSG00000024241/ENSMUSG00000003031/ENSMUSG00000020366/ENSMUSG00000038146/ENSMUSG00000005580/ENSMUSG00000032185/ENSMUSG00000039936/ENSMUSG00000020053/ENSMUSG00000005034/ENSMUSG00000022610/ENSMUSG00000022994/ENSMUSG00000021536/ENSMUSG00000018501/ENSMUSG00000001127/ENSMUSG00000000441/ENSMUSG00000027314/…
mmu05220	Chronic myeloid leukemia	54/3135	76/6147	0.000277418	0.0172554	ENSMUSG00000023067/ENSMUSG00000022105/ENSMUSG00000020919/ENSMUSG00000042626/ENSMUSG00000036390/ENSMUSG00000032402/ENSMUSG00000015312/ENSMUSG00000022952/ENSMUSG00000025499/ENSMUSG00000034801/ENSMUSG00000003873/ENSMUSG00000020312/ENSMUSG00000021453/ENSMUSG00000021668/ENSMUSG00000004508/ENSMUSG00000025199/ENSMUSG00000024241/ENSMUSG00000003031/ENSMUSG00000018983/ENSMUSG00000059552/ENSMUSG00000024959/…	Cdkn1a/Rb1/Stat5b/Shc1/Gadd45a/Smad3/Gadd45b/Runx1/Hras/Sos2/Bax/Shc2/Gadd45g/Polk/Gab2/Chuk/Sos1/Cdkn1b/E2f2/Trp53/Bad/Mecom/Tgfbr2/Nras/Cdk4/Smad4/Pik3cd/Ctbp2/Ptpn11/Stat5a/Araf/Raf1/Map2k1/Braf/Bak1/Cdk6/Tgfb3/Crk/Cbl/Ccnd1/Akt3/Akt1/Abl1/Pik3r1/Myc/Mdm2/Bcr/E2f1/Tgfbr1/Tgfb1/Tgfb2/Pik3ca/E2f3/Shc4	mmu:12575/mmu:19645/mmu:20851/mmu:20416/mmu:13197/mmu:17127/mmu:17873/mmu:12394/mmu:15461/mmu:20663/mmu:12028/mmu:216148/mmu:23882/mmu:27015/mmu:14389/mmu:12675/mmu:20662/mmu:12576/mmu:242705/mmu:22059/mmu:12015/mmu:14013/mmu:21813/mmu:18176/mmu:12567/mmu:17128/mmu:18707/mmu:13017/mmu:19247/mmu:20850/mmu:11836/mmu:110157/mmu:26395/mmu:109880/mmu:12018/mmu:12571/mmu:21809/mmu:12928/mmu:12402/mmu:1…	54	23	ENSMUSG00000023067/ENSMUSG00000022105/ENSMUSG00000042626/ENSMUSG00000036390/ENSMUSG00000022952/ENSMUSG00000025499/ENSMUSG00000003873/ENSMUSG00000004508/ENSMUSG00000025199/ENSMUSG00000018983/ENSMUSG00000059552/ENSMUSG00000024959/ENSMUSG00000027852/ENSMUSG00000006728/ENSMUSG00000030970/ENSMUSG00000057789/ENSMUSG00000040274/ENSMUSG00000070348/ENSMUSG00000001729/ENSMUSG00000020184/ENSMUSG00000027490/…	31	ENSMUSG00000020919/ENSMUSG00000032402/ENSMUSG00000015312/ENSMUSG00000034801/ENSMUSG00000020312/ENSMUSG00000021453/ENSMUSG00000021668/ENSMUSG00000024241/ENSMUSG00000003031/ENSMUSG00000027684/ENSMUSG00000032440/ENSMUSG00000024515/ENSMUSG00000039936/ENSMUSG00000043733/ENSMUSG00000004043/ENSMUSG00000001127/ENSMUSG00000000441/ENSMUSG00000004936/ENSMUSG00000002413/ENSMUSG00000021253/ENSMUSG00000017776/…
mmu03050	Proteasome	35/3135	46/6147	0.000417375	0.0216339	ENSMUSG00000029649/ENSMUSG00000005779/ENSMUSG00000068749/ENSMUSG00000079197/ENSMUSG00000014769/ENSMUSG00000040850/ENSMUSG00000022216/ENSMUSG00000042541/ENSMUSG00000027566/ENSMUSG00000025487/ENSMUSG00000022193/ENSMUSG00000032301/ENSMUSG00000015671/ENSMUSG00000031897/ENSMUSG00000002102/ENSMUSG00000017428/ENSMUSG00000055170/ENSMUSG00000039067/ENSMUSG00000021024/ENSMUSG00000030751/ENSMUSG00000005625/…	Pomp/Psmb4/Psma5/Psme2/Psmb1/Psme4/Psme1/Sem1/Psma7/Psmd13/Psmb5/Psma4/Psma2/Psmb10/Psmc3/Psmd11/Ifng/Psmd7/Psma6/Psma1/Psmd4/Psmd12/Psmb3/Psmd14/Psmc2/Psmc5/Psmc6/Psmd6/Psma3/Psmb6/Psme2b/Psmc1/Psmd8/Psmd2/Psmc4	mmu:66537/mmu:19172/mmu:26442/mmu:19188/mmu:19170/mmu:103554/mmu:19186/mmu:20422/mmu:26444/mmu:23997/mmu:19173/mmu:26441/mmu:19166/mmu:19171/mmu:19182/mmu:69077/mmu:15978/mmu:17463/mmu:26443/mmu:26440/mmu:19185/mmu:66997/mmu:26446/mmu:59029/mmu:19181/mmu:19184/mmu:67089/mmu:66413/mmu:19167/mmu:19175/mmu:621823/mmu:19179/mmu:57296/mmu:21762/mmu:23996	35	34	ENSMUSG00000029649/ENSMUSG00000005779/ENSMUSG00000068749/ENSMUSG00000079197/ENSMUSG00000014769/ENSMUSG00000022216/ENSMUSG00000042541/ENSMUSG00000027566/ENSMUSG00000025487/ENSMUSG00000022193/ENSMUSG00000032301/ENSMUSG00000015671/ENSMUSG00000031897/ENSMUSG00000002102/ENSMUSG00000017428/ENSMUSG00000055170/ENSMUSG00000039067/ENSMUSG00000021024/ENSMUSG00000030751/ENSMUSG00000005625/ENSMUSG00000020720/…	1	ENSMUSG00000040850
mmu05224	Breast cancer	90/3135	139/6147	0.000649215	0.0288437	ENSMUSG00000023067/ENSMUSG00000022105/ENSMUSG00000042626/ENSMUSG00000019768/ENSMUSG00000036390/ENSMUSG00000041147/ENSMUSG00000049791/ENSMUSG00000015312/ENSMUSG00000050288/ENSMUSG00000028017/ENSMUSG00000037225/ENSMUSG00000025225/ENSMUSG00000021732/ENSMUSG00000052684/ENSMUSG00000015957/ENSMUSG00000025499/ENSMUSG00000026923/ENSMUSG00000049551/ENSMUSG00000034801/ENSMUSG00000003873/ENSMUSG00000020312/…	Cdkn1a/Rb1/Shc1/Esr1/Gadd45a/Brca2/Fzd4/Gadd45b/Fzd2/Egf/Fgf2/Nfkb2/Fgf10/Jun/Wnt11/Hras/Notch1/Fzd9/Sos2/Bax/Shc2/Gadd45g/Polk/Sos1/E2f2/Trp53/Notch3/Wnt3/Fzd7/Fgfr1/Gsk3b/Fgf6/Nras/Pten/Ncoa1/Axin2/Flt4/Esr2/Cdk4/Fgf1/Pik3cd/Igf1/Frat2/Lrp6/Dvl1/Dll1/Wnt4/Wnt5b/Araf/Raf1/Hes1/Apc/Dll4/Notch4/Map2k1/Braf/Fgf7/Bak1/Mtor/Cdk6/Wnt2b/Rps6kb2/Heyl/Lrp5/Fzd1/Fgf21/Ccnd1/Rps6kb1/Akt3/Akt1/Pik3r1/Myc/Ap…	mmu:12575/mmu:19645/mmu:20416/mmu:13982/mmu:13197/mmu:12190/mmu:14366/mmu:17873/mmu:57265/mmu:13645/mmu:14173/mmu:18034/mmu:14165/mmu:16476/mmu:22411/mmu:15461/mmu:18128/mmu:14371/mmu:20663/mmu:12028/mmu:216148/mmu:23882/mmu:27015/mmu:20662/mmu:242705/mmu:22059/mmu:18131/mmu:22415/mmu:14369/mmu:14182/mmu:56637/mmu:14177/mmu:18176/mmu:19211/mmu:17977/mmu:12006/mmu:14257/mmu:13983/mmu:12567/mmu:141…	90	36	ENSMUSG00000023067/ENSMUSG00000022105/ENSMUSG00000042626/ENSMUSG00000019768/ENSMUSG00000036390/ENSMUSG00000041147/ENSMUSG00000050288/ENSMUSG00000025225/ENSMUSG00000021732/ENSMUSG00000025499/ENSMUSG00000003873/ENSMUSG00000018983/ENSMUSG00000059552/ENSMUSG00000000125/ENSMUSG00000027852/ENSMUSG00000013663/ENSMUSG00000021055/ENSMUSG00000006728/ENSMUSG00000047604/ENSMUSG00000014773/ENSMUSG00000005871/…	54	ENSMUSG00000049791/ENSMUSG00000015312/ENSMUSG00000028017/ENSMUSG00000037225/ENSMUSG00000052684/ENSMUSG00000015957/ENSMUSG00000026923/ENSMUSG00000049551/ENSMUSG00000034801/ENSMUSG00000020312/ENSMUSG00000021453/ENSMUSG00000021668/ENSMUSG00000024241/ENSMUSG00000038146/ENSMUSG00000041075/ENSMUSG00000031565/ENSMUSG00000022812/ENSMUSG00000000183/ENSMUSG00000020647/ENSMUSG00000000142/ENSMUSG00000020357/…
mmu05222	Small cell lung cancer	61/3135	90/6147	0.000866429	0.0336824	ENSMUSG00000023067/ENSMUSG00000022105/ENSMUSG00000036390/ENSMUSG00000015312/ENSMUSG00000054115/ENSMUSG00000026479/ENSMUSG00000027087/ENSMUSG00000060579/ENSMUSG00000003873/ENSMUSG00000021453/ENSMUSG00000021668/ENSMUSG00000025809/ENSMUSG00000025199/ENSMUSG00000003031/ENSMUSG00000018983/ENSMUSG00000059552/ENSMUSG00000067158/ENSMUSG00000031628/ENSMUSG00000013663/ENSMUSG00000028212/ENSMUSG00000015846/…	Cdkn1a/Rb1/Gadd45a/Gadd45b/Skp2/Lamc2/Itgav/Fhit/Bax/Gadd45g/Polk/Itgb1/Chuk/Cdkn1b/E2f2/Trp53/Col4a4/Casp3/Pten/Ccne2/Rxra/Cdk4/Lama5/Pik3cd/Cks1b/Itga6/Zbtb17/Xiap/Apaf1/Lamc3/Col4a3/Bak1/Lama3/Cdk6/Rxrg/Traf1/Traf6/Nos2/Birc2/Ptgs2/Fn1/Cdkn2b/Ccnd1/Akt3/Akt1/Pik3r1/Myc/Traf3/Rxrb/Rarb/Ptk2/Ccne1/Traf5/E2f1/Lama4/Lamb2/Cdk2/Pik3ca/Cks2/E2f3/Lamc1	mmu:12575/mmu:19645/mmu:13197/mmu:17873/mmu:27401/mmu:16782/mmu:16410/mmu:14198/mmu:12028/mmu:23882/mmu:27015/mmu:16412/mmu:12675/mmu:12576/mmu:242705/mmu:22059/mmu:12829/mmu:12367/mmu:19211/mmu:12448/mmu:20181/mmu:12567/mmu:16776/mmu:18707/mmu:54124/mmu:16403/mmu:22642/mmu:11798/mmu:11783/mmu:23928/mmu:12828/mmu:12018/mmu:16774/mmu:12571/mmu:20183/mmu:22029/mmu:22034/mmu:18126/mmu:11797/mmu:1922…	61	33	ENSMUSG00000023067/ENSMUSG00000022105/ENSMUSG00000036390/ENSMUSG00000054115/ENSMUSG00000026479/ENSMUSG00000027087/ENSMUSG00000060579/ENSMUSG00000003873/ENSMUSG00000025809/ENSMUSG00000025199/ENSMUSG00000018983/ENSMUSG00000059552/ENSMUSG00000067158/ENSMUSG00000031628/ENSMUSG00000013663/ENSMUSG00000006728/ENSMUSG00000028044/ENSMUSG00000006215/ENSMUSG00000019979/ENSMUSG00000079465/ENSMUSG00000057789/…	28	ENSMUSG00000015312/ENSMUSG00000021453/ENSMUSG00000021668/ENSMUSG00000003031/ENSMUSG00000028212/ENSMUSG00000015846/ENSMUSG00000015647/ENSMUSG00000039936/ENSMUSG00000027111/ENSMUSG00000025860/ENSMUSG00000026840/ENSMUSG00000024421/ENSMUSG00000027164/ENSMUSG00000020826/ENSMUSG00000057367/ENSMUSG00000026193/ENSMUSG00000073802/ENSMUSG00000019699/ENSMUSG00000041417/ENSMUSG00000022346/ENSMUSG00000021277/…
mmu04150	mTOR signaling pathway	92/3135	145/6147	0.00150185	0.0468799	ENSMUSG00000026027/ENSMUSG00000049791/ENSMUSG00000040010/ENSMUSG00000019970/ENSMUSG00000022419/ENSMUSG00000054115/ENSMUSG00000050288/ENSMUSG00000031490/ENSMUSG00000020593/ENSMUSG00000028278/ENSMUSG00000029512/ENSMUSG00000028495/ENSMUSG00000015957/ENSMUSG00000019210/ENSMUSG00000025499/ENSMUSG00000049551/ENSMUSG00000010095/ENSMUSG00000034801/ENSMUSG00000003644/ENSMUSG00000025199/ENSMUSG00000058655/…	Stradb/Fzd4/Slc7a5/Sgk1/Deptor/Skp2/Fzd2/Eif4ebp1/Lpin1/Rragd/Ulk1/Rps6/Wnt11/Atp6v1e1/Hras/Fzd9/Slc3a2/Sos2/Rps6ka1/Chuk/Eif4b/Atp6v1f/Sos1/Wnt3/Fzd7/Gsk3b/Prkaa2/Rps6ka2/Atp6v1d/Clip1/Tsc1/Nras/Pten/Atp6v1h/Strada/Rictor/Rragc/Pik3cd/Igf1/Irs1/Lamtor4/Atp6v1c1/Atp6v1g2/Atp6v1g1/Lrp6/Rps6-ps4/Prr5/Dvl1/Lamtor1/Fnip1/Ulk2/Fnip2/Wnt4/Wnt5b/Raf1/Tti1/Wdr59/Map2k1/Braf/Mtor/Insr/Seh1l/Wnt2b/Atp6v1e2…	mmu:227154/mmu:14366/mmu:20539/mmu:20393/mmu:97998/mmu:27401/mmu:57265/mmu:13685/mmu:14245/mmu:52187/mmu:22241/mmu:20104/mmu:22411/mmu:11973/mmu:15461/mmu:14371/mmu:17254/mmu:20663/mmu:20111/mmu:12675/mmu:75705/mmu:66144/mmu:20662/mmu:22415/mmu:14369/mmu:56637/mmu:108079/mmu:20112/mmu:73834/mmu:56430/mmu:64930/mmu:18176/mmu:19211/mmu:108664/mmu:72149/mmu:78757/mmu:54170/mmu:18707/mmu:16000/mmu:16…	92	48	ENSMUSG00000026027/ENSMUSG00000040010/ENSMUSG00000054115/ENSMUSG00000050288/ENSMUSG00000031490/ENSMUSG00000028495/ENSMUSG00000019210/ENSMUSG00000025499/ENSMUSG00000010095/ENSMUSG00000003644/ENSMUSG00000025199/ENSMUSG00000058655/ENSMUSG00000004285/ENSMUSG00000000125/ENSMUSG00000021114/ENSMUSG00000027852/ENSMUSG00000013663/ENSMUSG00000033793/ENSMUSG00000069631/ENSMUSG00000028646/ENSMUSG00000050552/…	44	ENSMUSG00000049791/ENSMUSG00000019970/ENSMUSG00000022419/ENSMUSG00000020593/ENSMUSG00000028278/ENSMUSG00000029512/ENSMUSG00000015957/ENSMUSG00000049551/ENSMUSG00000034801/ENSMUSG00000024241/ENSMUSG00000041075/ENSMUSG00000022812/ENSMUSG00000028518/ENSMUSG00000023809/ENSMUSG00000049550/ENSMUSG00000026812/ENSMUSG00000050310/ENSMUSG00000039936/ENSMUSG00000020053/ENSMUSG00000055980/ENSMUSG00000030201/…
mmu05226	Gastric cancer	88/3135	138/6147	0.00150739	0.0468799	ENSMUSG00000023067/ENSMUSG00000022105/ENSMUSG00000042626/ENSMUSG00000001552/ENSMUSG00000036390/ENSMUSG00000032402/ENSMUSG00000049791/ENSMUSG00000015312/ENSMUSG00000050288/ENSMUSG00000028017/ENSMUSG00000037225/ENSMUSG00000021732/ENSMUSG00000031714/ENSMUSG00000015957/ENSMUSG00000025499/ENSMUSG00000049551/ENSMUSG00000034801/ENSMUSG00000003873/ENSMUSG00000020312/ENSMUSG00000021453/ENSMUSG00000040584/…	Cdkn1a/Rb1/Shc1/Jup/Gadd45a/Smad3/Fzd4/Gadd45b/Fzd2/Egf/Fgf2/Fgf10/Gab1/Wnt11/Hras/Fzd9/Sos2/Bax/Shc2/Gadd45g/Abcb1a/Polk/Ctnna1/Sos1/Cdkn1b/E2f2/Trp53/Ctnna3/Wnt3/Fzd7/Gsk3b/Tgfbr2/Fgf6/Nras/Ccne2/Axin2/Rxra/Smad4/Fgf1/Pik3cd/Frat2/Lrp6/Dvl1/Wnt4/Wnt5b/Araf/Raf1/Apc/Map2k1/Braf/Fgf7/Bak1/Mtor/Tgfb3/Rxrg/Wnt2b/Rps6kb2/Lrp5/Fzd1/Cdkn2b/Fgf21/Ccnd1/Rps6kb1/Akt3/Akt1/Pik3r1/Myc/Smad2/Apc2/Rxrb/Rarb/…	mmu:12575/mmu:19645/mmu:20416/mmu:16480/mmu:13197/mmu:17127/mmu:14366/mmu:17873/mmu:57265/mmu:13645/mmu:14173/mmu:14165/mmu:14388/mmu:22411/mmu:15461/mmu:14371/mmu:20663/mmu:12028/mmu:216148/mmu:23882/mmu:18671/mmu:27015/mmu:12385/mmu:20662/mmu:12576/mmu:242705/mmu:22059/mmu:216033/mmu:22415/mmu:14369/mmu:56637/mmu:21813/mmu:14177/mmu:18176/mmu:12448/mmu:12006/mmu:20181/mmu:17128/mmu:14164/mmu:18…	88	34	ENSMUSG00000023067/ENSMUSG00000022105/ENSMUSG00000042626/ENSMUSG00000001552/ENSMUSG00000036390/ENSMUSG00000050288/ENSMUSG00000021732/ENSMUSG00000025499/ENSMUSG00000003873/ENSMUSG00000037815/ENSMUSG00000018983/ENSMUSG00000059552/ENSMUSG00000000125/ENSMUSG00000027852/ENSMUSG00000047604/ENSMUSG00000005871/ENSMUSG00000027208/ENSMUSG00000057789/ENSMUSG00000015843/ENSMUSG00000024830/ENSMUSG00000044674/…	54	ENSMUSG00000032402/ENSMUSG00000049791/ENSMUSG00000015312/ENSMUSG00000028017/ENSMUSG00000037225/ENSMUSG00000031714/ENSMUSG00000015957/ENSMUSG00000049551/ENSMUSG00000034801/ENSMUSG00000020312/ENSMUSG00000021453/ENSMUSG00000040584/ENSMUSG00000021668/ENSMUSG00000024241/ENSMUSG00000003031/ENSMUSG00000060843/ENSMUSG00000041075/ENSMUSG00000022812/ENSMUSG00000032440/ENSMUSG00000000183/ENSMUSG00000028212/…
mmu04141	Protein processing in endoplasmic reticulum	99/3135	158/6147	0.00184335	0.0521166	ENSMUSG00000025757/ENSMUSG00000046709/ENSMUSG00000020386/ENSMUSG00000025887/ENSMUSG00000026509/ENSMUSG00000041891/ENSMUSG00000051984/ENSMUSG00000015656/ENSMUSG00000004460/ENSMUSG00000018442/ENSMUSG00000024357/ENSMUSG00000003873/ENSMUSG00000059970/ENSMUSG00000036391/ENSMUSG00000041556/ENSMUSG00000027248/ENSMUSG00000022174/ENSMUSG00000038312/ENSMUSG00000029616/ENSMUSG00000020048/ENSMUSG00000020366/…	Hspa4l/Mapk10/Sar1b/Casp12/Capn2/Lman1/Sec31b/Hspa8/Dnajb11/Derl2/Sil1/Bax/Hspa2/Sec24a/Fbxo2/Pdia3/Dad1/Edem2/Erp29/Hsp90b1/Mapk9/Prkcsh/Tram1/Calr/Ckap4/Hspa1l/Hspa5/Canx/Hsp90aa1/Bag2/Hsp90ab1/Svip/Hsph1/Ube2g1/Herpud1/Ssr2/Bcap31/Sec61a2/Derl1/Uggt1/Ube2g2/Pdia6/Ubqln2/Xbp1/Sec63/Dnajc5/Man1a2/Selenos/Rpn1/Dnajb12/Os9/Nfe2l2/Wfs1/March6/Plaa/Dnaja1/Hyou1/Syvn1/Sec23a/Bak1/Nsfl1c/Capn1/P4hb/Ss…	mmu:18415/mmu:26414/mmu:66397/mmu:12364/mmu:12334/mmu:70361/mmu:240667/mmu:15481/mmu:67838/mmu:116891/mmu:81500/mmu:12028/mmu:15512/mmu:77371/mmu:230904/mmu:14827/mmu:13135/mmu:108687/mmu:67397/mmu:22027/mmu:26420/mmu:19089/mmu:72265/mmu:12317/mmu:216197/mmu:15482/mmu:14828/mmu:12330/mmu:15519/mmu:213539/mmu:15516/mmu:75744/mmu:15505/mmu:67128/mmu:64209/mmu:66256/mmu:27061/mmu:57743/mmu:67819/mmu…	99	69	ENSMUSG00000025757/ENSMUSG00000046709/ENSMUSG00000026509/ENSMUSG00000041891/ENSMUSG00000015656/ENSMUSG00000004460/ENSMUSG00000018442/ENSMUSG00000024357/ENSMUSG00000003873/ENSMUSG00000059970/ENSMUSG00000041556/ENSMUSG00000027248/ENSMUSG00000022174/ENSMUSG00000038312/ENSMUSG00000029616/ENSMUSG00000020048/ENSMUSG00000003402/ENSMUSG00000025935/ENSMUSG00000003814/ENSMUSG00000046841/ENSMUSG00000026864/…	30	ENSMUSG00000020386/ENSMUSG00000025887/ENSMUSG00000051984/ENSMUSG00000036391/ENSMUSG00000020366/ENSMUSG00000007033/ENSMUSG00000074093/ENSMUSG00000020794/ENSMUSG00000031770/ENSMUSG00000025816/ENSMUSG00000037470/ENSMUSG00000050148/ENSMUSG00000008763/ENSMUSG00000020109/ENSMUSG00000015839/ENSMUSG00000039474/ENSMUSG00000039100/ENSMUSG00000020986/ENSMUSG00000005102/ENSMUSG00000021936/ENSMUSG00000029613/…
mmu05212	Pancreatic cancer	51/3135	75/6147	0.0020172	0.0522791	ENSMUSG00000023067/ENSMUSG00000022105/ENSMUSG00000046709/ENSMUSG00000036390/ENSMUSG00000032402/ENSMUSG00000041147/ENSMUSG00000015312/ENSMUSG00000028017/ENSMUSG00000028530/ENSMUSG00000003873/ENSMUSG00000021453/ENSMUSG00000021668/ENSMUSG00000025199/ENSMUSG00000018983/ENSMUSG00000059552/ENSMUSG00000020366/ENSMUSG00000024959/ENSMUSG00000032440/ENSMUSG00000023951/ENSMUSG00000006699/ENSMUSG00000006728/…	Cdkn1a/Rb1/Mapk10/Gadd45a/Smad3/Brca2/Gadd45b/Egf/Jak1/Bax/Gadd45g/Polk/Chuk/E2f2/Trp53/Mapk9/Bad/Tgfbr2/Vegfa/Cdc42/Cdk4/Smad4/Pik3cd/Araf/Raf1/Rala/Map2k1/Braf/Arhgef6/Bak1/Mtor/Cdk6/Tgfb3/Rps6kb2/Mapk8/Ccnd1/Rps6kb1/Akt3/Akt1/Pik3r1/Smad2/Ralgds/Pld1/Rac2/Rad51/E2f1/Tgfbr1/Tgfb1/Tgfb2/Pik3ca/E2f3	mmu:12575/mmu:19645/mmu:26414/mmu:13197/mmu:17127/mmu:12190/mmu:17873/mmu:13645/mmu:16451/mmu:12028/mmu:23882/mmu:27015/mmu:12675/mmu:242705/mmu:22059/mmu:26420/mmu:12015/mmu:21813/mmu:22339/mmu:12540/mmu:12567/mmu:17128/mmu:18707/mmu:11836/mmu:110157/mmu:56044/mmu:26395/mmu:109880/mmu:73341/mmu:12018/mmu:56717/mmu:12571/mmu:21809/mmu:58988/mmu:26419/mmu:12443/mmu:72508/mmu:23797/mmu:11651/mmu:18…	51	23	ENSMUSG00000023067/ENSMUSG00000022105/ENSMUSG00000046709/ENSMUSG00000036390/ENSMUSG00000041147/ENSMUSG00000003873/ENSMUSG00000025199/ENSMUSG00000018983/ENSMUSG00000059552/ENSMUSG00000024959/ENSMUSG00000006699/ENSMUSG00000006728/ENSMUSG00000008859/ENSMUSG00000031133/ENSMUSG00000057789/ENSMUSG00000040274/ENSMUSG00000024830/ENSMUSG00000070348/ENSMUSG00000001729/ENSMUSG00000024563/ENSMUSG00000033220/…	28	ENSMUSG00000032402/ENSMUSG00000015312/ENSMUSG00000028017/ENSMUSG00000028530/ENSMUSG00000021453/ENSMUSG00000021668/ENSMUSG00000020366/ENSMUSG00000032440/ENSMUSG00000023951/ENSMUSG00000024515/ENSMUSG00000039936/ENSMUSG00000001127/ENSMUSG00000000441/ENSMUSG00000004936/ENSMUSG00000002413/ENSMUSG00000028991/ENSMUSG00000021253/ENSMUSG00000021936/ENSMUSG00000020516/ENSMUSG00000019699/ENSMUSG00000041417/…
mmu05210	Colorectal cancer	56/3135	84/6147	0.00250831	0.0600064	ENSMUSG00000023067/ENSMUSG00000046709/ENSMUSG00000036390/ENSMUSG00000032402/ENSMUSG00000015312/ENSMUSG00000028017/ENSMUSG00000052684/ENSMUSG00000025499/ENSMUSG00000034801/ENSMUSG00000003873/ENSMUSG00000021453/ENSMUSG00000021668/ENSMUSG00000029378/ENSMUSG00000024241/ENSMUSG00000059552/ENSMUSG00000020366/ENSMUSG00000022812/ENSMUSG00000024959/ENSMUSG00000031628/ENSMUSG00000032440/ENSMUSG00000027852/…	Cdkn1a/Mapk10/Gadd45a/Smad3/Gadd45b/Egf/Jun/Hras/Sos2/Bax/Gadd45g/Polk/Areg/Sos1/Trp53/Mapk9/Gsk3b/Bad/Casp3/Tgfbr2/Nras/Axin2/Bbc3/Smad4/Pik3cd/Araf/Raf1/Birc5/Rala/Apc/Map2k1/Braf/Bak1/Mtor/Tgfb3/Bcl2l11/Rps6kb2/Mapk8/Ccnd1/Rps6kb1/Akt3/Akt1/Pik3r1/Myc/Smad2/Apc2/Ralgds/Rhoa/Rac2/Tgfbr1/Tgfb1/Tgfb2/Pik3ca/Tcf7l1/Lef1/Tcf7	mmu:12575/mmu:26414/mmu:13197/mmu:17127/mmu:17873/mmu:13645/mmu:16476/mmu:15461/mmu:20663/mmu:12028/mmu:23882/mmu:27015/mmu:11839/mmu:20662/mmu:22059/mmu:26420/mmu:56637/mmu:12015/mmu:12367/mmu:21813/mmu:18176/mmu:12006/mmu:170770/mmu:17128/mmu:18707/mmu:11836/mmu:110157/mmu:11799/mmu:56044/mmu:11789/mmu:26395/mmu:109880/mmu:12018/mmu:56717/mmu:21809/mmu:12125/mmu:58988/mmu:26419/mmu:12443/mmu:72…	56	23	ENSMUSG00000023067/ENSMUSG00000046709/ENSMUSG00000036390/ENSMUSG00000025499/ENSMUSG00000003873/ENSMUSG00000029378/ENSMUSG00000059552/ENSMUSG00000024959/ENSMUSG00000031628/ENSMUSG00000027852/ENSMUSG00000002083/ENSMUSG00000017716/ENSMUSG00000008859/ENSMUSG00000005871/ENSMUSG00000057789/ENSMUSG00000024830/ENSMUSG00000070348/ENSMUSG00000001729/ENSMUSG00000024563/ENSMUSG00000007815/ENSMUSG00000033220/…	33	ENSMUSG00000032402/ENSMUSG00000015312/ENSMUSG00000028017/ENSMUSG00000052684/ENSMUSG00000034801/ENSMUSG00000021453/ENSMUSG00000021668/ENSMUSG00000024241/ENSMUSG00000020366/ENSMUSG00000022812/ENSMUSG00000032440/ENSMUSG00000000142/ENSMUSG00000024515/ENSMUSG00000039936/ENSMUSG00000001127/ENSMUSG00000000441/ENSMUSG00000004936/ENSMUSG00000002413/ENSMUSG00000028991/ENSMUSG00000021253/ENSMUSG00000027381/…
mmu05205	Proteoglycans in cancer	117/3135	192/6147	0.00311582	0.0605637	ENSMUSG00000023067/ENSMUSG00000052397/ENSMUSG00000019768/ENSMUSG00000022817/ENSMUSG00000002489/ENSMUSG00000057897/ENSMUSG00000049791/ENSMUSG00000053819/ENSMUSG00000053436/ENSMUSG00000050288/ENSMUSG00000038387/ENSMUSG00000046223/ENSMUSG00000037225/ENSMUSG00000027087/ENSMUSG00000028495/ENSMUSG00000022261/ENSMUSG00000031714/ENSMUSG00000015957/ENSMUSG00000025499/ENSMUSG00000024617/ENSMUSG00000049551/…	Cdkn1a/Ezr/Esr1/Itgb5/Tiam1/Camk2b/Fzd4/Camk2d/Mapk14/Fzd2/Rras/Plaur/Fgf2/Itgav/Rps6/Sdc2/Gab1/Wnt11/Hras/Camk2a/Fzd9/Sos2/Itgb1/Timp3/Cd63/Eif4b/Fas/Sos1/Ppp1cc/Trp53/Pxn/Wnt3/Fzd7/Fgfr1/Cttn/Rras2/Camk2g/Slc9a1/Cav2/Casp3/Ppp1cb/Nras/Vegfa/Flnb/Cdc42/Pak1/Flna/Ptch1/Ppp1r12b/Itpr2/Hspg2/Pik3cd/Igf1/Rock1/Prkacb/Gpc1/Ptpn11/Erbb3/Ppp1ca/Rps6-ps4/Mapk12/Wnt4/Itpr3/Rdx/Wnt5b/Araf/Raf1/Cd44/Kdr/Ma…	mmu:12575/mmu:22350/mmu:13982/mmu:16419/mmu:21844/mmu:12323/mmu:14366/mmu:108058/mmu:26416/mmu:57265/mmu:20130/mmu:18793/mmu:14173/mmu:16410/mmu:20104/mmu:15529/mmu:14388/mmu:22411/mmu:15461/mmu:12322/mmu:14371/mmu:20663/mmu:16412/mmu:21859/mmu:12512/mmu:75705/mmu:14102/mmu:20662/mmu:19047/mmu:22059/mmu:19303/mmu:22415/mmu:14369/mmu:14182/mmu:13043/mmu:66922/mmu:12325/mmu:20544/mmu:12390/mmu:1236…	117	52	ENSMUSG00000023067/ENSMUSG00000052397/ENSMUSG00000019768/ENSMUSG00000002489/ENSMUSG00000053819/ENSMUSG00000050288/ENSMUSG00000038387/ENSMUSG00000046223/ENSMUSG00000027087/ENSMUSG00000028495/ENSMUSG00000022261/ENSMUSG00000025499/ENSMUSG00000025809/ENSMUSG00000025351/ENSMUSG00000058655/ENSMUSG00000024778/ENSMUSG00000059552/ENSMUSG00000000125/ENSMUSG00000031078/ENSMUSG00000055723/ENSMUSG00000028854/…	65	ENSMUSG00000022817/ENSMUSG00000057897/ENSMUSG00000049791/ENSMUSG00000053436/ENSMUSG00000037225/ENSMUSG00000031714/ENSMUSG00000015957/ENSMUSG00000024617/ENSMUSG00000049551/ENSMUSG00000034801/ENSMUSG00000020044/ENSMUSG00000024241/ENSMUSG00000004455/ENSMUSG00000029528/ENSMUSG00000041075/ENSMUSG00000031565/ENSMUSG00000021820/ENSMUSG00000000058/ENSMUSG00000014956/ENSMUSG00000023951/ENSMUSG00000025278/…
mmu04218	Cellular senescence	98/3135	158/6147	0.00307016	0.0605637	ENSMUSG00000031928/ENSMUSG00000023067/ENSMUSG00000022105/ENSMUSG00000016206/ENSMUSG00000036390/ENSMUSG00000032402/ENSMUSG00000015312/ENSMUSG00000053436/ENSMUSG00000009647/ENSMUSG00000026509/ENSMUSG00000031490/ENSMUSG00000032218/ENSMUSG00000038387/ENSMUSG00000025499/ENSMUSG00000026430/ENSMUSG00000031666/ENSMUSG00000021453/ENSMUSG00000027177/ENSMUSG00000021816/ENSMUSG00000027365/ENSMUSG00000056116/…	Mre11a/Cdkn1a/Rb1/H2-M3/Gadd45a/Smad3/Gadd45b/Mapk14/Mcu/Capn2/Eif4ebp1/Ccnb2/Rras/Hras/Rassf5/Rbl2/Gadd45g/Hipk3/Ppp3cb/Trpm7/H2-T22/Hipk2/Ppp1cc/E2f2/Trp53/Rras2/Calml3/Ppp3cc/Tsc1/Nfatc3/Tgfbr2/Ppp1cb/Hipk1/Nras/Pten/Ccnd3/Ccne2/Cdk4/Itpr2/Lin52/Pik3cd/Hipk4/Atm/Slc25a5/Ppp1ca/Map2k3/Mapk12/Itpr3/Nbn/Raf1/Hus1/Map2k1/Cdk1/Mtor/Cdk6/Rbl1/Tgfb3/Capn1/Calm4/Zfp36l2/Vdac2/Lin9/H2-T23/Ccna2/Rbbp4/L…	mmu:17535/mmu:12575/mmu:19645/mmu:14991/mmu:13197/mmu:17127/mmu:17873/mmu:26416/mmu:215999/mmu:12334/mmu:13685/mmu:12442/mmu:20130/mmu:15461/mmu:54354/mmu:19651/mmu:23882/mmu:15259/mmu:19056/mmu:58800/mmu:15039/mmu:15258/mmu:19047/mmu:242705/mmu:22059/mmu:66922/mmu:70405/mmu:19057/mmu:64930/mmu:18021/mmu:21813/mmu:19046/mmu:15257/mmu:18176/mmu:19211/mmu:12445/mmu:12448/mmu:12567/mmu:16439/mmu:217…	98	46	ENSMUSG00000031928/ENSMUSG00000023067/ENSMUSG00000022105/ENSMUSG00000016206/ENSMUSG00000036390/ENSMUSG00000009647/ENSMUSG00000026509/ENSMUSG00000031490/ENSMUSG00000032218/ENSMUSG00000038387/ENSMUSG00000025499/ENSMUSG00000026430/ENSMUSG00000056116/ENSMUSG00000018983/ENSMUSG00000059552/ENSMUSG00000055723/ENSMUSG00000063130/ENSMUSG00000027852/ENSMUSG00000013663/ENSMUSG00000034165/ENSMUSG00000006728/…	52	ENSMUSG00000032402/ENSMUSG00000015312/ENSMUSG00000053436/ENSMUSG00000031666/ENSMUSG00000021453/ENSMUSG00000027177/ENSMUSG00000021816/ENSMUSG00000027365/ENSMUSG00000061436/ENSMUSG00000004455/ENSMUSG00000022092/ENSMUSG00000026812/ENSMUSG00000031902/ENSMUSG00000032440/ENSMUSG00000014956/ENSMUSG00000008730/ENSMUSG00000028212/ENSMUSG00000030287/ENSMUSG00000085793/ENSMUSG00000039936/ENSMUSG00000040424/…
mmu04371	Apelin signaling pathway	84/3135	133/6147	0.0028667	0.0605637	ENSMUSG00000043004/ENSMUSG00000030671/ENSMUSG00000038205/ENSMUSG00000032402/ENSMUSG00000061086/ENSMUSG00000044951/ENSMUSG00000054640/ENSMUSG00000038387/ENSMUSG00000027470/ENSMUSG00000028495/ENSMUSG00000079055/ENSMUSG00000025499/ENSMUSG00000048240/ENSMUSG00000020901/ENSMUSG00000026313/ENSMUSG00000030592/ENSMUSG00000018567/ENSMUSG00000022840/ENSMUSG00000038146/ENSMUSG00000005580/ENSMUSG00000055723/…	Gng2/Pde3b/Prkab2/Smad3/Myl4/Mylk4/Slc8a1/Rras/Mylk2/Rps6/Slc8a3/Hras/Gng7/Pik3r5/Hdac4/Ryr1/Gabarap/Adcy5/Notch3/Adcy9/Rras2/Calml3/Prkaa2/Slc9a1/Myl2/Nras/Smad4/Prkce/Itpr2/Gna13/Gnb2/Prkacb/Gnai1/Rps6-ps4/Mylk/Agtr1a/Lipe/Adcy6/Gng5/Adcy2/Itpr3/Raf1/Plin1/Gabarapl1/Hdac5/Map2k1/Myl3/Plcb3/Mtor/Gnb5/Calm4/Prkag1/Rps6kb2/Nos2/Gnaq/Ccnd1/Rps6kb1/Akt3/Akt1/Smad2/Pik3r4/Mras/Nos1/Gabarapl2/Gng12/Gn…	mmu:14702/mmu:18576/mmu:108097/mmu:17127/mmu:17896/mmu:238564/mmu:20541/mmu:20130/mmu:228785/mmu:20104/mmu:110893/mmu:15461/mmu:14708/mmu:320207/mmu:208727/mmu:20190/mmu:56486/mmu:224129/mmu:18131/mmu:11515/mmu:66922/mmu:70405/mmu:108079/mmu:20544/mmu:17906/mmu:18176/mmu:17128/mmu:18754/mmu:16439/mmu:14674/mmu:14693/mmu:18749/mmu:14677/mmu:105244208/mmu:107589/mmu:11607/mmu:16890/mmu:11512/mmu:14…	84	40	ENSMUSG00000043004/ENSMUSG00000030671/ENSMUSG00000061086/ENSMUSG00000038387/ENSMUSG00000028495/ENSMUSG00000025499/ENSMUSG00000020901/ENSMUSG00000018567/ENSMUSG00000022840/ENSMUSG00000055723/ENSMUSG00000063130/ENSMUSG00000028854/ENSMUSG00000013936/ENSMUSG00000027852/ENSMUSG00000020611/ENSMUSG00000029713/ENSMUSG00000057614/ENSMUSG00000081406/ENSMUSG00000068523/ENSMUSG00000032192/ENSMUSG00000067713/…	44	ENSMUSG00000038205/ENSMUSG00000032402/ENSMUSG00000044951/ENSMUSG00000054640/ENSMUSG00000027470/ENSMUSG00000079055/ENSMUSG00000048240/ENSMUSG00000026313/ENSMUSG00000030592/ENSMUSG00000038146/ENSMUSG00000005580/ENSMUSG00000028518/ENSMUSG00000024515/ENSMUSG00000045038/ENSMUSG00000030287/ENSMUSG00000005034/ENSMUSG00000022836/ENSMUSG00000049115/ENSMUSG00000003123/ENSMUSG00000022994/ENSMUSG00000021536/…
mmu05216	Thyroid cancer	26/3135	35/6147	0.00416045	0.0761118	ENSMUSG00000030110/ENSMUSG00000023067/ENSMUSG00000036390/ENSMUSG00000015312/ENSMUSG00000000440/ENSMUSG00000025499/ENSMUSG00000003873/ENSMUSG00000021453/ENSMUSG00000021668/ENSMUSG00000059552/ENSMUSG00000027852/ENSMUSG00000048701/ENSMUSG00000015846/ENSMUSG00000056234/ENSMUSG00000004936/ENSMUSG00000002413/ENSMUSG00000057789/ENSMUSG00000015843/ENSMUSG00000070348/ENSMUSG00000022346/ENSMUSG00000027940/…	Ret/Cdkn1a/Gadd45a/Gadd45b/Pparg/Hras/Bax/Gadd45g/Polk/Trp53/Nras/Ccdc6/Rxra/Ncoa4/Map2k1/Braf/Bak1/Rxrg/Ccnd1/Myc/Tpm3/Rxrb/Cdh1/Tcf7l1/Lef1/Tcf7	mmu:19713/mmu:12575/mmu:13197/mmu:17873/mmu:19016/mmu:15461/mmu:12028/mmu:23882/mmu:27015/mmu:22059/mmu:18176/mmu:76551/mmu:20181/mmu:27057/mmu:26395/mmu:109880/mmu:12018/mmu:20183/mmu:12443/mmu:17869/mmu:59069/mmu:20182/mmu:12550/mmu:21415/mmu:16842/mmu:21414	26	13	ENSMUSG00000030110/ENSMUSG00000023067/ENSMUSG00000036390/ENSMUSG00000000440/ENSMUSG00000025499/ENSMUSG00000003873/ENSMUSG00000059552/ENSMUSG00000027852/ENSMUSG00000057789/ENSMUSG00000015843/ENSMUSG00000070348/ENSMUSG00000027940/ENSMUSG00000027985	13	ENSMUSG00000015312/ENSMUSG00000021453/ENSMUSG00000021668/ENSMUSG00000048701/ENSMUSG00000015846/ENSMUSG00000056234/ENSMUSG00000004936/ENSMUSG00000002413/ENSMUSG00000022346/ENSMUSG00000039656/ENSMUSG00000000303/ENSMUSG00000055799/ENSMUSG00000000782
mmu05165	Human papillomavirus infection	189/3135	325/6147	0.00467306	0.08074	ENSMUSG00000023067/ENSMUSG00000022105/ENSMUSG00000022817/ENSMUSG00000016206/ENSMUSG00000049791/ENSMUSG00000026971/ENSMUSG00000021702/ENSMUSG00000039115/ENSMUSG00000001750/ENSMUSG00000050288/ENSMUSG00000031490/ENSMUSG00000026479/ENSMUSG00000028017/ENSMUSG00000017843/ENSMUSG00000043154/ENSMUSG00000031925/ENSMUSG00000027087/ENSMUSG00000028530/ENSMUSG00000015957/ENSMUSG00000001930/ENSMUSG00000019210/…	Cdkn1a/Rb1/Itgb5/H2-M3/Fzd4/Itgb6/Thbs4/Itga9/Tcirg1/Fzd2/Eif4ebp1/Lamc2/Egf/Ppp2r5c/Ppp2r3a/Maml2/Itgav/Jak1/Wnt11/Vwf/Atp6v1e1/Tnr/Hras/Notch1/Reln/Fzd9/Ppp2r5a/Rbl2/Sos2/Atp6v0e/Prkcz/Bax/Ticam1/Itgb1/Chuk/Hdac4/Fas/H2-T22/Atp6v1f/Ep300/Sos1/Magi1/Cdkn1b/Trp53/Pxn/Notch3/Wnt3/Fzd7/Itga7/Fadd/Gsk3b/Atp6v1d/Hes6/Bad/Itga1/Col4a4/Casp3/Tsc1/Nras/Pten/Vegfa/Ccnd3/Cdc42/Ccne2/Atp6v1h/Axin2/Bcap31/C…	mmu:12575/mmu:19645/mmu:16419/mmu:14991/mmu:14366/mmu:16420/mmu:21828/mmu:104099/mmu:27060/mmu:57265/mmu:13685/mmu:16782/mmu:13645/mmu:26931/mmu:235542/mmu:270118/mmu:16410/mmu:16451/mmu:22411/mmu:22371/mmu:11973/mmu:21960/mmu:15461/mmu:18128/mmu:19699/mmu:14371/mmu:226849/mmu:19651/mmu:20663/mmu:11974/mmu:18762/mmu:12028/mmu:106759/mmu:16412/mmu:12675/mmu:208727/mmu:14102/mmu:15039/mmu:66144/mmu…	189	98	ENSMUSG00000023067/ENSMUSG00000022105/ENSMUSG00000016206/ENSMUSG00000026971/ENSMUSG00000021702/ENSMUSG00000039115/ENSMUSG00000001750/ENSMUSG00000050288/ENSMUSG00000031490/ENSMUSG00000026479/ENSMUSG00000017843/ENSMUSG00000031925/ENSMUSG00000027087/ENSMUSG00000019210/ENSMUSG00000015829/ENSMUSG00000025499/ENSMUSG00000042453/ENSMUSG00000026626/ENSMUSG00000015575/ENSMUSG00000029053/ENSMUSG00000003873/…	91	ENSMUSG00000022817/ENSMUSG00000049791/ENSMUSG00000028017/ENSMUSG00000043154/ENSMUSG00000028530/ENSMUSG00000015957/ENSMUSG00000001930/ENSMUSG00000026923/ENSMUSG00000049551/ENSMUSG00000031666/ENSMUSG00000034801/ENSMUSG00000026313/ENSMUSG00000055024/ENSMUSG00000024241/ENSMUSG00000003031/ENSMUSG00000029528/ENSMUSG00000038146/ENSMUSG00000041075/ENSMUSG00000025348/ENSMUSG00000022812/ENSMUSG00000042284/…
mmu04140	Autophagy - animal	78/3135	125/6147	0.00626387	0.0957413	ENSMUSG00000022663/ENSMUSG00000046709/ENSMUSG00000022419/ENSMUSG00000035354/ENSMUSG00000038387/ENSMUSG00000028278/ENSMUSG00000029512/ENSMUSG00000025499/ENSMUSG00000033124/ENSMUSG00000027244/ENSMUSG00000034354/ENSMUSG00000018567/ENSMUSG00000020366/ENSMUSG00000031221/ENSMUSG00000055723/ENSMUSG00000050732/ENSMUSG00000078566/ENSMUSG00000028518/ENSMUSG00000024959/ENSMUSG00000026812/ENSMUSG00000016534/…	Atg3/Mapk10/Deptor/Uvrag/Rras/Rragd/Ulk1/Hras/Atg9a/Atg13/Mtmr3/Gabarap/Mapk9/Igbp1/Rras2/Vamp8/Bnip3/Prkaa2/Bad/Tsc1/Lamp2/Nras/Pten/Rubcn/Dapk3/Rragc/Dapk1/Pik3cd/Irs2/Irs1/Prkacb/Lamp1/Rb1cc1/Zfyve1/Mtmr14/Prkcq/Dapk2/Ulk2/Raf1/Gabarapl1/Map2k1/Atg101/Mtor/Snap29/Traf6/Atg4b/Rps6kb2/Atg4c/Eif2ak4/Mapk8/Atg2a/Atg2b/Stx17/Map3k7/Atg14/Rps6kb1/Akt3/Akt1/Ppp2ca/Pik3r1/Pik3r4/Wipi1/Igf1r/Atg16l2/Ra…	mmu:67841/mmu:26414/mmu:97998/mmu:78610/mmu:20130/mmu:52187/mmu:22241/mmu:15461/mmu:245860/mmu:51897/mmu:74302/mmu:56486/mmu:26420/mmu:18518/mmu:66922/mmu:22320/mmu:12176/mmu:108079/mmu:12015/mmu:64930/mmu:16784/mmu:18176/mmu:19211/mmu:100502698/mmu:13144/mmu:54170/mmu:69635/mmu:18707/mmu:384783/mmu:16367/mmu:18749/mmu:16783/mmu:12421/mmu:217695/mmu:97287/mmu:18761/mmu:13143/mmu:29869/mmu:110157/…	78	34	ENSMUSG00000022663/ENSMUSG00000046709/ENSMUSG00000035354/ENSMUSG00000038387/ENSMUSG00000025499/ENSMUSG00000027244/ENSMUSG00000018567/ENSMUSG00000031221/ENSMUSG00000055723/ENSMUSG00000050732/ENSMUSG00000024959/ENSMUSG00000016534/ENSMUSG00000027852/ENSMUSG00000013663/ENSMUSG00000034974/ENSMUSG00000028646/ENSMUSG00000021559/ENSMUSG00000031447/ENSMUSG00000037204/ENSMUSG00000026280/ENSMUSG00000024830/…	44	ENSMUSG00000022419/ENSMUSG00000028278/ENSMUSG00000029512/ENSMUSG00000033124/ENSMUSG00000034354/ENSMUSG00000020366/ENSMUSG00000078566/ENSMUSG00000028518/ENSMUSG00000026812/ENSMUSG00000035629/ENSMUSG00000039936/ENSMUSG00000038894/ENSMUSG00000055980/ENSMUSG00000005034/ENSMUSG00000025907/ENSMUSG00000042628/ENSMUSG00000030269/ENSMUSG00000026778/ENSMUSG00000032380/ENSMUSG00000004798/ENSMUSG00000000441/…
mmu04152	AMPK signaling pathway	74/3135	118/6147	0.0064117	0.0957413	ENSMUSG00000026773/ENSMUSG00000038205/ENSMUSG00000026027/ENSMUSG00000000440/ENSMUSG00000045875/ENSMUSG00000031490/ENSMUSG00000017843/ENSMUSG00000020538/ENSMUSG00000043154/ENSMUSG00000029512/ENSMUSG00000029174/ENSMUSG00000026626/ENSMUSG00000025648/ENSMUSG00000020671/ENSMUSG00000042010/ENSMUSG00000034994/ENSMUSG00000018566/ENSMUSG00000028518/ENSMUSG00000026812/ENSMUSG00000025271/ENSMUSG00000077450/…	Pfkfb3/Prkab2/Stradb/Pparg/Adra1a/Eif4ebp1/Ppp2r5c/Srebf1/Ppp2r3a/Ulk1/Tbc1d1/Ppp2r5a/Pfkfb4/Rab10/Acacb/Eef2/Slc2a4/Prkaa2/Tsc1/Pfkfb1/Rab11b/Strada/Pik3cd/Irs2/Igf1/Irs1/Rab8a/Pfkp/Ppp2r3d/Cpt1b/Creb3l2/Lipe/Scd3/Rab2a/Pck1/Creb1/Adipor2/Gys1/Mtor/Insr/Lepr/Prkag1/Ppp2r2d/Rps6kb2/Acaca/Creb3/Hmgcr/Ccna2/Map3k7/Ccnd1/Rps6kb1/Akt3/Akt1/Ppp2ca/Pik3r1/Scd1/Igf1r/Cab39/Sirt1/Scd2/Rheb/Ppp2cb/Gm2446/…	mmu:170768/mmu:108097/mmu:227154/mmu:19016/mmu:11549/mmu:13685/mmu:26931/mmu:20787/mmu:235542/mmu:22241/mmu:57915/mmu:226849/mmu:270198/mmu:19325/mmu:100705/mmu:13629/mmu:20528/mmu:108079/mmu:64930/mmu:18639/mmu:19326/mmu:72149/mmu:18707/mmu:384783/mmu:16000/mmu:16367/mmu:17274/mmu:56421/mmu:19054/mmu:12895/mmu:208647/mmu:16890/mmu:30049/mmu:59021/mmu:18534/mmu:12912/mmu:68465/mmu:14936/mmu:56717…	74	31	ENSMUSG00000026027/ENSMUSG00000000440/ENSMUSG00000045875/ENSMUSG00000031490/ENSMUSG00000017843/ENSMUSG00000026626/ENSMUSG00000034994/ENSMUSG00000077450/ENSMUSG00000069631/ENSMUSG00000003037/ENSMUSG00000021196/ENSMUSG00000093803/ENSMUSG00000025202/ENSMUSG00000005534/ENSMUSG00000067713/ENSMUSG00000041769/ENSMUSG00000024830/ENSMUSG00000028466/ENSMUSG00000021670/ENSMUSG00000027715/ENSMUSG00000070348/…	43	ENSMUSG00000026773/ENSMUSG00000038205/ENSMUSG00000020538/ENSMUSG00000043154/ENSMUSG00000029512/ENSMUSG00000029174/ENSMUSG00000025648/ENSMUSG00000020671/ENSMUSG00000042010/ENSMUSG00000018566/ENSMUSG00000028518/ENSMUSG00000026812/ENSMUSG00000025271/ENSMUSG00000039936/ENSMUSG00000038894/ENSMUSG00000020053/ENSMUSG00000055980/ENSMUSG00000078937/ENSMUSG00000038648/ENSMUSG00000003123/ENSMUSG00000047187/…
mmu04012	ErbB signaling pathway	54/3135	83/6147	0.00646485	0.0957413	ENSMUSG00000023067/ENSMUSG00000020919/ENSMUSG00000042626/ENSMUSG00000046709/ENSMUSG00000057897/ENSMUSG00000053819/ENSMUSG00000031490/ENSMUSG00000028017/ENSMUSG00000052684/ENSMUSG00000031714/ENSMUSG00000025499/ENSMUSG00000024617/ENSMUSG00000034801/ENSMUSG00000020312/ENSMUSG00000029378/ENSMUSG00000024241/ENSMUSG00000003031/ENSMUSG00000020366/ENSMUSG00000021820/ENSMUSG00000022812/ENSMUSG00000024959/…	Cdkn1a/Stat5b/Shc1/Mapk10/Camk2b/Camk2d/Eif4ebp1/Egf/Jun/Gab1/Hras/Camk2a/Sos2/Shc2/Areg/Sos1/Cdkn1b/Mapk9/Camk2g/Gsk3b/Bad/Nras/Pak1/Pik3cd/Stat5a/Erbb3/Pak4/Nrg3/Pak6/Araf/Raf1/Abl2/Map2k1/Braf/Mtor/Crk/Map2k4/Rps6kb2/Mapk8/Nck1/Prkca/Hbegf/Cbl/Rps6kb1/Akt3/Akt1/Abl1/Pik3r1/Myc/Cblb/Ptk2/Elk1/Pik3ca/Shc4	mmu:12575/mmu:20851/mmu:20416/mmu:26414/mmu:12323/mmu:108058/mmu:13685/mmu:13645/mmu:16476/mmu:14388/mmu:15461/mmu:12322/mmu:20663/mmu:216148/mmu:11839/mmu:20662/mmu:12576/mmu:26420/mmu:12325/mmu:56637/mmu:12015/mmu:18176/mmu:18479/mmu:18707/mmu:20850/mmu:13867/mmu:70584/mmu:18183/mmu:214230/mmu:11836/mmu:110157/mmu:11352/mmu:26395/mmu:109880/mmu:56717/mmu:12928/mmu:26398/mmu:58988/mmu:26419/mmu:…	54	19	ENSMUSG00000023067/ENSMUSG00000042626/ENSMUSG00000046709/ENSMUSG00000053819/ENSMUSG00000031490/ENSMUSG00000025499/ENSMUSG00000029378/ENSMUSG00000024959/ENSMUSG00000027852/ENSMUSG00000030774/ENSMUSG00000030602/ENSMUSG00000041014/ENSMUSG00000074923/ENSMUSG00000024830/ENSMUSG00000032475/ENSMUSG00000001729/ENSMUSG00000022637/ENSMUSG00000009406/ENSMUSG00000035109	35	ENSMUSG00000020919/ENSMUSG00000057897/ENSMUSG00000028017/ENSMUSG00000052684/ENSMUSG00000031714/ENSMUSG00000024617/ENSMUSG00000034801/ENSMUSG00000020312/ENSMUSG00000024241/ENSMUSG00000003031/ENSMUSG00000020366/ENSMUSG00000021820/ENSMUSG00000022812/ENSMUSG00000039936/ENSMUSG00000004043/ENSMUSG00000018166/ENSMUSG00000001127/ENSMUSG00000000441/ENSMUSG00000026596/ENSMUSG00000004936/ENSMUSG00000002413/…
mmu04919	Thyroid hormone signaling pathway	70/3135	113/6147	0.0117984	0.166787	ENSMUSG00000016327/ENSMUSG00000019768/ENSMUSG00000026173/ENSMUSG00000033965/ENSMUSG00000033161/ENSMUSG00000033083/ENSMUSG00000007682/ENSMUSG00000027087/ENSMUSG00000029467/ENSMUSG00000025499/ENSMUSG00000026923/ENSMUSG00000032412/ENSMUSG00000055024/ENSMUSG00000005886/ENSMUSG00000059552/ENSMUSG00000038146/ENSMUSG00000022812/ENSMUSG00000028854/ENSMUSG00000024959/ENSMUSG00000028645/ENSMUSG00000027852/…	Atp1b4/Esr1/Plcd4/Slc16a2/Atp1a1/Tbc1d4/Dio2/Itgav/Atp2a2/Hras/Notch1/Atp1b3/Ep300/Ncoa2/Trp53/Notch3/Gsk3b/Slc9a1/Bad/Slc2a1/Nras/Ncoa1/Plcd3/Rxra/Crebbp/Thra/Med30/Pik3cd/Prkacb/Med13/Pfkp/Med13l/Wnt4/Ncor1/Med12l/Med14/Raf1/Hdac3/Notch4/Map2k1/Plcb3/Mtor/Slc16a10/Rxrg/Plcd1/Bmp4/Prkca/Med27/Atp1a3/Ccnd1/Akt3/Akt1/Pik3r1/Myc/Plce1/Mdm2/Rcan2/Rxrb/Atp1a2/Notch2/Med16/Rheb/Kat2a/Sin3a/Prkaca/Foxo…	mmu:67821/mmu:13982/mmu:18802/mmu:20502/mmu:11928/mmu:210789/mmu:13371/mmu:16410/mmu:11938/mmu:15461/mmu:18128/mmu:11933/mmu:328572/mmu:17978/mmu:22059/mmu:18131/mmu:56637/mmu:20544/mmu:12015/mmu:20525/mmu:18176/mmu:17977/mmu:72469/mmu:20181/mmu:12914/mmu:21833/mmu:69790/mmu:18707/mmu:18749/mmu:327987/mmu:56421/mmu:76199/mmu:22417/mmu:20185/mmu:329650/mmu:26896/mmu:110157/mmu:15183/mmu:18132/mmu:…	70	29	ENSMUSG00000016327/ENSMUSG00000019768/ENSMUSG00000033965/ENSMUSG00000033161/ENSMUSG00000033083/ENSMUSG00000007682/ENSMUSG00000027087/ENSMUSG00000029467/ENSMUSG00000025499/ENSMUSG00000032412/ENSMUSG00000059552/ENSMUSG00000028854/ENSMUSG00000024959/ENSMUSG00000028645/ENSMUSG00000027852/ENSMUSG00000038622/ENSMUSG00000021196/ENSMUSG00000056476/ENSMUSG00000024454/ENSMUSG00000015843/ENSMUSG00000010660/…	41	ENSMUSG00000026173/ENSMUSG00000026923/ENSMUSG00000055024/ENSMUSG00000005886/ENSMUSG00000038146/ENSMUSG00000022812/ENSMUSG00000020647/ENSMUSG00000020937/ENSMUSG00000015846/ENSMUSG00000022521/ENSMUSG00000058756/ENSMUSG00000039936/ENSMUSG00000005034/ENSMUSG00000034297/ENSMUSG00000018076/ENSMUSG00000036856/ENSMUSG00000018501/ENSMUSG00000064127/ENSMUSG00000000441/ENSMUSG00000015468/ENSMUSG00000004936/…
mmu04130	SNARE interactions in vesicular transport	23/3135	32/6147	0.0132615	0.179318	ENSMUSG00000021124/ENSMUSG00000050732/ENSMUSG00000030805/ENSMUSG00000027879/ENSMUSG00000024983/ENSMUSG00000027287/ENSMUSG00000002395/ENSMUSG00000024191/ENSMUSG00000039232/ENSMUSG00000022765/ENSMUSG00000019998/ENSMUSG00000025484/ENSMUSG00000028955/ENSMUSG00000032757/ENSMUSG00000061455/ENSMUSG00000030337/ENSMUSG00000029428/ENSMUSG00000020894/ENSMUSG00000020903/ENSMUSG00000026470/ENSMUSG00000030806/…	Vti1b/Vamp8/Stx4a/Sec22b/Vti1a/Snap23/Use1/Bnip1/Stx11/Snap29/Stx7/Bet1l/Vamp3/Bet1/Stx17/Vamp1/Stx2/Vamp2/Stx8/Stx6/Stx1b/Stx3/Vamp7	mmu:53612/mmu:22320/mmu:20909/mmu:20333/mmu:53611/mmu:20619/mmu:67023/mmu:224630/mmu:74732/mmu:67474/mmu:53331/mmu:54399/mmu:22319/mmu:12068/mmu:67727/mmu:22317/mmu:13852/mmu:22318/mmu:55943/mmu:58244/mmu:56216/mmu:20908/mmu:20955	23	15	ENSMUSG00000021124/ENSMUSG00000050732/ENSMUSG00000030805/ENSMUSG00000027879/ENSMUSG00000002395/ENSMUSG00000024191/ENSMUSG00000039232/ENSMUSG00000019998/ENSMUSG00000025484/ENSMUSG00000028955/ENSMUSG00000032757/ENSMUSG00000061455/ENSMUSG00000030337/ENSMUSG00000020894/ENSMUSG00000020903	8	ENSMUSG00000024983/ENSMUSG00000027287/ENSMUSG00000022765/ENSMUSG00000029428/ENSMUSG00000026470/ENSMUSG00000030806/ENSMUSG00000041488/ENSMUSG00000051412
mmu04024	cAMP signaling pathway	105/3135	178/6147	0.0182108	0.180419	ENSMUSG00000029098/ENSMUSG00000016327/ENSMUSG00000030671/ENSMUSG00000064325/ENSMUSG00000046709/ENSMUSG00000002489/ENSMUSG00000057897/ENSMUSG00000033721/ENSMUSG00000032177/ENSMUSG00000053819/ENSMUSG00000033161/ENSMUSG00000048482/ENSMUSG00000038387/ENSMUSG00000050824/ENSMUSG00000029467/ENSMUSG00000052684/ENSMUSG00000024617/ENSMUSG00000032412/ENSMUSG00000048376/ENSMUSG00000032849/ENSMUSG00000055024/…	Acox3/Atp1b4/Pde3b/Hhip/Mapk10/Tiam1/Camk2b/Vav3/Pde4a/Camk2d/Atp1a1/Bdnf/Rras/Sstr5/Atp2a2/Jun/Camk2a/Atp1b3/F2r/Abcc4/Ep300/Adcy5/Ppp1cc/Gabbr1/Mapk9/Adcy9/Rras2/Calml3/Grin1/Camk2g/Slc9a1/Bad/Pde4b/Pde4d/Npy1r/Ppp1cb/Cacna1s/Atp2b4/Atp2b3/Pak1/Hcn4/Crebbp/Ptch1/Pik3cd/Glp1r/Rock1/Prkacb/Rapgef3/Gnai1/Gabbr2/Ppp1ca/Creb3l2/Grin2b/Lipe/Adcy6/Rap1b/Afdn/Adcy2/Gpr119/Raf1/Creb1/Atp2b2/Adrb2/Cacna1…	mmu:80911/mmu:67821/mmu:18576/mmu:15245/mmu:26414/mmu:21844/mmu:12323/mmu:57257/mmu:18577/mmu:108058/mmu:11928/mmu:12064/mmu:20130/mmu:20609/mmu:11938/mmu:16476/mmu:12322/mmu:11933/mmu:14062/mmu:239273/mmu:328572/mmu:224129/mmu:19047/mmu:54393/mmu:26420/mmu:11515/mmu:66922/mmu:70405/mmu:14810/mmu:12325/mmu:20544/mmu:12015/mmu:18578/mmu:238871/mmu:18166/mmu:19046/mmu:12292/mmu:381290/mmu:320707/mm…	105	51	ENSMUSG00000029098/ENSMUSG00000016327/ENSMUSG00000030671/ENSMUSG00000064325/ENSMUSG00000046709/ENSMUSG00000002489/ENSMUSG00000033721/ENSMUSG00000053819/ENSMUSG00000033161/ENSMUSG00000048482/ENSMUSG00000038387/ENSMUSG00000050824/ENSMUSG00000029467/ENSMUSG00000032412/ENSMUSG00000048376/ENSMUSG00000022840/ENSMUSG00000024462/ENSMUSG00000055723/ENSMUSG00000063130/ENSMUSG00000026959/ENSMUSG00000028854/…	54	ENSMUSG00000057897/ENSMUSG00000032177/ENSMUSG00000052684/ENSMUSG00000024617/ENSMUSG00000032849/ENSMUSG00000055024/ENSMUSG00000004455/ENSMUSG00000020366/ENSMUSG00000005580/ENSMUSG00000021820/ENSMUSG00000028525/ENSMUSG00000021699/ENSMUSG00000036437/ENSMUSG00000014956/ENSMUSG00000026407/ENSMUSG00000026463/ENSMUSG00000031376/ENSMUSG00000032338/ENSMUSG00000022521/ENSMUSG00000021466/ENSMUSG00000039936/…
mmu04530	Tight junction	89/3135	149/6147	0.0187272	0.180419	ENSMUSG00000020908/ENSMUSG00000052397/ENSMUSG00000038205/ENSMUSG00000046709/ENSMUSG00000002489/ENSMUSG00000043091/ENSMUSG00000055775/ENSMUSG00000013076/ENSMUSG00000023004/ENSMUSG00000022952/ENSMUSG00000021636/ENSMUSG00000052684/ENSMUSG00000034917/ENSMUSG00000026341/ENSMUSG00000043079/ENSMUSG00000029053/ENSMUSG00000025809/ENSMUSG00000030516/ENSMUSG00000053062/ENSMUSG00000045095/ENSMUSG00000028059/…	Myh3/Ezr/Prkab2/Mapk10/Tiam1/Tuba1c/Myh8/Amotl1/Tuba1b/Runx1/Marveld2/Jun/Tjp3/Actr3/Synpo/Prkcz/Itgb1/Tjp1/Jam2/Magi1/Arhgef2/Mapk9/Pcna/Cttn/Prkaa2/Myl2/Cdc42/Nedd4l/Whamm/Myh1/Cdk4/Tuba1a/Marveld3/Prkce/Rock1/Prkacb/Rab8a/Myl12a/Dlg2/Amot/Nedd4/Rab13/Cldn23/Myh10/Sympk/Afdn/Myl6b/Mpp5/Llgl1/Patj/Rdx/Dlg1/Rapgef6/Amotl2/Bves/Actr2/Myh2/Prkag1/Ppp2r2d/Tjp2/Rapgef2/Dlg3/Mapk8/Ybx3/Cldn1/Cgnl1/Ccn…	mmu:17883/mmu:22350/mmu:108097/mmu:26414/mmu:21844/mmu:22146/mmu:17885/mmu:75723/mmu:22143/mmu:12394/mmu:218518/mmu:16476/mmu:27375/mmu:74117/mmu:104027/mmu:18762/mmu:16412/mmu:21872/mmu:67374/mmu:14924/mmu:16800/mmu:26420/mmu:18538/mmu:13043/mmu:108079/mmu:17906/mmu:12540/mmu:83814/mmu:434204/mmu:17879/mmu:12567/mmu:22142/mmu:73608/mmu:18754/mmu:19877/mmu:18749/mmu:17274/mmu:67268/mmu:23859/mmu:…	89	50	ENSMUSG00000020908/ENSMUSG00000052397/ENSMUSG00000046709/ENSMUSG00000002489/ENSMUSG00000043091/ENSMUSG00000055775/ENSMUSG00000023004/ENSMUSG00000022952/ENSMUSG00000021636/ENSMUSG00000034917/ENSMUSG00000026341/ENSMUSG00000029053/ENSMUSG00000025809/ENSMUSG00000045095/ENSMUSG00000027342/ENSMUSG00000031078/ENSMUSG00000013936/ENSMUSG00000006699/ENSMUSG00000024589/ENSMUSG00000045795/ENSMUSG00000006728/…	39	ENSMUSG00000038205/ENSMUSG00000013076/ENSMUSG00000052684/ENSMUSG00000043079/ENSMUSG00000030516/ENSMUSG00000053062/ENSMUSG00000028059/ENSMUSG00000020366/ENSMUSG00000028518/ENSMUSG00000056328/ENSMUSG00000045038/ENSMUSG00000024290/ENSMUSG00000005034/ENSMUSG00000032216/ENSMUSG00000020900/ENSMUSG00000023118/ENSMUSG00000068036/ENSMUSG00000021112/ENSMUSG00000032050/ENSMUSG00000022770/ENSMUSG00000037533/…
mmu04120	Ubiquitin mediated proteolysis	82/3135	136/6147	0.0173459	0.180419	ENSMUSG00000054115/ENSMUSG00000024735/ENSMUSG00000036840/ENSMUSG00000019944/ENSMUSG00000041556/ENSMUSG00000022075/ENSMUSG00000055839/ENSMUSG00000030451/ENSMUSG00000059890/ENSMUSG00000025939/ENSMUSG00000032030/ENSMUSG00000037487/ENSMUSG00000018363/ENSMUSG00000014349/ENSMUSG00000025423/ENSMUSG00000026219/ENSMUSG00000039159/ENSMUSG00000052833/ENSMUSG00000029804/ENSMUSG00000020794/ENSMUSG00000038664/…	Skp2/Prpf19/Siah1a/Rhobtb1/Fbxo2/Rhobtb2/Elob/Herc2/Ube4a/Ube2w/Cul5/Ubr5/Smurf2/Ube2z/Pias2/Trip12/Ube2h/Sae1/Herc3/Ube2g1/Herc1/Nedd4l/Ube2i/Ube2m/Ube2g2/Pml/Huwe1/Itch/Ddb1/Vhl/Nedd4/Wwp2/Ube2s/Xiap/Birc6/Syvn1/Anapc13/Ubox5/Ube2e1/Mgrn1/Ube2b/Nhlrc1/Eloc/Ube2f/Traf6/Ube3a/Ube2u/Birc2/Fancl/Cop1/Ube2a/Rnf7/Wwp1/Cul2/Anapc7/Cul3/Ube3b/Cbl/Rchy1/Mdm2/Cblb/Cul7/Fbxw11/Anapc4/Ube2q1/Ube2o/Stub1/Br…	mmu:27401/mmu:28000/mmu:20437/mmu:69288/mmu:230904/mmu:246710/mmu:67673/mmu:15204/mmu:140630/mmu:66799/mmu:75717/mmu:70790/mmu:66313/mmu:268470/mmu:17344/mmu:14897/mmu:22214/mmu:56459/mmu:73998/mmu:67128/mmu:235439/mmu:83814/mmu:22196/mmu:22192/mmu:22213/mmu:18854/mmu:59026/mmu:16396/mmu:13194/mmu:22346/mmu:17999/mmu:66894/mmu:77891/mmu:11798/mmu:12211/mmu:74126/mmu:69010/mmu:140629/mmu:22194/mmu…	82	46	ENSMUSG00000054115/ENSMUSG00000036840/ENSMUSG00000041556/ENSMUSG00000055839/ENSMUSG00000025939/ENSMUSG00000032030/ENSMUSG00000014349/ENSMUSG00000052833/ENSMUSG00000024589/ENSMUSG00000015120/ENSMUSG00000005575/ENSMUSG00000009293/ENSMUSG00000036986/ENSMUSG00000024740/ENSMUSG00000033933/ENSMUSG00000031930/ENSMUSG00000060860/ENSMUSG00000024807/ENSMUSG00000035048/ENSMUSG00000022517/ENSMUSG00000079658/…	36	ENSMUSG00000024735/ENSMUSG00000019944/ENSMUSG00000022075/ENSMUSG00000030451/ENSMUSG00000059890/ENSMUSG00000037487/ENSMUSG00000018363/ENSMUSG00000025423/ENSMUSG00000026219/ENSMUSG00000039159/ENSMUSG00000029804/ENSMUSG00000020794/ENSMUSG00000038664/ENSMUSG00000025261/ENSMUSG00000027598/ENSMUSG00000032216/ENSMUSG00000025860/ENSMUSG00000024073/ENSMUSG00000027300/ENSMUSG00000021774/ENSMUSG00000020390/…
mmu05206	MicroRNAs in cancer	82/3135	136/6147	0.0173459	0.180419	ENSMUSG00000023067/ENSMUSG00000052397/ENSMUSG00000042626/ENSMUSG00000020326/ENSMUSG00000022510/ENSMUSG00000026435/ENSMUSG00000028832/ENSMUSG00000021180/ENSMUSG00000015829/ENSMUSG00000025499/ENSMUSG00000026923/ENSMUSG00000034801/ENSMUSG00000040584/ENSMUSG00000020044/ENSMUSG00000055024/ENSMUSG00000024241/ENSMUSG00000003031/ENSMUSG00000018983/ENSMUSG00000059552/ENSMUSG00000038146/ENSMUSG00000000125/…	Cdkn1a/Ezr/Shc1/Ccng1/Trp63/Slc45a3/Stmn1/Rps6ka5/Tnr/Hras/Notch1/Sos2/Abcb1a/Timp3/Ep300/Sos1/Cdkn1b/E2f2/Trp53/Notch3/Wnt3/Zeb1/Dicer1/Casp3/Nras/Pten/Vegfa/Ccne2/Ube2i/Dnmt3a/Crebbp/Prkce/Irs2/Irs1/Atm/Rock1/Spry2/Erbb3/Pak4/Pdgfrb/Rdx/Raf1/Apc/Cd44/Abcc1/Notch4/Map2k1/Bak1/Mtor/Cdk6/Bcl2l11/Crk/Bmpr2/Ptgs2/Prkca/Ccnd1/Abl1/Myc/Apc2/Mdm2/Thbs1/Rhoa/Pim1/Rassf1/Reck/Sirt1/Brca1/Notch2/Ccne1/Gls…	mmu:12575/mmu:22350/mmu:20416/mmu:12450/mmu:22061/mmu:212980/mmu:16765/mmu:73086/mmu:21960/mmu:15461/mmu:18128/mmu:20663/mmu:18671/mmu:21859/mmu:328572/mmu:20662/mmu:12576/mmu:242705/mmu:22059/mmu:18131/mmu:22415/mmu:21417/mmu:192119/mmu:12367/mmu:18176/mmu:19211/mmu:22339/mmu:12448/mmu:22196/mmu:13435/mmu:12914/mmu:18754/mmu:384783/mmu:16367/mmu:11920/mmu:19877/mmu:24064/mmu:13867/mmu:70584/mmu:…	82	37	ENSMUSG00000023067/ENSMUSG00000052397/ENSMUSG00000042626/ENSMUSG00000020326/ENSMUSG00000022510/ENSMUSG00000026435/ENSMUSG00000028832/ENSMUSG00000015829/ENSMUSG00000025499/ENSMUSG00000018983/ENSMUSG00000059552/ENSMUSG00000000125/ENSMUSG00000031628/ENSMUSG00000027852/ENSMUSG00000013663/ENSMUSG00000015120/ENSMUSG00000022114/ENSMUSG00000030602/ENSMUSG00000005871/ENSMUSG00000005087/ENSMUSG00000057789/…	45	ENSMUSG00000021180/ENSMUSG00000026923/ENSMUSG00000034801/ENSMUSG00000040584/ENSMUSG00000020044/ENSMUSG00000055024/ENSMUSG00000024241/ENSMUSG00000003031/ENSMUSG00000038146/ENSMUSG00000024238/ENSMUSG00000041415/ENSMUSG00000023951/ENSMUSG00000028212/ENSMUSG00000020661/ENSMUSG00000022521/ENSMUSG00000045038/ENSMUSG00000038894/ENSMUSG00000055980/ENSMUSG00000034218/ENSMUSG00000024290/ENSMUSG00000018166/…
mmu05100	Bacterial invasion of epithelial cells	45/3135	70/6147	0.0166854	0.180419	ENSMUSG00000042626/ENSMUSG00000031714/ENSMUSG00000020312/ENSMUSG00000029465/ENSMUSG00000025809/ENSMUSG00000037815/ENSMUSG00000028478/ENSMUSG00000029528/ENSMUSG00000026755/ENSMUSG00000060843/ENSMUSG00000041112/ENSMUSG00000037148/ENSMUSG00000031078/ENSMUSG00000073982/ENSMUSG00000040265/ENSMUSG00000000058/ENSMUSG00000006304/ENSMUSG00000058013/ENSMUSG00000017670/ENSMUSG00000006699/ENSMUSG00000039936/…	Shc1/Gab1/Shc2/Arpc3/Itgb1/Ctnna1/Clta/Pxn/Arpc5l/Ctnna3/Elmo1/Arhgap10/Cttn/Rhog/Dnm3/Cav2/Arpc2/Sept11/Elmo2/Cdc42/Pik3cd/Cltc/Arpc4/Dock1/Arpc1a/Cav1/Crk/Cltb/Arpc5/Sept9/Fn1/Wasf1/Cbl/Pik3r1/Hcls1/Cd2ap/Rhoa/Ptk2/Wasf2/Cdh1/Sept8/Pik3ca/Met/Cav3/Shc4	mmu:20416/mmu:14388/mmu:216148/mmu:56378/mmu:16412/mmu:12385/mmu:12757/mmu:19303/mmu:74192/mmu:216033/mmu:140580/mmu:78514/mmu:13043/mmu:56212/mmu:103967/mmu:12390/mmu:76709/mmu:52398/mmu:140579/mmu:12540/mmu:18707/mmu:67300/mmu:68089/mmu:330662/mmu:56443/mmu:12389/mmu:12928/mmu:74325/mmu:67771/mmu:53860/mmu:14268/mmu:83767/mmu:12402/mmu:18708/mmu:15163/mmu:12488/mmu:11848/mmu:14083/mmu:242687/mm…	45	23	ENSMUSG00000042626/ENSMUSG00000029465/ENSMUSG00000025809/ENSMUSG00000037815/ENSMUSG00000028478/ENSMUSG00000026755/ENSMUSG00000041112/ENSMUSG00000037148/ENSMUSG00000031078/ENSMUSG00000073982/ENSMUSG00000040265/ENSMUSG00000006304/ENSMUSG00000006699/ENSMUSG00000079426/ENSMUSG00000029621/ENSMUSG00000047547/ENSMUSG00000008475/ENSMUSG00000019831/ENSMUSG00000022831/ENSMUSG00000007815/ENSMUSG00000009376/…	22	ENSMUSG00000031714/ENSMUSG00000020312/ENSMUSG00000029528/ENSMUSG00000060843/ENSMUSG00000000058/ENSMUSG00000058013/ENSMUSG00000017670/ENSMUSG00000039936/ENSMUSG00000047126/ENSMUSG00000058325/ENSMUSG00000007655/ENSMUSG00000017776/ENSMUSG00000059248/ENSMUSG00000026193/ENSMUSG00000034342/ENSMUSG00000041417/ENSMUSG00000061665/ENSMUSG00000022607/ENSMUSG00000028868/ENSMUSG00000000303/ENSMUSG00000018398/…
mmu05214	Glioma	45/3135	70/6147	0.0166854	0.180419	ENSMUSG00000023067/ENSMUSG00000022105/ENSMUSG00000042626/ENSMUSG00000057897/ENSMUSG00000036390/ENSMUSG00000053819/ENSMUSG00000015312/ENSMUSG00000028017/ENSMUSG00000025499/ENSMUSG00000024617/ENSMUSG00000034801/ENSMUSG00000003873/ENSMUSG00000020312/ENSMUSG00000021453/ENSMUSG00000021668/ENSMUSG00000024241/ENSMUSG00000018983/ENSMUSG00000059552/ENSMUSG00000063130/ENSMUSG00000021820/ENSMUSG00000027852/…	Cdkn1a/Rb1/Shc1/Camk2b/Gadd45a/Camk2d/Gadd45b/Egf/Hras/Camk2a/Sos2/Bax/Shc2/Gadd45g/Polk/Sos1/E2f2/Trp53/Calml3/Camk2g/Nras/Pten/Cdk4/Pik3cd/Igf1/Pdgfrb/Araf/Raf1/Map2k1/Braf/Bak1/Mtor/Cdk6/Calm4/Prkca/Ccnd1/Akt3/Akt1/Pik3r1/Mdm2/Igf1r/E2f1/Pik3ca/E2f3/Shc4	mmu:12575/mmu:19645/mmu:20416/mmu:12323/mmu:13197/mmu:108058/mmu:17873/mmu:13645/mmu:15461/mmu:12322/mmu:20663/mmu:12028/mmu:216148/mmu:23882/mmu:27015/mmu:20662/mmu:242705/mmu:22059/mmu:70405/mmu:12325/mmu:18176/mmu:19211/mmu:12567/mmu:18707/mmu:16000/mmu:18596/mmu:11836/mmu:110157/mmu:26395/mmu:109880/mmu:12018/mmu:56717/mmu:12571/mmu:80796/mmu:18750/mmu:12443/mmu:23797/mmu:11651/mmu:18708/mmu:…	45	20	ENSMUSG00000023067/ENSMUSG00000022105/ENSMUSG00000042626/ENSMUSG00000036390/ENSMUSG00000053819/ENSMUSG00000025499/ENSMUSG00000003873/ENSMUSG00000018983/ENSMUSG00000059552/ENSMUSG00000063130/ENSMUSG00000027852/ENSMUSG00000013663/ENSMUSG00000006728/ENSMUSG00000057789/ENSMUSG00000040274/ENSMUSG00000070348/ENSMUSG00000001729/ENSMUSG00000020184/ENSMUSG00000027490/ENSMUSG00000035109	25	ENSMUSG00000057897/ENSMUSG00000015312/ENSMUSG00000028017/ENSMUSG00000024617/ENSMUSG00000034801/ENSMUSG00000020312/ENSMUSG00000021453/ENSMUSG00000021668/ENSMUSG00000024241/ENSMUSG00000021820/ENSMUSG00000039936/ENSMUSG00000020053/ENSMUSG00000024620/ENSMUSG00000001127/ENSMUSG00000000441/ENSMUSG00000004936/ENSMUSG00000002413/ENSMUSG00000028991/ENSMUSG00000033765/ENSMUSG00000050965/ENSMUSG00000019699/…
mmu05211	Renal cell carcinoma	44/3135	68/6147	0.0152316	0.180419	ENSMUSG00000023067/ENSMUSG00000024140/ENSMUSG00000052684/ENSMUSG00000031714/ENSMUSG00000025499/ENSMUSG00000034801/ENSMUSG00000055024/ENSMUSG00000024241/ENSMUSG00000055839/ENSMUSG00000024959/ENSMUSG00000028645/ENSMUSG00000027852/ENSMUSG00000023951/ENSMUSG00000006699/ENSMUSG00000030774/ENSMUSG00000022521/ENSMUSG00000039936/ENSMUSG00000043733/ENSMUSG00000033933/ENSMUSG00000015709/ENSMUSG00000030602/…	Cdkn1a/Epas1/Jun/Gab1/Hras/Sos2/Ep300/Sos1/Elob/Bad/Slc2a1/Nras/Vegfa/Cdc42/Pak1/Crebbp/Pik3cd/Ptpn11/Vhl/Arnt2/Pak4/Arnt/Egln3/Rap1b/Pak6/Araf/Raf1/Egln1/Map2k1/Braf/Eloc/Tgfb3/Crk/Cul2/Egln2/Akt3/Akt1/Pik3r1/Rbx1/Ets1/Tgfb1/Tgfb2/Pik3ca/Met	mmu:12575/mmu:13819/mmu:16476/mmu:14388/mmu:15461/mmu:20663/mmu:328572/mmu:20662/mmu:67673/mmu:12015/mmu:20525/mmu:18176/mmu:22339/mmu:12540/mmu:18479/mmu:12914/mmu:18707/mmu:19247/mmu:22346/mmu:11864/mmu:70584/mmu:11863/mmu:112407/mmu:215449/mmu:214230/mmu:11836/mmu:110157/mmu:112405/mmu:26395/mmu:109880/mmu:67923/mmu:21809/mmu:12928/mmu:71745/mmu:112406/mmu:23797/mmu:11651/mmu:18708/mmu:56438/m…	44	19	ENSMUSG00000023067/ENSMUSG00000025499/ENSMUSG00000055839/ENSMUSG00000024959/ENSMUSG00000028645/ENSMUSG00000027852/ENSMUSG00000006699/ENSMUSG00000030774/ENSMUSG00000033933/ENSMUSG00000030602/ENSMUSG00000035105/ENSMUSG00000052681/ENSMUSG00000074923/ENSMUSG00000079658/ENSMUSG00000058709/ENSMUSG00000001729/ENSMUSG00000022400/ENSMUSG00000002603/ENSMUSG00000009376	25	ENSMUSG00000024140/ENSMUSG00000052684/ENSMUSG00000031714/ENSMUSG00000034801/ENSMUSG00000055024/ENSMUSG00000024241/ENSMUSG00000023951/ENSMUSG00000022521/ENSMUSG00000039936/ENSMUSG00000043733/ENSMUSG00000015709/ENSMUSG00000015522/ENSMUSG00000001127/ENSMUSG00000000441/ENSMUSG00000031987/ENSMUSG00000004936/ENSMUSG00000002413/ENSMUSG00000021253/ENSMUSG00000017776/ENSMUSG00000024231/ENSMUSG00000019699/…
mmu04213	Longevity regulating pathway - multiple species	38/3135	58/6147	0.0177187	0.180419	ENSMUSG00000038205/ENSMUSG00000015656/ENSMUSG00000025499/ENSMUSG00000059970/ENSMUSG00000022840/ENSMUSG00000005580/ENSMUSG00000027187/ENSMUSG00000007033/ENSMUSG00000028518/ENSMUSG00000027852/ENSMUSG00000039936/ENSMUSG00000038894/ENSMUSG00000020053/ENSMUSG00000055980/ENSMUSG00000005034/ENSMUSG00000022994/ENSMUSG00000021536/ENSMUSG00000006818/ENSMUSG00000028991/ENSMUSG00000005534/ENSMUSG00000020091/…	Prkab2/Hspa8/Hras/Hspa2/Adcy5/Adcy9/Cat/Hspa1l/Prkaa2/Nras/Pik3cd/Irs2/Igf1/Irs1/Prkacb/Adcy6/Adcy2/Sod2/Mtor/Insr/Eif4ebp2/Prkag1/Rps6kb2/Sod1/Cryab/Rps6kb1/Akt3/Akt1/Pik3r1/Igf1r/Sirt1/Prkag2/Clpb/Prkaca/Foxo1/Atg5/Pik3ca/Adcy8	mmu:108097/mmu:15481/mmu:15461/mmu:15512/mmu:224129/mmu:11515/mmu:12359/mmu:15482/mmu:108079/mmu:18176/mmu:18707/mmu:384783/mmu:16000/mmu:16367/mmu:18749/mmu:11512/mmu:210044/mmu:20656/mmu:56717/mmu:16337/mmu:13688/mmu:19082/mmu:58988/mmu:20655/mmu:12955/mmu:72508/mmu:23797/mmu:11651/mmu:18708/mmu:16001/mmu:93759/mmu:108099/mmu:20480/mmu:18747/mmu:56458/mmu:11793/mmu:18706/mmu:11514	38	15	ENSMUSG00000015656/ENSMUSG00000025499/ENSMUSG00000059970/ENSMUSG00000022840/ENSMUSG00000027852/ENSMUSG00000005534/ENSMUSG00000067713/ENSMUSG00000024830/ENSMUSG00000022982/ENSMUSG00000032060/ENSMUSG00000001729/ENSMUSG00000028944/ENSMUSG00000005469/ENSMUSG00000038160/ENSMUSG00000022376	23	ENSMUSG00000038205/ENSMUSG00000005580/ENSMUSG00000027187/ENSMUSG00000007033/ENSMUSG00000028518/ENSMUSG00000039936/ENSMUSG00000038894/ENSMUSG00000020053/ENSMUSG00000055980/ENSMUSG00000005034/ENSMUSG00000022994/ENSMUSG00000021536/ENSMUSG00000006818/ENSMUSG00000028991/ENSMUSG00000020091/ENSMUSG00000020516/ENSMUSG00000019699/ENSMUSG00000041417/ENSMUSG00000005533/ENSMUSG00000020063/ENSMUSG00000001829/…
mmu02010	ABC transporters	28/3135	41/6147	0.0186175	0.180419	ENSMUSG00000055782/ENSMUSG00000024030/ENSMUSG00000018800/ENSMUSG00000040584/ENSMUSG00000030249/ENSMUSG00000042476/ENSMUSG00000032849/ENSMUSG00000028973/ENSMUSG00000020620/ENSMUSG00000031974/ENSMUSG00000031378/ENSMUSG00000032131/ENSMUSG00000044749/ENSMUSG00000015243/ENSMUSG00000022822/ENSMUSG00000023088/ENSMUSG00000026944/ENSMUSG00000035722/ENSMUSG00000041828/ENSMUSG00000028127/ENSMUSG00000024339/…	Abcd2/Abcg1/Abca5/Abcb1a/Abcc9/Abcb4/Abcc4/Abcb8/Abca8b/Abcb10/Abcd1/Abcg4/Abca6/Abca1/Abcc5/Abcc1/Abca2/Abca7/Abca8a/Abcd3/Tap2/Abca9/Abcb7/Abca3/Abcb11/Abcg2/Abca4/Abcc8	mmu:26874/mmu:11307/mmu:217265/mmu:18671/mmu:20928/mmu:18670/mmu:239273/mmu:74610/mmu:27404/mmu:56199/mmu:11666/mmu:192663/mmu:76184/mmu:11303/mmu:27416/mmu:17250/mmu:11305/mmu:27403/mmu:217258/mmu:19299/mmu:21355/mmu:217262/mmu:11306/mmu:27410/mmu:27413/mmu:26357/mmu:11304/mmu:20927	28	5	ENSMUSG00000024030/ENSMUSG00000018800/ENSMUSG00000035722/ENSMUSG00000024339/ENSMUSG00000027048	23	ENSMUSG00000055782/ENSMUSG00000040584/ENSMUSG00000030249/ENSMUSG00000042476/ENSMUSG00000032849/ENSMUSG00000028973/ENSMUSG00000020620/ENSMUSG00000031974/ENSMUSG00000031378/ENSMUSG00000032131/ENSMUSG00000044749/ENSMUSG00000015243/ENSMUSG00000022822/ENSMUSG00000023088/ENSMUSG00000026944/ENSMUSG00000041828/ENSMUSG00000028127/ENSMUSG00000041797/ENSMUSG00000031333/ENSMUSG00000024130/ENSMUSG00000029802/…
mmu04136	Autophagy - other	22/3135	31/6147	0.0191442	0.180419	ENSMUSG00000022663/ENSMUSG00000033124/ENSMUSG00000027244/ENSMUSG00000018567/ENSMUSG00000031221/ENSMUSG00000004798/ENSMUSG00000030161/ENSMUSG00000037204/ENSMUSG00000028991/ENSMUSG00000026280/ENSMUSG00000028550/ENSMUSG00000024773/ENSMUSG00000041341/ENSMUSG00000020349/ENSMUSG00000032571/ENSMUSG00000041895/ENSMUSG00000031950/ENSMUSG00000009630/ENSMUSG00000079418/ENSMUSG00000030314/ENSMUSG00000035086/…	Atg3/Atg9a/Atg13/Gabarap/Igbp1/Ulk2/Gabarapl1/Atg101/Mtor/Atg4b/Atg4c/Atg2a/Atg2b/Ppp2ca/Pik3r4/Wipi1/Gabarapl2/Ppp2cb/Atg4a/Atg7/Becn1/Atg5	mmu:67841/mmu:245860/mmu:51897/mmu:56486/mmu:18518/mmu:29869/mmu:57436/mmu:68118/mmu:56717/mmu:66615/mmu:242557/mmu:329015/mmu:76559/mmu:19052/mmu:75669/mmu:52639/mmu:93739/mmu:19053/mmu:666468/mmu:74244/mmu:56208/mmu:11793	22	12	ENSMUSG00000022663/ENSMUSG00000027244/ENSMUSG00000018567/ENSMUSG00000031221/ENSMUSG00000037204/ENSMUSG00000026280/ENSMUSG00000020349/ENSMUSG00000031950/ENSMUSG00000009630/ENSMUSG00000030314/ENSMUSG00000035086/ENSMUSG00000038160	10	ENSMUSG00000033124/ENSMUSG00000004798/ENSMUSG00000030161/ENSMUSG00000028991/ENSMUSG00000028550/ENSMUSG00000024773/ENSMUSG00000041341/ENSMUSG00000032571/ENSMUSG00000041895/ENSMUSG00000079418
mmu05225	Hepatocellular carcinoma	98/3135	166/6147	0.021411	0.186277	ENSMUSG00000027890/ENSMUSG00000023067/ENSMUSG00000022105/ENSMUSG00000042626/ENSMUSG00000003849/ENSMUSG00000036390/ENSMUSG00000032402/ENSMUSG00000049791/ENSMUSG00000008540/ENSMUSG00000015312/ENSMUSG00000050288/ENSMUSG00000040562/ENSMUSG00000020250/ENSMUSG00000031714/ENSMUSG00000015957/ENSMUSG00000025499/ENSMUSG00000049551/ENSMUSG00000034801/ENSMUSG00000003873/ENSMUSG00000020312/ENSMUSG00000021453/…	Gstm4/Cdkn1a/Rb1/Shc1/Nqo1/Gadd45a/Smad3/Fzd4/Mgst1/Gadd45b/Fzd2/Gstm2/Txnrd1/Gab1/Wnt11/Hras/Fzd9/Sos2/Bax/Shc2/Gadd45g/Gstm1/Polk/Sos1/E2f2/Trp53/Wnt3/Fzd7/Gsk3b/Bad/Tgfbr2/Nras/Pten/Axin2/Cdk4/Smad4/Gsta3/Pik3cd/Gsta4/Frat2/Arid1b/Lrp6/Arid1a/Dvl1/Pbrm1/Smarca2/Dpf3/Nfe2l2/Arid2/Wnt4/Wnt5b/Araf/Raf1/Apc/Map2k1/Braf/Bak1/Mtor/Cdk6/Tgfb3/Wnt2b/Rps6kb2/Lrp5/Fzd1/Smarcc2/Prkca/Ccnd1/Rps6kb1/Akt3/A…	mmu:14865/mmu:12575/mmu:19645/mmu:20416/mmu:18104/mmu:13197/mmu:17127/mmu:14366/mmu:56615/mmu:17873/mmu:57265/mmu:14863/mmu:50493/mmu:14388/mmu:22411/mmu:15461/mmu:14371/mmu:20663/mmu:12028/mmu:216148/mmu:23882/mmu:14862/mmu:27015/mmu:20662/mmu:242705/mmu:22059/mmu:22415/mmu:14369/mmu:56637/mmu:12015/mmu:21813/mmu:18176/mmu:19211/mmu:12006/mmu:12567/mmu:17128/mmu:14859/mmu:18707/mmu:14860/mmu:212…	98	39	ENSMUSG00000027890/ENSMUSG00000023067/ENSMUSG00000022105/ENSMUSG00000042626/ENSMUSG00000003849/ENSMUSG00000036390/ENSMUSG00000050288/ENSMUSG00000025499/ENSMUSG00000003873/ENSMUSG00000058135/ENSMUSG00000018983/ENSMUSG00000059552/ENSMUSG00000000125/ENSMUSG00000024959/ENSMUSG00000027852/ENSMUSG00000013663/ENSMUSG00000006728/ENSMUSG00000047604/ENSMUSG00000005871/ENSMUSG00000057789/ENSMUSG00000040274/…	59	ENSMUSG00000032402/ENSMUSG00000049791/ENSMUSG00000008540/ENSMUSG00000015312/ENSMUSG00000040562/ENSMUSG00000020250/ENSMUSG00000031714/ENSMUSG00000015957/ENSMUSG00000049551/ENSMUSG00000034801/ENSMUSG00000020312/ENSMUSG00000021453/ENSMUSG00000021668/ENSMUSG00000024241/ENSMUSG00000041075/ENSMUSG00000022812/ENSMUSG00000032440/ENSMUSG00000000142/ENSMUSG00000024515/ENSMUSG00000025934/ENSMUSG00000039936/…
mmu04115	p53 signaling pathway	44/3135	69/6147	0.0215712	0.186277	ENSMUSG00000023067/ENSMUSG00000032009/ENSMUSG00000020326/ENSMUSG00000036390/ENSMUSG00000015312/ENSMUSG00000032218/ENSMUSG00000027215/ENSMUSG00000036840/ENSMUSG00000003873/ENSMUSG00000021453/ENSMUSG00000024778/ENSMUSG00000059552/ENSMUSG00000031628/ENSMUSG00000062762/ENSMUSG00000013663/ENSMUSG00000034165/ENSMUSG00000028212/ENSMUSG00000022292/ENSMUSG00000002083/ENSMUSG00000006728/ENSMUSG00000020053/…	Cdkn1a/Sesn3/Ccng1/Gadd45a/Gadd45b/Ccnb2/Cd82/Siah1a/Bax/Gadd45g/Fas/Trp53/Casp3/Ei24/Pten/Ccnd3/Ccne2/Rrm2b/Bbc3/Cdk4/Igf1/Atm/Rprm/Apaf1/Cdk1/Cdk6/Sfn/Siva1/Cop1/Igfbp3/Ccng2/Ccnd1/Ccnb1/Zmat3/Rchy1/Rrm2/Mdm2/Thbs1/Gtse1/Ccne1/Sesn1/Cdk2/Ccnd2/Bid	mmu:12575/mmu:75747/mmu:12450/mmu:13197/mmu:17873/mmu:12442/mmu:12521/mmu:20437/mmu:12028/mmu:23882/mmu:14102/mmu:22059/mmu:12367/mmu:13663/mmu:19211/mmu:12445/mmu:12448/mmu:382985/mmu:170770/mmu:12567/mmu:16000/mmu:11920/mmu:67874/mmu:11783/mmu:12534/mmu:12571/mmu:55948/mmu:30954/mmu:26374/mmu:16009/mmu:12452/mmu:12443/mmu:268697/mmu:22401/mmu:68098/mmu:20135/mmu:17246/mmu:21825/mmu:29870/mmu:12…	44	34	ENSMUSG00000023067/ENSMUSG00000032009/ENSMUSG00000020326/ENSMUSG00000036390/ENSMUSG00000032218/ENSMUSG00000027215/ENSMUSG00000036840/ENSMUSG00000003873/ENSMUSG00000024778/ENSMUSG00000059552/ENSMUSG00000031628/ENSMUSG00000062762/ENSMUSG00000013663/ENSMUSG00000034165/ENSMUSG00000002083/ENSMUSG00000006728/ENSMUSG00000075334/ENSMUSG00000019979/ENSMUSG00000019942/ENSMUSG00000040274/ENSMUSG00000047281/…	10	ENSMUSG00000015312/ENSMUSG00000021453/ENSMUSG00000028212/ENSMUSG00000022292/ENSMUSG00000020053/ENSMUSG00000034218/ENSMUSG00000020427/ENSMUSG00000029385/ENSMUSG00000038332/ENSMUSG00000000184
mmu05213	Endometrial cancer	37/3135	57/6147	0.0233595	0.186277	ENSMUSG00000023067/ENSMUSG00000036390/ENSMUSG00000015312/ENSMUSG00000028017/ENSMUSG00000025499/ENSMUSG00000034801/ENSMUSG00000003873/ENSMUSG00000021453/ENSMUSG00000021668/ENSMUSG00000037815/ENSMUSG00000024241/ENSMUSG00000059552/ENSMUSG00000060843/ENSMUSG00000022812/ENSMUSG00000024959/ENSMUSG00000027852/ENSMUSG00000013663/ENSMUSG00000000142/ENSMUSG00000039936/ENSMUSG00000001127/ENSMUSG00000000441/…	Cdkn1a/Gadd45a/Gadd45b/Egf/Hras/Sos2/Bax/Gadd45g/Polk/Ctnna1/Sos1/Trp53/Ctnna3/Gsk3b/Bad/Nras/Pten/Axin2/Pik3cd/Araf/Raf1/Apc/Map2k1/Braf/Bak1/Ccnd1/Akt3/Akt1/Pik3r1/Myc/Apc2/Elk1/Cdh1/Pik3ca/Tcf7l1/Lef1/Tcf7	mmu:12575/mmu:13197/mmu:17873/mmu:13645/mmu:15461/mmu:20663/mmu:12028/mmu:23882/mmu:27015/mmu:12385/mmu:20662/mmu:22059/mmu:216033/mmu:56637/mmu:12015/mmu:18176/mmu:19211/mmu:12006/mmu:18707/mmu:11836/mmu:110157/mmu:11789/mmu:26395/mmu:109880/mmu:12018/mmu:12443/mmu:23797/mmu:11651/mmu:18708/mmu:17869/mmu:23805/mmu:13712/mmu:12550/mmu:18706/mmu:21415/mmu:16842/mmu:21414	37	15	ENSMUSG00000023067/ENSMUSG00000036390/ENSMUSG00000025499/ENSMUSG00000003873/ENSMUSG00000037815/ENSMUSG00000059552/ENSMUSG00000024959/ENSMUSG00000027852/ENSMUSG00000013663/ENSMUSG00000005871/ENSMUSG00000057789/ENSMUSG00000070348/ENSMUSG00000001729/ENSMUSG00000009406/ENSMUSG00000027985	22	ENSMUSG00000015312/ENSMUSG00000028017/ENSMUSG00000034801/ENSMUSG00000021453/ENSMUSG00000021668/ENSMUSG00000024241/ENSMUSG00000060843/ENSMUSG00000022812/ENSMUSG00000000142/ENSMUSG00000039936/ENSMUSG00000001127/ENSMUSG00000000441/ENSMUSG00000004936/ENSMUSG00000002413/ENSMUSG00000019699/ENSMUSG00000041417/ENSMUSG00000022346/ENSMUSG00000020135/ENSMUSG00000000303/ENSMUSG00000027665/ENSMUSG00000055799/…
mmu05219	Bladder cancer	26/3135	38/6147	0.0222852	0.186277	ENSMUSG00000023067/ENSMUSG00000022105/ENSMUSG00000021180/ENSMUSG00000028017/ENSMUSG00000025499/ENSMUSG00000018983/ENSMUSG00000059552/ENSMUSG00000027852/ENSMUSG00000023951/ENSMUSG00000034974/ENSMUSG00000006728/ENSMUSG00000021559/ENSMUSG00000032380/ENSMUSG00000001127/ENSMUSG00000000441/ENSMUSG00000004936/ENSMUSG00000002413/ENSMUSG00000024486/ENSMUSG00000070348/ENSMUSG00000022346/ENSMUSG00000020184/…	Cdkn1a/Rb1/Rps6ka5/Egf/Hras/E2f2/Trp53/Nras/Vegfa/Dapk3/Cdk4/Dapk1/Dapk2/Araf/Raf1/Map2k1/Braf/Hbegf/Ccnd1/Myc/Mdm2/Thbs1/Rassf1/E2f1/Cdh1/E2f3	mmu:12575/mmu:19645/mmu:73086/mmu:13645/mmu:15461/mmu:242705/mmu:22059/mmu:18176/mmu:22339/mmu:13144/mmu:12567/mmu:69635/mmu:13143/mmu:11836/mmu:110157/mmu:26395/mmu:109880/mmu:15200/mmu:12443/mmu:17869/mmu:17246/mmu:21825/mmu:56289/mmu:13555/mmu:12550/mmu:13557	26	13	ENSMUSG00000023067/ENSMUSG00000022105/ENSMUSG00000025499/ENSMUSG00000018983/ENSMUSG00000059552/ENSMUSG00000027852/ENSMUSG00000034974/ENSMUSG00000006728/ENSMUSG00000021559/ENSMUSG00000070348/ENSMUSG00000020184/ENSMUSG00000040152/ENSMUSG00000027490	13	ENSMUSG00000021180/ENSMUSG00000028017/ENSMUSG00000023951/ENSMUSG00000032380/ENSMUSG00000001127/ENSMUSG00000000441/ENSMUSG00000004936/ENSMUSG00000002413/ENSMUSG00000024486/ENSMUSG00000022346/ENSMUSG00000010067/ENSMUSG00000000303/ENSMUSG00000016477
mmu00051	Fructose and mannose metabolism	23/3135	33/6147	0.0228447	0.186277	ENSMUSG00000027227/ENSMUSG00000001642/ENSMUSG00000026773/ENSMUSG00000022474/ENSMUSG00000000628/ENSMUSG00000025648/ENSMUSG00000025271/ENSMUSG00000037012/ENSMUSG00000021196/ENSMUSG00000034371/ENSMUSG00000022570/ENSMUSG00000029762/ENSMUSG00000022711/ENSMUSG00000038028/ENSMUSG00000061758/ENSMUSG00000033703/ENSMUSG00000017390/ENSMUSG00000030695/ENSMUSG00000032306/ENSMUSG00000028307/ENSMUSG00000023456/…	Sord/Akr1b3/Pfkfb3/Pmm1/Hk2/Pfkfb4/Pfkfb1/Hk1/Pfkp/Tkfc/Tsta3/Akr1b8/Pmm2/Tigar/Akr1b10/Fuk/Aldoc/Aldoa/Mpi/Aldob/Tpi1/Pfkl/Gmppa	mmu:20322/mmu:11677/mmu:170768/mmu:29858/mmu:15277/mmu:270198/mmu:18639/mmu:15275/mmu:56421/mmu:225913/mmu:22122/mmu:14187/mmu:54128/mmu:319801/mmu:67861/mmu:234730/mmu:11676/mmu:11674/mmu:110119/mmu:230163/mmu:21991/mmu:18641/mmu:69080	23	12	ENSMUSG00000027227/ENSMUSG00000001642/ENSMUSG00000022474/ENSMUSG00000037012/ENSMUSG00000021196/ENSMUSG00000034371/ENSMUSG00000022570/ENSMUSG00000029762/ENSMUSG00000022711/ENSMUSG00000017390/ENSMUSG00000028307/ENSMUSG00000033021	11	ENSMUSG00000026773/ENSMUSG00000000628/ENSMUSG00000025648/ENSMUSG00000025271/ENSMUSG00000038028/ENSMUSG00000061758/ENSMUSG00000033703/ENSMUSG00000030695/ENSMUSG00000032306/ENSMUSG00000023456/ENSMUSG00000020277
mmu04614	Renin-angiotensin system	20/3135	28/6147	0.0227785	0.186277	ENSMUSG00000053719/ENSMUSG00000031007/ENSMUSG00000063903/ENSMUSG00000063713/ENSMUSG00000019849/ENSMUSG00000021710/ENSMUSG00000066516/ENSMUSG00000068122/ENSMUSG00000066515/ENSMUSG00000031980/ENSMUSG00000061119/ENSMUSG00000004929/ENSMUSG00000068037/ENSMUSG00000049115/ENSMUSG00000066512/ENSMUSG00000020681/ENSMUSG00000023845/ENSMUSG00000061068/ENSMUSG00000001865/ENSMUSG00000015405	Klk1b26/Atp6ap2/Klk1/Klk1b24/Prep/Nln/Klk1b21/Agtr2/Klk1b3/Agt/Prcp/Thop1/Mas1/Agtr1a/Klk1b5/Ace/Lnpep/Mcpt4/Cpa3/Ace2	mmu:16618/mmu:70495/mmu:16612/mmu:16617/mmu:19072/mmu:75805/mmu:16616/mmu:11609/mmu:18050/mmu:11606/mmu:72461/mmu:50492/mmu:17171/mmu:11607/mmu:16622/mmu:11421/mmu:240028/mmu:17227/mmu:12873/mmu:70008	20	13	ENSMUSG00000053719/ENSMUSG00000031007/ENSMUSG00000063903/ENSMUSG00000063713/ENSMUSG00000019849/ENSMUSG00000021710/ENSMUSG00000066516/ENSMUSG00000068122/ENSMUSG00000066515/ENSMUSG00000061119/ENSMUSG00000068037/ENSMUSG00000066512/ENSMUSG00000023845	7	ENSMUSG00000031980/ENSMUSG00000004929/ENSMUSG00000049115/ENSMUSG00000020681/ENSMUSG00000061068/ENSMUSG00000001865/ENSMUSG00000015405
mmu04144	Endocytosis	140/3135	244/6147	0.0243691	0.18947	ENSMUSG00000016206/ENSMUSG00000032402/ENSMUSG00000040990/ENSMUSG00000024381/ENSMUSG00000014402/ENSMUSG00000015656/ENSMUSG00000025499/ENSMUSG00000020440/ENSMUSG00000042249/ENSMUSG00000037999/ENSMUSG00000029053/ENSMUSG00000008036/ENSMUSG00000018820/ENSMUSG00000029465/ENSMUSG00000032193/ENSMUSG00000001036/ENSMUSG00000021314/ENSMUSG00000059970/ENSMUSG00000020671/ENSMUSG00000022377/ENSMUSG00000032388/…	H2-M3/Smad3/Sh3kbp1/Bin1/Tsg101/Hspa8/Hras/Arf5/Grk3/Arap2/Prkcz/Ap2s1/Zfyve27/Arpc3/Ldlr/Epn2/Amph/Hspa2/Rab10/Asap1/Spg21/H2-T22/Chmp3/Psd/Clta/Rab11fip3/Arpc5l/Vps29/Smurf2/Snx3/Ldlrap1/Dnm3/Zfyve9/Washc3/Hspa1l/Rab35/Chmp1a/Cav2/Arpc2/Tgfbr2/2610002M06Rik/Cdc42/Ap2a2/Nedd4l/Rab11b/Pip5k1a/Pml/Pdcd6ip/Tfrc/Rab8a/Mvb12b/Rab11fip2/Itch/Snf8/Cltc/Eps15/Capza1/Arpc4/Ubb/Nedd4/Washc4/Arfgap3/Rab4a/…	mmu:14991/mmu:17127/mmu:58194/mmu:30948/mmu:22088/mmu:15481/mmu:15461/mmu:11844/mmu:320129/mmu:212285/mmu:18762/mmu:232910/mmu:319740/mmu:56378/mmu:16835/mmu:13855/mmu:218038/mmu:15512/mmu:19325/mmu:13196/mmu:27965/mmu:15039/mmu:66700/mmu:73728/mmu:12757/mmu:215445/mmu:74192/mmu:56433/mmu:66313/mmu:54198/mmu:100017/mmu:103967/mmu:230597/mmu:67282/mmu:15482/mmu:77407/mmu:234852/mmu:12390/mmu:76709…	140	84	ENSMUSG00000016206/ENSMUSG00000024381/ENSMUSG00000014402/ENSMUSG00000015656/ENSMUSG00000025499/ENSMUSG00000020440/ENSMUSG00000037999/ENSMUSG00000029053/ENSMUSG00000008036/ENSMUSG00000018820/ENSMUSG00000029465/ENSMUSG00000021314/ENSMUSG00000059970/ENSMUSG00000022377/ENSMUSG00000032388/ENSMUSG00000056116/ENSMUSG00000053119/ENSMUSG00000037126/ENSMUSG00000028478/ENSMUSG00000026755/ENSMUSG00000029462/…	56	ENSMUSG00000032402/ENSMUSG00000040990/ENSMUSG00000042249/ENSMUSG00000032193/ENSMUSG00000001036/ENSMUSG00000020671/ENSMUSG00000037098/ENSMUSG00000018363/ENSMUSG00000034557/ENSMUSG00000007033/ENSMUSG00000000058/ENSMUSG00000032440/ENSMUSG00000028126/ENSMUSG00000022797/ENSMUSG00000038740/ENSMUSG00000040022/ENSMUSG00000027598/ENSMUSG00000047126/ENSMUSG00000028552/ENSMUSG00000032216/ENSMUSG00000034560/…
mmu05223	Non-small cell lung cancer	42/3135	66/6147	0.0255949	0.189524	ENSMUSG00000023067/ENSMUSG00000022105/ENSMUSG00000020919/ENSMUSG00000036390/ENSMUSG00000015312/ENSMUSG00000028017/ENSMUSG00000025499/ENSMUSG00000060579/ENSMUSG00000026430/ENSMUSG00000034801/ENSMUSG00000003873/ENSMUSG00000021453/ENSMUSG00000021668/ENSMUSG00000024241/ENSMUSG00000018983/ENSMUSG00000059552/ENSMUSG00000024959/ENSMUSG00000027852/ENSMUSG00000015846/ENSMUSG00000006728/ENSMUSG00000039936/…	Cdkn1a/Rb1/Stat5b/Gadd45a/Gadd45b/Egf/Hras/Fhit/Rassf5/Sos2/Bax/Gadd45g/Polk/Sos1/E2f2/Trp53/Bad/Nras/Rxra/Cdk4/Pik3cd/Stat5a/Araf/Raf1/Map2k1/Braf/Bak1/Cdk6/Rxrg/Alk/Prkca/Ccnd1/Akt3/Akt1/Pik3r1/Rxrb/Rarb/Rassf1/E2f1/Eml4/Pik3ca/E2f3	mmu:12575/mmu:19645/mmu:20851/mmu:13197/mmu:17873/mmu:13645/mmu:15461/mmu:14198/mmu:54354/mmu:20663/mmu:12028/mmu:23882/mmu:27015/mmu:20662/mmu:242705/mmu:22059/mmu:12015/mmu:18176/mmu:20181/mmu:12567/mmu:18707/mmu:20850/mmu:11836/mmu:110157/mmu:26395/mmu:109880/mmu:12018/mmu:12571/mmu:20183/mmu:11682/mmu:18750/mmu:12443/mmu:23797/mmu:11651/mmu:18708/mmu:20182/mmu:218772/mmu:56289/mmu:13555/mmu:7…	42	19	ENSMUSG00000023067/ENSMUSG00000022105/ENSMUSG00000036390/ENSMUSG00000025499/ENSMUSG00000060579/ENSMUSG00000026430/ENSMUSG00000003873/ENSMUSG00000018983/ENSMUSG00000059552/ENSMUSG00000024959/ENSMUSG00000027852/ENSMUSG00000006728/ENSMUSG00000057789/ENSMUSG00000040274/ENSMUSG00000015843/ENSMUSG00000055471/ENSMUSG00000070348/ENSMUSG00000001729/ENSMUSG00000027490	23	ENSMUSG00000020919/ENSMUSG00000015312/ENSMUSG00000028017/ENSMUSG00000034801/ENSMUSG00000021453/ENSMUSG00000021668/ENSMUSG00000024241/ENSMUSG00000015846/ENSMUSG00000039936/ENSMUSG00000004043/ENSMUSG00000001127/ENSMUSG00000000441/ENSMUSG00000004936/ENSMUSG00000002413/ENSMUSG00000050965/ENSMUSG00000019699/ENSMUSG00000041417/ENSMUSG00000039656/ENSMUSG00000017491/ENSMUSG00000010067/ENSMUSG00000032624/…
mmu00561	Glycerolipid metabolism	34/3135	52/6147	0.0252437	0.189524	ENSMUSG00000001642/ENSMUSG00000025059/ENSMUSG00000028692/ENSMUSG00000015568/ENSMUSG00000020593/ENSMUSG00000038732/ENSMUSG00000031467/ENSMUSG00000034731/ENSMUSG00000030747/ENSMUSG00000026687/ENSMUSG00000041653/ENSMUSG00000022555/ENSMUSG00000034371/ENSMUSG00000053644/ENSMUSG00000070738/ENSMUSG00000038665/ENSMUSG00000029762/ENSMUSG00000024978/ENSMUSG00000061758/ENSMUSG00000052151/ENSMUSG00000028517/…	Akr1b3/Gk/Akr1a1/Lpl/Lpin1/Mboat1/Agpat5/Dgkh/Dgat2/Aldh9a1/Pnpla3/Dgat1/Tkfc/Aldh7a1/Dgkd/Dgki/Akr1b8/Gpam/Akr1b10/Plpp2/Plpp3/Pnpla2/Mogat1/Dgka/Mgll/Plpp4/Dgkb/Mogat2/Lpin2/Aldh3a2/Aldh2/Dgke/Gpat4/Agpat1	mmu:11677/mmu:14933/mmu:58810/mmu:16956/mmu:14245/mmu:218121/mmu:52123/mmu:380921/mmu:67800/mmu:56752/mmu:116939/mmu:13350/mmu:225913/mmu:110695/mmu:227333/mmu:320127/mmu:14187/mmu:14732/mmu:67861/mmu:50784/mmu:67916/mmu:66853/mmu:68393/mmu:13139/mmu:23945/mmu:381925/mmu:217480/mmu:233549/mmu:64898/mmu:11671/mmu:11669/mmu:56077/mmu:102247/mmu:55979	34	17	ENSMUSG00000001642/ENSMUSG00000025059/ENSMUSG00000028692/ENSMUSG00000038732/ENSMUSG00000031467/ENSMUSG00000034731/ENSMUSG00000022555/ENSMUSG00000034371/ENSMUSG00000053644/ENSMUSG00000038665/ENSMUSG00000029762/ENSMUSG00000052151/ENSMUSG00000012187/ENSMUSG00000070366/ENSMUSG00000029455/ENSMUSG00000031545/ENSMUSG00000034254	17	ENSMUSG00000015568/ENSMUSG00000020593/ENSMUSG00000030747/ENSMUSG00000026687/ENSMUSG00000041653/ENSMUSG00000070738/ENSMUSG00000024978/ENSMUSG00000061758/ENSMUSG00000028517/ENSMUSG00000025509/ENSMUSG00000025357/ENSMUSG00000033174/ENSMUSG00000036095/ENSMUSG00000052396/ENSMUSG00000024052/ENSMUSG00000010025/ENSMUSG00000000276
mmu04721	Synaptic vesicle cycle	37/3135	58/6147	0.0332981	0.24083	ENSMUSG00000034656/ENSMUSG00000001750/ENSMUSG00000062151/ENSMUSG00000019210/ENSMUSG00000015575/ENSMUSG00000008036/ENSMUSG00000004285/ENSMUSG00000028478/ENSMUSG00000040265/ENSMUSG00000021114/ENSMUSG00000041670/ENSMUSG00000033793/ENSMUSG00000002957/ENSMUSG00000028456/ENSMUSG00000024121/ENSMUSG00000047126/ENSMUSG00000022295/ENSMUSG00000024403/ENSMUSG00000039105/ENSMUSG00000033379/ENSMUSG00000013160/…	Cacna1a/Tcirg1/Unc13c/Atp6v1e1/Atp6v0e/Ap2s1/Atp6v1f/Clta/Dnm3/Atp6v1d/Rims1/Atp6v1h/Ap2a2/Unc13b/Atp6v0c/Cltc/Atp6v1c1/Atp6v1g2/Atp6v1g1/Atp6v0b/Atp6v0d1/Atp6v0e2/Atp6v0d2/Slc17a7/Ap2m1/Rab3a/Atp6v1e2/Nsf/Cltb/Ap2b1/Stx2/Vamp2/Atp6v1a/Unc13a/Stx1b/Stx3/Syt1	mmu:12286/mmu:27060/mmu:208898/mmu:11973/mmu:11974/mmu:232910/mmu:66144/mmu:12757/mmu:103967/mmu:73834/mmu:116837/mmu:108664/mmu:11772/mmu:22249/mmu:11984/mmu:67300/mmu:66335/mmu:66237/mmu:66290/mmu:114143/mmu:11972/mmu:76252/mmu:242341/mmu:72961/mmu:11773/mmu:19339/mmu:74915/mmu:18195/mmu:74325/mmu:71770/mmu:13852/mmu:22318/mmu:11964/mmu:382018/mmu:56216/mmu:20908/mmu:20979	37	31	ENSMUSG00000034656/ENSMUSG00000001750/ENSMUSG00000062151/ENSMUSG00000019210/ENSMUSG00000015575/ENSMUSG00000008036/ENSMUSG00000004285/ENSMUSG00000028478/ENSMUSG00000040265/ENSMUSG00000021114/ENSMUSG00000041670/ENSMUSG00000033793/ENSMUSG00000002957/ENSMUSG00000028456/ENSMUSG00000024121/ENSMUSG00000022295/ENSMUSG00000024403/ENSMUSG00000039105/ENSMUSG00000033379/ENSMUSG00000013160/ENSMUSG00000039347/…	6	ENSMUSG00000047126/ENSMUSG00000034187/ENSMUSG00000029428/ENSMUSG00000034799/ENSMUSG00000030806/ENSMUSG00000041488
mmu04714	Thermogenesis	127/3135	222/6147	0.0345064	0.243897	ENSMUSG00000038205/ENSMUSG00000000440/ENSMUSG00000053436/ENSMUSG00000036940/ENSMUSG00000028495/ENSMUSG00000025499/ENSMUSG00000034801/ENSMUSG00000059534/ENSMUSG00000031278/ENSMUSG00000003644/ENSMUSG00000031059/ENSMUSG00000024248/ENSMUSG00000022450/ENSMUSG00000038773/ENSMUSG00000024241/ENSMUSG00000022840/ENSMUSG00000029195/ENSMUSG00000005580/ENSMUSG00000031565/ENSMUSG00000074218/ENSMUSG00000028518/…	Prkab2/Pparg/Mapk14/Kdm1a/Rps6/Hras/Sos2/Uqcr10/Acsl4/Rps6ka1/Ndufb11/Cox7a2l/Ndufa6/Kdm3b/Sos1/Adcy5/Klb/Adcy9/Fgfr1/Cox7a1/Prkaa2/Rps6ka2/Tsc1/Ndufs4/mt-Atp8/Nras/Uqcrb/Uqcrh/Coa4/Prkacb/Ndufb5/Ndufaf5/Arid1b/Cpt1b/Rps6-ps4/Creb3l2/Cox6c/mt-Nd5/Map2k3/Atp5o/Mapk12/Arid1a/Smarca2/Dpf3/Cox7a2/Ndufaf2/Ndufa11/Lipe/Adcy6/Ndufaf1/Adcy2/Ndufb7/Ndufv3/Atp5l/Ndufaf6/Atp5g2/Cox7c/mt-Co1/Sdha/Plin1/Creb1…	mmu:108097/mmu:19016/mmu:26416/mmu:99982/mmu:20104/mmu:15461/mmu:20663/mmu:66152/mmu:50790/mmu:20111/mmu:104130/mmu:20463/mmu:67130/mmu:277250/mmu:20662/mmu:224129/mmu:83379/mmu:11515/mmu:14182/mmu:12865/mmu:108079/mmu:20112/mmu:64930/mmu:17993/mmu:17706/mmu:18176/mmu:67530/mmu:66576/mmu:68185/mmu:18749/mmu:66046/mmu:69487/mmu:239985/mmu:12895/mmu:105244208/mmu:208647/mmu:12864/mmu:17721/mmu:2639…	127	69	ENSMUSG00000000440/ENSMUSG00000036940/ENSMUSG00000028495/ENSMUSG00000025499/ENSMUSG00000059534/ENSMUSG00000003644/ENSMUSG00000031059/ENSMUSG00000024248/ENSMUSG00000022450/ENSMUSG00000022840/ENSMUSG00000029195/ENSMUSG00000074218/ENSMUSG00000021764/ENSMUSG00000027852/ENSMUSG00000021520/ENSMUSG00000063882/ENSMUSG00000044881/ENSMUSG00000027673/ENSMUSG00000027384/ENSMUSG00000081406/ENSMUSG00000014313/…	58	ENSMUSG00000038205/ENSMUSG00000053436/ENSMUSG00000034801/ENSMUSG00000031278/ENSMUSG00000038773/ENSMUSG00000024241/ENSMUSG00000005580/ENSMUSG00000031565/ENSMUSG00000028518/ENSMUSG00000023809/ENSMUSG00000026812/ENSMUSG00000064356/ENSMUSG00000005034/ENSMUSG00000069729/ENSMUSG00000078937/ENSMUSG00000038648/ENSMUSG00000064367/ENSMUSG00000022610/ENSMUSG00000007880/ENSMUSG00000024921/ENSMUSG00000021221/…
mmu04510	Focal adhesion	112/3135	195/6147	0.0395006	0.255931	ENSMUSG00000042626/ENSMUSG00000022817/ENSMUSG00000046709/ENSMUSG00000033721/ENSMUSG00000026971/ENSMUSG00000021702/ENSMUSG00000039115/ENSMUSG00000026509/ENSMUSG00000044951/ENSMUSG00000026479/ENSMUSG00000028017/ENSMUSG00000027470/ENSMUSG00000027087/ENSMUSG00000052698/ENSMUSG00000029648/ENSMUSG00000052684/ENSMUSG00000001930/ENSMUSG00000015829/ENSMUSG00000025499/ENSMUSG00000042453/ENSMUSG00000022438/…	Shc1/Itgb5/Mapk10/Vav3/Itgb6/Thbs4/Itga9/Capn2/Mylk4/Lamc2/Egf/Mylk2/Itgav/Tln2/Flt1/Jun/Vwf/Tnr/Hras/Reln/Parvb/Sos2/Shc2/Itgb1/Arhgap5/Sos1/Ppp1cc/Pxn/Mapk9/Itga7/Arhgap35/Gsk3b/Myl2/Bad/Cav2/Itga1/Col4a4/Ppp1cb/Pten/Vegfa/Ccnd3/Flnb/Cdc42/Flt4/Pak1/Col9a1/Itga4/Flna/Ppp1r12b/Lama5/Pik3cd/Zyx/Igf1/Rock1/Itga6/Itgb4/Vegfc/Ppp1ca/Myl12a/Mylk/Vegfd/Pak4/Dock1/Rap1b/Pak6/Pdgfrb/Xiap/Raf1/Kdr/Lamc3/…	mmu:20416/mmu:16419/mmu:26414/mmu:57257/mmu:16420/mmu:21828/mmu:104099/mmu:12334/mmu:238564/mmu:16782/mmu:13645/mmu:228785/mmu:16410/mmu:70549/mmu:14254/mmu:16476/mmu:22371/mmu:21960/mmu:15461/mmu:19699/mmu:170736/mmu:20663/mmu:216148/mmu:16412/mmu:11855/mmu:20662/mmu:19047/mmu:19303/mmu:26420/mmu:16404/mmu:232906/mmu:56637/mmu:17906/mmu:12015/mmu:12390/mmu:109700/mmu:12829/mmu:19046/mmu:19211/mm…	112	45	ENSMUSG00000042626/ENSMUSG00000046709/ENSMUSG00000033721/ENSMUSG00000026971/ENSMUSG00000021702/ENSMUSG00000039115/ENSMUSG00000026509/ENSMUSG00000026479/ENSMUSG00000027087/ENSMUSG00000015829/ENSMUSG00000025499/ENSMUSG00000042453/ENSMUSG00000025809/ENSMUSG00000013936/ENSMUSG00000024959/ENSMUSG00000067158/ENSMUSG00000013663/ENSMUSG00000034165/ENSMUSG00000006699/ENSMUSG00000030774/ENSMUSG00000029860/…	67	ENSMUSG00000022817/ENSMUSG00000044951/ENSMUSG00000028017/ENSMUSG00000027470/ENSMUSG00000052698/ENSMUSG00000029648/ENSMUSG00000052684/ENSMUSG00000001930/ENSMUSG00000022438/ENSMUSG00000034801/ENSMUSG00000020312/ENSMUSG00000035133/ENSMUSG00000024241/ENSMUSG00000004455/ENSMUSG00000029528/ENSMUSG00000020366/ENSMUSG00000025348/ENSMUSG00000058230/ENSMUSG00000022812/ENSMUSG00000000058/ENSMUSG00000042284/…
mmu00190	Oxidative phosphorylation	74/3135	125/6147	0.0386972	0.255931	ENSMUSG00000001750/ENSMUSG00000019210/ENSMUSG00000015575/ENSMUSG00000059534/ENSMUSG00000031059/ENSMUSG00000024248/ENSMUSG00000022450/ENSMUSG00000004285/ENSMUSG00000028013/ENSMUSG00000074218/ENSMUSG00000021114/ENSMUSG00000021764/ENSMUSG00000064356/ENSMUSG00000033793/ENSMUSG00000021520/ENSMUSG00000063882/ENSMUSG00000027673/ENSMUSG00000024121/ENSMUSG00000022295/ENSMUSG00000024403/ENSMUSG00000039105/…	Tcirg1/Atp6v1e1/Atp6v0e/Uqcr10/Ndufb11/Cox7a2l/Ndufa6/Atp6v1f/Ppa2/Cox7a1/Atp6v1d/Ndufs4/mt-Atp8/Atp6v1h/Uqcrb/Uqcrh/Ndufb5/Atp6v0c/Atp6v1c1/Atp6v1g2/Atp6v1g1/Cox6c/mt-Nd5/Atp6v0b/Atp6v0d1/Atp5o/Atp6v0e2/Atp6v0d2/Cox7a2/Ndufa11/Ndufb7/Ndufv3/Atp5l/Atp5g2/Cox7c/mt-Co1/Sdha/Cox6b1/Ndufa7/Cox7b/Atp5j2/Ndufs1/Lhpp/Cox8a/Uqcrc2/Uqcrc1/Uqcrq/Atp6v1e2/Atp5g1/Cox4i1/Atp6ap1/Atp5h/mt-Nd4l/Ndufa4/Cox6a1/Nd…	mmu:27060/mmu:11973/mmu:11974/mmu:66152/mmu:104130/mmu:20463/mmu:67130/mmu:66144/mmu:74776/mmu:12865/mmu:73834/mmu:17993/mmu:17706/mmu:108664/mmu:67530/mmu:66576/mmu:66046/mmu:11984/mmu:66335/mmu:66237/mmu:66290/mmu:12864/mmu:17721/mmu:114143/mmu:11972/mmu:28080/mmu:76252/mmu:242341/mmu:12866/mmu:69875/mmu:66916/mmu:78330/mmu:27425/mmu:67942/mmu:12867/mmu:17708/mmu:66945/mmu:110323/mmu:66416/mmu:…	74	57	ENSMUSG00000001750/ENSMUSG00000019210/ENSMUSG00000015575/ENSMUSG00000059534/ENSMUSG00000031059/ENSMUSG00000024248/ENSMUSG00000022450/ENSMUSG00000004285/ENSMUSG00000028013/ENSMUSG00000074218/ENSMUSG00000021114/ENSMUSG00000021764/ENSMUSG00000033793/ENSMUSG00000021520/ENSMUSG00000063882/ENSMUSG00000027673/ENSMUSG00000024121/ENSMUSG00000022295/ENSMUSG00000024403/ENSMUSG00000039105/ENSMUSG00000014313/…	17	ENSMUSG00000064356/ENSMUSG00000064367/ENSMUSG00000064351/ENSMUSG00000021577/ENSMUSG00000025968/ENSMUSG00000030946/ENSMUSG00000030884/ENSMUSG00000025651/ENSMUSG00000065947/ENSMUSG00000064345/ENSMUSG00000030785/ENSMUSG00000020544/ENSMUSG00000037916/ENSMUSG00000064341/ENSMUSG00000042148/ENSMUSG00000040018/ENSMUSG00000064363
mmu05218	Melanoma	43/3135	69/6147	0.0378242	0.255931	ENSMUSG00000023067/ENSMUSG00000022105/ENSMUSG00000036390/ENSMUSG00000015312/ENSMUSG00000028017/ENSMUSG00000037225/ENSMUSG00000021732/ENSMUSG00000025499/ENSMUSG00000003873/ENSMUSG00000021453/ENSMUSG00000021668/ENSMUSG00000018983/ENSMUSG00000059552/ENSMUSG00000031565/ENSMUSG00000024959/ENSMUSG00000000183/ENSMUSG00000027852/ENSMUSG00000013663/ENSMUSG00000006728/ENSMUSG00000036585/ENSMUSG00000039936/…	Cdkn1a/Rb1/Gadd45a/Gadd45b/Egf/Fgf2/Fgf10/Hras/Bax/Gadd45g/Polk/E2f2/Trp53/Fgfr1/Bad/Fgf6/Nras/Pten/Cdk4/Fgf1/Pik3cd/Igf1/Mitf/Pdgfrb/Araf/Raf1/Map2k1/Braf/Fgf7/Bak1/Cdk6/Fgf21/Ccnd1/Akt3/Akt1/Pik3r1/Mdm2/Igf1r/E2f1/Cdh1/Pik3ca/Met/E2f3	mmu:12575/mmu:19645/mmu:13197/mmu:17873/mmu:13645/mmu:14173/mmu:14165/mmu:15461/mmu:12028/mmu:23882/mmu:27015/mmu:242705/mmu:22059/mmu:14182/mmu:12015/mmu:14177/mmu:18176/mmu:19211/mmu:12567/mmu:14164/mmu:18707/mmu:16000/mmu:17342/mmu:18596/mmu:11836/mmu:110157/mmu:26395/mmu:109880/mmu:14178/mmu:12018/mmu:12571/mmu:56636/mmu:12443/mmu:23797/mmu:11651/mmu:18708/mmu:17246/mmu:16001/mmu:13555/mmu:12…	43	22	ENSMUSG00000023067/ENSMUSG00000022105/ENSMUSG00000036390/ENSMUSG00000021732/ENSMUSG00000025499/ENSMUSG00000003873/ENSMUSG00000018983/ENSMUSG00000059552/ENSMUSG00000024959/ENSMUSG00000027852/ENSMUSG00000013663/ENSMUSG00000006728/ENSMUSG00000035158/ENSMUSG00000027208/ENSMUSG00000057789/ENSMUSG00000040274/ENSMUSG00000030827/ENSMUSG00000070348/ENSMUSG00000001729/ENSMUSG00000020184/ENSMUSG00000027490/…	21	ENSMUSG00000015312/ENSMUSG00000028017/ENSMUSG00000037225/ENSMUSG00000021453/ENSMUSG00000021668/ENSMUSG00000031565/ENSMUSG00000000183/ENSMUSG00000036585/ENSMUSG00000039936/ENSMUSG00000020053/ENSMUSG00000024620/ENSMUSG00000001127/ENSMUSG00000000441/ENSMUSG00000004936/ENSMUSG00000002413/ENSMUSG00000019699/ENSMUSG00000041417/ENSMUSG00000005533/ENSMUSG00000000303/ENSMUSG00000027665/ENSMUSG00000016477
mmu00640	Propanoate metabolism	20/3135	29/6147	0.0386148	0.255931	ENSMUSG00000021238/ENSMUSG00000032263/ENSMUSG00000023921/ENSMUSG00000041650/ENSMUSG00000042010/ENSMUSG00000032527/ENSMUSG00000030246/ENSMUSG00000060376/ENSMUSG00000000340/ENSMUSG00000052738/ENSMUSG00000062908/ENSMUSG00000025465/ENSMUSG00000033429/ENSMUSG00000022853/ENSMUSG00000020532/ENSMUSG00000023832/ENSMUSG00000027452/ENSMUSG00000063229/ENSMUSG00000020664/ENSMUSG00000027605	Aldh6a1/Bckdhb/Mut/Pcca/Acacb/Pccb/Ldhb/Bckdha/Dbt/Suclg1/Acadm/Echs1/Mcee/Ehhadh/Acaca/Acat2/Acss1/Ldha/Dld/Acss2	mmu:104776/mmu:12040/mmu:17850/mmu:110821/mmu:100705/mmu:66904/mmu:16832/mmu:12039/mmu:13171/mmu:56451/mmu:11364/mmu:93747/mmu:73724/mmu:74147/mmu:107476/mmu:110460/mmu:68738/mmu:16828/mmu:13382/mmu:60525	20	4	ENSMUSG00000062908/ENSMUSG00000025465/ENSMUSG00000033429/ENSMUSG00000063229	16	ENSMUSG00000021238/ENSMUSG00000032263/ENSMUSG00000023921/ENSMUSG00000041650/ENSMUSG00000042010/ENSMUSG00000032527/ENSMUSG00000030246/ENSMUSG00000060376/ENSMUSG00000000340/ENSMUSG00000052738/ENSMUSG00000022853/ENSMUSG00000020532/ENSMUSG00000023832/ENSMUSG00000027452/ENSMUSG00000020664/ENSMUSG00000027605
mmu04014	Ras signaling pathway	122/3135	214/6147	0.0425068	0.268639	ENSMUSG00000043004/ENSMUSG00000042626/ENSMUSG00000046709/ENSMUSG00000002489/ENSMUSG00000071042/ENSMUSG00000048482/ENSMUSG00000038387/ENSMUSG00000028017/ENSMUSG00000037225/ENSMUSG00000048915/ENSMUSG00000070565/ENSMUSG00000021732/ENSMUSG00000042903/ENSMUSG00000029648/ENSMUSG00000031714/ENSMUSG00000027999/ENSMUSG00000025499/ENSMUSG00000026430/ENSMUSG00000034801/ENSMUSG00000020312/ENSMUSG00000048240/…	Gng2/Shc1/Mapk10/Tiam1/Rasgrp3/Bdnf/Rras/Egf/Fgf2/Efna5/Rasal2/Fgf10/Foxo4/Flt1/Gab1/Pla2g12a/Hras/Rassf5/Sos2/Shc2/Gng7/Gab2/Chuk/Pla2g4e/Sos1/Mapk9/Fgfr1/Ksr1/Rras2/Calml3/Grin1/Bad/Kitl/Fgf6/Nras/Vegfa/Pla2g5/Cdc42/Flt4/Pak1/Fgf1/Pik3cd/Igf1/Rapgef5/Gnb2/Prkacb/Tek/Ptpn11/Pla2g6/Vegfc/Vegfd/Pak4/Grin2b/Rap1b/Pak6/Gng5/Afdn/Pdgfrb/Ntrk2/Raf1/Rala/Abl2/Kdr/Map2k1/Fgf7/Csf1r/Insr/Gnb5/Rasa1/Ets2/…	mmu:14702/mmu:20416/mmu:26414/mmu:21844/mmu:240168/mmu:12064/mmu:20130/mmu:13645/mmu:14173/mmu:13640/mmu:226525/mmu:14165/mmu:54601/mmu:14254/mmu:14388/mmu:66350/mmu:15461/mmu:54354/mmu:20663/mmu:216148/mmu:14708/mmu:14389/mmu:12675/mmu:329502/mmu:20662/mmu:26420/mmu:14182/mmu:16706/mmu:66922/mmu:70405/mmu:14810/mmu:12015/mmu:17311/mmu:14177/mmu:18176/mmu:22339/mmu:18784/mmu:12540/mmu:14257/mmu:1…	122	52	ENSMUSG00000043004/ENSMUSG00000042626/ENSMUSG00000046709/ENSMUSG00000002489/ENSMUSG00000048482/ENSMUSG00000038387/ENSMUSG00000048915/ENSMUSG00000070565/ENSMUSG00000021732/ENSMUSG00000027999/ENSMUSG00000025499/ENSMUSG00000026430/ENSMUSG00000004508/ENSMUSG00000025199/ENSMUSG00000055723/ENSMUSG00000063130/ENSMUSG00000026959/ENSMUSG00000024959/ENSMUSG00000027852/ENSMUSG00000006699/ENSMUSG00000030774/…	70	ENSMUSG00000071042/ENSMUSG00000028017/ENSMUSG00000037225/ENSMUSG00000042903/ENSMUSG00000029648/ENSMUSG00000031714/ENSMUSG00000034801/ENSMUSG00000020312/ENSMUSG00000048240/ENSMUSG00000050211/ENSMUSG00000024241/ENSMUSG00000020366/ENSMUSG00000031565/ENSMUSG00000018334/ENSMUSG00000019966/ENSMUSG00000000183/ENSMUSG00000023951/ENSMUSG00000041193/ENSMUSG00000020357/ENSMUSG00000036585/ENSMUSG00000039936/…
mmu04261	Adrenergic signaling in cardiomyocytes	83/3135	142/6147	0.0431895	0.268639	ENSMUSG00000068614/ENSMUSG00000016327/ENSMUSG00000041460/ENSMUSG00000069806/ENSMUSG00000022490/ENSMUSG00000057897/ENSMUSG00000053819/ENSMUSG00000033161/ENSMUSG00000020723/ENSMUSG00000061086/ENSMUSG00000021180/ENSMUSG00000045875/ENSMUSG00000053436/ENSMUSG00000040118/ENSMUSG00000054640/ENSMUSG00000091898/ENSMUSG00000017843/ENSMUSG00000026414/ENSMUSG00000043154/ENSMUSG00000020722/ENSMUSG00000029467/…	Actc1/Atp1b4/Cacna2d4/Cacng7/Ppp1r1a/Camk2b/Camk2d/Atp1a1/Cacng4/Myl4/Rps6ka5/Adra1a/Mapk14/Cacna2d1/Slc8a1/Tnnc1/Ppp2r5c/Tnnt2/Ppp2r3a/Cacng1/Atp2a2/Camk2a/Ppp2r5a/Pik3r5/Atp1b3/Crem/Agtr2/Adcy5/Ppp1cc/Tpm2/Adcy9/Calml3/Camk2g/Slc9a1/Myl2/Ppp1cb/Cacna1s/Atp2b4/Atp2b3/Cacng6/Prkacb/Rapgef3/Gnai1/Ppp2r3d/Ppp1ca/Creb3l2/Mapk12/Agtr1a/Adcy6/Adcy2/Creb1/Atp2b2/Adrb2/Cacna1c/Scn1b/Myl3/Plcb3/Rapgef4/C…	mmu:11464/mmu:67821/mmu:319734/mmu:81904/mmu:58200/mmu:12323/mmu:108058/mmu:11928/mmu:54377/mmu:17896/mmu:73086/mmu:11549/mmu:26416/mmu:12293/mmu:20541/mmu:21924/mmu:26931/mmu:21956/mmu:235542/mmu:12299/mmu:11938/mmu:12322/mmu:226849/mmu:320207/mmu:11933/mmu:12916/mmu:11609/mmu:224129/mmu:19047/mmu:22004/mmu:11515/mmu:70405/mmu:12325/mmu:20544/mmu:17906/mmu:19046/mmu:12292/mmu:381290/mmu:320707/m…	83	45	ENSMUSG00000068614/ENSMUSG00000016327/ENSMUSG00000053819/ENSMUSG00000033161/ENSMUSG00000020723/ENSMUSG00000061086/ENSMUSG00000045875/ENSMUSG00000091898/ENSMUSG00000017843/ENSMUSG00000026414/ENSMUSG00000020722/ENSMUSG00000029467/ENSMUSG00000026626/ENSMUSG00000020901/ENSMUSG00000032412/ENSMUSG00000063889/ENSMUSG00000068122/ENSMUSG00000022840/ENSMUSG00000063130/ENSMUSG00000028854/ENSMUSG00000013936/…	38	ENSMUSG00000041460/ENSMUSG00000069806/ENSMUSG00000022490/ENSMUSG00000057897/ENSMUSG00000021180/ENSMUSG00000053436/ENSMUSG00000040118/ENSMUSG00000054640/ENSMUSG00000043154/ENSMUSG00000024617/ENSMUSG00000004455/ENSMUSG00000028464/ENSMUSG00000005580/ENSMUSG00000021820/ENSMUSG00000014956/ENSMUSG00000026407/ENSMUSG00000026463/ENSMUSG00000031376/ENSMUSG00000078815/ENSMUSG00000005034/ENSMUSG00000022469/…
mmu04390	Hippo signaling pathway	86/3135	148/6147	0.0474362	0.279243	ENSMUSG00000032402/ENSMUSG00000049791/ENSMUSG00000050288/ENSMUSG00000027803/ENSMUSG00000015957/ENSMUSG00000018965/ENSMUSG00000021796/ENSMUSG00000049551/ENSMUSG00000029053/ENSMUSG00000039004/ENSMUSG00000029378/ENSMUSG00000037815/ENSMUSG00000004455/ENSMUSG00000060843/ENSMUSG00000000125/ENSMUSG00000041075/ENSMUSG00000021067/ENSMUSG00000022812/ENSMUSG00000032440/ENSMUSG00000014956/ENSMUSG00000034165/…	Smad3/Fzd4/Fzd2/Wwtr1/Wnt11/Ywhah/Bmpr1a/Fzd9/Prkcz/Bmp6/Areg/Ctnna1/Ppp1cc/Ctnna3/Wnt3/Fzd7/Sav1/Gsk3b/Tgfbr2/Ppp1cb/Ccnd3/Dlg4/Axin2/Bbc3/Stk3/Smad4/Fgf1/Csnk1e/Mob1b/Ppp1ca/Dlg2/Amot/Dvl1/Bmp5/Wnt4/Mpp5/Llgl1/Patj/Wnt5b/Birc5/Dlg1/Apc/Tgfb3/Ywhaz/Wnt2b/Ppp2r2d/Dlg3/Bmp4/Birc2/Bmpr2/Fzd1/Ccnd1/Id2/Gdf5/Itgb2/Ppp2ca/Sox2/Myc/Smad2/Apc2/Lats2/Nf2/Ajuba/Fbxw11/Rassf1/Lats1/Tead4/Ppp2cb/Ywhae/Prkci…	mmu:17127/mmu:14366/mmu:57265/mmu:97064/mmu:22411/mmu:22629/mmu:12166/mmu:14371/mmu:18762/mmu:12161/mmu:11839/mmu:12385/mmu:19047/mmu:216033/mmu:22415/mmu:14369/mmu:64010/mmu:56637/mmu:21813/mmu:19046/mmu:12445/mmu:13385/mmu:12006/mmu:170770/mmu:56274/mmu:17128/mmu:14164/mmu:27373/mmu:68473/mmu:19045/mmu:23859/mmu:27494/mmu:13542/mmu:12160/mmu:22417/mmu:56217/mmu:16897/mmu:12695/mmu:22419/mmu:117…	86	38	ENSMUSG00000050288/ENSMUSG00000027803/ENSMUSG00000018965/ENSMUSG00000029053/ENSMUSG00000029378/ENSMUSG00000037815/ENSMUSG00000000125/ENSMUSG00000034165/ENSMUSG00000002083/ENSMUSG00000022329/ENSMUSG00000006262/ENSMUSG00000040385/ENSMUSG00000052572/ENSMUSG00000041688/ENSMUSG00000020536/ENSMUSG00000061859/ENSMUSG00000017716/ENSMUSG00000005871/ENSMUSG00000022285/ENSMUSG00000041769/ENSMUSG00000044674/…	48	ENSMUSG00000032402/ENSMUSG00000049791/ENSMUSG00000015957/ENSMUSG00000021796/ENSMUSG00000049551/ENSMUSG00000039004/ENSMUSG00000004455/ENSMUSG00000060843/ENSMUSG00000041075/ENSMUSG00000021067/ENSMUSG00000022812/ENSMUSG00000032440/ENSMUSG00000014956/ENSMUSG00000020886/ENSMUSG00000000142/ENSMUSG00000024515/ENSMUSG00000036585/ENSMUSG00000022433/ENSMUSG00000029071/ENSMUSG00000032179/ENSMUSG00000036856/…
mmu04070	Phosphatidylinositol signaling system	57/3135	95/6147	0.0475881	0.279243	ENSMUSG00000026173/ENSMUSG00000058793/ENSMUSG00000034570/ENSMUSG00000029330/ENSMUSG00000023805/ENSMUSG00000034354/ENSMUSG00000034731/ENSMUSG00000025949/ENSMUSG00000018547/ENSMUSG00000063130/ENSMUSG00000030682/ENSMUSG00000025477/ENSMUSG00000013663/ENSMUSG00000020937/ENSMUSG00000024210/ENSMUSG00000032737/ENSMUSG00000026737/ENSMUSG00000066324/ENSMUSG00000038855/ENSMUSG00000028126/ENSMUSG00000026113/…	Plcd4/Cds2/Inpp5j/Cds1/Synj2/Mtmr3/Dgkh/Pikfyve/Pip4k2b/Calml3/Cdipt/Inpp5a/Pten/Plcd3/Ip6k3/Inppl1/Pip4k2a/Impad1/Itpkb/Pip5k1a/Inpp4a/Itpr2/Pik3cd/Mtmr14/Pik3c2a/Pi4ka/Itpr3/Ocrl/Dgkd/Dgki/Sacm1l/Plcb3/Itpk1/Inpp5b/Mtmr1/Plcd1/Calm4/Prkca/Ppip5k1/Dgka/Ipmk/Pik3r1/Plce1/Pi4k2b/Mtmr4/Mtmr2/Dgkb/Pik3c2b/Ip6k2/Pip4p1/Inpp4b/Inpp5e/Impa2/Pik3ca/Pip4p2/Itpr1/Dgke	mmu:18802/mmu:110911/mmu:170835/mmu:74596/mmu:20975/mmu:74302/mmu:380921/mmu:18711/mmu:108083/mmu:70405/mmu:52858/mmu:212111/mmu:19211/mmu:72469/mmu:271424/mmu:16332/mmu:18718/mmu:242291/mmu:320404/mmu:18720/mmu:269180/mmu:16439/mmu:18707/mmu:97287/mmu:18704/mmu:224020/mmu:16440/mmu:320634/mmu:227333/mmu:320127/mmu:83493/mmu:18797/mmu:217837/mmu:16330/mmu:53332/mmu:18799/mmu:80796/mmu:18750/mmu:3…	57	17	ENSMUSG00000058793/ENSMUSG00000029330/ENSMUSG00000034731/ENSMUSG00000025949/ENSMUSG00000063130/ENSMUSG00000030682/ENSMUSG00000013663/ENSMUSG00000026737/ENSMUSG00000038665/ENSMUSG00000025240/ENSMUSG00000010660/ENSMUSG00000029186/ENSMUSG00000032599/ENSMUSG00000035953/ENSMUSG00000037940/ENSMUSG00000024525/ENSMUSG00000030102	40	ENSMUSG00000026173/ENSMUSG00000034570/ENSMUSG00000023805/ENSMUSG00000034354/ENSMUSG00000018547/ENSMUSG00000025477/ENSMUSG00000020937/ENSMUSG00000024210/ENSMUSG00000032737/ENSMUSG00000066324/ENSMUSG00000038855/ENSMUSG00000028126/ENSMUSG00000026113/ENSMUSG00000030287/ENSMUSG00000039936/ENSMUSG00000030269/ENSMUSG00000030660/ENSMUSG00000041720/ENSMUSG00000042644/ENSMUSG00000001173/ENSMUSG00000070738/…
mmu00280	Valine, leucine and isoleucine degradation	33/3135	52/6147	0.0472378	0.279243	ENSMUSG00000021238/ENSMUSG00000025260/ENSMUSG00000032263/ENSMUSG00000022186/ENSMUSG00000023921/ENSMUSG00000041650/ENSMUSG00000027332/ENSMUSG00000032527/ENSMUSG00000029482/ENSMUSG00000038242/ENSMUSG00000030826/ENSMUSG00000063558/ENSMUSG00000026687/ENSMUSG00000060376/ENSMUSG00000021646/ENSMUSG00000000340/ENSMUSG00000029545/ENSMUSG00000029776/ENSMUSG00000053644/ENSMUSG00000027709/ENSMUSG00000062908/…	Aldh6a1/Hsd17b10/Bckdhb/Oxct1/Mut/Pcca/Ivd/Pccb/Aacs/Aox4/Bcat2/Aox1/Aldh9a1/Bckdha/Mccc2/Dbt/Acads/Hibadh/Aldh7a1/Mccc1/Acadm/Hadhb/Echs1/Mcee/Acaa1a/Ehhadh/Acat2/Dld/Hadh/Hmgcs1/Acad8/Aldh3a2/Aldh2	mmu:104776/mmu:15108/mmu:12040/mmu:67041/mmu:17850/mmu:110821/mmu:56357/mmu:66904/mmu:78894/mmu:71872/mmu:12036/mmu:11761/mmu:56752/mmu:12039/mmu:78038/mmu:13171/mmu:11409/mmu:58875/mmu:110695/mmu:72039/mmu:11364/mmu:231086/mmu:93747/mmu:73724/mmu:113868/mmu:74147/mmu:110460/mmu:13382/mmu:15107/mmu:208715/mmu:66948/mmu:11671/mmu:11669	33	12	ENSMUSG00000025260/ENSMUSG00000029482/ENSMUSG00000038242/ENSMUSG00000029545/ENSMUSG00000053644/ENSMUSG00000062908/ENSMUSG00000025465/ENSMUSG00000033429/ENSMUSG00000036138/ENSMUSG00000093930/ENSMUSG00000031969/ENSMUSG00000029455	21	ENSMUSG00000021238/ENSMUSG00000032263/ENSMUSG00000022186/ENSMUSG00000023921/ENSMUSG00000041650/ENSMUSG00000027332/ENSMUSG00000032527/ENSMUSG00000030826/ENSMUSG00000063558/ENSMUSG00000026687/ENSMUSG00000060376/ENSMUSG00000021646/ENSMUSG00000000340/ENSMUSG00000029776/ENSMUSG00000027709/ENSMUSG00000059447/ENSMUSG00000022853/ENSMUSG00000023832/ENSMUSG00000020664/ENSMUSG00000027984/ENSMUSG00000010025
mmu04010	MAPK signaling pathway	155/3135	277/6147	0.0517178	0.292636	ENSMUSG00000026074/ENSMUSG00000034656/ENSMUSG00000041460/ENSMUSG00000046709/ENSMUSG00000069806/ENSMUSG00000036390/ENSMUSG00000018411/ENSMUSG00000028832/ENSMUSG00000020723/ENSMUSG00000015312/ENSMUSG00000021180/ENSMUSG00000053436/ENSMUSG00000071042/ENSMUSG00000040118/ENSMUSG00000048482/ENSMUSG00000038387/ENSMUSG00000028017/ENSMUSG00000004951/ENSMUSG00000037225/ENSMUSG00000053716/ENSMUSG00000020722/…	Map4k4/Cacna1a/Cacna2d4/Mapk10/Cacng7/Gadd45a/Mapt/Stmn1/Cacng4/Gadd45b/Rps6ka5/Mapk14/Rasgrp3/Cacna2d1/Bdnf/Rras/Egf/Hspb1/Fgf2/Dusp7/Cacng1/Efna5/Nfkb2/Hspa8/Fgf10/Flt1/Jun/Hras/Tab2/Sos2/Mknk2/Gadd45g/Rps6ka1/Areg/Hspa2/Chuk/Nlk/Ppp3cb/Ptpn5/Fas/Pla2g4e/Sos1/Relb/Trp53/Mapk9/Fgfr1/Rras2/Hspa1l/Rps6ka2/Ppp3cc/Kitl/Mknk1/Mecom/Casp3/Nfatc3/Ppm1a/Tgfbr2/Fgf6/Cacna1s/Nras/Vegfa/Flnb/Cdc42/Flt4/Pak…	mmu:26921/mmu:12286/mmu:319734/mmu:26414/mmu:81904/mmu:13197/mmu:17762/mmu:16765/mmu:54377/mmu:17873/mmu:73086/mmu:26416/mmu:240168/mmu:12293/mmu:12064/mmu:20130/mmu:13645/mmu:15507/mmu:14173/mmu:235584/mmu:12299/mmu:13640/mmu:18034/mmu:15481/mmu:14165/mmu:14254/mmu:16476/mmu:15461/mmu:68652/mmu:20663/mmu:17347/mmu:23882/mmu:20111/mmu:11839/mmu:15512/mmu:12675/mmu:18099/mmu:19056/mmu:19259/mmu:14…	155	63	ENSMUSG00000026074/ENSMUSG00000034656/ENSMUSG00000046709/ENSMUSG00000036390/ENSMUSG00000028832/ENSMUSG00000020723/ENSMUSG00000048482/ENSMUSG00000038387/ENSMUSG00000004951/ENSMUSG00000020722/ENSMUSG00000048915/ENSMUSG00000025225/ENSMUSG00000015656/ENSMUSG00000021732/ENSMUSG00000025499/ENSMUSG00000020190/ENSMUSG00000003644/ENSMUSG00000029378/ENSMUSG00000059970/ENSMUSG00000025199/ENSMUSG00000017376/…	92	ENSMUSG00000041460/ENSMUSG00000069806/ENSMUSG00000018411/ENSMUSG00000015312/ENSMUSG00000021180/ENSMUSG00000053436/ENSMUSG00000071042/ENSMUSG00000040118/ENSMUSG00000028017/ENSMUSG00000037225/ENSMUSG00000053716/ENSMUSG00000029648/ENSMUSG00000052684/ENSMUSG00000015755/ENSMUSG00000034801/ENSMUSG00000021453/ENSMUSG00000021816/ENSMUSG00000050211/ENSMUSG00000024241/ENSMUSG00000020366/ENSMUSG00000031565/…
mmu04360	Axon guidance	97/3135	169/6147	0.0536342	0.292636	ENSMUSG00000057897/ENSMUSG00000052504/ENSMUSG00000053819/ENSMUSG00000020121/ENSMUSG00000022995/ENSMUSG00000038387/ENSMUSG00000025810/ENSMUSG00000054855/ENSMUSG00000048915/ENSMUSG00000025499/ENSMUSG00000028883/ENSMUSG00000024617/ENSMUSG00000032537/ENSMUSG00000029053/ENSMUSG00000040254/ENSMUSG00000057969/ENSMUSG00000025809/ENSMUSG00000021816/ENSMUSG00000027200/ENSMUSG00000021451/ENSMUSG00000032735/…	Camk2b/Epha3/Camk2d/Srgap1/Enah/Rras/Nrp1/Rnd1/Efna5/Hras/Sema3a/Camk2a/Ephb1/Prkcz/Sema3d/Sema3b/Itgb1/Ppp3cb/Sema6d/Sema4d/Ablim3/Camk2g/Gsk3b/Ppp3cc/Epha7/Nfatc3/Nras/Tbc1d24/Cdc42/Pak1/Ptch1/Ssh2/Pik3cd/Rock1/Slit1/Gnai1/Efnb2/Ptpn11/Lrrc4/Ntn1/Sema3g/Cxcl12/Pak4/Plxna2/Pak6/Wnt4/Sema5a/Cdk5/Cfl1/Sema6c/Wnt5b/Raf1/Rgs3/Pdk1/Plxnb3/Plxna4/Sema7a/Sema3f/Rasa1/Smo/Ephb4/Sema6b/Efnb3/Efnb1/Dpysl5…	mmu:12323/mmu:13837/mmu:108058/mmu:117600/mmu:13800/mmu:20130/mmu:18186/mmu:223881/mmu:13640/mmu:15461/mmu:20346/mmu:12322/mmu:270190/mmu:18762/mmu:108151/mmu:20347/mmu:16412/mmu:19056/mmu:214968/mmu:20354/mmu:319713/mmu:12325/mmu:56637/mmu:19057/mmu:13841/mmu:18021/mmu:18176/mmu:18209/mmu:12540/mmu:18479/mmu:19206/mmu:237860/mmu:18707/mmu:19877/mmu:20562/mmu:14677/mmu:13642/mmu:19247/mmu:192198/…	97	40	ENSMUSG00000052504/ENSMUSG00000053819/ENSMUSG00000020121/ENSMUSG00000022995/ENSMUSG00000038387/ENSMUSG00000054855/ENSMUSG00000048915/ENSMUSG00000025499/ENSMUSG00000028883/ENSMUSG00000032537/ENSMUSG00000029053/ENSMUSG00000040254/ENSMUSG00000025809/ENSMUSG00000027200/ENSMUSG00000032735/ENSMUSG00000028289/ENSMUSG00000027852/ENSMUSG00000006699/ENSMUSG00000030774/ENSMUSG00000025020/ENSMUSG00000057614/…	57	ENSMUSG00000057897/ENSMUSG00000025810/ENSMUSG00000024617/ENSMUSG00000057969/ENSMUSG00000021816/ENSMUSG00000021451/ENSMUSG00000021820/ENSMUSG00000022812/ENSMUSG00000022092/ENSMUSG00000031902/ENSMUSG00000036473/ENSMUSG00000021466/ENSMUSG00000037926/ENSMUSG00000039936/ENSMUSG00000024290/ENSMUSG00000001300/ENSMUSG00000043733/ENSMUSG00000020902/ENSMUSG00000021904/ENSMUSG00000061353/ENSMUSG00000026640/…
mmu04910	Insulin signaling pathway	77/3135	132/6147	0.0528124	0.292636	ENSMUSG00000042626/ENSMUSG00000030671/ENSMUSG00000038205/ENSMUSG00000046709/ENSMUSG00000042717/ENSMUSG00000031490/ENSMUSG00000061981/ENSMUSG00000020538/ENSMUSG00000032648/ENSMUSG00000028495/ENSMUSG00000025499/ENSMUSG00000020027/ENSMUSG00000000628/ENSMUSG00000034801/ENSMUSG00000029053/ENSMUSG00000020190/ENSMUSG00000020612/ENSMUSG00000020312/ENSMUSG00000042010/ENSMUSG00000024143/ENSMUSG00000024241/…	Shc1/Pde3b/Prkab2/Mapk10/Ppp1r3a/Eif4ebp1/Flot2/Srebf1/Pygm/Rps6/Hras/Socs2/Hk2/Sos2/Prkcz/Mknk2/Prkar1a/Shc2/Acacb/Rhoq/Sos1/Ppp1cc/Prkar2a/Mapk9/Slc2a4/Calml3/Gsk3b/Prkaa2/Bad/Mknk1/Tsc1/Ppp1cb/Nras/Inppl1/Hk1/Phka1/Pik3cd/Irs2/Gck/Irs1/Prkacb/Ptpn1/Ppp1ca/Rps6-ps4/Lipe/Pck1/Phkg1/Araf/Raf1/Map2k1/Braf/Gys1/Mtor/Insr/Crk/Calm4/Prkag1/Rps6kb2/Acaca/Mapk8/Cbl/Rps6kb1/Akt3/Akt1/Pik3r1/Cblb/Elk1/Rh…	mmu:20416/mmu:18576/mmu:108097/mmu:26414/mmu:140491/mmu:13685/mmu:14252/mmu:20787/mmu:19309/mmu:20104/mmu:15461/mmu:216233/mmu:15277/mmu:20663/mmu:18762/mmu:17347/mmu:19084/mmu:216148/mmu:100705/mmu:104215/mmu:20662/mmu:19047/mmu:19087/mmu:26420/mmu:20528/mmu:70405/mmu:56637/mmu:108079/mmu:12015/mmu:17346/mmu:64930/mmu:19046/mmu:18176/mmu:16332/mmu:15275/mmu:18679/mmu:18707/mmu:384783/mmu:103988/…	77	28	ENSMUSG00000042626/ENSMUSG00000030671/ENSMUSG00000046709/ENSMUSG00000031490/ENSMUSG00000061981/ENSMUSG00000028495/ENSMUSG00000025499/ENSMUSG00000029053/ENSMUSG00000020190/ENSMUSG00000020612/ENSMUSG00000024143/ENSMUSG00000063130/ENSMUSG00000024959/ENSMUSG00000027852/ENSMUSG00000037012/ENSMUSG00000027540/ENSMUSG00000040385/ENSMUSG00000081406/ENSMUSG00000005534/ENSMUSG00000067713/ENSMUSG00000024830/…	49	ENSMUSG00000038205/ENSMUSG00000042717/ENSMUSG00000020538/ENSMUSG00000032648/ENSMUSG00000020027/ENSMUSG00000000628/ENSMUSG00000034801/ENSMUSG00000020312/ENSMUSG00000042010/ENSMUSG00000024241/ENSMUSG00000004455/ENSMUSG00000032601/ENSMUSG00000020366/ENSMUSG00000018566/ENSMUSG00000022812/ENSMUSG00000028518/ENSMUSG00000028708/ENSMUSG00000026812/ENSMUSG00000014956/ENSMUSG00000032737/ENSMUSG00000034055/…
mmu04962	Vasopressin-regulated water reabsorption	26/3135	40/6147	0.0520303	0.292636	ENSMUSG00000024411/ENSMUSG00000009013/ENSMUSG00000005580/ENSMUSG00000030805/ENSMUSG00000077450/ENSMUSG00000031516/ENSMUSG00000005034/ENSMUSG00000047193/ENSMUSG00000038648/ENSMUSG00000073433/ENSMUSG00000022994/ENSMUSG00000025958/ENSMUSG00000004771/ENSMUSG00000025132/ENSMUSG00000029757/ENSMUSG00000025410/ENSMUSG00000034187/ENSMUSG00000000711/ENSMUSG00000028466/ENSMUSG00000027012/ENSMUSG00000030868/…	Aqp4/Dynll1/Adcy9/Stx4a/Rab11b/Dctn6/Prkacb/Dync2h1/Creb3l2/Arhgdig/Adcy6/Creb1/Rab11a/Arhgdia/Dync1i1/Dctn2/Nsf/Rab5b/Creb3/Dync1i2/Dctn5/Rab5a/Vamp2/Dynll2/Prkaca/Gnas	mmu:11829/mmu:56455/mmu:11515/mmu:20909/mmu:19326/mmu:22428/mmu:18749/mmu:110350/mmu:208647/mmu:14570/mmu:11512/mmu:12912/mmu:53869/mmu:192662/mmu:13426/mmu:69654/mmu:18195/mmu:19344/mmu:12913/mmu:13427/mmu:59288/mmu:271457/mmu:22318/mmu:68097/mmu:18747/mmu:14683	26	16	ENSMUSG00000024411/ENSMUSG00000009013/ENSMUSG00000030805/ENSMUSG00000077450/ENSMUSG00000031516/ENSMUSG00000047193/ENSMUSG00000073433/ENSMUSG00000004771/ENSMUSG00000025132/ENSMUSG00000029757/ENSMUSG00000025410/ENSMUSG00000028466/ENSMUSG00000027012/ENSMUSG00000030868/ENSMUSG00000020894/ENSMUSG00000005469	10	ENSMUSG00000005580/ENSMUSG00000005034/ENSMUSG00000038648/ENSMUSG00000022994/ENSMUSG00000025958/ENSMUSG00000034187/ENSMUSG00000000711/ENSMUSG00000017831/ENSMUSG00000020483/ENSMUSG00000027523
mmu00230	Purine metabolism	94/3135	164/6147	0.0590466	0.316612	ENSMUSG00000030671/ENSMUSG00000032478/ENSMUSG00000019990/ENSMUSG00000026239/ENSMUSG00000032177/ENSMUSG00000030978/ENSMUSG00000020736/ENSMUSG00000041608/ENSMUSG00000070385/ENSMUSG00000069094/ENSMUSG00000021018/ENSMUSG00000039197/ENSMUSG00000028469/ENSMUSG00000029642/ENSMUSG00000015711/ENSMUSG00000025630/ENSMUSG00000060579/ENSMUSG00000049553/ENSMUSG00000054958/ENSMUSG00000022476/ENSMUSG00000029247/…	Pde3b/Nme6/Pde7b/Pde6d/Pde4a/Rrm1/Nt5c/Entpd3/Ampd1/Pde7a/Polr2h/Adk/Npr2/Polr1d/Prune1/Hprt/Fhit/Polr1a/Nt5c1a/Polr3h/Paics/Xdh/Adssl1/Adcy5/Adcy9/Polr2a/Polr2g/Ppat/Pgm2/Nt5c1b/Pde4b/Impdh2/Ak2/Pde4d/Adsl/Polr1c/Rrm2b/Gucy1a1/Enpp4/Pola2/Entpd6/Pde8b/Nt5c3/Guk1/Pfas/Itpa/Pde8a/Pde1c/Adcy6/Nt5c2/Adcy2/Polr2d/Adss/Polr2b/Pole4/Ak4/Gucy1b1/Gda/Gmps/Pole3/Prps1/Polr2e/Nudt16/Prps1l3/Polr3d/Polr2j/E…	mmu:18576/mmu:54369/mmu:29863/mmu:18582/mmu:18577/mmu:20133/mmu:50773/mmu:215446/mmu:229665/mmu:18583/mmu:245841/mmu:11534/mmu:230103/mmu:20018/mmu:229589/mmu:15452/mmu:14198/mmu:20019/mmu:230718/mmu:78929/mmu:67054/mmu:22436/mmu:11565/mmu:224129/mmu:11515/mmu:20020/mmu:67710/mmu:231327/mmu:72157/mmu:70881/mmu:18578/mmu:23918/mmu:11637/mmu:238871/mmu:11564/mmu:20016/mmu:382985/mmu:60596/mmu:22479…	94	48	ENSMUSG00000030671/ENSMUSG00000032478/ENSMUSG00000026239/ENSMUSG00000030978/ENSMUSG00000020736/ENSMUSG00000041608/ENSMUSG00000069094/ENSMUSG00000021018/ENSMUSG00000029642/ENSMUSG00000025630/ENSMUSG00000060579/ENSMUSG00000022476/ENSMUSG00000029247/ENSMUSG00000022840/ENSMUSG00000071662/ENSMUSG00000020622/ENSMUSG00000062867/ENSMUSG00000028792/ENSMUSG00000067148/ENSMUSG00000024833/ENSMUSG00000021684/…	46	ENSMUSG00000019990/ENSMUSG00000032177/ENSMUSG00000070385/ENSMUSG00000039197/ENSMUSG00000028469/ENSMUSG00000015711/ENSMUSG00000049553/ENSMUSG00000054958/ENSMUSG00000024066/ENSMUSG00000011148/ENSMUSG00000005580/ENSMUSG00000005198/ENSMUSG00000029246/ENSMUSG00000025791/ENSMUSG00000028525/ENSMUSG00000021699/ENSMUSG00000022407/ENSMUSG00000022292/ENSMUSG00000033910/ENSMUSG00000023961/ENSMUSG00000033068/…
mmu04810	Regulation of actin cytoskeleton	115/3135	204/6147	0.0679789	0.343063	ENSMUSG00000052397/ENSMUSG00000022817/ENSMUSG00000021676/ENSMUSG00000002489/ENSMUSG00000033721/ENSMUSG00000026971/ENSMUSG00000039115/ENSMUSG00000022995/ENSMUSG00000044951/ENSMUSG00000038387/ENSMUSG00000028017/ENSMUSG00000027470/ENSMUSG00000037225/ENSMUSG00000027087/ENSMUSG00000021732/ENSMUSG00000025499/ENSMUSG00000046159/ENSMUSG00000034801/ENSMUSG00000029465/ENSMUSG00000025809/ENSMUSG00000033940/…	Ezr/Itgb5/Iqgap2/Tiam1/Vav3/Itgb6/Itga9/Enah/Mylk4/Rras/Egf/Mylk2/Fgf2/Itgav/Fgf10/Hras/Chrm3/Sos2/Arpc3/Itgb1/Brk1/F2r/Sos1/Ppp1cc/Pikfyve/Pxn/Arpc5l/Pip4k2b/Itga7/Fgfr1/Rras2/Arhgap35/Slc9a1/Myl2/Itga1/Arpc2/Ppp1cb/Fgf6/Nras/Cdc42/Pak1/Pip4k2a/Itga4/Pip5k1a/Ssh2/Itgax/Ppp1r12b/Gna13/Fgf1/Fgd1/Pik3cd/Rock1/Pfn1/Itga6/Itgb4/Arhgef7/Gna12/Ppp1ca/Myl12a/Mylk/Arpc4/Cxcl12/Pak4/Dock1/Myh10/Pak6/Pdgfr…	mmu:22350/mmu:16419/mmu:544963/mmu:21844/mmu:57257/mmu:16420/mmu:104099/mmu:13800/mmu:238564/mmu:20130/mmu:13645/mmu:228785/mmu:14173/mmu:16410/mmu:14165/mmu:15461/mmu:12671/mmu:20663/mmu:56378/mmu:16412/mmu:101314/mmu:14062/mmu:20662/mmu:19047/mmu:18711/mmu:19303/mmu:74192/mmu:108083/mmu:16404/mmu:14182/mmu:66922/mmu:232906/mmu:20544/mmu:17906/mmu:109700/mmu:76709/mmu:19046/mmu:14177/mmu:18176/m…	115	59	ENSMUSG00000052397/ENSMUSG00000021676/ENSMUSG00000002489/ENSMUSG00000033721/ENSMUSG00000026971/ENSMUSG00000039115/ENSMUSG00000022995/ENSMUSG00000038387/ENSMUSG00000027087/ENSMUSG00000021732/ENSMUSG00000025499/ENSMUSG00000046159/ENSMUSG00000029465/ENSMUSG00000025809/ENSMUSG00000033940/ENSMUSG00000048376/ENSMUSG00000025949/ENSMUSG00000026755/ENSMUSG00000055723/ENSMUSG00000028854/ENSMUSG00000013936/…	56	ENSMUSG00000022817/ENSMUSG00000044951/ENSMUSG00000028017/ENSMUSG00000027470/ENSMUSG00000037225/ENSMUSG00000034801/ENSMUSG00000024241/ENSMUSG00000004455/ENSMUSG00000029528/ENSMUSG00000018547/ENSMUSG00000025348/ENSMUSG00000031565/ENSMUSG00000058230/ENSMUSG00000042284/ENSMUSG00000014956/ENSMUSG00000000183/ENSMUSG00000027009/ENSMUSG00000028126/ENSMUSG00000037926/ENSMUSG00000073557/ENSMUSG00000036585/…
mmu04066	HIF-1 signaling pathway	60/3135	102/6147	0.0673057	0.343063	ENSMUSG00000026773/ENSMUSG00000023067/ENSMUSG00000057897/ENSMUSG00000053819/ENSMUSG00000031490/ENSMUSG00000028017/ENSMUSG00000028495/ENSMUSG00000029648/ENSMUSG00000024617/ENSMUSG00000000628/ENSMUSG00000020190/ENSMUSG00000055024/ENSMUSG00000055839/ENSMUSG00000003031/ENSMUSG00000001131/ENSMUSG00000021820/ENSMUSG00000028708/ENSMUSG00000063524/ENSMUSG00000028645/ENSMUSG00000023951/ENSMUSG00000037012/…	Pfkfb3/Cdkn1a/Camk2b/Camk2d/Eif4ebp1/Egf/Rps6/Flt1/Camk2a/Hk2/Mknk2/Ep300/Elob/Cdkn1b/Timp1/Camk2g/Mknk1/Eno1/Slc2a1/Vegfa/Hk1/Crebbp/Pik3cd/Igf1/Tfrc/Tek/Vhl/Rps6-ps4/Arnt/Egln3/Ifng/Il6ra/Pdk1/Ltbr/Egln1/Map2k1/Mtor/Insr/Eloc/Rps6kb2/Nos2/Cybb/Gapdh/Angpt1/Prkca/Cul2/Egln2/Ldha/Rps6kb1/Akt3/Akt1/Pik3r1/Aldoa/Igf1r/Rbx1/Ifngr1/Angpt2/Edn1/Pfkl/Pik3ca	mmu:170768/mmu:12575/mmu:12323/mmu:108058/mmu:13685/mmu:13645/mmu:20104/mmu:14254/mmu:12322/mmu:15277/mmu:17347/mmu:328572/mmu:67673/mmu:12576/mmu:21857/mmu:12325/mmu:17346/mmu:13806/mmu:20525/mmu:22339/mmu:15275/mmu:12914/mmu:18707/mmu:16000/mmu:22042/mmu:21687/mmu:22346/mmu:105244208/mmu:11863/mmu:112407/mmu:15978/mmu:16194/mmu:228026/mmu:17000/mmu:112405/mmu:26395/mmu:56717/mmu:16337/mmu:67923…	60	25	ENSMUSG00000023067/ENSMUSG00000053819/ENSMUSG00000031490/ENSMUSG00000028495/ENSMUSG00000020190/ENSMUSG00000055839/ENSMUSG00000001131/ENSMUSG00000063524/ENSMUSG00000028645/ENSMUSG00000037012/ENSMUSG00000033933/ENSMUSG00000081406/ENSMUSG00000035105/ENSMUSG00000055170/ENSMUSG00000030339/ENSMUSG00000005534/ENSMUSG00000079658/ENSMUSG00000024830/ENSMUSG00000015340/ENSMUSG00000057666/ENSMUSG00000022309/…	35	ENSMUSG00000026773/ENSMUSG00000057897/ENSMUSG00000028017/ENSMUSG00000029648/ENSMUSG00000024617/ENSMUSG00000000628/ENSMUSG00000055024/ENSMUSG00000003031/ENSMUSG00000021820/ENSMUSG00000028708/ENSMUSG00000023951/ENSMUSG00000022521/ENSMUSG00000039936/ENSMUSG00000020053/ENSMUSG00000022797/ENSMUSG00000006386/ENSMUSG00000015522/ENSMUSG00000027947/ENSMUSG00000006494/ENSMUSG00000031987/ENSMUSG00000004936/…
mmu04260	Cardiac muscle contraction	44/3135	73/6147	0.0694951	0.343063	ENSMUSG00000068614/ENSMUSG00000016327/ENSMUSG00000041460/ENSMUSG00000069806/ENSMUSG00000033161/ENSMUSG00000020723/ENSMUSG00000061086/ENSMUSG00000040118/ENSMUSG00000054640/ENSMUSG00000091898/ENSMUSG00000026414/ENSMUSG00000020722/ENSMUSG00000029467/ENSMUSG00000059534/ENSMUSG00000032412/ENSMUSG00000024248/ENSMUSG00000028464/ENSMUSG00000074218/ENSMUSG00000028854/ENSMUSG00000013936/ENSMUSG00000026407/…	Actc1/Atp1b4/Cacna2d4/Cacng7/Atp1a1/Cacng4/Myl4/Cacna2d1/Slc8a1/Tnnc1/Tnnt2/Cacng1/Atp2a2/Uqcr10/Atp1b3/Cox7a2l/Tpm2/Cox7a1/Slc9a1/Myl2/Cacna1s/Uqcrb/Uqcrh/Cacng6/Cox6c/Cox7a2/Cox7c/mt-Co1/Cox6b1/Cacna1c/Myl3/Cox7b/Cox8a/Uqcrc2/Uqcrc1/Uqcrq/Cox4i1/Atp1a3/Tpm3/Myh7/Cox6a1/Atp1a2/Cox6a2/Cacna2d3	mmu:11464/mmu:67821/mmu:319734/mmu:81904/mmu:11928/mmu:54377/mmu:17896/mmu:12293/mmu:20541/mmu:21924/mmu:21956/mmu:12299/mmu:11938/mmu:66152/mmu:11933/mmu:20463/mmu:22004/mmu:12865/mmu:20544/mmu:17906/mmu:12292/mmu:67530/mmu:66576/mmu:54378/mmu:12864/mmu:12866/mmu:12867/mmu:17708/mmu:110323/mmu:12288/mmu:17897/mmu:66142/mmu:12868/mmu:67003/mmu:22273/mmu:22272/mmu:12857/mmu:232975/mmu:59069/mmu:14…	44	30	ENSMUSG00000068614/ENSMUSG00000016327/ENSMUSG00000033161/ENSMUSG00000020723/ENSMUSG00000061086/ENSMUSG00000091898/ENSMUSG00000026414/ENSMUSG00000020722/ENSMUSG00000029467/ENSMUSG00000059534/ENSMUSG00000032412/ENSMUSG00000024248/ENSMUSG00000074218/ENSMUSG00000028854/ENSMUSG00000013936/ENSMUSG00000021520/ENSMUSG00000063882/ENSMUSG00000014313/ENSMUSG00000032330/ENSMUSG00000017778/ENSMUSG00000036751/…	14	ENSMUSG00000041460/ENSMUSG00000069806/ENSMUSG00000040118/ENSMUSG00000054640/ENSMUSG00000028464/ENSMUSG00000026407/ENSMUSG00000078815/ENSMUSG00000064351/ENSMUSG00000051331/ENSMUSG00000059741/ENSMUSG00000030884/ENSMUSG00000025651/ENSMUSG00000007097/ENSMUSG00000030785
mmu04137	Mitophagy - animal	38/3135	62/6147	0.0661774	0.343063	ENSMUSG00000046709/ENSMUSG00000038387/ENSMUSG00000029512/ENSMUSG00000052684/ENSMUSG00000025499/ENSMUSG00000033124/ENSMUSG00000028756/ENSMUSG00000018567/ENSMUSG00000059552/ENSMUSG00000020366/ENSMUSG00000055723/ENSMUSG00000078566/ENSMUSG00000027852/ENSMUSG00000026672/ENSMUSG00000019505/ENSMUSG00000035158/ENSMUSG00000027668/ENSMUSG00000025733/ENSMUSG00000030161/ENSMUSG00000023990/ENSMUSG00000022051/…	Mapk10/Rras/Ulk1/Jun/Hras/Atg9a/Pink1/Gabarap/Trp53/Mapk9/Rras2/Bnip3/Nras/Optn/Ubb/Mitf/Mfn1/Rhot2/Gabarapl1/Tfeb/Bnip3l/Fis1/Mfn2/Pgam5/Mapk8/Usp8/Rab7/Mras/Usp15/Csnk2b/Gabarapl2/Rhot1/Sp1/E2f1/Becn1/Csnk2a2/Bcl2l13/Atg5	mmu:26414/mmu:20130/mmu:22241/mmu:16476/mmu:15461/mmu:245860/mmu:68943/mmu:56486/mmu:22059/mmu:26420/mmu:66922/mmu:12176/mmu:18176/mmu:71648/mmu:22187/mmu:17342/mmu:67414/mmu:214952/mmu:57436/mmu:21425/mmu:12177/mmu:66437/mmu:170731/mmu:72542/mmu:26419/mmu:84092/mmu:19349/mmu:17532/mmu:14479/mmu:13001/mmu:93739/mmu:59040/mmu:20683/mmu:13555/mmu:56208/mmu:13000/mmu:94044/mmu:11793	38	18	ENSMUSG00000046709/ENSMUSG00000038387/ENSMUSG00000025499/ENSMUSG00000018567/ENSMUSG00000059552/ENSMUSG00000055723/ENSMUSG00000027852/ENSMUSG00000019505/ENSMUSG00000035158/ENSMUSG00000019054/ENSMUSG00000032470/ENSMUSG00000024387/ENSMUSG00000031950/ENSMUSG00000027490/ENSMUSG00000035086/ENSMUSG00000046707/ENSMUSG00000009112/ENSMUSG00000038160	20	ENSMUSG00000029512/ENSMUSG00000052684/ENSMUSG00000033124/ENSMUSG00000028756/ENSMUSG00000020366/ENSMUSG00000078566/ENSMUSG00000026672/ENSMUSG00000027668/ENSMUSG00000025733/ENSMUSG00000030161/ENSMUSG00000023990/ENSMUSG00000022051/ENSMUSG00000029020/ENSMUSG00000029500/ENSMUSG00000021936/ENSMUSG00000027363/ENSMUSG00000079477/ENSMUSG00000020124/ENSMUSG00000017686/ENSMUSG00000001280
mmu00380	Tryptophan metabolism	25/3135	39/6147	0.0685941	0.343063	ENSMUSG00000017718/ENSMUSG00000025037/ENSMUSG00000020182/ENSMUSG00000028011/ENSMUSG00000027187/ENSMUSG00000032315/ENSMUSG00000003477/ENSMUSG00000003809/ENSMUSG00000039648/ENSMUSG00000038242/ENSMUSG00000040046/ENSMUSG00000063558/ENSMUSG00000026687/ENSMUSG00000040147/ENSMUSG00000053644/ENSMUSG00000025465/ENSMUSG00000022853/ENSMUSG00000023832/ENSMUSG00000020456/ENSMUSG00000027984/ENSMUSG00000031551/…	Afmid/Maoa/Ddc/Tdo2/Cat/Cyp1a1/Inmt/Gcdh/Kyat1/Aox4/Tph1/Aox1/Aldh9a1/Maob/Aldh7a1/Echs1/Ehhadh/Acat2/Ogdh/Hadh/Ido1/Kyat3/Aldh3a2/Aldh2/Tph2	mmu:71562/mmu:17161/mmu:13195/mmu:56720/mmu:12359/mmu:13076/mmu:21743/mmu:270076/mmu:70266/mmu:71872/mmu:21990/mmu:11761/mmu:56752/mmu:109731/mmu:110695/mmu:93747/mmu:74147/mmu:110460/mmu:18293/mmu:15107/mmu:15930/mmu:229905/mmu:11671/mmu:11669/mmu:216343	25	10	ENSMUSG00000017718/ENSMUSG00000020182/ENSMUSG00000028011/ENSMUSG00000038242/ENSMUSG00000040147/ENSMUSG00000053644/ENSMUSG00000025465/ENSMUSG00000031551/ENSMUSG00000040213/ENSMUSG00000029455	15	ENSMUSG00000025037/ENSMUSG00000027187/ENSMUSG00000032315/ENSMUSG00000003477/ENSMUSG00000003809/ENSMUSG00000039648/ENSMUSG00000040046/ENSMUSG00000063558/ENSMUSG00000026687/ENSMUSG00000022853/ENSMUSG00000023832/ENSMUSG00000020456/ENSMUSG00000027984/ENSMUSG00000010025/ENSMUSG00000006764
mmu05414	Dilated cardiomyopathy (DCM)	50/3135	84/6147	0.0713237	0.346589	ENSMUSG00000068614/ENSMUSG00000022817/ENSMUSG00000041460/ENSMUSG00000069806/ENSMUSG00000026971/ENSMUSG00000039115/ENSMUSG00000020723/ENSMUSG00000040118/ENSMUSG00000054640/ENSMUSG00000091898/ENSMUSG00000026414/ENSMUSG00000020722/ENSMUSG00000027087/ENSMUSG00000029467/ENSMUSG00000045103/ENSMUSG00000025809/ENSMUSG00000022840/ENSMUSG00000028464/ENSMUSG00000005580/ENSMUSG00000039952/ENSMUSG00000025348/…	Actc1/Itgb5/Cacna2d4/Cacng7/Itgb6/Itga9/Cacng4/Cacna2d1/Slc8a1/Tnnc1/Tnnt2/Cacng1/Itgav/Atp2a2/Dmd/Itgb1/Adcy5/Tpm2/Adcy9/Dag1/Itga7/Lmna/Myl2/Itga1/Cacna1s/Des/Itga4/Igf1/Cacng6/Prkacb/Itga6/Itgb4/Ttn/Adcy6/Adcy2/Cacna1c/Myl3/Tgfb3/Itga8/Itga11/Tpm3/Myh7/Cacna2d3/Prkaca/Tgfb1/Tgfb2/Adcy8/Pln/Sgca/Gnas	mmu:11464/mmu:16419/mmu:319734/mmu:81904/mmu:16420/mmu:104099/mmu:54377/mmu:12293/mmu:20541/mmu:21924/mmu:21956/mmu:12299/mmu:16410/mmu:11938/mmu:13405/mmu:16412/mmu:224129/mmu:22004/mmu:11515/mmu:13138/mmu:16404/mmu:16905/mmu:17906/mmu:109700/mmu:12292/mmu:13346/mmu:16401/mmu:16000/mmu:54378/mmu:18749/mmu:16403/mmu:192897/mmu:22138/mmu:11512/mmu:210044/mmu:12288/mmu:17897/mmu:21809/mmu:241226/mm…	50	22	ENSMUSG00000068614/ENSMUSG00000026971/ENSMUSG00000039115/ENSMUSG00000020723/ENSMUSG00000091898/ENSMUSG00000026414/ENSMUSG00000020722/ENSMUSG00000027087/ENSMUSG00000029467/ENSMUSG00000025809/ENSMUSG00000022840/ENSMUSG00000039952/ENSMUSG00000028063/ENSMUSG00000013936/ENSMUSG00000026208/ENSMUSG00000027940/ENSMUSG00000053093/ENSMUSG00000021991/ENSMUSG00000005469/ENSMUSG00000002603/ENSMUSG00000022376/…	28	ENSMUSG00000022817/ENSMUSG00000041460/ENSMUSG00000069806/ENSMUSG00000040118/ENSMUSG00000054640/ENSMUSG00000045103/ENSMUSG00000028464/ENSMUSG00000005580/ENSMUSG00000025348/ENSMUSG00000042284/ENSMUSG00000026407/ENSMUSG00000027009/ENSMUSG00000020053/ENSMUSG00000078815/ENSMUSG00000005034/ENSMUSG00000027111/ENSMUSG00000020758/ENSMUSG00000051747/ENSMUSG00000022994/ENSMUSG00000021536/ENSMUSG00000051331/…
mmu00630	Glyoxylate and dicarboxylate metabolism	18/3135	27/6147	0.0742074	0.355054	ENSMUSG00000017718/ENSMUSG00000023921/ENSMUSG00000041650/ENSMUSG00000034424/ENSMUSG00000035637/ENSMUSG00000032527/ENSMUSG00000027187/ENSMUSG00000020534/ENSMUSG00000026473/ENSMUSG00000005683/ENSMUSG00000033429/ENSMUSG00000022477/ENSMUSG00000023832/ENSMUSG00000027452/ENSMUSG00000043445/ENSMUSG00000020664/ENSMUSG00000027605/ENSMUSG00000019179	Afmid/Mut/Pcca/Gcsh/Grhpr/Pccb/Cat/Shmt1/Glul/Cs/Mcee/Aco2/Acat2/Acss1/Pgp/Dld/Acss2/Mdh2	mmu:71562/mmu:17850/mmu:110821/mmu:68133/mmu:76238/mmu:66904/mmu:12359/mmu:20425/mmu:14645/mmu:12974/mmu:73724/mmu:11429/mmu:110460/mmu:68738/mmu:67078/mmu:13382/mmu:60525/mmu:17448	18	5	ENSMUSG00000017718/ENSMUSG00000034424/ENSMUSG00000033429/ENSMUSG00000043445/ENSMUSG00000019179	13	ENSMUSG00000023921/ENSMUSG00000041650/ENSMUSG00000035637/ENSMUSG00000032527/ENSMUSG00000027187/ENSMUSG00000020534/ENSMUSG00000026473/ENSMUSG00000005683/ENSMUSG00000022477/ENSMUSG00000023832/ENSMUSG00000027452/ENSMUSG00000020664/ENSMUSG00000027605
mmu00620	Pyruvate metabolism	22/3135	34/6147	0.0755178	0.355849	ENSMUSG00000008822/ENSMUSG00000030621/ENSMUSG00000024892/ENSMUSG00000032418/ENSMUSG00000042010/ENSMUSG00000035637/ENSMUSG00000024556/ENSMUSG00000030246/ENSMUSG00000026687/ENSMUSG00000027513/ENSMUSG00000053644/ENSMUSG00000020532/ENSMUSG00000023832/ENSMUSG00000027452/ENSMUSG00000063229/ENSMUSG00000020664/ENSMUSG00000027605/ENSMUSG00000000168/ENSMUSG00000010025/ENSMUSG00000031958/ENSMUSG00000029455/…	Acyp1/Me3/Pcx/Me1/Acacb/Grhpr/Me2/Ldhb/Aldh9a1/Pck1/Aldh7a1/Acaca/Acat2/Acss1/Ldha/Dld/Acss2/Dlat/Aldh3a2/Ldhd/Aldh2/Mdh2	mmu:66204/mmu:109264/mmu:18563/mmu:17436/mmu:100705/mmu:76238/mmu:107029/mmu:16832/mmu:56752/mmu:18534/mmu:110695/mmu:107476/mmu:110460/mmu:68738/mmu:16828/mmu:13382/mmu:60525/mmu:235339/mmu:11671/mmu:52815/mmu:11669/mmu:17448	22	6	ENSMUSG00000008822/ENSMUSG00000024556/ENSMUSG00000053644/ENSMUSG00000063229/ENSMUSG00000029455/ENSMUSG00000019179	16	ENSMUSG00000030621/ENSMUSG00000024892/ENSMUSG00000032418/ENSMUSG00000042010/ENSMUSG00000035637/ENSMUSG00000030246/ENSMUSG00000026687/ENSMUSG00000027513/ENSMUSG00000020532/ENSMUSG00000023832/ENSMUSG00000027452/ENSMUSG00000020664/ENSMUSG00000027605/ENSMUSG00000000168/ENSMUSG00000010025/ENSMUSG00000031958
mmu04310	Wnt signaling pathway	77/3135	134/6147	0.0767782	0.356388	ENSMUSG00000046709/ENSMUSG00000057897/ENSMUSG00000032402/ENSMUSG00000049791/ENSMUSG00000053819/ENSMUSG00000028988/ENSMUSG00000050288/ENSMUSG00000052684/ENSMUSG00000015957/ENSMUSG00000024617/ENSMUSG00000049551/ENSMUSG00000036840/ENSMUSG00000017376/ENSMUSG00000021816/ENSMUSG00000055024/ENSMUSG00000059552/ENSMUSG00000020366/ENSMUSG00000000125/ENSMUSG00000041075/ENSMUSG00000002250/ENSMUSG00000021820/…	Mapk10/Camk2b/Smad3/Fzd4/Camk2d/Ctnnbip1/Fzd2/Jun/Wnt11/Camk2a/Fzd9/Siah1a/Nlk/Ppp3cb/Ep300/Trp53/Mapk9/Wnt3/Fzd7/Ppard/Camk2g/Gsk3b/Ppp3cc/Nfatc3/Ccnd3/Axin2/Crebbp/Smad4/Frat2/Csnk1e/Prkacb/Ctbp2/Lrp6/Dvl1/Gpc4/Chd8/Wnt4/Sfrp5/Wnt5b/Prickle3/Apc/Plcb3/Prickle1/Wnt2b/Senp2/Lrp5/Mapk8/Ruvbl1/Fzd1/Map3k7/Prkca/Ccnd1/Daam1/Myc/Cacybp/Apc2/Rhoa/Fbxw11/Csnk1a1/Csnk2b/Rac2/Rbx1/Sfrp2/Wif1/Sfrp1/Wnt5a/…	mmu:26414/mmu:12323/mmu:17127/mmu:14366/mmu:108058/mmu:67087/mmu:57265/mmu:16476/mmu:22411/mmu:12322/mmu:14371/mmu:20437/mmu:18099/mmu:19056/mmu:328572/mmu:22059/mmu:26420/mmu:22415/mmu:14369/mmu:19015/mmu:12325/mmu:56637/mmu:19057/mmu:18021/mmu:12445/mmu:12006/mmu:12914/mmu:17128/mmu:212398/mmu:27373/mmu:18749/mmu:13017/mmu:16974/mmu:13542/mmu:14735/mmu:67772/mmu:22417/mmu:54612/mmu:22419/mmu:54…	77	27	ENSMUSG00000046709/ENSMUSG00000053819/ENSMUSG00000028988/ENSMUSG00000050288/ENSMUSG00000036840/ENSMUSG00000017376/ENSMUSG00000059552/ENSMUSG00000000125/ENSMUSG00000034165/ENSMUSG00000047604/ENSMUSG00000030970/ENSMUSG00000031145/ENSMUSG00000005871/ENSMUSG00000030079/ENSMUSG00000044674/ENSMUSG00000070348/ENSMUSG00000014226/ENSMUSG00000007815/ENSMUSG00000024387/ENSMUSG00000033220/ENSMUSG00000022400/…	50	ENSMUSG00000057897/ENSMUSG00000032402/ENSMUSG00000049791/ENSMUSG00000052684/ENSMUSG00000015957/ENSMUSG00000024617/ENSMUSG00000049551/ENSMUSG00000021816/ENSMUSG00000055024/ENSMUSG00000020366/ENSMUSG00000041075/ENSMUSG00000002250/ENSMUSG00000021820/ENSMUSG00000022812/ENSMUSG00000022092/ENSMUSG00000031902/ENSMUSG00000000142/ENSMUSG00000022521/ENSMUSG00000024515/ENSMUSG00000022433/ENSMUSG00000005034/…
mmu05016	Huntington disease	102/3135	181/6147	0.0825864	0.370839	ENSMUSG00000061322/ENSMUSG00000000440/ENSMUSG00000048482/ENSMUSG00000033826/ENSMUSG00000038011/ENSMUSG00000021018/ENSMUSG00000059534/ENSMUSG00000008036/ENSMUSG00000003873/ENSMUSG00000037820/ENSMUSG00000031059/ENSMUSG00000024248/ENSMUSG00000022450/ENSMUSG00000055024/ENSMUSG00000028478/ENSMUSG00000059552/ENSMUSG00000026959/ENSMUSG00000005198/ENSMUSG00000071662/ENSMUSG00000074218/ENSMUSG00000063856/…	Dnaic1/Pparg/Bdnf/Dnah8/Dnah10/Polr2h/Uqcr10/Ap2s1/Bax/Tgm2/Ndufb11/Cox7a2l/Ndufa6/Ep300/Clta/Trp53/Grin1/Polr2a/Polr2g/Cox7a1/Gpx1/Casp3/Ndufs4/mt-Atp8/Dlg4/Ap2a2/Uqcrb/Bbc3/Uqcrh/Crebbp/Ndufb5/Slc25a5/Hip1/Dnah7c/Cltc/Creb3l2/Cox6c/Atp5o/Grin2b/Cox7a2/Ndufa11/Ndufb7/Ndufv3/Polr2d/Atp5g2/Tbpl1/Cox7c/mt-Co1/Sdha/Ap2m1/Creb1/Polr2b/Cox6b1/Apaf1/Sod2/Plcb3/Dnah7b/Ndufa7/Cox7b/Ndufs1/Cox8a/Uqcrc2/Uq…	mmu:68922/mmu:19016/mmu:12064/mmu:13417/mmu:56087/mmu:245841/mmu:66152/mmu:232910/mmu:12028/mmu:21817/mmu:104130/mmu:20463/mmu:67130/mmu:328572/mmu:12757/mmu:22059/mmu:14810/mmu:20020/mmu:67710/mmu:12865/mmu:14775/mmu:12367/mmu:17993/mmu:17706/mmu:13385/mmu:11772/mmu:67530/mmu:170770/mmu:66576/mmu:12914/mmu:66046/mmu:11740/mmu:215114/mmu:100101919/mmu:67300/mmu:208647/mmu:12864/mmu:28080/mmu:1481…	102	78	ENSMUSG00000061322/ENSMUSG00000000440/ENSMUSG00000048482/ENSMUSG00000033826/ENSMUSG00000038011/ENSMUSG00000021018/ENSMUSG00000059534/ENSMUSG00000008036/ENSMUSG00000003873/ENSMUSG00000031059/ENSMUSG00000024248/ENSMUSG00000022450/ENSMUSG00000028478/ENSMUSG00000059552/ENSMUSG00000026959/ENSMUSG00000071662/ENSMUSG00000074218/ENSMUSG00000063856/ENSMUSG00000031628/ENSMUSG00000021764/ENSMUSG00000002957/…	24	ENSMUSG00000037820/ENSMUSG00000055024/ENSMUSG00000005198/ENSMUSG00000064356/ENSMUSG00000020886/ENSMUSG00000022521/ENSMUSG00000039959/ENSMUSG00000047126/ENSMUSG00000038648/ENSMUSG00000064351/ENSMUSG00000021577/ENSMUSG00000025958/ENSMUSG00000029250/ENSMUSG00000006818/ENSMUSG00000024960/ENSMUSG00000025968/ENSMUSG00000030884/ENSMUSG00000025651/ENSMUSG00000020402/ENSMUSG00000030785/ENSMUSG00000001280/…
mmu04350	TGF-beta signaling pathway	48/3135	81/6147	0.0827454	0.370839	ENSMUSG00000001870/ENSMUSG00000032402/ENSMUSG00000000532/ENSMUSG00000021765/ENSMUSG00000041120/ENSMUSG00000021796/ENSMUSG00000039004/ENSMUSG00000061393/ENSMUSG00000055024/ENSMUSG00000018363/ENSMUSG00000052155/ENSMUSG00000034557/ENSMUSG00000036867/ENSMUSG00000032440/ENSMUSG00000048616/ENSMUSG00000022521/ENSMUSG00000024515/ENSMUSG00000024290/ENSMUSG00000032179/ENSMUSG00000026836/ENSMUSG00000055170/…	Ltbp1/Smad3/Acvr1b/Fst/Nbl1/Bmpr1a/Bmp6/Acvr2b/Ep300/Smurf2/Acvr2a/Zfyve9/Smad6/Tgfbr2/Nog/Crebbp/Smad4/Rock1/Bmp5/Acvr1/Ifng/Chrd/Pitx2/Rbl1/Tgfb3/Rps6kb2/Tfdp1/Bmp4/Bmpr2/Cdkn2b/Id2/Rps6kb1/Gdf5/Ppp2ca/Myc/Smad2/Thbs1/Rhoa/Smad9/Rbx1/Ppp2cb/Sp1/Tgfbr1/Tgfb1/Ppp2r1a/Tgfb2/Cul1/Bmpr1b	mmu:268977/mmu:17127/mmu:11479/mmu:14313/mmu:17965/mmu:12166/mmu:12161/mmu:11481/mmu:328572/mmu:66313/mmu:11480/mmu:230597/mmu:17130/mmu:21813/mmu:18121/mmu:12914/mmu:17128/mmu:19877/mmu:12160/mmu:11477/mmu:15978/mmu:12667/mmu:18741/mmu:19650/mmu:21809/mmu:58988/mmu:21781/mmu:12159/mmu:12168/mmu:12579/mmu:15902/mmu:72508/mmu:14563/mmu:19052/mmu:17869/mmu:17126/mmu:21825/mmu:11848/mmu:55994/mmu:56…	48	18	ENSMUSG00000001870/ENSMUSG00000021765/ENSMUSG00000041120/ENSMUSG00000026836/ENSMUSG00000055170/ENSMUSG00000006958/ENSMUSG00000028023/ENSMUSG00000024830/ENSMUSG00000020644/ENSMUSG00000038259/ENSMUSG00000020349/ENSMUSG00000024563/ENSMUSG00000040152/ENSMUSG00000007815/ENSMUSG00000022400/ENSMUSG00000009630/ENSMUSG00000002603/ENSMUSG00000007564	30	ENSMUSG00000032402/ENSMUSG00000000532/ENSMUSG00000021796/ENSMUSG00000039004/ENSMUSG00000061393/ENSMUSG00000055024/ENSMUSG00000018363/ENSMUSG00000052155/ENSMUSG00000034557/ENSMUSG00000036867/ENSMUSG00000032440/ENSMUSG00000048616/ENSMUSG00000022521/ENSMUSG00000024515/ENSMUSG00000024290/ENSMUSG00000032179/ENSMUSG00000027641/ENSMUSG00000021253/ENSMUSG00000038482/ENSMUSG00000021835/ENSMUSG00000067336/…
mmu00450	Selenocompound metabolism	3135-12-01	17/6147	0.0834686	0.370839	ENSMUSG00000020250/ENSMUSG00000003477/ENSMUSG00000039648/ENSMUSG00000021311/ENSMUSG00000028179/ENSMUSG00000040354/ENSMUSG00000026662/ENSMUSG00000049091/ENSMUSG00000046994/ENSMUSG00000024899/ENSMUSG00000040213/ENSMUSG00000028032	Txnrd1/Inmt/Kyat1/Mtr/Cth/Mars/Sephs1/Sephs2/Mars2/Papss2/Kyat3/Papss1	mmu:50493/mmu:21743/mmu:70266/mmu:238505/mmu:107869/mmu:216443/mmu:109079/mmu:20768/mmu:212679/mmu:23972/mmu:229905/mmu:23971	12	3	ENSMUSG00000021311/ENSMUSG00000040213/ENSMUSG00000028032	9	ENSMUSG00000020250/ENSMUSG00000003477/ENSMUSG00000039648/ENSMUSG00000028179/ENSMUSG00000040354/ENSMUSG00000026662/ENSMUSG00000049091/ENSMUSG00000046994/ENSMUSG00000024899
mmu04720	Long-term potentiation	38/3135	63/6147	0.0865213	0.373724	ENSMUSG00000022490/ENSMUSG00000057897/ENSMUSG00000053819/ENSMUSG00000025499/ENSMUSG00000024617/ENSMUSG00000003644/ENSMUSG00000021816/ENSMUSG00000055024/ENSMUSG00000004455/ENSMUSG00000063130/ENSMUSG00000026959/ENSMUSG00000021820/ENSMUSG00000023809/ENSMUSG00000022092/ENSMUSG00000014956/ENSMUSG00000027852/ENSMUSG00000022521/ENSMUSG00000030287/ENSMUSG00000005034/ENSMUSG00000022469/ENSMUSG00000040385/…	Ppp1r1a/Camk2b/Camk2d/Hras/Camk2a/Rps6ka1/Ppp3cb/Ep300/Ppp1cc/Calml3/Grin1/Camk2g/Rps6ka2/Ppp3cc/Ppp1cb/Nras/Crebbp/Itpr2/Prkacb/Rapgef3/Ppp1ca/Grm1/Grin2b/Rap1b/Itpr3/Araf/Raf1/Cacna1c/Map2k1/Braf/Plcb3/Calm4/Gnaq/Prkca/Grin2d/Prkaca/Adcy8/Itpr1	mmu:58200/mmu:12323/mmu:108058/mmu:15461/mmu:12322/mmu:20111/mmu:19056/mmu:328572/mmu:19047/mmu:70405/mmu:14810/mmu:12325/mmu:20112/mmu:19057/mmu:19046/mmu:18176/mmu:12914/mmu:16439/mmu:18749/mmu:223864/mmu:19045/mmu:14816/mmu:14812/mmu:215449/mmu:16440/mmu:11836/mmu:110157/mmu:12288/mmu:26395/mmu:109880/mmu:18797/mmu:80796/mmu:14682/mmu:18750/mmu:14814/mmu:18747/mmu:11514/mmu:16438	38	13	ENSMUSG00000053819/ENSMUSG00000025499/ENSMUSG00000003644/ENSMUSG00000063130/ENSMUSG00000026959/ENSMUSG00000027852/ENSMUSG00000040385/ENSMUSG00000030209/ENSMUSG00000052681/ENSMUSG00000024639/ENSMUSG00000005469/ENSMUSG00000022376/ENSMUSG00000030102	25	ENSMUSG00000022490/ENSMUSG00000057897/ENSMUSG00000024617/ENSMUSG00000021816/ENSMUSG00000055024/ENSMUSG00000004455/ENSMUSG00000021820/ENSMUSG00000023809/ENSMUSG00000022092/ENSMUSG00000014956/ENSMUSG00000022521/ENSMUSG00000030287/ENSMUSG00000005034/ENSMUSG00000022469/ENSMUSG00000019828/ENSMUSG00000042644/ENSMUSG00000001127/ENSMUSG00000000441/ENSMUSG00000051331/ENSMUSG00000004936/ENSMUSG00000002413/…
mmu05221	Acute myeloid leukemia	38/3135	63/6147	0.0865213	0.373724	ENSMUSG00000020919/ENSMUSG00000001552/ENSMUSG00000031490/ENSMUSG00000022952/ENSMUSG00000025499/ENSMUSG00000034801/ENSMUSG00000055866/ENSMUSG00000025199/ENSMUSG00000024241/ENSMUSG00000002250/ENSMUSG00000024959/ENSMUSG00000027852/ENSMUSG00000066687/ENSMUSG00000036986/ENSMUSG00000039936/ENSMUSG00000004043/ENSMUSG00000001127/ENSMUSG00000000441/ENSMUSG00000030786/ENSMUSG00000004936/ENSMUSG00000002413/…	Stat5b/Jup/Eif4ebp1/Runx1/Hras/Sos2/Per2/Chuk/Sos1/Ppard/Bad/Nras/Zbtb16/Pml/Pik3cd/Stat5a/Araf/Raf1/Itgam/Map2k1/Braf/Mtor/Csf1r/Rps6kb2/Spi1/Ccnd1/Rps6kb1/Akt3/Akt1/Pik3r1/Myc/Bcl2a1b/Pim1/Kit/Pik3ca/Tcf7l1/Lef1/Tcf7	mmu:20851/mmu:16480/mmu:13685/mmu:12394/mmu:15461/mmu:20663/mmu:18627/mmu:12675/mmu:20662/mmu:19015/mmu:12015/mmu:18176/mmu:235320/mmu:18854/mmu:18707/mmu:20850/mmu:11836/mmu:110157/mmu:16409/mmu:26395/mmu:109880/mmu:56717/mmu:12978/mmu:58988/mmu:20375/mmu:12443/mmu:72508/mmu:23797/mmu:11651/mmu:18708/mmu:17869/mmu:12045/mmu:18712/mmu:16590/mmu:18706/mmu:21415/mmu:16842/mmu:21414	38	16	ENSMUSG00000001552/ENSMUSG00000031490/ENSMUSG00000022952/ENSMUSG00000025499/ENSMUSG00000025199/ENSMUSG00000024959/ENSMUSG00000027852/ENSMUSG00000036986/ENSMUSG00000030786/ENSMUSG00000024621/ENSMUSG00000024830/ENSMUSG00000002111/ENSMUSG00000070348/ENSMUSG00000001729/ENSMUSG00000089929/ENSMUSG00000027985	22	ENSMUSG00000020919/ENSMUSG00000034801/ENSMUSG00000055866/ENSMUSG00000024241/ENSMUSG00000002250/ENSMUSG00000066687/ENSMUSG00000039936/ENSMUSG00000004043/ENSMUSG00000001127/ENSMUSG00000000441/ENSMUSG00000004936/ENSMUSG00000002413/ENSMUSG00000028991/ENSMUSG00000020516/ENSMUSG00000019699/ENSMUSG00000041417/ENSMUSG00000022346/ENSMUSG00000024014/ENSMUSG00000005672/ENSMUSG00000027665/ENSMUSG00000055799/…
mmu04211	Longevity regulating pathway	51/3135	87/6147	0.0925133	0.383622	ENSMUSG00000032009/ENSMUSG00000038205/ENSMUSG00000000440/ENSMUSG00000031490/ENSMUSG00000029512/ENSMUSG00000025499/ENSMUSG00000027244/ENSMUSG00000003873/ENSMUSG00000022840/ENSMUSG00000059552/ENSMUSG00000005580/ENSMUSG00000027187/ENSMUSG00000028518/ENSMUSG00000026812/ENSMUSG00000027852/ENSMUSG00000039936/ENSMUSG00000038894/ENSMUSG00000020053/ENSMUSG00000055980/ENSMUSG00000005034/ENSMUSG00000025907/…	Sesn3/Prkab2/Pparg/Eif4ebp1/Ulk1/Hras/Atg13/Bax/Adcy5/Trp53/Adcy9/Cat/Prkaa2/Tsc1/Nras/Pik3cd/Irs2/Igf1/Irs1/Prkacb/Rb1cc1/Creb3l2/Adcy6/Adcy2/Creb1/Adipor2/Sod2/Atg101/Mtor/Insr/Prkag1/Rps6kb2/Creb3/Ehmt1/Rps6kb1/Akt3/Akt1/Pik3r1/Igf1r/Sirt1/Rheb/Prkag2/Sesn1/Prkaca/Foxo1/Atg5/Adipoq/Pik3ca/Ppargc1a/Adcy8/Stk11	mmu:75747/mmu:108097/mmu:19016/mmu:13685/mmu:22241/mmu:15461/mmu:51897/mmu:12028/mmu:224129/mmu:22059/mmu:11515/mmu:12359/mmu:108079/mmu:64930/mmu:18176/mmu:18707/mmu:384783/mmu:16000/mmu:16367/mmu:18749/mmu:12421/mmu:208647/mmu:11512/mmu:210044/mmu:12912/mmu:68465/mmu:20656/mmu:68118/mmu:56717/mmu:16337/mmu:19082/mmu:58988/mmu:12913/mmu:77683/mmu:72508/mmu:23797/mmu:11651/mmu:18708/mmu:16001/mmu…	51	20	ENSMUSG00000032009/ENSMUSG00000000440/ENSMUSG00000031490/ENSMUSG00000025499/ENSMUSG00000027244/ENSMUSG00000003873/ENSMUSG00000022840/ENSMUSG00000059552/ENSMUSG00000027852/ENSMUSG00000037204/ENSMUSG00000005534/ENSMUSG00000067713/ENSMUSG00000024830/ENSMUSG00000028466/ENSMUSG00000001729/ENSMUSG00000028945/ENSMUSG00000028944/ENSMUSG00000005469/ENSMUSG00000038160/ENSMUSG00000022376	31	ENSMUSG00000038205/ENSMUSG00000029512/ENSMUSG00000005580/ENSMUSG00000027187/ENSMUSG00000028518/ENSMUSG00000026812/ENSMUSG00000039936/ENSMUSG00000038894/ENSMUSG00000020053/ENSMUSG00000055980/ENSMUSG00000005034/ENSMUSG00000025907/ENSMUSG00000038648/ENSMUSG00000022994/ENSMUSG00000021536/ENSMUSG00000025958/ENSMUSG00000030168/ENSMUSG00000006818/ENSMUSG00000028991/ENSMUSG00000036893/ENSMUSG00000020516/…
mmu05020	Prion diseases	20/3135	31/6147	0.0913286	0.383622	ENSMUSG00000079037/ENSMUSG00000025887/ENSMUSG00000026923/ENSMUSG00000003873/ENSMUSG00000079105/ENSMUSG00000036887/ENSMUSG00000026864/ENSMUSG00000036905/ENSMUSG00000005034/ENSMUSG00000039542/ENSMUSG00000036896/ENSMUSG00000035042/ENSMUSG00000029656/ENSMUSG00000004936/ENSMUSG00000022982/ENSMUSG00000015083/ENSMUSG00000009406/ENSMUSG00000005469/ENSMUSG00000024966/ENSMUSG00000026478	Prnp/Casp12/Notch1/Bax/C7/C1qa/Hspa5/C1qb/Prkacb/Ncam1/C1qc/Ccl5/C8b/Map2k1/Sod1/C8g/Elk1/Prkaca/Stip1/Lamc1	mmu:19122/mmu:12364/mmu:18128/mmu:12028/mmu:109828/mmu:12259/mmu:14828/mmu:12260/mmu:18749/mmu:17967/mmu:12262/mmu:20304/mmu:110382/mmu:26395/mmu:20655/mmu:69379/mmu:13712/mmu:18747/mmu:20867/mmu:226519	20	14	ENSMUSG00000079037/ENSMUSG00000003873/ENSMUSG00000036887/ENSMUSG00000026864/ENSMUSG00000036905/ENSMUSG00000039542/ENSMUSG00000036896/ENSMUSG00000035042/ENSMUSG00000029656/ENSMUSG00000022982/ENSMUSG00000009406/ENSMUSG00000005469/ENSMUSG00000024966/ENSMUSG00000026478	6	ENSMUSG00000025887/ENSMUSG00000026923/ENSMUSG00000079105/ENSMUSG00000005034/ENSMUSG00000004936/ENSMUSG00000015083
mmu00860	Porphyrin and chlorophyll metabolism	16/3135	24/6147	0.0904086	0.383622	ENSMUSG00000029575/ENSMUSG00000025270/ENSMUSG00000022742/ENSMUSG00000059363/ENSMUSG00000040466/ENSMUSG00000003617/ENSMUSG00000025534/ENSMUSG00000062729/ENSMUSG00000026615/ENSMUSG00000030979/ENSMUSG00000024588/ENSMUSG00000031352/ENSMUSG00000032786/ENSMUSG00000004070/ENSMUSG00000042148/ENSMUSG00000040018	Mmab/Alas2/Cpox/Fxn/Blvrb/Cp/Gusb/Ppox/Eprs/Uros/Fech/Hccs/Alas1/Hmox2/Cox10/Cox15	mmu:77697/mmu:11656/mmu:12892/mmu:14297/mmu:233016/mmu:12870/mmu:110006/mmu:19044/mmu:107508/mmu:22276/mmu:14151/mmu:15159/mmu:11655/mmu:15369/mmu:70383/mmu:226139	16	6	ENSMUSG00000059363/ENSMUSG00000040466/ENSMUSG00000025534/ENSMUSG00000062729/ENSMUSG00000030979/ENSMUSG00000004070	10	ENSMUSG00000029575/ENSMUSG00000025270/ENSMUSG00000022742/ENSMUSG00000003617/ENSMUSG00000026615/ENSMUSG00000024588/ENSMUSG00000031352/ENSMUSG00000032786/ENSMUSG00000042148/ENSMUSG00000040018
mmu04961	Endocrine and other factor-regulated calcium reabsorption	30/3135	49/6147	0.0974879	0.398931	ENSMUSG00000016327/ENSMUSG00000019768/ENSMUSG00000053719/ENSMUSG00000033161/ENSMUSG00000054640/ENSMUSG00000063903/ENSMUSG00000063713/ENSMUSG00000008036/ENSMUSG00000032412/ENSMUSG00000066516/ENSMUSG00000028478/ENSMUSG00000005580/ENSMUSG00000066515/ENSMUSG00000040265/ENSMUSG00000002957/ENSMUSG00000005034/ENSMUSG00000047126/ENSMUSG00000022994/ENSMUSG00000066512/ENSMUSG00000022841/ENSMUSG00000024960/…	Atp1b4/Esr1/Klk1b26/Atp1a1/Slc8a1/Klk1/Klk1b24/Ap2s1/Atp1b3/Klk1b21/Clta/Adcy9/Klk1b3/Dnm3/Ap2a2/Prkacb/Cltc/Adcy6/Klk1b5/Ap2m1/Plcb3/Rab11a/Cltb/Ap2b1/Gnaq/Prkca/Atp1a3/Atp1a2/Prkaca/Gnas	mmu:67821/mmu:13982/mmu:16618/mmu:11928/mmu:20541/mmu:16612/mmu:16617/mmu:232910/mmu:11933/mmu:16616/mmu:12757/mmu:11515/mmu:18050/mmu:103967/mmu:11772/mmu:18749/mmu:67300/mmu:11512/mmu:16622/mmu:11773/mmu:18797/mmu:53869/mmu:74325/mmu:71770/mmu:14682/mmu:18750/mmu:232975/mmu:98660/mmu:18747/mmu:14683	30	21	ENSMUSG00000016327/ENSMUSG00000019768/ENSMUSG00000053719/ENSMUSG00000033161/ENSMUSG00000063903/ENSMUSG00000063713/ENSMUSG00000008036/ENSMUSG00000032412/ENSMUSG00000066516/ENSMUSG00000028478/ENSMUSG00000066515/ENSMUSG00000040265/ENSMUSG00000002957/ENSMUSG00000066512/ENSMUSG00000022841/ENSMUSG00000004771/ENSMUSG00000047547/ENSMUSG00000035152/ENSMUSG00000024639/ENSMUSG00000040907/ENSMUSG00000005469	9	ENSMUSG00000054640/ENSMUSG00000005580/ENSMUSG00000005034/ENSMUSG00000047126/ENSMUSG00000022994/ENSMUSG00000024960/ENSMUSG00000050965/ENSMUSG00000007097/ENSMUSG00000027523
mmu05169	Epstein-Barr virus infection	106/3135	190/6147	0.10235	0.402921	ENSMUSG00000023067/ENSMUSG00000022105/ENSMUSG00000016206/ENSMUSG00000046709/ENSMUSG00000036390/ENSMUSG00000015312/ENSMUSG00000053436/ENSMUSG00000054115/ENSMUSG00000041608/ENSMUSG00000025225/ENSMUSG00000073421/ENSMUSG00000028530/ENSMUSG00000052684/ENSMUSG00000015755/ENSMUSG00000036594/ENSMUSG00000060586/ENSMUSG00000003873/ENSMUSG00000021453/ENSMUSG00000021668/ENSMUSG00000025199/ENSMUSG00000027248/…	Cdkn1a/Rb1/H2-M3/Mapk10/Gadd45a/Gadd45b/Mapk14/Skp2/Entpd3/Nfkb2/H2-Ab1/Jak1/Jun/Tab2/H2-Aa/H2-Eb1/Bax/Gadd45g/Polk/Chuk/Pdia3/Fas/H2-T22/Relb/Cdkn1b/E2f2/Trp53/Mapk9/Calr/Fadd/Casp3/Ccnd3/Tapbp/Ccne2/Sem1/H2-DMa/Cdk4/H2-DMb1/Pik3cd/Psmd13/Map2k3/Mapk12/Nedd4/Myd88/Tradd/Psmc3/Psmd11/Hes1/Snw1/Mavs/Cxcl10/Cd44/Apaf1/Psmd7/Sap30/Bak1/Psmd4/Psmd12/Cdk6/Bcl2l11/Nfkbie/Map2k4/Traf6/Irf3/Mapk8/Psmd14/…	mmu:12575/mmu:19645/mmu:14991/mmu:26414/mmu:13197/mmu:17873/mmu:26416/mmu:27401/mmu:215446/mmu:18034/mmu:14961/mmu:16451/mmu:16476/mmu:68652/mmu:14960/mmu:14969/mmu:12028/mmu:23882/mmu:27015/mmu:12675/mmu:14827/mmu:14102/mmu:15039/mmu:19698/mmu:12576/mmu:242705/mmu:22059/mmu:26420/mmu:12317/mmu:14082/mmu:12367/mmu:12445/mmu:21356/mmu:12448/mmu:20422/mmu:14998/mmu:12567/mmu:14999/mmu:18707/mmu:239…	106	70	ENSMUSG00000023067/ENSMUSG00000022105/ENSMUSG00000016206/ENSMUSG00000046709/ENSMUSG00000036390/ENSMUSG00000054115/ENSMUSG00000041608/ENSMUSG00000025225/ENSMUSG00000073421/ENSMUSG00000036594/ENSMUSG00000060586/ENSMUSG00000003873/ENSMUSG00000025199/ENSMUSG00000027248/ENSMUSG00000024778/ENSMUSG00000056116/ENSMUSG00000002983/ENSMUSG00000018983/ENSMUSG00000059552/ENSMUSG00000003814/ENSMUSG00000031077/…	36	ENSMUSG00000015312/ENSMUSG00000053436/ENSMUSG00000028530/ENSMUSG00000052684/ENSMUSG00000015755/ENSMUSG00000021453/ENSMUSG00000021668/ENSMUSG00000003031/ENSMUSG00000020366/ENSMUSG00000028212/ENSMUSG00000039936/ENSMUSG00000022610/ENSMUSG00000032216/ENSMUSG00000022528/ENSMUSG00000021039/ENSMUSG00000027381/ENSMUSG00000033352/ENSMUSG00000027164/ENSMUSG00000021936/ENSMUSG00000028284/ENSMUSG00000019699/…
mmu05215	Prostate cancer	54/3135	93/6147	0.102091	0.402921	ENSMUSG00000023067/ENSMUSG00000022105/ENSMUSG00000028017/ENSMUSG00000013089/ENSMUSG00000025499/ENSMUSG00000034801/ENSMUSG00000025199/ENSMUSG00000055024/ENSMUSG00000024241/ENSMUSG00000020048/ENSMUSG00000003031/ENSMUSG00000018983/ENSMUSG00000059552/ENSMUSG00000024238/ENSMUSG00000031565/ENSMUSG00000022812/ENSMUSG00000024959/ENSMUSG00000021270/ENSMUSG00000023944/ENSMUSG00000027852/ENSMUSG00000013663/…	Cdkn1a/Rb1/Egf/Etv5/Hras/Sos2/Chuk/Ep300/Sos1/Hsp90b1/Cdkn1b/E2f2/Trp53/Zeb1/Fgfr1/Gsk3b/Bad/Hsp90aa1/Hsp90ab1/Nras/Pten/Ccne2/Crebbp/Pik3cd/Igf1/Erg/Creb3l2/Pdgfrb/Araf/Raf1/Creb1/Map2k1/Braf/Mtor/Mmp3/Creb3/Ccnd1/Akt3/Akt1/Pik3r1/Mdm2/Igf1r/Il1r2/Gstp1/Ar/Ccne1/E2f1/Cdk2/Foxo1/Pik3ca/E2f3/Tcf7l1/Lef1/Tcf7	mmu:12575/mmu:19645/mmu:13645/mmu:104156/mmu:15461/mmu:20663/mmu:12675/mmu:328572/mmu:20662/mmu:22027/mmu:12576/mmu:242705/mmu:22059/mmu:21417/mmu:14182/mmu:56637/mmu:12015/mmu:15519/mmu:15516/mmu:18176/mmu:19211/mmu:12448/mmu:12914/mmu:18707/mmu:16000/mmu:13876/mmu:208647/mmu:18596/mmu:11836/mmu:110157/mmu:12912/mmu:26395/mmu:109880/mmu:56717/mmu:17392/mmu:12913/mmu:12443/mmu:23797/mmu:11651/mmu…	54	25	ENSMUSG00000023067/ENSMUSG00000022105/ENSMUSG00000013089/ENSMUSG00000025499/ENSMUSG00000025199/ENSMUSG00000020048/ENSMUSG00000018983/ENSMUSG00000059552/ENSMUSG00000024959/ENSMUSG00000021270/ENSMUSG00000023944/ENSMUSG00000027852/ENSMUSG00000013663/ENSMUSG00000043613/ENSMUSG00000028466/ENSMUSG00000070348/ENSMUSG00000001729/ENSMUSG00000020184/ENSMUSG00000026073/ENSMUSG00000060803/ENSMUSG00000046532/…	29	ENSMUSG00000028017/ENSMUSG00000034801/ENSMUSG00000055024/ENSMUSG00000024241/ENSMUSG00000003031/ENSMUSG00000024238/ENSMUSG00000031565/ENSMUSG00000022812/ENSMUSG00000028212/ENSMUSG00000022521/ENSMUSG00000039936/ENSMUSG00000020053/ENSMUSG00000040732/ENSMUSG00000038648/ENSMUSG00000024620/ENSMUSG00000001127/ENSMUSG00000000441/ENSMUSG00000025958/ENSMUSG00000004936/ENSMUSG00000002413/ENSMUSG00000028991/…
mmu04392	Hippo signaling pathway - multiple species	17/3135	26/6147	0.100811	0.402921	ENSMUSG00000036862/ENSMUSG00000027803/ENSMUSG00000021067/ENSMUSG00000030774/ENSMUSG00000022329/ENSMUSG00000022433/ENSMUSG00000006262/ENSMUSG00000027339/ENSMUSG00000046743/ENSMUSG00000021959/ENSMUSG00000009073/ENSMUSG00000042129/ENSMUSG00000022178/ENSMUSG00000010067/ENSMUSG00000040021/ENSMUSG00000030353/ENSMUSG00000025239	Dchs1/Wwtr1/Sav1/Pak1/Stk3/Csnk1e/Mob1b/Rassf2/Fat4/Lats2/Nf2/Rassf4/Ajuba/Rassf1/Lats1/Tead4/Limd1	mmu:233651/mmu:97064/mmu:64010/mmu:18479/mmu:56274/mmu:27373/mmu:68473/mmu:215653/mmu:329628/mmu:50523/mmu:18016/mmu:213391/mmu:16475/mmu:56289/mmu:16798/mmu:21679/mmu:29806	17	8	ENSMUSG00000036862/ENSMUSG00000027803/ENSMUSG00000030774/ENSMUSG00000022329/ENSMUSG00000006262/ENSMUSG00000027339/ENSMUSG00000042129/ENSMUSG00000025239	9	ENSMUSG00000021067/ENSMUSG00000022433/ENSMUSG00000046743/ENSMUSG00000021959/ENSMUSG00000009073/ENSMUSG00000022178/ENSMUSG00000010067/ENSMUSG00000040021/ENSMUSG00000030353
mmu04015	Rap1 signaling pathway	110/3135	198/6147	0.109058	0.423961	ENSMUSG00000002489/ENSMUSG00000036832/ENSMUSG00000053436/ENSMUSG00000071042/ENSMUSG00000038387/ENSMUSG00000028017/ENSMUSG00000037225/ENSMUSG00000048915/ENSMUSG00000021732/ENSMUSG00000052698/ENSMUSG00000029648/ENSMUSG00000025499/ENSMUSG00000026430/ENSMUSG00000029053/ENSMUSG00000025809/ENSMUSG00000048376/ENSMUSG00000045095/ENSMUSG00000022840/ENSMUSG00000005580/ENSMUSG00000031565/ENSMUSG00000063130/…	Tiam1/Lpar3/Mapk14/Rasgrp3/Rras/Egf/Fgf2/Efna5/Fgf10/Tln2/Flt1/Hras/Rassf5/Prkcz/Itgb1/F2r/Magi1/Adcy5/Adcy9/Fgfr1/Calml3/Grin1/Kitl/Fgf6/Nras/Vegfa/Cdc42/Flt4/Fgf1/Pik3cd/Igf1/Rapgef5/Tek/Pfn1/Rapgef3/Gnai1/Vegfc/Map2k3/Mapk12/Magi2/Vegfd/Gnao1/Grin2b/Rap1gap/Adcy6/Rap1b/Afdn/Pdgfrb/Adcy2/Pfn2/Raf1/Rala/Sipa1l2/Rapgef6/Prkd3/Kdr/Itgam/Map2k1/Braf/Fgf7/Plcb3/Rapgef4/Csf1r/Insr/Crk/Sipa1l3/Calm4/R…	mmu:21844/mmu:65086/mmu:26416/mmu:240168/mmu:20130/mmu:13645/mmu:14173/mmu:13640/mmu:14165/mmu:70549/mmu:14254/mmu:15461/mmu:54354/mmu:18762/mmu:16412/mmu:14062/mmu:14924/mmu:224129/mmu:11515/mmu:14182/mmu:70405/mmu:14810/mmu:17311/mmu:14177/mmu:18176/mmu:22339/mmu:12540/mmu:14257/mmu:14164/mmu:18707/mmu:16000/mmu:217944/mmu:21687/mmu:18643/mmu:223864/mmu:14677/mmu:22341/mmu:26397/mmu:29857/mmu:5…	110	46	ENSMUSG00000002489/ENSMUSG00000036832/ENSMUSG00000038387/ENSMUSG00000048915/ENSMUSG00000021732/ENSMUSG00000025499/ENSMUSG00000026430/ENSMUSG00000029053/ENSMUSG00000025809/ENSMUSG00000048376/ENSMUSG00000045095/ENSMUSG00000022840/ENSMUSG00000063130/ENSMUSG00000026959/ENSMUSG00000027852/ENSMUSG00000006699/ENSMUSG00000018293/ENSMUSG00000057614/ENSMUSG00000031520/ENSMUSG00000018932/ENSMUSG00000040003/…	64	ENSMUSG00000053436/ENSMUSG00000071042/ENSMUSG00000028017/ENSMUSG00000037225/ENSMUSG00000052698/ENSMUSG00000029648/ENSMUSG00000005580/ENSMUSG00000031565/ENSMUSG00000019966/ENSMUSG00000000183/ENSMUSG00000023951/ENSMUSG00000020357/ENSMUSG00000036585/ENSMUSG00000039936/ENSMUSG00000020053/ENSMUSG00000041992/ENSMUSG00000006386/ENSMUSG00000022469/ENSMUSG00000022610/ENSMUSG00000031380/ENSMUSG00000031748/…
mmu00790	Folate biosynthesis	14/3135	21/6147	0.110707	0.42506	ENSMUSG00000001642/ENSMUSG00000073987/ENSMUSG00000000214/ENSMUSG00000047454/ENSMUSG00000015806/ENSMUSG00000040046/ENSMUSG00000020098/ENSMUSG00000028766/ENSMUSG00000029762/ENSMUSG00000061758/ENSMUSG00000015536/ENSMUSG00000064120/ENSMUSG00000021496/ENSMUSG00000006764	Akr1b3/Ggh/Th/Gphn/Qdpr/Tph1/Pcbd1/Alpl/Akr1b8/Akr1b10/Mocs2/Mocs1/Pcbd2/Tph2	mmu:11677/mmu:14590/mmu:21823/mmu:268566/mmu:110391/mmu:21990/mmu:13180/mmu:11647/mmu:14187/mmu:67861/mmu:17434/mmu:56738/mmu:72562/mmu:216343	14	9	ENSMUSG00000001642/ENSMUSG00000073987/ENSMUSG00000000214/ENSMUSG00000015806/ENSMUSG00000020098/ENSMUSG00000029762/ENSMUSG00000015536/ENSMUSG00000064120/ENSMUSG00000021496	5	ENSMUSG00000047454/ENSMUSG00000040046/ENSMUSG00000028766/ENSMUSG00000061758/ENSMUSG00000006764
mmu05410	Hypertrophic cardiomyopathy (HCM)	46/3135	79/6147	0.118831	0.448697	ENSMUSG00000068614/ENSMUSG00000022817/ENSMUSG00000038205/ENSMUSG00000041460/ENSMUSG00000069806/ENSMUSG00000026971/ENSMUSG00000039115/ENSMUSG00000020723/ENSMUSG00000040118/ENSMUSG00000054640/ENSMUSG00000091898/ENSMUSG00000026414/ENSMUSG00000020722/ENSMUSG00000027087/ENSMUSG00000029467/ENSMUSG00000045103/ENSMUSG00000025809/ENSMUSG00000028464/ENSMUSG00000039952/ENSMUSG00000025348/ENSMUSG00000028518/…	Actc1/Itgb5/Prkab2/Cacna2d4/Cacng7/Itgb6/Itga9/Cacng4/Cacna2d1/Slc8a1/Tnnc1/Tnnt2/Cacng1/Itgav/Atp2a2/Dmd/Itgb1/Tpm2/Dag1/Itga7/Prkaa2/Lmna/Myl2/Itga1/Cacna1s/Des/Itga4/Igf1/Cacng6/Itga6/Itgb4/Ttn/Ace/Cacna1c/Myl3/Tgfb3/Itga8/Prkag1/Itga11/Tpm3/Myh7/Cacna2d3/Prkag2/Tgfb1/Tgfb2/Sgca	mmu:11464/mmu:16419/mmu:108097/mmu:319734/mmu:81904/mmu:16420/mmu:104099/mmu:54377/mmu:12293/mmu:20541/mmu:21924/mmu:21956/mmu:12299/mmu:16410/mmu:11938/mmu:13405/mmu:16412/mmu:22004/mmu:13138/mmu:16404/mmu:108079/mmu:16905/mmu:17906/mmu:109700/mmu:12292/mmu:13346/mmu:16401/mmu:16000/mmu:54378/mmu:16403/mmu:192897/mmu:22138/mmu:11421/mmu:12288/mmu:17897/mmu:21809/mmu:241226/mmu:19082/mmu:319480/m…	46	21	ENSMUSG00000068614/ENSMUSG00000026971/ENSMUSG00000039115/ENSMUSG00000020723/ENSMUSG00000091898/ENSMUSG00000026414/ENSMUSG00000020722/ENSMUSG00000027087/ENSMUSG00000029467/ENSMUSG00000025809/ENSMUSG00000039952/ENSMUSG00000028063/ENSMUSG00000013936/ENSMUSG00000026208/ENSMUSG00000067713/ENSMUSG00000027940/ENSMUSG00000053093/ENSMUSG00000021991/ENSMUSG00000028944/ENSMUSG00000002603/ENSMUSG00000001508	25	ENSMUSG00000022817/ENSMUSG00000038205/ENSMUSG00000041460/ENSMUSG00000069806/ENSMUSG00000040118/ENSMUSG00000054640/ENSMUSG00000045103/ENSMUSG00000028464/ENSMUSG00000025348/ENSMUSG00000028518/ENSMUSG00000042284/ENSMUSG00000026407/ENSMUSG00000027009/ENSMUSG00000020053/ENSMUSG00000078815/ENSMUSG00000027111/ENSMUSG00000020758/ENSMUSG00000051747/ENSMUSG00000020681/ENSMUSG00000051331/ENSMUSG00000059741/…
mmu00562	Inositol phosphate metabolism	41/3135	70/6147	0.124077	0.448697	ENSMUSG00000026173/ENSMUSG00000021238/ENSMUSG00000034570/ENSMUSG00000023805/ENSMUSG00000034354/ENSMUSG00000025949/ENSMUSG00000018547/ENSMUSG00000030682/ENSMUSG00000025477/ENSMUSG00000013663/ENSMUSG00000020937/ENSMUSG00000032737/ENSMUSG00000026737/ENSMUSG00000066324/ENSMUSG00000038855/ENSMUSG00000028126/ENSMUSG00000026113/ENSMUSG00000039936/ENSMUSG00000030269/ENSMUSG00000030660/ENSMUSG00000041720/…	Plcd4/Aldh6a1/Inpp5j/Synj2/Mtmr3/Pikfyve/Pip4k2b/Cdipt/Inpp5a/Pten/Plcd3/Inppl1/Pip4k2a/Impad1/Itpkb/Pip5k1a/Inpp4a/Pik3cd/Mtmr14/Pik3c2a/Pi4ka/Ocrl/Sacm1l/Plcb3/Itpk1/Inpp5b/Mtmr1/Isyna1/Plcd1/Ipmk/Plch2/Plce1/Pi4k2b/Mtmr4/Mtmr2/Pik3c2b/Tpi1/Inpp4b/Inpp5e/Impa2/Pik3ca	mmu:18802/mmu:104776/mmu:170835/mmu:20975/mmu:74302/mmu:18711/mmu:108083/mmu:52858/mmu:212111/mmu:19211/mmu:72469/mmu:16332/mmu:18718/mmu:242291/mmu:320404/mmu:18720/mmu:269180/mmu:18707/mmu:97287/mmu:18704/mmu:224020/mmu:320634/mmu:83493/mmu:18797/mmu:217837/mmu:16330/mmu:53332/mmu:71780/mmu:18799/mmu:69718/mmu:269615/mmu:74055/mmu:67073/mmu:170749/mmu:77116/mmu:240752/mmu:21991/mmu:234515/mmu:6…	41	10	ENSMUSG00000025949/ENSMUSG00000030682/ENSMUSG00000013663/ENSMUSG00000026737/ENSMUSG00000025240/ENSMUSG00000019139/ENSMUSG00000010660/ENSMUSG00000029186/ENSMUSG00000037940/ENSMUSG00000024525	31	ENSMUSG00000026173/ENSMUSG00000021238/ENSMUSG00000034570/ENSMUSG00000023805/ENSMUSG00000034354/ENSMUSG00000018547/ENSMUSG00000025477/ENSMUSG00000020937/ENSMUSG00000032737/ENSMUSG00000066324/ENSMUSG00000038855/ENSMUSG00000028126/ENSMUSG00000026113/ENSMUSG00000039936/ENSMUSG00000030269/ENSMUSG00000030660/ENSMUSG00000041720/ENSMUSG00000001173/ENSMUSG00000024960/ENSMUSG00000057963/ENSMUSG00000028894/…
mmu04216	Ferroptosis	24/3135	39/6147	0.122795	0.448697	ENSMUSG00000079037/ENSMUSG00000025993/ENSMUSG00000010095/ENSMUSG00000031278/ENSMUSG00000059552/ENSMUSG00000025283/ENSMUSG00000032350/ENSMUSG00000027602/ENSMUSG00000024661/ENSMUSG00000022797/ENSMUSG00000003617/ENSMUSG00000056851/ENSMUSG00000022094/ENSMUSG00000056234/ENSMUSG00000051695/ENSMUSG00000018796/ENSMUSG00000027737/ENSMUSG00000015340/ENSMUSG00000075706/ENSMUSG00000021771/ENSMUSG00000032883/…	Prnp/Slc40a1/Slc3a2/Acsl4/Trp53/Sat1/Gclc/Map1lc3a/Fth1/Tfrc/Cp/Pcbp2/Slc39a14/Ncoa4/Pcbp1/Acsl1/Slc7a11/Cybb/Gpx4/Vdac2/Acsl3/Atg7/Ftl1/Atg5	mmu:19122/mmu:53945/mmu:17254/mmu:50790/mmu:22059/mmu:20229/mmu:14629/mmu:66734/mmu:14319/mmu:22042/mmu:12870/mmu:18521/mmu:213053/mmu:27057/mmu:23983/mmu:14081/mmu:26570/mmu:13058/mmu:625249/mmu:22334/mmu:74205/mmu:74244/mmu:14325/mmu:11793	24	16	ENSMUSG00000079037/ENSMUSG00000025993/ENSMUSG00000010095/ENSMUSG00000059552/ENSMUSG00000025283/ENSMUSG00000027602/ENSMUSG00000024661/ENSMUSG00000051695/ENSMUSG00000027737/ENSMUSG00000015340/ENSMUSG00000075706/ENSMUSG00000021771/ENSMUSG00000032883/ENSMUSG00000030314/ENSMUSG00000050708/ENSMUSG00000038160	8	ENSMUSG00000031278/ENSMUSG00000032350/ENSMUSG00000022797/ENSMUSG00000003617/ENSMUSG00000056851/ENSMUSG00000022094/ENSMUSG00000056234/ENSMUSG00000018796
mmu04215	Apoptosis - multiple species	19/3135	30/6147	0.120387	0.448697	ENSMUSG00000046709/ENSMUSG00000003873/ENSMUSG00000020366/ENSMUSG00000031077/ENSMUSG00000031628/ENSMUSG00000002083/ENSMUSG00000025860/ENSMUSG00000026278/ENSMUSG00000024073/ENSMUSG00000017716/ENSMUSG00000019979/ENSMUSG00000057789/ENSMUSG00000027381/ENSMUSG00000057367/ENSMUSG00000021936/ENSMUSG00000030341/ENSMUSG00000035086/ENSMUSG00000000120/ENSMUSG00000004446	Mapk10/Bax/Mapk9/Fadd/Casp3/Bbc3/Xiap/Bok/Birc6/Birc5/Apaf1/Bak1/Bcl2l11/Birc2/Mapk8/Tnfrsf1a/Becn1/Ngfr/Bid	mmu:26414/mmu:12028/mmu:26420/mmu:14082/mmu:12367/mmu:170770/mmu:11798/mmu:51800/mmu:12211/mmu:11799/mmu:11783/mmu:12018/mmu:12125/mmu:11797/mmu:26419/mmu:21937/mmu:56208/mmu:18053/mmu:12122	19	11	ENSMUSG00000046709/ENSMUSG00000003873/ENSMUSG00000031077/ENSMUSG00000031628/ENSMUSG00000002083/ENSMUSG00000026278/ENSMUSG00000017716/ENSMUSG00000019979/ENSMUSG00000057789/ENSMUSG00000035086/ENSMUSG00000004446	8	ENSMUSG00000020366/ENSMUSG00000025860/ENSMUSG00000024073/ENSMUSG00000027381/ENSMUSG00000057367/ENSMUSG00000021936/ENSMUSG00000030341/ENSMUSG00000000120
mmu00534	Glycosaminoglycan biosynthesis - heparan sulfate / heparin	15/3135	23/6147	0.123186	0.448697	ENSMUSG00000062184/ENSMUSG00000028838/ENSMUSG00000044499/ENSMUSG00000021978/ENSMUSG00000054008/ENSMUSG00000030657/ENSMUSG00000071649/ENSMUSG00000027971/ENSMUSG00000050796/ENSMUSG00000039308/ENSMUSG00000051022/ENSMUSG00000061731/ENSMUSG00000020868/ENSMUSG00000045216/ENSMUSG00000032252	Hs6st2/Extl1/Hs3st5/Extl3/Ndst1/Xylt1/B3gat3/Ndst4/B3galt6/Ndst2/Hs3st1/Ext1/Xylt2/Hs6st1/Glce	mmu:50786/mmu:56219/mmu:319415/mmu:54616/mmu:15531/mmu:233781/mmu:72727/mmu:64580/mmu:117592/mmu:17423/mmu:15476/mmu:14042/mmu:217119/mmu:50785/mmu:93683	15	7	ENSMUSG00000062184/ENSMUSG00000071649/ENSMUSG00000027971/ENSMUSG00000050796/ENSMUSG00000051022/ENSMUSG00000061731/ENSMUSG00000045216	8	ENSMUSG00000028838/ENSMUSG00000044499/ENSMUSG00000021978/ENSMUSG00000054008/ENSMUSG00000030657/ENSMUSG00000039308/ENSMUSG00000020868/ENSMUSG00000032252
mmu04022	cGMP-PKG signaling pathway	87/3135	156/6147	0.130072	0.464968	ENSMUSG00000016327/ENSMUSG00000030671/ENSMUSG00000033161/ENSMUSG00000045875/ENSMUSG00000044951/ENSMUSG00000054640/ENSMUSG00000027470/ENSMUSG00000028469/ENSMUSG00000029467/ENSMUSG00000079055/ENSMUSG00000020901/ENSMUSG00000032412/ENSMUSG00000021816/ENSMUSG00000026360/ENSMUSG00000060261/ENSMUSG00000022840/ENSMUSG00000004455/ENSMUSG00000005580/ENSMUSG00000063130/ENSMUSG00000030730/ENSMUSG00000022092/…	Atp1b4/Pde3b/Atp1a1/Adra1a/Mylk4/Slc8a1/Mylk2/Npr2/Atp2a2/Slc8a3/Pik3r5/Atp1b3/Ppp3cb/Rgs2/Gtf2i/Adcy5/Ppp1cc/Adcy9/Calml3/Atp2a1/Ppp3cc/Bad/Nfatc3/Ppp1cb/Cacna1s/Atp2b4/Atp2b3/Gucy1a1/Prkce/Itpr2/Gna13/Irs2/Irs1/Rock1/Slc25a5/Gnai1/Gna12/Atp2a3/Ppp1ca/Creb3l2/Mylk/Agtr1a/Kcnma1/Adcy6/Adcy2/Itpr3/Raf1/Creb1/Atp2b2/Adrb2/Cacna1c/Gucy1b1/Kcnj8/Map2k1/Plcb3/Insr/Mrvi1/Ednrb/Calm4/Gtf2ird1/Oprd1/Creb…	mmu:67821/mmu:18576/mmu:11928/mmu:11549/mmu:238564/mmu:20541/mmu:228785/mmu:230103/mmu:11938/mmu:110893/mmu:320207/mmu:11933/mmu:19056/mmu:19735/mmu:14886/mmu:224129/mmu:19047/mmu:11515/mmu:70405/mmu:11937/mmu:19057/mmu:12015/mmu:18021/mmu:19046/mmu:12292/mmu:381290/mmu:320707/mmu:60596/mmu:18754/mmu:16439/mmu:14674/mmu:384783/mmu:16367/mmu:19877/mmu:11740/mmu:14677/mmu:14673/mmu:53313/mmu:19045/…	87	32	ENSMUSG00000016327/ENSMUSG00000030671/ENSMUSG00000033161/ENSMUSG00000045875/ENSMUSG00000029467/ENSMUSG00000020901/ENSMUSG00000032412/ENSMUSG00000026360/ENSMUSG00000022840/ENSMUSG00000063130/ENSMUSG00000024959/ENSMUSG00000020611/ENSMUSG00000016319/ENSMUSG00000057614/ENSMUSG00000000149/ENSMUSG00000040385/ENSMUSG00000063142/ENSMUSG00000030302/ENSMUSG00000045730/ENSMUSG00000005534/ENSMUSG00000028466/…	55	ENSMUSG00000044951/ENSMUSG00000054640/ENSMUSG00000027470/ENSMUSG00000028469/ENSMUSG00000079055/ENSMUSG00000021816/ENSMUSG00000060261/ENSMUSG00000004455/ENSMUSG00000005580/ENSMUSG00000030730/ENSMUSG00000022092/ENSMUSG00000031902/ENSMUSG00000014956/ENSMUSG00000026407/ENSMUSG00000026463/ENSMUSG00000031376/ENSMUSG00000033910/ENSMUSG00000045038/ENSMUSG00000030287/ENSMUSG00000038894/ENSMUSG00000055980/…
mmu04110	Cell cycle	67/3135	119/6147	0.140969	0.492601	ENSMUSG00000029554/ENSMUSG00000023067/ENSMUSG00000022105/ENSMUSG00000036390/ENSMUSG00000032402/ENSMUSG00000015312/ENSMUSG00000054115/ENSMUSG00000032218/ENSMUSG00000018965/ENSMUSG00000031666/ENSMUSG00000021453/ENSMUSG00000055024/ENSMUSG00000003031/ENSMUSG00000018983/ENSMUSG00000059552/ENSMUSG00000027342/ENSMUSG00000022812/ENSMUSG00000034165/ENSMUSG00000028212/ENSMUSG00000033102/ENSMUSG00000006728/…	Mad1l1/Cdkn1a/Rb1/Gadd45a/Smad3/Gadd45b/Skp2/Ccnb2/Ywhah/Rbl2/Gadd45g/Ep300/Cdkn1b/E2f2/Trp53/Pcna/Gsk3b/Ccnd3/Ccne2/Cdc14b/Cdk4/Crebbp/Smad4/Atm/Mcm6/Cdc14a/Zbtb17/Mcm2/Wee1/Smc1a/Anapc13/Stag1/Cdk1/Cdk6/Rbl1/Tgfb3/Ywhaz/Sfn/Tfdp1/Ccna2/Bub3/Anapc7/Cdkn2b/Ccnd1/Orc5/Ccnb1/Abl1/Myc/Smad2/Mdm2/Anapc4/Cdkn2c/Rbx1/Ccne1/Ywhae/Ttk/E2f1/Cdk2/Anapc11/Tgfb1/Tgfb2/Mad2l1/Stag2/Ccnd2/Cul1/E2f3/Orc6	mmu:17120/mmu:12575/mmu:19645/mmu:13197/mmu:17127/mmu:17873/mmu:27401/mmu:12442/mmu:22629/mmu:19651/mmu:23882/mmu:328572/mmu:12576/mmu:242705/mmu:22059/mmu:18538/mmu:56637/mmu:12445/mmu:12448/mmu:218294/mmu:12567/mmu:12914/mmu:17128/mmu:11920/mmu:17219/mmu:229776/mmu:22642/mmu:17216/mmu:22390/mmu:24061/mmu:69010/mmu:20842/mmu:12534/mmu:12571/mmu:19650/mmu:21809/mmu:22631/mmu:55948/mmu:21781/mmu:1…	67	40	ENSMUSG00000029554/ENSMUSG00000023067/ENSMUSG00000022105/ENSMUSG00000036390/ENSMUSG00000054115/ENSMUSG00000032218/ENSMUSG00000018965/ENSMUSG00000018983/ENSMUSG00000059552/ENSMUSG00000027342/ENSMUSG00000034165/ENSMUSG00000006728/ENSMUSG00000026355/ENSMUSG00000006215/ENSMUSG00000002870/ENSMUSG00000041133/ENSMUSG00000035048/ENSMUSG00000019942/ENSMUSG00000040274/ENSMUSG00000022285/ENSMUSG00000047281/…	27	ENSMUSG00000032402/ENSMUSG00000015312/ENSMUSG00000031666/ENSMUSG00000021453/ENSMUSG00000055024/ENSMUSG00000003031/ENSMUSG00000022812/ENSMUSG00000028212/ENSMUSG00000033102/ENSMUSG00000022521/ENSMUSG00000024515/ENSMUSG00000034218/ENSMUSG00000033502/ENSMUSG00000031016/ENSMUSG00000037286/ENSMUSG00000027641/ENSMUSG00000021253/ENSMUSG00000038482/ENSMUSG00000073802/ENSMUSG00000026842/ENSMUSG00000022346/…
mmu04931	Insulin resistance	59/3135	104/6147	0.14	0.492601	ENSMUSG00000038205/ENSMUSG00000046709/ENSMUSG00000042717/ENSMUSG00000020538/ENSMUSG00000033083/ENSMUSG00000032648/ENSMUSG00000029053/ENSMUSG00000038342/ENSMUSG00000003644/ENSMUSG00000027359/ENSMUSG00000042010/ENSMUSG00000025220/ENSMUSG00000004455/ENSMUSG00000020366/ENSMUSG00000018566/ENSMUSG00000031808/ENSMUSG00000022812/ENSMUSG00000028518/ENSMUSG00000023809/ENSMUSG00000029992/ENSMUSG00000028645/…	Prkab2/Mapk10/Ppp1r3a/Srebf1/Tbc1d4/Pygm/Prkcz/Mlxip/Rps6ka1/Slc27a2/Acacb/Mgea5/Ppp1cc/Mapk9/Slc2a4/Slc27a1/Gsk3b/Prkaa2/Rps6ka2/Gfpt1/Slc2a1/Ppp1cb/Pten/Ppargc1b/Prkce/Pik3cd/Irs2/Irs1/Ptpn1/Ptpn11/Cpt1b/Ppp1ca/Creb3l2/Prkcq/Pck1/Creb1/Gys1/Mtor/Insr/Ogt/Prkag1/Rps6kb2/Nr1h3/Creb3/Mapk8/Ppara/Rps6kb1/Akt3/Akt1/Pik3r1/Tnfrsf1a/Slc27a4/Mlx/Slc2a2/Prkag2/Foxo1/Gfpt2/Pik3ca/Ppargc1a	mmu:108097/mmu:26414/mmu:140491/mmu:20787/mmu:210789/mmu:19309/mmu:18762/mmu:208104/mmu:20111/mmu:26458/mmu:100705/mmu:76055/mmu:19047/mmu:26420/mmu:20528/mmu:26457/mmu:56637/mmu:108079/mmu:20112/mmu:14583/mmu:20525/mmu:19046/mmu:19211/mmu:170826/mmu:18754/mmu:18707/mmu:384783/mmu:16367/mmu:19246/mmu:19247/mmu:12895/mmu:19045/mmu:208647/mmu:18761/mmu:18534/mmu:12912/mmu:14936/mmu:56717/mmu:16337/…	59	18	ENSMUSG00000046709/ENSMUSG00000033083/ENSMUSG00000029053/ENSMUSG00000003644/ENSMUSG00000027359/ENSMUSG00000028645/ENSMUSG00000013663/ENSMUSG00000027540/ENSMUSG00000040385/ENSMUSG00000005534/ENSMUSG00000067713/ENSMUSG00000024830/ENSMUSG00000028466/ENSMUSG00000001729/ENSMUSG00000059316/ENSMUSG00000017801/ENSMUSG00000027690/ENSMUSG00000028944	41	ENSMUSG00000038205/ENSMUSG00000042717/ENSMUSG00000020538/ENSMUSG00000032648/ENSMUSG00000038342/ENSMUSG00000042010/ENSMUSG00000025220/ENSMUSG00000004455/ENSMUSG00000020366/ENSMUSG00000018566/ENSMUSG00000031808/ENSMUSG00000022812/ENSMUSG00000028518/ENSMUSG00000023809/ENSMUSG00000029992/ENSMUSG00000014956/ENSMUSG00000033871/ENSMUSG00000045038/ENSMUSG00000039936/ENSMUSG00000038894/ENSMUSG00000055980/…
mmu00340	Histidine metabolism	13/3135	20/6147	0.151389	0.523134	ENSMUSG00000020774/ENSMUSG00000025037/ENSMUSG00000075289/ENSMUSG00000026986/ENSMUSG00000024726/ENSMUSG00000026687/ENSMUSG00000040147/ENSMUSG00000053644/ENSMUSG00000024644/ENSMUSG00000024885/ENSMUSG00000020017/ENSMUSG00000010025/ENSMUSG00000029455	Aspa/Maoa/Carns1/Hnmt/Carnmt1/Aldh9a1/Maob/Aldh7a1/Cndp2/Aldh3b1/Hal/Aldh3a2/Aldh2	mmu:11484/mmu:17161/mmu:107239/mmu:140483/mmu:67383/mmu:56752/mmu:109731/mmu:110695/mmu:66054/mmu:67689/mmu:15109/mmu:11671/mmu:11669	13	7	ENSMUSG00000020774/ENSMUSG00000040147/ENSMUSG00000053644/ENSMUSG00000024644/ENSMUSG00000024885/ENSMUSG00000020017/ENSMUSG00000029455	6	ENSMUSG00000025037/ENSMUSG00000075289/ENSMUSG00000026986/ENSMUSG00000024726/ENSMUSG00000026687/ENSMUSG00000010025
mmu00410	beta-Alanine metabolism	18/3135	29/6147	0.156503	0.534861	ENSMUSG00000027333/ENSMUSG00000071708/ENSMUSG00000021238/ENSMUSG00000075289/ENSMUSG00000070880/ENSMUSG00000056880/ENSMUSG00000026687/ENSMUSG00000053644/ENSMUSG00000024644/ENSMUSG00000062908/ENSMUSG00000019326/ENSMUSG00000025465/ENSMUSG00000022853/ENSMUSG00000024885/ENSMUSG00000033308/ENSMUSG00000006442/ENSMUSG00000010025/ENSMUSG00000029455	Smox/Sms/Aldh6a1/Carns1/Gad1/Gadl1/Aldh9a1/Aldh7a1/Cndp2/Acadm/Aoc3/Echs1/Ehhadh/Aldh3b1/Dpyd/Srm/Aldh3a2/Aldh2	mmu:228608/mmu:20603/mmu:104776/mmu:107239/mmu:14415/mmu:73748/mmu:56752/mmu:110695/mmu:66054/mmu:11364/mmu:11754/mmu:93747/mmu:74147/mmu:67689/mmu:99586/mmu:20810/mmu:11671/mmu:11669	18	9	ENSMUSG00000071708/ENSMUSG00000070880/ENSMUSG00000053644/ENSMUSG00000024644/ENSMUSG00000062908/ENSMUSG00000025465/ENSMUSG00000024885/ENSMUSG00000006442/ENSMUSG00000029455	9	ENSMUSG00000027333/ENSMUSG00000021238/ENSMUSG00000075289/ENSMUSG00000056880/ENSMUSG00000026687/ENSMUSG00000019326/ENSMUSG00000022853/ENSMUSG00000033308/ENSMUSG00000010025
mmu05010	Alzheimer disease	92/3135	167/6147	0.160282	0.539888	ENSMUSG00000040605/ENSMUSG00000018411/ENSMUSG00000025887/ENSMUSG00000026509/ENSMUSG00000015568/ENSMUSG00000025260/ENSMUSG00000029467/ENSMUSG00000059534/ENSMUSG00000031059/ENSMUSG00000024248/ENSMUSG00000021816/ENSMUSG00000022450/ENSMUSG00000022892/ENSMUSG00000024778/ENSMUSG00000031077/ENSMUSG00000063130/ENSMUSG00000026959/ENSMUSG00000074218/ENSMUSG00000022812/ENSMUSG00000030730/ENSMUSG00000022092/…	Bace2/Mapt/Casp12/Capn2/Lpl/Hsd17b10/Atp2a2/Uqcr10/Ndufb11/Cox7a2l/Ppp3cb/Ndufa6/App/Fas/Fadd/Calml3/Grin1/Cox7a1/Gsk3b/Atp2a1/Ppp3cc/Cdk5r1/Bad/Casp3/Ndufs4/Cacna1s/mt-Atp8/Uqcrb/Uqcrh/Itpr2/Ndufb5/Atp2a3/Cox6c/Atp5o/Grin2b/Cox7a2/Ndufa11/Apoe/Ndufb7/Itpr3/Cdk5/Ndufv3/Atp5g2/Cox7c/mt-Co1/Sdha/Cox6b1/Apaf1/Cacna1c/Plcb3/Ndufa7/Cox7b/Ndufs1/Nae1/Capn1/Cox8a/Uqcrc2/Uqcrc1/Uqcrq/Atp5g1/Cox4i1/Calm4/…	mmu:56175/mmu:17762/mmu:12364/mmu:12334/mmu:16956/mmu:15108/mmu:11938/mmu:66152/mmu:104130/mmu:20463/mmu:19056/mmu:67130/mmu:11820/mmu:14102/mmu:14082/mmu:70405/mmu:14810/mmu:12865/mmu:56637/mmu:11937/mmu:19057/mmu:12569/mmu:12015/mmu:12367/mmu:17993/mmu:12292/mmu:17706/mmu:67530/mmu:66576/mmu:16439/mmu:66046/mmu:53313/mmu:12864/mmu:28080/mmu:14812/mmu:12866/mmu:69875/mmu:11816/mmu:66916/mmu:1644…	92	64	ENSMUSG00000040605/ENSMUSG00000026509/ENSMUSG00000025260/ENSMUSG00000029467/ENSMUSG00000059534/ENSMUSG00000031059/ENSMUSG00000024248/ENSMUSG00000022450/ENSMUSG00000022892/ENSMUSG00000024778/ENSMUSG00000031077/ENSMUSG00000063130/ENSMUSG00000026959/ENSMUSG00000074218/ENSMUSG00000048895/ENSMUSG00000024959/ENSMUSG00000031628/ENSMUSG00000021764/ENSMUSG00000021520/ENSMUSG00000063882/ENSMUSG00000027673/…	28	ENSMUSG00000018411/ENSMUSG00000025887/ENSMUSG00000015568/ENSMUSG00000021816/ENSMUSG00000022812/ENSMUSG00000030730/ENSMUSG00000022092/ENSMUSG00000026407/ENSMUSG00000064356/ENSMUSG00000030287/ENSMUSG00000020788/ENSMUSG00000042644/ENSMUSG00000064351/ENSMUSG00000021577/ENSMUSG00000051331/ENSMUSG00000024960/ENSMUSG00000025968/ENSMUSG00000030884/ENSMUSG00000025651/ENSMUSG00000033765/ENSMUSG00000030341/…
mmu01212	Fatty acid metabolism	30/3135	51/6147	0.163182	0.539888	ENSMUSG00000029098/ENSMUSG00000063275/ENSMUSG00000031278/ENSMUSG00000018574/ENSMUSG00000078937/ENSMUSG00000027195/ENSMUSG00000033629/ENSMUSG00000025202/ENSMUSG00000029545/ENSMUSG00000062908/ENSMUSG00000028607/ENSMUSG00000059447/ENSMUSG00000025465/ENSMUSG00000036138/ENSMUSG00000022853/ENSMUSG00000018796/ENSMUSG00000020532/ENSMUSG00000028657/ENSMUSG00000021786/ENSMUSG00000023832/ENSMUSG00000037071/…	Acox3/Hacd1/Acsl4/Acadvl/Cpt1b/Hsd17b12/Hacd3/Scd3/Acads/Acadm/Cpt2/Hadhb/Echs1/Acaa1a/Ehhadh/Acsl1/Acaca/Ppt1/Oxsm/Acat2/Scd1/Acsl3/Hadh/Scd2/Fasn/Elovl6/Fads2/Tecr/Pecr/Acox1	mmu:80911/mmu:30963/mmu:50790/mmu:11370/mmu:12895/mmu:56348/mmu:57874/mmu:30049/mmu:11409/mmu:11364/mmu:12896/mmu:231086/mmu:93747/mmu:113868/mmu:74147/mmu:14081/mmu:107476/mmu:19063/mmu:71147/mmu:110460/mmu:20249/mmu:74205/mmu:15107/mmu:20250/mmu:14104/mmu:170439/mmu:56473/mmu:106529/mmu:111175/mmu:11430	30	15	ENSMUSG00000029098/ENSMUSG00000063275/ENSMUSG00000027195/ENSMUSG00000033629/ENSMUSG00000025202/ENSMUSG00000029545/ENSMUSG00000062908/ENSMUSG00000025465/ENSMUSG00000036138/ENSMUSG00000028657/ENSMUSG00000032883/ENSMUSG00000041220/ENSMUSG00000031708/ENSMUSG00000026189/ENSMUSG00000020777	15	ENSMUSG00000031278/ENSMUSG00000018574/ENSMUSG00000078937/ENSMUSG00000028607/ENSMUSG00000059447/ENSMUSG00000022853/ENSMUSG00000018796/ENSMUSG00000020532/ENSMUSG00000021786/ENSMUSG00000023832/ENSMUSG00000037071/ENSMUSG00000027984/ENSMUSG00000025203/ENSMUSG00000025153/ENSMUSG00000024665
mmu04923	Regulation of lipolysis in adipocytes	30/3135	51/6147	0.163182	0.539888	ENSMUSG00000030671/ENSMUSG00000032540/ENSMUSG00000022840/ENSMUSG00000005580/ENSMUSG00000036437/ENSMUSG00000039936/ENSMUSG00000038894/ENSMUSG00000055980/ENSMUSG00000005034/ENSMUSG00000057614/ENSMUSG00000003123/ENSMUSG00000022994/ENSMUSG00000021536/ENSMUSG00000030546/ENSMUSG00000045730/ENSMUSG00000005534/ENSMUSG00000025509/ENSMUSG00000032487/ENSMUSG00000052920/ENSMUSG00000019699/ENSMUSG00000001729/…	Pde3b/Abhd5/Adcy5/Adcy9/Npy1r/Pik3cd/Irs2/Irs1/Prkacb/Gnai1/Lipe/Adcy6/Adcy2/Plin1/Adrb2/Insr/Pnpla2/Ptgs2/Prkg1/Akt3/Akt1/Pik3r1/Mgll/Gnai2/Adora1/Prkaca/Aqp7/Pik3ca/Adcy8/Gnas	mmu:18576/mmu:67469/mmu:224129/mmu:11515/mmu:18166/mmu:18707/mmu:384783/mmu:16367/mmu:18749/mmu:14677/mmu:16890/mmu:11512/mmu:210044/mmu:103968/mmu:11555/mmu:16337/mmu:66853/mmu:19225/mmu:19091/mmu:23797/mmu:11651/mmu:18708/mmu:23945/mmu:14678/mmu:11539/mmu:18747/mmu:11832/mmu:18706/mmu:11514/mmu:14683	30	11	ENSMUSG00000030671/ENSMUSG00000022840/ENSMUSG00000057614/ENSMUSG00000045730/ENSMUSG00000005534/ENSMUSG00000032487/ENSMUSG00000001729/ENSMUSG00000032562/ENSMUSG00000042429/ENSMUSG00000005469/ENSMUSG00000022376	19	ENSMUSG00000032540/ENSMUSG00000005580/ENSMUSG00000036437/ENSMUSG00000039936/ENSMUSG00000038894/ENSMUSG00000055980/ENSMUSG00000005034/ENSMUSG00000003123/ENSMUSG00000022994/ENSMUSG00000021536/ENSMUSG00000030546/ENSMUSG00000025509/ENSMUSG00000052920/ENSMUSG00000019699/ENSMUSG00000041417/ENSMUSG00000033174/ENSMUSG00000028427/ENSMUSG00000027665/ENSMUSG00000027523
mmu04971	Gastric acid secretion	37/3135	64/6147	0.166016	0.543484	ENSMUSG00000016327/ENSMUSG00000052397/ENSMUSG00000057897/ENSMUSG00000053819/ENSMUSG00000033161/ENSMUSG00000044951/ENSMUSG00000027470/ENSMUSG00000024617/ENSMUSG00000046159/ENSMUSG00000032412/ENSMUSG00000022840/ENSMUSG00000005580/ENSMUSG00000063130/ENSMUSG00000021820/ENSMUSG00000028854/ENSMUSG00000030287/ENSMUSG00000005034/ENSMUSG00000057614/ENSMUSG00000027562/ENSMUSG00000022836/ENSMUSG00000022994/…	Atp1b4/Ezr/Camk2b/Camk2d/Atp1a1/Mylk4/Mylk2/Camk2a/Chrm3/Atp1b3/Adcy5/Adcy9/Calml3/Camk2g/Slc9a1/Itpr2/Prkacb/Gnai1/Car2/Mylk/Adcy6/Adcy2/Itpr3/Plcb3/Calm4/Gnaq/Slc9a4/Prkca/Atp1a3/Atp1a2/Gnai2/Kcnj15/Prkaca/Adcy8/Itpr1/Kcnj2/Gnas	mmu:67821/mmu:22350/mmu:12323/mmu:108058/mmu:11928/mmu:238564/mmu:228785/mmu:12322/mmu:12671/mmu:11933/mmu:224129/mmu:11515/mmu:70405/mmu:12325/mmu:20544/mmu:16439/mmu:18749/mmu:14677/mmu:12349/mmu:107589/mmu:11512/mmu:210044/mmu:16440/mmu:18797/mmu:80796/mmu:14682/mmu:110895/mmu:18750/mmu:232975/mmu:98660/mmu:14678/mmu:16516/mmu:18747/mmu:11514/mmu:16438/mmu:16518/mmu:14683	37	18	ENSMUSG00000016327/ENSMUSG00000052397/ENSMUSG00000053819/ENSMUSG00000033161/ENSMUSG00000046159/ENSMUSG00000032412/ENSMUSG00000022840/ENSMUSG00000063130/ENSMUSG00000028854/ENSMUSG00000057614/ENSMUSG00000024639/ENSMUSG00000026065/ENSMUSG00000040907/ENSMUSG00000032562/ENSMUSG00000005469/ENSMUSG00000022376/ENSMUSG00000030102/ENSMUSG00000041695	19	ENSMUSG00000057897/ENSMUSG00000044951/ENSMUSG00000027470/ENSMUSG00000024617/ENSMUSG00000005580/ENSMUSG00000021820/ENSMUSG00000030287/ENSMUSG00000005034/ENSMUSG00000027562/ENSMUSG00000022836/ENSMUSG00000022994/ENSMUSG00000021536/ENSMUSG00000042644/ENSMUSG00000024960/ENSMUSG00000033765/ENSMUSG00000050965/ENSMUSG00000007097/ENSMUSG00000062609/ENSMUSG00000027523
mmu00604	Glycosphingolipid biosynthesis - ganglio series	3135-10-01	15/6147	0.169652	0.549603	ENSMUSG00000031749/ENSMUSG00000025425/ENSMUSG00000025232/ENSMUSG00000079442/ENSMUSG00000056091/ENSMUSG00000039037/ENSMUSG00000027822/ENSMUSG00000013846/ENSMUSG00000026811/ENSMUSG00000052544	St3gal2/St8sia5/Hexa/St6galnac4/St3gal5/St6galnac5/Slc33a1/St3gal1/St6galnac6/St6galnac3	mmu:20444/mmu:225742/mmu:15211/mmu:20448/mmu:20454/mmu:26938/mmu:11416/mmu:20442/mmu:50935/mmu:20447	10	5	ENSMUSG00000025425/ENSMUSG00000025232/ENSMUSG00000079442/ENSMUSG00000039037/ENSMUSG00000027822	5	ENSMUSG00000031749/ENSMUSG00000056091/ENSMUSG00000013846/ENSMUSG00000026811/ENSMUSG00000052544
mmu05166	Human T-cell leukemia virus 1 infection	135/3135	250/6147	0.183022	0.556246	ENSMUSG00000023067/ENSMUSG00000022105/ENSMUSG00000020919/ENSMUSG00000016206/ENSMUSG00000010936/ENSMUSG00000041736/ENSMUSG00000032402/ENSMUSG00000049791/ENSMUSG00000050288/ENSMUSG00000032218/ENSMUSG00000038387/ENSMUSG00000025810/ENSMUSG00000026628/ENSMUSG00000025225/ENSMUSG00000073421/ENSMUSG00000052698/ENSMUSG00000028530/ENSMUSG00000052684/ENSMUSG00000015957/ENSMUSG00000025499/ENSMUSG00000049551/…	Cdkn1a/Rb1/Stat5b/H2-M3/Vac14/Tspo/Smad3/Fzd4/Fzd2/Ccnb2/Rras/Nrp1/Atf3/Nfkb2/H2-Ab1/Tln2/Jak1/Jun/Wnt11/Hras/Fzd9/H2-Aa/H2-Eb1/Bax/Chuk/Ppp3cb/H2-T22/Crem/Ep300/Adcy5/Relb/E2f2/Trp53/Wnt3/Adcy9/Calr/Fzd7/Pcna/Nfyb/Rras2/Gsk3b/Ppp3cc/Canx/Nfatc3/Tgfbr2/Slc2a1/Nras/Ccnd3/H2-DMa/Cdk4/H2-DMb1/Crtc3/Crebbp/Smad4/Pik3cd/Atm/Prkacb/Slc25a5/Xbp1/Stat5a/Dvl1/Adcy6/Wnt4/Pdgfrb/Adcy2/Xiap/Tbpl1/Wnt5b/Creb1…	mmu:12575/mmu:19645/mmu:20851/mmu:14991/mmu:234729/mmu:12257/mmu:17127/mmu:14366/mmu:57265/mmu:12442/mmu:20130/mmu:18186/mmu:11910/mmu:18034/mmu:14961/mmu:70549/mmu:16451/mmu:16476/mmu:22411/mmu:15461/mmu:14371/mmu:14960/mmu:14969/mmu:12028/mmu:12675/mmu:19056/mmu:15039/mmu:12916/mmu:328572/mmu:224129/mmu:19698/mmu:242705/mmu:22059/mmu:22415/mmu:11515/mmu:12317/mmu:14369/mmu:18538/mmu:18045/mmu:6…	135	69	ENSMUSG00000023067/ENSMUSG00000022105/ENSMUSG00000016206/ENSMUSG00000010936/ENSMUSG00000041736/ENSMUSG00000050288/ENSMUSG00000032218/ENSMUSG00000038387/ENSMUSG00000026628/ENSMUSG00000025225/ENSMUSG00000073421/ENSMUSG00000025499/ENSMUSG00000036594/ENSMUSG00000060586/ENSMUSG00000003873/ENSMUSG00000025199/ENSMUSG00000056116/ENSMUSG00000063889/ENSMUSG00000022840/ENSMUSG00000002983/ENSMUSG00000018983/…	66	ENSMUSG00000020919/ENSMUSG00000032402/ENSMUSG00000049791/ENSMUSG00000025810/ENSMUSG00000052698/ENSMUSG00000028530/ENSMUSG00000052684/ENSMUSG00000015957/ENSMUSG00000049551/ENSMUSG00000021816/ENSMUSG00000055024/ENSMUSG00000005580/ENSMUSG00000041075/ENSMUSG00000020248/ENSMUSG00000022812/ENSMUSG00000022092/ENSMUSG00000031902/ENSMUSG00000032440/ENSMUSG00000030527/ENSMUSG00000022521/ENSMUSG00000024515/…
mmu04666	Fc gamma R-mediated phagocytosis	48/3135	85/6147	0.182377	0.556246	ENSMUSG00000033721/ENSMUSG00000015950/ENSMUSG00000024381/ENSMUSG00000029465/ENSMUSG00000004508/ENSMUSG00000021314/ENSMUSG00000022377/ENSMUSG00000050211/ENSMUSG00000026755/ENSMUSG00000006304/ENSMUSG00000006699/ENSMUSG00000032737/ENSMUSG00000030774/ENSMUSG00000028126/ENSMUSG00000045038/ENSMUSG00000039936/ENSMUSG00000022272/ENSMUSG00000020143/ENSMUSG00000042632/ENSMUSG00000079426/ENSMUSG00000056201/…	Vav3/Ncf1/Bin1/Arpc3/Gab2/Amph/Asap1/Pla2g4e/Arpc5l/Arpc2/Cdc42/Inppl1/Pak1/Pip5k1a/Prkce/Pik3cd/Myo10/Dock2/Pla2g6/Arpc4/Cfl1/Raf1/Ptprc/Arpc1a/Marcksl1/Map2k1/Plpp2/Plpp3/Crk/Rps6kb2/Arpc5/Prkca/Wasf1/Rps6kb1/Akt3/Fcgr2b/Akt1/Asap2/Pik3r1/Pld2/Pld1/Rac2/Wasf2/Marcks/Vav2/Vav1/Pik3ca/Hck	mmu:57257/mmu:17969/mmu:30948/mmu:56378/mmu:14389/mmu:218038/mmu:13196/mmu:329502/mmu:74192/mmu:76709/mmu:12540/mmu:16332/mmu:18479/mmu:18720/mmu:18754/mmu:18707/mmu:17909/mmu:94176/mmu:53357/mmu:68089/mmu:12631/mmu:110157/mmu:19264/mmu:56443/mmu:17357/mmu:26395/mmu:50784/mmu:67916/mmu:12928/mmu:58988/mmu:67771/mmu:18750/mmu:83767/mmu:72508/mmu:23797/mmu:14130/mmu:11651/mmu:211914/mmu:18708/mmu:1…	48	29	ENSMUSG00000033721/ENSMUSG00000015950/ENSMUSG00000024381/ENSMUSG00000029465/ENSMUSG00000004508/ENSMUSG00000021314/ENSMUSG00000022377/ENSMUSG00000026755/ENSMUSG00000006304/ENSMUSG00000006699/ENSMUSG00000030774/ENSMUSG00000022272/ENSMUSG00000020143/ENSMUSG00000079426/ENSMUSG00000056201/ENSMUSG00000026395/ENSMUSG00000029621/ENSMUSG00000047945/ENSMUSG00000052151/ENSMUSG00000024830/ENSMUSG00000008475/…	19	ENSMUSG00000050211/ENSMUSG00000032737/ENSMUSG00000028126/ENSMUSG00000045038/ENSMUSG00000039936/ENSMUSG00000042632/ENSMUSG00000000441/ENSMUSG00000004936/ENSMUSG00000028517/ENSMUSG00000017776/ENSMUSG00000050965/ENSMUSG00000020516/ENSMUSG00000019699/ENSMUSG00000052632/ENSMUSG00000041417/ENSMUSG00000020828/ENSMUSG00000027695/ENSMUSG00000028868/ENSMUSG00000027665
mmu04914	Progesterone-mediated oocyte maturation	47/3135	83/6147	0.178392	0.556246	ENSMUSG00000029554/ENSMUSG00000030671/ENSMUSG00000046709/ENSMUSG00000053436/ENSMUSG00000032218/ENSMUSG00000020300/ENSMUSG00000027496/ENSMUSG00000003644/ENSMUSG00000039652/ENSMUSG00000022840/ENSMUSG00000020366/ENSMUSG00000005580/ENSMUSG00000023809/ENSMUSG00000021270/ENSMUSG00000023944/ENSMUSG00000039936/ENSMUSG00000020053/ENSMUSG00000005034/ENSMUSG00000057614/ENSMUSG00000022610/ENSMUSG00000025586/…	Mad1l1/Pde3b/Mapk10/Mapk14/Ccnb2/Cpeb4/Aurka/Rps6ka1/Cpeb3/Adcy5/Mapk9/Adcy9/Rps6ka2/Hsp90aa1/Hsp90ab1/Pik3cd/Igf1/Prkacb/Gnai1/Mapk12/Cpeb1/Adcy6/Adcy2/Araf/Raf1/Anapc13/Map2k1/Braf/Cdk1/Kif22/Mapk8/Ccna2/Anapc7/Ccnb1/Akt3/Akt1/Pik3r1/Igf1r/Anapc4/Gnai2/Cpeb2/Cdk2/Prkaca/Anapc11/Mad2l1/Pik3ca/Adcy8	mmu:17120/mmu:18576/mmu:26414/mmu:26416/mmu:12442/mmu:67579/mmu:20878/mmu:20111/mmu:208922/mmu:224129/mmu:26420/mmu:11515/mmu:20112/mmu:15519/mmu:15516/mmu:18707/mmu:16000/mmu:18749/mmu:14677/mmu:29857/mmu:12877/mmu:11512/mmu:210044/mmu:11836/mmu:110157/mmu:69010/mmu:26395/mmu:109880/mmu:12534/mmu:110033/mmu:26419/mmu:12428/mmu:56317/mmu:268697/mmu:23797/mmu:11651/mmu:18708/mmu:16001/mmu:52206/mm…	47	25	ENSMUSG00000029554/ENSMUSG00000030671/ENSMUSG00000046709/ENSMUSG00000032218/ENSMUSG00000027496/ENSMUSG00000003644/ENSMUSG00000022840/ENSMUSG00000021270/ENSMUSG00000023944/ENSMUSG00000057614/ENSMUSG00000035048/ENSMUSG00000019942/ENSMUSG00000030677/ENSMUSG00000027715/ENSMUSG00000029466/ENSMUSG00000041431/ENSMUSG00000001729/ENSMUSG00000029176/ENSMUSG00000032562/ENSMUSG00000039782/ENSMUSG00000025358/…	22	ENSMUSG00000053436/ENSMUSG00000020300/ENSMUSG00000039652/ENSMUSG00000020366/ENSMUSG00000005580/ENSMUSG00000023809/ENSMUSG00000039936/ENSMUSG00000020053/ENSMUSG00000005034/ENSMUSG00000022610/ENSMUSG00000025586/ENSMUSG00000022994/ENSMUSG00000021536/ENSMUSG00000001127/ENSMUSG00000000441/ENSMUSG00000004936/ENSMUSG00000002413/ENSMUSG00000021936/ENSMUSG00000019699/ENSMUSG00000041417/ENSMUSG00000005533/…
mmu04146	Peroxisome	46/3135	81/6147	0.174331	0.556246	ENSMUSG00000029098/ENSMUSG00000003623/ENSMUSG00000022404/ENSMUSG00000055782/ENSMUSG00000022040/ENSMUSG00000024066/ENSMUSG00000031278/ENSMUSG00000027359/ENSMUSG00000030545/ENSMUSG00000030759/ENSMUSG00000027187/ENSMUSG00000002763/ENSMUSG00000031378/ENSMUSG00000029864/ENSMUSG00000022679/ENSMUSG00000036775/ENSMUSG00000024228/ENSMUSG00000027222/ENSMUSG00000053898/ENSMUSG00000029499/ENSMUSG00000006818/…	Acox3/Crot/Slc25a17/Abcd2/Ephx2/Xdh/Acsl4/Slc27a2/Pex11a/Far1/Cat/Pex6/Abcd1/Gstk1/Mpv17l/Decr2/Nudt12/Pex16/Ech1/Pxmp2/Sod2/Hsd17b4/Mvk/Acaa1a/Ehhadh/Acsl1/Crat/Nos2/Nudt19/Abcd3/Sod1/Prdx1/Amacr/Mpv17l2/Idh2/Acsl3/Paox/Pex26/Acot8/Pex13/Pex5/Pecr/Pex10/Scp2/Acox1/Prdx5	mmu:80911/mmu:74114/mmu:20524/mmu:26874/mmu:13850/mmu:22436/mmu:50790/mmu:26458/mmu:18631/mmu:67420/mmu:12359/mmu:224824/mmu:11666/mmu:76263/mmu:93734/mmu:26378/mmu:67993/mmu:18633/mmu:51798/mmu:19301/mmu:20656/mmu:15488/mmu:17855/mmu:113868/mmu:74147/mmu:14081/mmu:12908/mmu:18126/mmu:110959/mmu:19299/mmu:20655/mmu:18477/mmu:17117/mmu:234384/mmu:269951/mmu:74205/mmu:212503/mmu:74043/mmu:170789/mm…	46	23	ENSMUSG00000029098/ENSMUSG00000003623/ENSMUSG00000022404/ENSMUSG00000027359/ENSMUSG00000030759/ENSMUSG00000022679/ENSMUSG00000036775/ENSMUSG00000027222/ENSMUSG00000041939/ENSMUSG00000036138/ENSMUSG00000022982/ENSMUSG00000028691/ENSMUSG00000022244/ENSMUSG00000035559/ENSMUSG00000032883/ENSMUSG00000025464/ENSMUSG00000067825/ENSMUSG00000017307/ENSMUSG00000020283/ENSMUSG00000026189/ENSMUSG00000028603/…	23	ENSMUSG00000055782/ENSMUSG00000022040/ENSMUSG00000024066/ENSMUSG00000031278/ENSMUSG00000030545/ENSMUSG00000027187/ENSMUSG00000002763/ENSMUSG00000031378/ENSMUSG00000029864/ENSMUSG00000024228/ENSMUSG00000053898/ENSMUSG00000029499/ENSMUSG00000006818/ENSMUSG00000024507/ENSMUSG00000022853/ENSMUSG00000018796/ENSMUSG00000026853/ENSMUSG00000020826/ENSMUSG00000034875/ENSMUSG00000028127/ENSMUSG00000030541/…
mmu00310	Lysine degradation	33/3135	57/6147	0.180732	0.556246	ENSMUSG00000037111/ENSMUSG00000002028/ENSMUSG00000028053/ENSMUSG00000048154/ENSMUSG00000038056/ENSMUSG00000003809/ENSMUSG00000026687/ENSMUSG00000021488/ENSMUSG00000044791/ENSMUSG00000049327/ENSMUSG00000034807/ENSMUSG00000053644/ENSMUSG00000006920/ENSMUSG00000025465/ENSMUSG00000045098/ENSMUSG00000042308/ENSMUSG00000029004/ENSMUSG00000006307/ENSMUSG00000022853/ENSMUSG00000036893/ENSMUSG00000023832/…	Setd7/Kmt2a/Ash1l/Kmt2d/Kmt2c/Gcdh/Aldh9a1/Nsd1/Setd2/Kmt5a/Colgalt1/Aldh7a1/Ezh1/Echs1/Kmt5b/Setd1a/Kmt2e/Kmt2b/Ehhadh/Ehmt1/Acat2/Setd1b/Plod3/Setdb2/Ogdh/Phykpl/Hadh/Prdm9/Tmlhe/Setmar/Aldh3a2/Aldh2/Prdm2	mmu:73251/mmu:214162/mmu:192195/mmu:381022/mmu:231051/mmu:270076/mmu:56752/mmu:18193/mmu:235626/mmu:67956/mmu:234407/mmu:110695/mmu:14055/mmu:93747/mmu:225888/mmu:233904/mmu:69188/mmu:75410/mmu:74147/mmu:77683/mmu:110460/mmu:208043/mmu:26433/mmu:239122/mmu:18293/mmu:72947/mmu:15107/mmu:213389/mmu:192289/mmu:74729/mmu:11671/mmu:11669/mmu:110593	33	4	ENSMUSG00000053644/ENSMUSG00000025465/ENSMUSG00000004846/ENSMUSG00000029455	29	ENSMUSG00000037111/ENSMUSG00000002028/ENSMUSG00000028053/ENSMUSG00000048154/ENSMUSG00000038056/ENSMUSG00000003809/ENSMUSG00000026687/ENSMUSG00000021488/ENSMUSG00000044791/ENSMUSG00000049327/ENSMUSG00000034807/ENSMUSG00000006920/ENSMUSG00000045098/ENSMUSG00000042308/ENSMUSG00000029004/ENSMUSG00000006307/ENSMUSG00000022853/ENSMUSG00000036893/ENSMUSG00000023832/ENSMUSG00000038384/ENSMUSG00000071350/…
mmu00330	Arginine and proline metabolism	27/3135	46/6147	0.184223	0.556246	ENSMUSG00000030934/ENSMUSG00000027333/ENSMUSG00000071708/ENSMUSG00000003526/ENSMUSG00000025037/ENSMUSG00000063953/ENSMUSG00000075289/ENSMUSG00000075232/ENSMUSG00000025283/ENSMUSG00000027199/ENSMUSG00000026687/ENSMUSG00000019916/ENSMUSG00000028789/ENSMUSG00000040147/ENSMUSG00000030399/ENSMUSG00000053644/ENSMUSG00000024644/ENSMUSG00000001270/ENSMUSG00000021622/ENSMUSG00000020826/ENSMUSG00000020150/…	Oat/Smox/Sms/Prodh/Maoa/Amd2/Carns1/Amd1/Sat1/Gatm/Aldh9a1/P4ha1/Azin2/Maob/Ckm/Aldh7a1/Cndp2/Ckb/Ckmt2/Nos2/Gamt/P4ha2/Nos1/Srm/Aldh3a2/Aldh2/Aldh18a1	mmu:18242/mmu:228608/mmu:20603/mmu:19125/mmu:17161/mmu:100041585/mmu:107239/mmu:11702/mmu:20229/mmu:67092/mmu:56752/mmu:18451/mmu:242669/mmu:109731/mmu:12715/mmu:110695/mmu:66054/mmu:12709/mmu:76722/mmu:18126/mmu:14431/mmu:18452/mmu:18125/mmu:20810/mmu:11671/mmu:11669/mmu:56454	27	11	ENSMUSG00000071708/ENSMUSG00000025283/ENSMUSG00000027199/ENSMUSG00000040147/ENSMUSG00000053644/ENSMUSG00000024644/ENSMUSG00000001270/ENSMUSG00000020150/ENSMUSG00000006442/ENSMUSG00000029455/ENSMUSG00000025007	16	ENSMUSG00000030934/ENSMUSG00000027333/ENSMUSG00000003526/ENSMUSG00000025037/ENSMUSG00000063953/ENSMUSG00000075289/ENSMUSG00000075232/ENSMUSG00000026687/ENSMUSG00000019916/ENSMUSG00000028789/ENSMUSG00000030399/ENSMUSG00000021622/ENSMUSG00000020826/ENSMUSG00000018906/ENSMUSG00000029361/ENSMUSG00000010025
mmu04966	Collecting duct acid secretion	15/3135	24/6147	0.177815	0.556246	ENSMUSG00000001750/ENSMUSG00000019210/ENSMUSG00000015575/ENSMUSG00000004285/ENSMUSG00000021114/ENSMUSG00000024121/ENSMUSG00000027562/ENSMUSG00000022295/ENSMUSG00000024403/ENSMUSG00000039105/ENSMUSG00000013160/ENSMUSG00000039347/ENSMUSG00000028238/ENSMUSG00000053375/ENSMUSG00000052459	Tcirg1/Atp6v1e1/Atp6v0e/Atp6v1f/Atp6v1d/Atp6v0c/Car2/Atp6v1c1/Atp6v1g2/Atp6v1g1/Atp6v0d1/Atp6v0e2/Atp6v0d2/Atp6v1e2/Atp6v1a	mmu:27060/mmu:11973/mmu:11974/mmu:66144/mmu:73834/mmu:11984/mmu:12349/mmu:66335/mmu:66237/mmu:66290/mmu:11972/mmu:76252/mmu:242341/mmu:74915/mmu:11964	15	14	ENSMUSG00000001750/ENSMUSG00000019210/ENSMUSG00000015575/ENSMUSG00000004285/ENSMUSG00000021114/ENSMUSG00000024121/ENSMUSG00000022295/ENSMUSG00000024403/ENSMUSG00000039105/ENSMUSG00000013160/ENSMUSG00000039347/ENSMUSG00000028238/ENSMUSG00000053375/ENSMUSG00000052459	1	ENSMUSG00000027562
mmu04114	Oocyte meiosis	58/3135	104/6147	0.188903	0.564894	ENSMUSG00000057897/ENSMUSG00000053819/ENSMUSG00000032218/ENSMUSG00000020300/ENSMUSG00000017843/ENSMUSG00000018965/ENSMUSG00000024617/ENSMUSG00000026626/ENSMUSG00000027496/ENSMUSG00000003644/ENSMUSG00000021816/ENSMUSG00000039652/ENSMUSG00000022840/ENSMUSG00000004455/ENSMUSG00000005580/ENSMUSG00000063130/ENSMUSG00000021820/ENSMUSG00000002324/ENSMUSG00000023809/ENSMUSG00000022092/ENSMUSG00000014956/…	Camk2b/Camk2d/Ccnb2/Cpeb4/Ppp2r5c/Ywhah/Camk2a/Ppp2r5a/Aurka/Rps6ka1/Ppp3cb/Cpeb3/Adcy5/Ppp1cc/Adcy9/Calml3/Camk2g/Rec8/Rps6ka2/Ppp3cc/Ppp1cb/Ccne2/Itpr2/Igf1/Prkacb/Slk/Ppp1ca/Mapk12/Smc1a/Cpeb1/Adcy6/Adcy2/Itpr3/Anapc13/Map2k1/Cdk1/Ywhaz/Calm4/Anapc7/Ccnb1/Ppp2ca/Igf1r/Fbxw11/Anapc4/Ar/Rbx1/Ppp2cb/Ccne1/Ywhae/Cpeb2/Cdk2/Prkaca/Anapc11/Ppp2r1a/Mad2l1/Cul1/Adcy8/Itpr1	mmu:12323/mmu:108058/mmu:12442/mmu:67579/mmu:26931/mmu:22629/mmu:12322/mmu:226849/mmu:20878/mmu:20111/mmu:19056/mmu:208922/mmu:224129/mmu:19047/mmu:11515/mmu:70405/mmu:12325/mmu:56739/mmu:20112/mmu:19057/mmu:19046/mmu:12448/mmu:16439/mmu:16000/mmu:18749/mmu:20874/mmu:19045/mmu:29857/mmu:24061/mmu:12877/mmu:11512/mmu:210044/mmu:16440/mmu:69010/mmu:26395/mmu:12534/mmu:22631/mmu:80796/mmu:56317/mmu:…	58	32	ENSMUSG00000053819/ENSMUSG00000032218/ENSMUSG00000017843/ENSMUSG00000018965/ENSMUSG00000026626/ENSMUSG00000027496/ENSMUSG00000003644/ENSMUSG00000022840/ENSMUSG00000063130/ENSMUSG00000002324/ENSMUSG00000040385/ENSMUSG00000041133/ENSMUSG00000035048/ENSMUSG00000019942/ENSMUSG00000022285/ENSMUSG00000029466/ENSMUSG00000041431/ENSMUSG00000020349/ENSMUSG00000029176/ENSMUSG00000046532/ENSMUSG00000022400/…	26	ENSMUSG00000057897/ENSMUSG00000020300/ENSMUSG00000024617/ENSMUSG00000021816/ENSMUSG00000039652/ENSMUSG00000004455/ENSMUSG00000005580/ENSMUSG00000021820/ENSMUSG00000023809/ENSMUSG00000022092/ENSMUSG00000014956/ENSMUSG00000028212/ENSMUSG00000030287/ENSMUSG00000020053/ENSMUSG00000005034/ENSMUSG00000025060/ENSMUSG00000022610/ENSMUSG00000025586/ENSMUSG00000022994/ENSMUSG00000021536/ENSMUSG00000042644/…
mmu00520	Amino sugar and nucleotide sugar metabolism	28/3135	48/6147	0.190867	0.565329	ENSMUSG00000026670/ENSMUSG00000028334/ENSMUSG00000025232/ENSMUSG00000022474/ENSMUSG00000000628/ENSMUSG00000034744/ENSMUSG00000018042/ENSMUSG00000025791/ENSMUSG00000029992/ENSMUSG00000057363/ENSMUSG00000037012/ENSMUSG00000041798/ENSMUSG00000030282/ENSMUSG00000048065/ENSMUSG00000022570/ENSMUSG00000022711/ENSMUSG00000042684/ENSMUSG00000033703/ENSMUSG00000001891/ENSMUSG00000036073/ENSMUSG00000020766/…	Uap1/Nans/Hexa/Pmm1/Hk2/Nagk/Cyb5r3/Pgm2/Gfpt1/Uxs1/Hk1/Gck/Cmas/Cyb5r2/Tsta3/Pmm2/Npl/Fuk/Ugp2/Galt/Galk1/Mpi/Cyb5r1/Gne/Uap1l1/Gmppa/Gfpt2/Gale	mmu:107652/mmu:94181/mmu:15211/mmu:29858/mmu:15277/mmu:56174/mmu:109754/mmu:72157/mmu:14583/mmu:67883/mmu:15275/mmu:103988/mmu:12764/mmu:320635/mmu:22122/mmu:54128/mmu:74091/mmu:234730/mmu:216558/mmu:14430/mmu:14635/mmu:110119/mmu:72017/mmu:50798/mmu:227620/mmu:69080/mmu:14584/mmu:74246	28	19	ENSMUSG00000026670/ENSMUSG00000028334/ENSMUSG00000025232/ENSMUSG00000022474/ENSMUSG00000034744/ENSMUSG00000018042/ENSMUSG00000057363/ENSMUSG00000037012/ENSMUSG00000030282/ENSMUSG00000048065/ENSMUSG00000022570/ENSMUSG00000022711/ENSMUSG00000001891/ENSMUSG00000036073/ENSMUSG00000020766/ENSMUSG00000026456/ENSMUSG00000026956/ENSMUSG00000033021/ENSMUSG00000028671	9	ENSMUSG00000000628/ENSMUSG00000025791/ENSMUSG00000029992/ENSMUSG00000041798/ENSMUSG00000042684/ENSMUSG00000033703/ENSMUSG00000032306/ENSMUSG00000028479/ENSMUSG00000020363
mmu04934	Cushing syndrome	79/3135	144/6147	0.196785	0.5656	ENSMUSG00000023067/ENSMUSG00000022105/ENSMUSG00000057897/ENSMUSG00000003476/ENSMUSG00000049791/ENSMUSG00000053819/ENSMUSG00000050288/ENSMUSG00000015957/ENSMUSG00000024617/ENSMUSG00000003555/ENSMUSG00000049551/ENSMUSG00000002028/ENSMUSG00000032193/ENSMUSG00000022840/ENSMUSG00000003031/ENSMUSG00000018983/ENSMUSG00000000125/ENSMUSG00000005580/ENSMUSG00000041075/ENSMUSG00000021820/ENSMUSG00000022812/…	Cdkn1a/Rb1/Camk2b/Crhr2/Fzd4/Camk2d/Fzd2/Wnt11/Camk2a/Cyp17a1/Fzd9/Kmt2a/Ldlr/Adcy5/Cdkn1b/E2f2/Wnt3/Adcy9/Fzd7/Camk2g/Gsk3b/Cacna1s/Ccne2/Axin2/Kmt2d/Cdk4/Itpr2/Prkacb/Scarb1/Gnai1/Creb3l2/Pde8b/Agtr1a/Dvl1/Arnt/Pde8a/Adcy6/Rap1b/Wnt4/Adcy2/Itpr3/Wnt5b/Creb1/Apc/Cacna1c/Map2k1/Braf/Plcb3/Cdk6/Cacna1h/Wnt2b/Nceh1/Creb3/Gnaq/Fzd1/Cdkn2b/Ccnd1/Usp8/Orai1/Armc5/Apc2/Cdkn2c/Ccne1/Sp1/Gnai2/E2f1/Wnt5a…	mmu:12575/mmu:19645/mmu:12323/mmu:12922/mmu:14366/mmu:108058/mmu:57265/mmu:22411/mmu:12322/mmu:13074/mmu:14371/mmu:214162/mmu:16835/mmu:224129/mmu:12576/mmu:242705/mmu:22415/mmu:11515/mmu:14369/mmu:12325/mmu:56637/mmu:12292/mmu:12448/mmu:12006/mmu:381022/mmu:12567/mmu:16439/mmu:18749/mmu:20778/mmu:14677/mmu:208647/mmu:218461/mmu:11607/mmu:13542/mmu:11863/mmu:18584/mmu:11512/mmu:215449/mmu:22417/m…	79	31	ENSMUSG00000023067/ENSMUSG00000022105/ENSMUSG00000003476/ENSMUSG00000053819/ENSMUSG00000050288/ENSMUSG00000003555/ENSMUSG00000022840/ENSMUSG00000018983/ENSMUSG00000000125/ENSMUSG00000006728/ENSMUSG00000057614/ENSMUSG00000021684/ENSMUSG00000052681/ENSMUSG00000005871/ENSMUSG00000040274/ENSMUSG00000028466/ENSMUSG00000024639/ENSMUSG00000044674/ENSMUSG00000070348/ENSMUSG00000049686/ENSMUSG00000042178/…	48	ENSMUSG00000057897/ENSMUSG00000049791/ENSMUSG00000015957/ENSMUSG00000024617/ENSMUSG00000049551/ENSMUSG00000002028/ENSMUSG00000032193/ENSMUSG00000003031/ENSMUSG00000005580/ENSMUSG00000041075/ENSMUSG00000021820/ENSMUSG00000022812/ENSMUSG00000026407/ENSMUSG00000028212/ENSMUSG00000000142/ENSMUSG00000048154/ENSMUSG00000030287/ENSMUSG00000005034/ENSMUSG00000037936/ENSMUSG00000038648/ENSMUSG00000049115/…
mmu05161	Hepatitis B	69/3135	125/6147	0.195381	0.5656	ENSMUSG00000023067/ENSMUSG00000022105/ENSMUSG00000020919/ENSMUSG00000046709/ENSMUSG00000025887/ENSMUSG00000028530/ENSMUSG00000052684/ENSMUSG00000025499/ENSMUSG00000003873/ENSMUSG00000047123/ENSMUSG00000025199/ENSMUSG00000024778/ENSMUSG00000055024/ENSMUSG00000003031/ENSMUSG00000018983/ENSMUSG00000059552/ENSMUSG00000020366/ENSMUSG00000027342/ENSMUSG00000031077/ENSMUSG00000024959/ENSMUSG00000031628/…	Cdkn1a/Rb1/Stat5b/Mapk10/Casp12/Jak1/Jun/Hras/Bax/Ticam1/Chuk/Fas/Ep300/Cdkn1b/E2f2/Trp53/Mapk9/Pcna/Fadd/Bad/Casp3/Nfatc3/Nras/Pten/Ccne2/Cdk4/Crebbp/Smad4/Hspg2/Pik3cd/Ddb1/Stat5a/Creb3l2/Myd88/Raf1/Birc5/Creb1/Mavs/Apaf1/Map2k1/Ifih1/Cdk6/Tgfb3/Ywhaz/Map2k4/Lamtor5/Irf3/Atp6ap1/Creb3/Mapk8/Tirap/Ccna2/Prkca/Ccnd1/Ddx3x/Akt3/Akt1/Pik3r1/Myc/Elk1/Ccne1/Stat2/E2f1/Tgfbr1/Cdk2/Tgfb1/Tgfb2/Pik3ca/E…	mmu:12575/mmu:19645/mmu:20851/mmu:26414/mmu:12364/mmu:16451/mmu:16476/mmu:15461/mmu:12028/mmu:106759/mmu:12675/mmu:14102/mmu:328572/mmu:12576/mmu:242705/mmu:22059/mmu:26420/mmu:18538/mmu:14082/mmu:12015/mmu:12367/mmu:18021/mmu:18176/mmu:19211/mmu:12448/mmu:12567/mmu:12914/mmu:17128/mmu:15530/mmu:18707/mmu:13194/mmu:20850/mmu:208647/mmu:17874/mmu:110157/mmu:11799/mmu:12912/mmu:228607/mmu:11783/mmu…	69	37	ENSMUSG00000023067/ENSMUSG00000022105/ENSMUSG00000046709/ENSMUSG00000025499/ENSMUSG00000003873/ENSMUSG00000047123/ENSMUSG00000025199/ENSMUSG00000024778/ENSMUSG00000018983/ENSMUSG00000059552/ENSMUSG00000027342/ENSMUSG00000031077/ENSMUSG00000024959/ENSMUSG00000031628/ENSMUSG00000027852/ENSMUSG00000013663/ENSMUSG00000006728/ENSMUSG00000024740/ENSMUSG00000032508/ENSMUSG00000017716/ENSMUSG00000037523/…	32	ENSMUSG00000020919/ENSMUSG00000025887/ENSMUSG00000028530/ENSMUSG00000052684/ENSMUSG00000055024/ENSMUSG00000003031/ENSMUSG00000020366/ENSMUSG00000031902/ENSMUSG00000028212/ENSMUSG00000022521/ENSMUSG00000024515/ENSMUSG00000028763/ENSMUSG00000039936/ENSMUSG00000004043/ENSMUSG00000038648/ENSMUSG00000000441/ENSMUSG00000025958/ENSMUSG00000004936/ENSMUSG00000021253/ENSMUSG00000033352/ENSMUSG00000021936/…
mmu04916	Melanogenesis	52/3135	93/6147	0.197605	0.5656	ENSMUSG00000057897/ENSMUSG00000049791/ENSMUSG00000053819/ENSMUSG00000050288/ENSMUSG00000015957/ENSMUSG00000025499/ENSMUSG00000024617/ENSMUSG00000049551/ENSMUSG00000055024/ENSMUSG00000022840/ENSMUSG00000000125/ENSMUSG00000005580/ENSMUSG00000041075/ENSMUSG00000063130/ENSMUSG00000021820/ENSMUSG00000022812/ENSMUSG00000019966/ENSMUSG00000027852/ENSMUSG00000022521/ENSMUSG00000005034/ENSMUSG00000057614/…	Camk2b/Fzd4/Camk2d/Fzd2/Wnt11/Hras/Camk2a/Fzd9/Ep300/Adcy5/Wnt3/Adcy9/Fzd7/Calml3/Camk2g/Gsk3b/Kitl/Nras/Crebbp/Prkacb/Gnai1/Creb3l2/Dvl1/Gnao1/Mitf/Adcy6/Wnt4/Adcy2/Wnt5b/Raf1/Creb1/Gm14226/Map2k1/Plcb3/Wnt2b/Ednrb/Calm4/Creb3/Gnaq/Fzd1/Prkca/Gnai2/Wnt5a/Kit/Prkaca/Edn1/Adcy8/Tcf7l1/Lef1/Gnas/Fzd8/Tcf7	mmu:12323/mmu:14366/mmu:108058/mmu:57265/mmu:22411/mmu:15461/mmu:12322/mmu:14371/mmu:328572/mmu:224129/mmu:22415/mmu:11515/mmu:14369/mmu:70405/mmu:12325/mmu:56637/mmu:17311/mmu:18176/mmu:12914/mmu:18749/mmu:14677/mmu:208647/mmu:13542/mmu:14681/mmu:17342/mmu:11512/mmu:22417/mmu:210044/mmu:22419/mmu:110157/mmu:12912/mmu:50518/mmu:26395/mmu:18797/mmu:22414/mmu:13618/mmu:80796/mmu:12913/mmu:14682/mmu…	52	19	ENSMUSG00000053819/ENSMUSG00000050288/ENSMUSG00000025499/ENSMUSG00000022840/ENSMUSG00000000125/ENSMUSG00000063130/ENSMUSG00000027852/ENSMUSG00000057614/ENSMUSG00000035158/ENSMUSG00000084897/ENSMUSG00000028466/ENSMUSG00000024639/ENSMUSG00000044674/ENSMUSG00000032562/ENSMUSG00000021994/ENSMUSG00000005469/ENSMUSG00000022376/ENSMUSG00000027985/ENSMUSG00000036904	33	ENSMUSG00000057897/ENSMUSG00000049791/ENSMUSG00000015957/ENSMUSG00000024617/ENSMUSG00000049551/ENSMUSG00000055024/ENSMUSG00000005580/ENSMUSG00000041075/ENSMUSG00000021820/ENSMUSG00000022812/ENSMUSG00000019966/ENSMUSG00000022521/ENSMUSG00000005034/ENSMUSG00000038648/ENSMUSG00000029071/ENSMUSG00000031748/ENSMUSG00000022994/ENSMUSG00000036856/ENSMUSG00000021536/ENSMUSG00000030170/ENSMUSG00000000441/…
mmu04924	Renin secretion	37/3135	65/6147	0.20187	0.5656	ENSMUSG00000030671/ENSMUSG00000004655/ENSMUSG00000021816/ENSMUSG00000022840/ENSMUSG00000063130/ENSMUSG00000022092/ENSMUSG00000026407/ENSMUSG00000031980/ENSMUSG00000033910/ENSMUSG00000068547/ENSMUSG00000030287/ENSMUSG00000028255/ENSMUSG00000005034/ENSMUSG00000057614/ENSMUSG00000049115/ENSMUSG00000063142/ENSMUSG00000004347/ENSMUSG00000022994/ENSMUSG00000042644/ENSMUSG00000020681/ENSMUSG00000025958/…	Pde3b/Aqp1/Ppp3cb/Adcy5/Calml3/Ppp3cc/Cacna1s/Agt/Gucy1a1/Clca4a/Itpr2/Clca1/Prkacb/Gnai1/Agtr1a/Kcnma1/Pde1c/Adcy6/Itpr3/Ace/Creb1/Adrb2/Cacna1c/Gucy1b1/Plcb3/Calm4/Gnaq/Orai1/Pde3a/Ednra/Gnai2/Ptger4/Adora1/Prkaca/Itpr1/Kcnj2/Gnas	mmu:18576/mmu:11826/mmu:19056/mmu:224129/mmu:70405/mmu:19057/mmu:12292/mmu:11606/mmu:60596/mmu:99663/mmu:16439/mmu:23844/mmu:18749/mmu:14677/mmu:11607/mmu:16531/mmu:18575/mmu:11512/mmu:16440/mmu:11421/mmu:12912/mmu:11555/mmu:12288/mmu:54195/mmu:18797/mmu:80796/mmu:14682/mmu:109305/mmu:54611/mmu:13617/mmu:14678/mmu:19219/mmu:11539/mmu:18747/mmu:16438/mmu:16518/mmu:14683	37	16	ENSMUSG00000030671/ENSMUSG00000022840/ENSMUSG00000063130/ENSMUSG00000068547/ENSMUSG00000028255/ENSMUSG00000057614/ENSMUSG00000063142/ENSMUSG00000004347/ENSMUSG00000045730/ENSMUSG00000024639/ENSMUSG00000049686/ENSMUSG00000032562/ENSMUSG00000042429/ENSMUSG00000005469/ENSMUSG00000030102/ENSMUSG00000041695	21	ENSMUSG00000004655/ENSMUSG00000021816/ENSMUSG00000022092/ENSMUSG00000026407/ENSMUSG00000031980/ENSMUSG00000033910/ENSMUSG00000030287/ENSMUSG00000005034/ENSMUSG00000049115/ENSMUSG00000022994/ENSMUSG00000042644/ENSMUSG00000020681/ENSMUSG00000025958/ENSMUSG00000051331/ENSMUSG00000028005/ENSMUSG00000024960/ENSMUSG00000033765/ENSMUSG00000041741/ENSMUSG00000031616/ENSMUSG00000039942/ENSMUSG00000027523
mmu00052	Galactose metabolism	17/3135	28/6147	0.200488	0.5656	ENSMUSG00000001642/ENSMUSG00000000628/ENSMUSG00000062646/ENSMUSG00000025791/ENSMUSG00000037012/ENSMUSG00000041798/ENSMUSG00000021196/ENSMUSG00000025579/ENSMUSG00000028413/ENSMUSG00000029762/ENSMUSG00000061758/ENSMUSG00000001891/ENSMUSG00000036073/ENSMUSG00000020766/ENSMUSG00000020277/ENSMUSG00000068587/ENSMUSG00000028671	Akr1b3/Hk2/Ganc/Pgm2/Hk1/Gck/Pfkp/Gaa/B4galt1/Akr1b8/Akr1b10/Ugp2/Galt/Galk1/Pfkl/Mgam/Gale	mmu:11677/mmu:15277/mmu:76051/mmu:72157/mmu:15275/mmu:103988/mmu:56421/mmu:14387/mmu:14595/mmu:14187/mmu:67861/mmu:216558/mmu:14430/mmu:14635/mmu:18641/mmu:232714/mmu:74246	17	9	ENSMUSG00000001642/ENSMUSG00000037012/ENSMUSG00000021196/ENSMUSG00000029762/ENSMUSG00000001891/ENSMUSG00000036073/ENSMUSG00000020766/ENSMUSG00000068587/ENSMUSG00000028671	8	ENSMUSG00000000628/ENSMUSG00000062646/ENSMUSG00000025791/ENSMUSG00000041798/ENSMUSG00000025579/ENSMUSG00000028413/ENSMUSG00000061758/ENSMUSG00000020277
mmu03020	RNA polymerase	17/3135	28/6147	0.200488	0.5656	ENSMUSG00000021018/ENSMUSG00000029642/ENSMUSG00000049553/ENSMUSG00000022476/ENSMUSG00000005198/ENSMUSG00000071662/ENSMUSG00000067148/ENSMUSG00000024258/ENSMUSG00000029250/ENSMUSG00000004667/ENSMUSG00000000776/ENSMUSG00000039771/ENSMUSG00000028099/ENSMUSG00000033020/ENSMUSG00000030880/ENSMUSG00000020561/ENSMUSG00000038489	Polr2h/Polr1d/Polr1a/Polr3h/Polr2a/Polr2g/Polr1c/Polr2d/Polr2b/Polr2e/Polr3d/Polr2j/Polr3c/Polr2f/Polr3e/Twistnb/Polr2l	mmu:245841/mmu:20018/mmu:20019/mmu:78929/mmu:20020/mmu:67710/mmu:20016/mmu:69241/mmu:231329/mmu:66420/mmu:67065/mmu:20022/mmu:74414/mmu:69833/mmu:26939/mmu:28071/mmu:66491	17	12	ENSMUSG00000021018/ENSMUSG00000029642/ENSMUSG00000022476/ENSMUSG00000071662/ENSMUSG00000067148/ENSMUSG00000024258/ENSMUSG00000004667/ENSMUSG00000039771/ENSMUSG00000028099/ENSMUSG00000033020/ENSMUSG00000030880/ENSMUSG00000038489	5	ENSMUSG00000049553/ENSMUSG00000005198/ENSMUSG00000029250/ENSMUSG00000000776/ENSMUSG00000020561
mmu04928	Parathyroid hormone synthesis, secretion and action	54/3135	97/6147	0.20482	0.56874	ENSMUSG00000051980/ENSMUSG00000023067/ENSMUSG00000029436/ENSMUSG00000032177/ENSMUSG00000074622/ENSMUSG00000059077/ENSMUSG00000041977/ENSMUSG00000022840/ENSMUSG00000005580/ENSMUSG00000031565/ENSMUSG00000028525/ENSMUSG00000021699/ENSMUSG00000066406/ENSMUSG00000015846/ENSMUSG00000030287/ENSMUSG00000020611/ENSMUSG00000005034/ENSMUSG00000057614/ENSMUSG00000000149/ENSMUSG00000030201/ENSMUSG00000038648/…	Casr/Cdkn1a/Mmp17/Pde4a/Mafb/Pth/Arhgef11/Adcy5/Adcy9/Fgfr1/Pde4b/Pde4d/Akap13/Rxra/Itpr2/Gna13/Prkacb/Gnai1/Gna12/Lrp6/Creb3l2/Adcy6/Mmp15/Adcy2/Itpr3/Araf/Raf1/Pthlh/Creb1/Mmp14/Map2k1/Braf/Plcb3/Rxrg/Creb3/Lrp5/Gnaq/Prkca/Hbegf/Pde4c/Pld2/Rhoa/Rxrb/Pld1/Sp1/Gnai2/Prkaca/Naca/Adcy8/Mef2d/Itpr1/Slc34a1/Gnas/Arhgef1	mmu:12374/mmu:12575/mmu:23948/mmu:18577/mmu:16658/mmu:19226/mmu:213498/mmu:224129/mmu:11515/mmu:14182/mmu:18578/mmu:238871/mmu:75547/mmu:20181/mmu:16439/mmu:14674/mmu:18749/mmu:14677/mmu:14673/mmu:16974/mmu:208647/mmu:11512/mmu:17388/mmu:210044/mmu:16440/mmu:11836/mmu:110157/mmu:19227/mmu:12912/mmu:17387/mmu:26395/mmu:109880/mmu:18797/mmu:20183/mmu:12913/mmu:16973/mmu:14682/mmu:18750/mmu:15200/mm…	54	21	ENSMUSG00000051980/ENSMUSG00000023067/ENSMUSG00000029436/ENSMUSG00000059077/ENSMUSG00000022840/ENSMUSG00000020611/ENSMUSG00000057614/ENSMUSG00000000149/ENSMUSG00000048776/ENSMUSG00000000957/ENSMUSG00000015843/ENSMUSG00000028466/ENSMUSG00000024639/ENSMUSG00000007815/ENSMUSG00000032562/ENSMUSG00000005469/ENSMUSG00000061315/ENSMUSG00000022376/ENSMUSG00000030102/ENSMUSG00000021490/ENSMUSG00000040940	33	ENSMUSG00000032177/ENSMUSG00000074622/ENSMUSG00000041977/ENSMUSG00000005580/ENSMUSG00000031565/ENSMUSG00000028525/ENSMUSG00000021699/ENSMUSG00000066406/ENSMUSG00000015846/ENSMUSG00000030287/ENSMUSG00000005034/ENSMUSG00000030201/ENSMUSG00000038648/ENSMUSG00000022994/ENSMUSG00000031790/ENSMUSG00000021536/ENSMUSG00000042644/ENSMUSG00000001127/ENSMUSG00000000441/ENSMUSG00000025958/ENSMUSG00000004936/…
mmu04710	Circadian rhythm	18/3135	30/6147	0.210677	0.579827	ENSMUSG00000038205/ENSMUSG00000029238/ENSMUSG00000030103/ENSMUSG00000055866/ENSMUSG00000028518/ENSMUSG00000068742/ENSMUSG00000022433/ENSMUSG00000022124/ENSMUSG00000028957/ENSMUSG00000032238/ENSMUSG00000026077/ENSMUSG00000025958/ENSMUSG00000067713/ENSMUSG00000020893/ENSMUSG00000020271/ENSMUSG00000022400/ENSMUSG00000028944/ENSMUSG00000029686	Prkab2/Clock/Bhlhe40/Per2/Prkaa2/Cry2/Csnk1e/Fbxl3/Per3/Rora/Npas2/Creb1/Prkag1/Per1/Fbxw11/Rbx1/Prkag2/Cul1	mmu:108097/mmu:12753/mmu:20893/mmu:18627/mmu:108079/mmu:12953/mmu:27373/mmu:50789/mmu:18628/mmu:19883/mmu:18143/mmu:12912/mmu:19082/mmu:18626/mmu:103583/mmu:56438/mmu:108099/mmu:26965	18	6	ENSMUSG00000029238/ENSMUSG00000068742/ENSMUSG00000026077/ENSMUSG00000067713/ENSMUSG00000022400/ENSMUSG00000028944	12	ENSMUSG00000038205/ENSMUSG00000030103/ENSMUSG00000055866/ENSMUSG00000028518/ENSMUSG00000022433/ENSMUSG00000022124/ENSMUSG00000028957/ENSMUSG00000032238/ENSMUSG00000025958/ENSMUSG00000020893/ENSMUSG00000020271/ENSMUSG00000029686
mmu04930	Type II diabetes mellitus	25/3135	43/6147	0.216029	0.589342	ENSMUSG00000034656/ENSMUSG00000046709/ENSMUSG00000020027/ENSMUSG00000000628/ENSMUSG00000029053/ENSMUSG00000020366/ENSMUSG00000018566/ENSMUSG00000037012/ENSMUSG00000045038/ENSMUSG00000039936/ENSMUSG00000038894/ENSMUSG00000041798/ENSMUSG00000055980/ENSMUSG00000004110/ENSMUSG00000051331/ENSMUSG00000028991/ENSMUSG00000005534/ENSMUSG00000096146/ENSMUSG00000021936/ENSMUSG00000047591/ENSMUSG00000041417/…	Cacna1a/Mapk10/Socs2/Hk2/Prkcz/Mapk9/Slc2a4/Hk1/Prkce/Pik3cd/Irs2/Gck/Irs1/Cacna1e/Cacna1c/Mtor/Insr/Kcnj11/Mapk8/Mafa/Pik3r1/Slc2a2/Adipoq/Pik3ca/Abcc8	mmu:12286/mmu:26414/mmu:216233/mmu:15277/mmu:18762/mmu:26420/mmu:20528/mmu:15275/mmu:18754/mmu:18707/mmu:384783/mmu:103988/mmu:16367/mmu:12290/mmu:12288/mmu:56717/mmu:16337/mmu:16514/mmu:26419/mmu:378435/mmu:18708/mmu:20526/mmu:11450/mmu:18706/mmu:20927	25	8	ENSMUSG00000034656/ENSMUSG00000046709/ENSMUSG00000029053/ENSMUSG00000037012/ENSMUSG00000004110/ENSMUSG00000005534/ENSMUSG00000047591/ENSMUSG00000027690	17	ENSMUSG00000020027/ENSMUSG00000000628/ENSMUSG00000020366/ENSMUSG00000018566/ENSMUSG00000045038/ENSMUSG00000039936/ENSMUSG00000038894/ENSMUSG00000041798/ENSMUSG00000055980/ENSMUSG00000051331/ENSMUSG00000028991/ENSMUSG00000096146/ENSMUSG00000021936/ENSMUSG00000041417/ENSMUSG00000022878/ENSMUSG00000027665/ENSMUSG00000040136
mmu04922	Glucagon signaling pathway	51/3135	92/6147	0.226148	0.611584	ENSMUSG00000030671/ENSMUSG00000038205/ENSMUSG00000057897/ENSMUSG00000053819/ENSMUSG00000032648/ENSMUSG00000024617/ENSMUSG00000021816/ENSMUSG00000042010/ENSMUSG00000055024/ENSMUSG00000063130/ENSMUSG00000021820/ENSMUSG00000028518/ENSMUSG00000022092/ENSMUSG00000024042/ENSMUSG00000028645/ENSMUSG00000025271/ENSMUSG00000034055/ENSMUSG00000022521/ENSMUSG00000030287/ENSMUSG00000041798/ENSMUSG00000005034/…	Pde3b/Prkab2/Camk2b/Camk2d/Pygm/Camk2a/Ppp3cb/Acacb/Ep300/Calml3/Camk2g/Prkaa2/Ppp3cc/Sik1/Slc2a1/Pfkfb1/Phka1/Crebbp/Itpr2/Gck/Prkacb/Ldhb/Cpt1b/Creb3l2/Adcy2/Itpr3/Pck1/Ppp4c/Phkg1/Sik2/Creb1/Plcb3/Gys1/Calm4/Prkag1/Acaca/Creb3/Ppara/Gnaq/Ldha/Akt3/Akt1/Sirt1/Slc2a2/Prkag2/Prkaca/Foxo1/Pfkl/Ppargc1a/Itpr1/Gnas	mmu:18576/mmu:108097/mmu:12323/mmu:108058/mmu:19309/mmu:12322/mmu:19056/mmu:100705/mmu:328572/mmu:70405/mmu:12325/mmu:108079/mmu:19057/mmu:17691/mmu:20525/mmu:18639/mmu:18679/mmu:12914/mmu:16439/mmu:103988/mmu:18749/mmu:16832/mmu:12895/mmu:208647/mmu:210044/mmu:16440/mmu:18534/mmu:56420/mmu:18682/mmu:235344/mmu:12912/mmu:18797/mmu:14936/mmu:80796/mmu:19082/mmu:107476/mmu:12913/mmu:19013/mmu:14682…	51	15	ENSMUSG00000030671/ENSMUSG00000053819/ENSMUSG00000063130/ENSMUSG00000024042/ENSMUSG00000028645/ENSMUSG00000030697/ENSMUSG00000067713/ENSMUSG00000028466/ENSMUSG00000024639/ENSMUSG00000063229/ENSMUSG00000001729/ENSMUSG00000027690/ENSMUSG00000028944/ENSMUSG00000005469/ENSMUSG00000030102	36	ENSMUSG00000038205/ENSMUSG00000057897/ENSMUSG00000032648/ENSMUSG00000024617/ENSMUSG00000021816/ENSMUSG00000042010/ENSMUSG00000055024/ENSMUSG00000021820/ENSMUSG00000028518/ENSMUSG00000022092/ENSMUSG00000025271/ENSMUSG00000034055/ENSMUSG00000022521/ENSMUSG00000030287/ENSMUSG00000041798/ENSMUSG00000005034/ENSMUSG00000030246/ENSMUSG00000078937/ENSMUSG00000038648/ENSMUSG00000021536/ENSMUSG00000042644/…
mmu04670	Leukocyte transendothelial migration	54/3135	98/6147	0.236899	0.635135	ENSMUSG00000052397/ENSMUSG00000026480/ENSMUSG00000033721/ENSMUSG00000015950/ENSMUSG00000053436/ENSMUSG00000026430/ENSMUSG00000025809/ENSMUSG00000035133/ENSMUSG00000037815/ENSMUSG00000053062/ENSMUSG00000029528/ENSMUSG00000060843/ENSMUSG00000058230/ENSMUSG00000013936/ENSMUSG00000006699/ENSMUSG00000031871/ENSMUSG00000027009/ENSMUSG00000006519/ENSMUSG00000039936/ENSMUSG00000024290/ENSMUSG00000022469/…	Ezr/Ncf2/Vav3/Ncf1/Mapk14/Rassf5/Itgb1/Arhgap5/Ctnna1/Jam2/Pxn/Ctnna3/Arhgap35/Myl2/Cdc42/Cdh5/Itga4/Cyba/Pik3cd/Rock1/Rapgef3/Gnai1/Ptpn11/Myl12a/Mapk12/Cxcl12/Cldn23/Rap1b/Afdn/Pecam1/Itgam/Rapgef4/Cybb/Icam1/Prkca/Cldn1/Cldn2/Itgb2/Ncf4/Pik3r1/Rhoa/Ptk2/Myl9/Rhoh/Rac2/Gnai2/Rock2/Cldn19/Cxcr4/Vav2/Vav1/Pik3ca/Esam/Sipa1	mmu:22350/mmu:17970/mmu:57257/mmu:17969/mmu:26416/mmu:54354/mmu:16412/mmu:11855/mmu:12385/mmu:67374/mmu:19303/mmu:216033/mmu:232906/mmu:17906/mmu:12540/mmu:12562/mmu:16401/mmu:13057/mmu:18707/mmu:19877/mmu:223864/mmu:14677/mmu:19247/mmu:67268/mmu:29857/mmu:20315/mmu:71908/mmu:215449/mmu:17356/mmu:18613/mmu:16409/mmu:56508/mmu:13058/mmu:15894/mmu:18750/mmu:12737/mmu:12738/mmu:16414/mmu:17972/mmu:1…	54	27	ENSMUSG00000052397/ENSMUSG00000026480/ENSMUSG00000033721/ENSMUSG00000015950/ENSMUSG00000026430/ENSMUSG00000025809/ENSMUSG00000037815/ENSMUSG00000013936/ENSMUSG00000006699/ENSMUSG00000006519/ENSMUSG00000057614/ENSMUSG00000024048/ENSMUSG00000055976/ENSMUSG00000052681/ENSMUSG00000030786/ENSMUSG00000049044/ENSMUSG00000015340/ENSMUSG00000037405/ENSMUSG00000047230/ENSMUSG00000000290/ENSMUSG00000071715/…	27	ENSMUSG00000053436/ENSMUSG00000035133/ENSMUSG00000053062/ENSMUSG00000029528/ENSMUSG00000060843/ENSMUSG00000058230/ENSMUSG00000031871/ENSMUSG00000027009/ENSMUSG00000039936/ENSMUSG00000024290/ENSMUSG00000022469/ENSMUSG00000043733/ENSMUSG00000022610/ENSMUSG00000061353/ENSMUSG00000068036/ENSMUSG00000020717/ENSMUSG00000050965/ENSMUSG00000022512/ENSMUSG00000041417/ENSMUSG00000022607/ENSMUSG00000067818/…
mmu04933	AGE-RAGE signaling pathway in diabetic complications	55/3135	100/6147	0.240348	0.638874	ENSMUSG00000020919/ENSMUSG00000026173/ENSMUSG00000046709/ENSMUSG00000032402/ENSMUSG00000053436/ENSMUSG00000024789/ENSMUSG00000052684/ENSMUSG00000025499/ENSMUSG00000029053/ENSMUSG00000003873/ENSMUSG00000003031/ENSMUSG00000020366/ENSMUSG00000067158/ENSMUSG00000031628/ENSMUSG00000032440/ENSMUSG00000027852/ENSMUSG00000023951/ENSMUSG00000006699/ENSMUSG00000020937/ENSMUSG00000006728/ENSMUSG00000024515/…	Stat5b/Plcd4/Mapk10/Smad3/Mapk14/Jak2/Jun/Hras/Prkcz/Bax/Cdkn1b/Mapk9/Col4a4/Casp3/Tgfbr2/Nras/Vegfa/Cdc42/Plcd3/Cdk4/Smad4/Prkce/Pik3cd/Stat5a/Vegfc/Mapk12/Vegfd/Agtr1a/Col4a3/Plcb3/Col3a1/Ccl2/Tgfb3/Plcd1/Cybb/Mapk8/Fn1/Icam1/Prkca/Ccnd1/Akt3/Akt1/Pik3r1/Smad2/Plce1/Pim1/Tgfbr1/Diaph1/Tgfb1/Edn1/Vegfb/Tgfb2/Foxo1/Pik3ca/Thbd	mmu:20851/mmu:18802/mmu:26414/mmu:17127/mmu:26416/mmu:16452/mmu:16476/mmu:15461/mmu:18762/mmu:12028/mmu:12576/mmu:26420/mmu:12829/mmu:12367/mmu:21813/mmu:18176/mmu:22339/mmu:12540/mmu:72469/mmu:12567/mmu:17128/mmu:18754/mmu:18707/mmu:20850/mmu:22341/mmu:29857/mmu:14205/mmu:11607/mmu:12828/mmu:18797/mmu:12825/mmu:20296/mmu:21809/mmu:18799/mmu:13058/mmu:26419/mmu:14268/mmu:15894/mmu:18750/mmu:12443…	55	21	ENSMUSG00000046709/ENSMUSG00000025499/ENSMUSG00000029053/ENSMUSG00000003873/ENSMUSG00000067158/ENSMUSG00000031628/ENSMUSG00000027852/ENSMUSG00000006699/ENSMUSG00000006728/ENSMUSG00000031520/ENSMUSG00000079465/ENSMUSG00000026043/ENSMUSG00000035385/ENSMUSG00000010660/ENSMUSG00000015340/ENSMUSG00000037405/ENSMUSG00000070348/ENSMUSG00000001729/ENSMUSG00000024563/ENSMUSG00000002603/ENSMUSG00000024962	34	ENSMUSG00000020919/ENSMUSG00000026173/ENSMUSG00000032402/ENSMUSG00000053436/ENSMUSG00000024789/ENSMUSG00000052684/ENSMUSG00000003031/ENSMUSG00000020366/ENSMUSG00000032440/ENSMUSG00000023951/ENSMUSG00000020937/ENSMUSG00000024515/ENSMUSG00000045038/ENSMUSG00000039936/ENSMUSG00000004043/ENSMUSG00000022610/ENSMUSG00000031380/ENSMUSG00000049115/ENSMUSG00000024960/ENSMUSG00000021253/ENSMUSG00000021936/…
mmu03320	PPAR signaling pathway	38/3135	68/6147	0.246059	0.648511	ENSMUSG00000029098/ENSMUSG00000025059/ENSMUSG00000000440/ENSMUSG00000015568/ENSMUSG00000011305/ENSMUSG00000032418/ENSMUSG00000028773/ENSMUSG00000026170/ENSMUSG00000002831/ENSMUSG00000031278/ENSMUSG00000027359/ENSMUSG00000027533/ENSMUSG00000002250/ENSMUSG00000031808/ENSMUSG00000008348/ENSMUSG00000015846/ENSMUSG00000078937/ENSMUSG00000025202/ENSMUSG00000027513/ENSMUSG00000030546/ENSMUSG00000062908/…	Acox3/Gk/Pparg/Lpl/Plin5/Me1/Fabp3/Cyp27a1/Plin4/Acsl4/Slc27a2/Fabp5/Ppard/Slc27a1/Ubc/Rxra/Cpt1b/Scd3/Pck1/Plin1/Acadm/Cpt2/Rxrg/Acaa1a/Ehhadh/Acsl1/Nr1h3/Ppara/Scd1/Acsl3/Rxrb/Slc27a4/Scd2/Fads2/Aqp7/Adipoq/Scp2/Acox1	mmu:80911/mmu:14933/mmu:19016/mmu:16956/mmu:66968/mmu:17436/mmu:14077/mmu:104086/mmu:57435/mmu:50790/mmu:26458/mmu:16592/mmu:19015/mmu:26457/mmu:22190/mmu:20181/mmu:12895/mmu:30049/mmu:18534/mmu:103968/mmu:11364/mmu:12896/mmu:20183/mmu:113868/mmu:74147/mmu:14081/mmu:22259/mmu:19013/mmu:20249/mmu:74205/mmu:20182/mmu:26569/mmu:20250/mmu:56473/mmu:11832/mmu:11450/mmu:20280/mmu:11430	38	14	ENSMUSG00000029098/ENSMUSG00000025059/ENSMUSG00000000440/ENSMUSG00000028773/ENSMUSG00000027359/ENSMUSG00000027533/ENSMUSG00000025202/ENSMUSG00000062908/ENSMUSG00000015843/ENSMUSG00000036138/ENSMUSG00000032883/ENSMUSG00000059316/ENSMUSG00000028603/ENSMUSG00000020777	24	ENSMUSG00000015568/ENSMUSG00000011305/ENSMUSG00000032418/ENSMUSG00000026170/ENSMUSG00000002831/ENSMUSG00000031278/ENSMUSG00000002250/ENSMUSG00000031808/ENSMUSG00000008348/ENSMUSG00000015846/ENSMUSG00000078937/ENSMUSG00000027513/ENSMUSG00000030546/ENSMUSG00000028607/ENSMUSG00000022853/ENSMUSG00000018796/ENSMUSG00000002108/ENSMUSG00000022383/ENSMUSG00000037071/ENSMUSG00000039656/ENSMUSG00000025203/…
mmu05167	Kaposi sarcoma-associated herpesvirus infection	90/3135	167/6147	0.248573	0.649631	ENSMUSG00000043004/ENSMUSG00000023067/ENSMUSG00000022105/ENSMUSG00000022663/ENSMUSG00000016206/ENSMUSG00000046709/ENSMUSG00000053436/ENSMUSG00000024789/ENSMUSG00000037225/ENSMUSG00000028530/ENSMUSG00000052684/ENSMUSG00000025499/ENSMUSG00000003873/ENSMUSG00000047123/ENSMUSG00000048240/ENSMUSG00000020901/ENSMUSG00000025199/ENSMUSG00000021816/ENSMUSG00000024778/ENSMUSG00000056116/ENSMUSG00000055024/…	Gng2/Cdkn1a/Rb1/Atg3/H2-M3/Mapk10/Mapk14/Jak2/Fgf2/Jak1/Jun/Hras/Bax/Ticam1/Gng7/Pik3r5/Chuk/Ppp3cb/Fas/H2-T22/Ep300/Gabarap/E2f2/Trp53/Mapk9/Fadd/Calml3/Gsk3b/Ppp3cc/Casp3/Nfatc3/Nras/Vegfa/Cdk4/Crebbp/Itpr2/Pik3cd/Gnb2/Ubb/Mapk12/Tradd/Gng5/Itpr3/Raf1/Gabarapl1/Creb1/Map2k1/Bak1/Mtor/Gnb5/Cdk6/Map2k4/Calm4/Irf3/Mapk8/Ptgs2/H2-T23/Icam1/Zfp36/Atg14/Ccnd1/Akt3/Akt1/C3/Pik3r1/Myc/Traf3/Tnfrsf1a/H2…	mmu:14702/mmu:12575/mmu:19645/mmu:67841/mmu:14991/mmu:26414/mmu:26416/mmu:16452/mmu:14173/mmu:16451/mmu:16476/mmu:15461/mmu:12028/mmu:106759/mmu:14708/mmu:320207/mmu:12675/mmu:19056/mmu:14102/mmu:15039/mmu:328572/mmu:56486/mmu:242705/mmu:22059/mmu:26420/mmu:14082/mmu:70405/mmu:56637/mmu:19057/mmu:12367/mmu:18021/mmu:18176/mmu:22339/mmu:12567/mmu:12914/mmu:16439/mmu:18707/mmu:14693/mmu:22187/mmu:2…	90	48	ENSMUSG00000043004/ENSMUSG00000023067/ENSMUSG00000022105/ENSMUSG00000022663/ENSMUSG00000016206/ENSMUSG00000046709/ENSMUSG00000025499/ENSMUSG00000003873/ENSMUSG00000047123/ENSMUSG00000020901/ENSMUSG00000025199/ENSMUSG00000024778/ENSMUSG00000056116/ENSMUSG00000018567/ENSMUSG00000018983/ENSMUSG00000059552/ENSMUSG00000031077/ENSMUSG00000063130/ENSMUSG00000031628/ENSMUSG00000027852/ENSMUSG00000006728/…	42	ENSMUSG00000053436/ENSMUSG00000024789/ENSMUSG00000037225/ENSMUSG00000028530/ENSMUSG00000052684/ENSMUSG00000048240/ENSMUSG00000021816/ENSMUSG00000055024/ENSMUSG00000020366/ENSMUSG00000022812/ENSMUSG00000022092/ENSMUSG00000031902/ENSMUSG00000023951/ENSMUSG00000022521/ENSMUSG00000030287/ENSMUSG00000039936/ENSMUSG00000022610/ENSMUSG00000042644/ENSMUSG00000000441/ENSMUSG00000030161/ENSMUSG00000025958/…
mmu00040	Pentose and glucuronate interconversions	3135-10-01	16/6147	0.252138	0.653458	ENSMUSG00000027227/ENSMUSG00000001642/ENSMUSG00000011382/ENSMUSG00000028692/ENSMUSG00000025534/ENSMUSG00000029762/ENSMUSG00000061758/ENSMUSG00000043153/ENSMUSG00000039450/ENSMUSG00000001891	Sord/Akr1b3/Dhdh/Akr1a1/Gusb/Akr1b8/Akr1b10/Ispd/Dcxr/Ugp2	mmu:20322/mmu:11677/mmu:71755/mmu:58810/mmu:110006/mmu:14187/mmu:67861/mmu:75847/mmu:67880/mmu:216558	10	7	ENSMUSG00000027227/ENSMUSG00000001642/ENSMUSG00000028692/ENSMUSG00000025534/ENSMUSG00000029762/ENSMUSG00000043153/ENSMUSG00000001891	3	ENSMUSG00000011382/ENSMUSG00000061758/ENSMUSG00000039450
mmu05012	Parkinson disease	72/3135	133/6147	0.26014	0.666664	ENSMUSG00000029223/ENSMUSG00000000214/ENSMUSG00000059534/ENSMUSG00000031059/ENSMUSG00000024248/ENSMUSG00000022450/ENSMUSG00000028756/ENSMUSG00000022840/ENSMUSG00000074218/ENSMUSG00000031628/ENSMUSG00000021764/ENSMUSG00000064356/ENSMUSG00000020794/ENSMUSG00000021520/ENSMUSG00000063882/ENSMUSG00000009293/ENSMUSG00000005034/ENSMUSG00000027673/ENSMUSG00000016319/ENSMUSG00000057614/ENSMUSG00000014313/…	Uchl1/Th/Uqcr10/Ndufb11/Cox7a2l/Ndufa6/Pink1/Adcy5/Cox7a1/Casp3/Ndufs4/mt-Atp8/Ube2g1/Uqcrb/Uqcrh/Ube2g2/Prkacb/Ndufb5/Slc25a5/Gnai1/Cox6c/mt-Nd5/Atp5o/Ubb/Cox7a2/Ndufa11/Ndufb7/Ndufv3/Atp5g2/Cox7c/mt-Co1/Sdha/Cox6b1/Apaf1/Ndufa7/Cox7b/Ndufs1/Cox8a/Lrrk2/Uqcrc2/Uqcrc1/Uqcrq/Atp5g1/Cox4i1/Atp5h/mt-Nd4l/Vdac2/Vdac1/Sncaip/Ndufa4/Cox6a1/Ndufa5/Ndufa1/Snca/mt-Nd2/Ndufb10/Ndufc2/Cox6a2/Atp5d/Gnai2/Prk…	mmu:22223/mmu:21823/mmu:66152/mmu:104130/mmu:20463/mmu:67130/mmu:68943/mmu:224129/mmu:12865/mmu:12367/mmu:17993/mmu:17706/mmu:67128/mmu:67530/mmu:66576/mmu:22213/mmu:18749/mmu:66046/mmu:11740/mmu:14677/mmu:12864/mmu:17721/mmu:28080/mmu:22187/mmu:12866/mmu:69875/mmu:66916/mmu:78330/mmu:67942/mmu:12867/mmu:17708/mmu:66945/mmu:110323/mmu:11783/mmu:66416/mmu:66142/mmu:227197/mmu:12868/mmu:66725/mmu:6…	72	51	ENSMUSG00000029223/ENSMUSG00000000214/ENSMUSG00000059534/ENSMUSG00000031059/ENSMUSG00000024248/ENSMUSG00000022450/ENSMUSG00000022840/ENSMUSG00000074218/ENSMUSG00000031628/ENSMUSG00000021764/ENSMUSG00000021520/ENSMUSG00000063882/ENSMUSG00000009293/ENSMUSG00000027673/ENSMUSG00000016319/ENSMUSG00000057614/ENSMUSG00000014313/ENSMUSG00000022956/ENSMUSG00000019505/ENSMUSG00000032330/ENSMUSG00000002379/…	21	ENSMUSG00000028756/ENSMUSG00000064356/ENSMUSG00000020794/ENSMUSG00000005034/ENSMUSG00000064367/ENSMUSG00000064351/ENSMUSG00000021577/ENSMUSG00000025968/ENSMUSG00000036273/ENSMUSG00000030884/ENSMUSG00000025651/ENSMUSG00000065947/ENSMUSG00000020402/ENSMUSG00000024534/ENSMUSG00000025889/ENSMUSG00000064345/ENSMUSG00000030785/ENSMUSG00000037916/ENSMUSG00000064341/ENSMUSG00000020178/ENSMUSG00000064363
mmu04611	Platelet activation	63/3135	116/6147	0.265808	0.666664	ENSMUSG00000053436/ENSMUSG00000044951/ENSMUSG00000027470/ENSMUSG00000052698/ENSMUSG00000001930/ENSMUSG00000029053/ENSMUSG00000020901/ENSMUSG00000025809/ENSMUSG00000048376/ENSMUSG00000050211/ENSMUSG00000022840/ENSMUSG00000004455/ENSMUSG00000005580/ENSMUSG00000050732/ENSMUSG00000058230/ENSMUSG00000014956/ENSMUSG00000036353/ENSMUSG00000033910/ENSMUSG00000030287/ENSMUSG00000020611/ENSMUSG00000039936/…	Mapk14/Mylk4/Mylk2/Tln2/Vwf/Prkcz/Pik3r5/Itgb1/F2r/Pla2g4e/Adcy5/Ppp1cc/Adcy9/Vamp8/Arhgap35/Ppp1cb/P2ry12/Gucy1a1/Itpr2/Gna13/Pik3cd/Gp1ba/Rock1/Prkacb/Gnai1/Fcer1g/Ppp1ca/Myl12a/Mylk/Mapk12/Snap23/Adcy6/Rap1b/Adcy2/Itpr3/Stim1/Gucy1b1/Plcb3/Col3a1/Rasgrp2/Gnaq/Prkg1/P2ry1/Akt3/Akt1/Orai1/Pik3r1/Rhoa/Lcp2/Gnai2/Prkci/P2rx1/Rock2/Pik3r6/Prkaca/Pik3ca/Tbxas1/Ppp1r12a/Adcy8/Itpr1/F2rl3/Gnas/Arhgef1	mmu:26416/mmu:238564/mmu:228785/mmu:70549/mmu:22371/mmu:18762/mmu:320207/mmu:16412/mmu:14062/mmu:329502/mmu:224129/mmu:19047/mmu:11515/mmu:22320/mmu:232906/mmu:19046/mmu:70839/mmu:60596/mmu:16439/mmu:14674/mmu:18707/mmu:14723/mmu:19877/mmu:18749/mmu:14677/mmu:14127/mmu:19045/mmu:67268/mmu:107589/mmu:29857/mmu:20619/mmu:11512/mmu:215449/mmu:210044/mmu:16440/mmu:20866/mmu:54195/mmu:18797/mmu:12825/…	63	27	ENSMUSG00000029053/ENSMUSG00000020901/ENSMUSG00000025809/ENSMUSG00000048376/ENSMUSG00000022840/ENSMUSG00000050732/ENSMUSG00000036353/ENSMUSG00000020611/ENSMUSG00000057614/ENSMUSG00000058715/ENSMUSG00000040385/ENSMUSG00000024048/ENSMUSG00000052681/ENSMUSG00000026043/ENSMUSG00000024639/ENSMUSG00000027765/ENSMUSG00000001729/ENSMUSG00000049686/ENSMUSG00000007815/ENSMUSG00000002699/ENSMUSG00000032562/…	36	ENSMUSG00000053436/ENSMUSG00000044951/ENSMUSG00000027470/ENSMUSG00000052698/ENSMUSG00000001930/ENSMUSG00000050211/ENSMUSG00000004455/ENSMUSG00000005580/ENSMUSG00000058230/ENSMUSG00000014956/ENSMUSG00000033910/ENSMUSG00000030287/ENSMUSG00000039936/ENSMUSG00000050675/ENSMUSG00000024290/ENSMUSG00000005034/ENSMUSG00000022836/ENSMUSG00000022610/ENSMUSG00000027287/ENSMUSG00000022994/ENSMUSG00000021536/…
mmu00240	Pyrimidine metabolism	52/3135	95/6147	0.264337	0.666664	ENSMUSG00000032478/ENSMUSG00000030978/ENSMUSG00000020736/ENSMUSG00000041608/ENSMUSG00000021018/ENSMUSG00000029642/ENSMUSG00000049553/ENSMUSG00000054958/ENSMUSG00000020407/ENSMUSG00000022476/ENSMUSG00000005198/ENSMUSG00000071662/ENSMUSG00000002550/ENSMUSG00000020622/ENSMUSG00000067148/ENSMUSG00000022292/ENSMUSG00000028719/ENSMUSG00000024833/ENSMUSG00000013629/ENSMUSG00000033068/ENSMUSG00000022814/…	Nme6/Rrm1/Nt5c/Entpd3/Polr2h/Polr1d/Polr1a/Nt5c1a/Upp1/Polr3h/Polr2a/Polr2g/Uck1/Nt5c1b/Polr1c/Rrm2b/Cmpk1/Pola2/Cad/Entpd6/Umps/Nt5c3/Dctd/Nt5c2/Dhodh/Polr2d/Polr2b/Pole4/Pole3/Ctps/Polr2e/Dtymk/Polr3d/Polr2j/Enpp3/Uprt/Polr3c/Pold3/Cant1/Pnpt1/Rrm2/Nme1/Dpyd/Pole/Polr2f/Tk2/Entpd1/Polr3e/Twistnb/Polr2l/Nme4/Nt5e	mmu:54369/mmu:20133/mmu:50773/mmu:215446/mmu:245841/mmu:20018/mmu:20019/mmu:230718/mmu:22271/mmu:78929/mmu:20020/mmu:67710/mmu:22245/mmu:70881/mmu:20016/mmu:382985/mmu:66588/mmu:18969/mmu:69719/mmu:12497/mmu:22247/mmu:107569/mmu:320685/mmu:76952/mmu:56749/mmu:69241/mmu:231329/mmu:66979/mmu:59001/mmu:51797/mmu:66420/mmu:21915/mmu:67065/mmu:20022/mmu:209558/mmu:331487/mmu:74414/mmu:67967/mmu:76025/…	52	32	ENSMUSG00000032478/ENSMUSG00000030978/ENSMUSG00000020736/ENSMUSG00000041608/ENSMUSG00000021018/ENSMUSG00000029642/ENSMUSG00000020407/ENSMUSG00000022476/ENSMUSG00000071662/ENSMUSG00000002550/ENSMUSG00000020622/ENSMUSG00000067148/ENSMUSG00000028719/ENSMUSG00000024833/ENSMUSG00000029780/ENSMUSG00000031562/ENSMUSG00000025041/ENSMUSG00000024258/ENSMUSG00000030042/ENSMUSG00000028394/ENSMUSG00000004667/…	20	ENSMUSG00000049553/ENSMUSG00000054958/ENSMUSG00000005198/ENSMUSG00000022292/ENSMUSG00000013629/ENSMUSG00000033068/ENSMUSG00000022814/ENSMUSG00000031730/ENSMUSG00000029250/ENSMUSG00000028633/ENSMUSG00000000776/ENSMUSG00000019989/ENSMUSG00000073016/ENSMUSG00000020464/ENSMUSG00000033308/ENSMUSG00000007080/ENSMUSG00000048120/ENSMUSG00000020561/ENSMUSG00000024177/ENSMUSG00000032420
mmu05217	Basal cell carcinoma	33/3135	59/6147	0.264503	0.666664	ENSMUSG00000023067/ENSMUSG00000064325/ENSMUSG00000036390/ENSMUSG00000049791/ENSMUSG00000015312/ENSMUSG00000050288/ENSMUSG00000025231/ENSMUSG00000015957/ENSMUSG00000049551/ENSMUSG00000003873/ENSMUSG00000021453/ENSMUSG00000021668/ENSMUSG00000059552/ENSMUSG00000000125/ENSMUSG00000041075/ENSMUSG00000022812/ENSMUSG00000000142/ENSMUSG00000021466/ENSMUSG00000029071/ENSMUSG00000036856/ENSMUSG00000030170/…	Cdkn1a/Hhip/Gadd45a/Fzd4/Gadd45b/Fzd2/Sufu/Wnt11/Fzd9/Bax/Gadd45g/Polk/Trp53/Wnt3/Fzd7/Gsk3b/Axin2/Ptch1/Dvl1/Wnt4/Wnt5b/Apc/Bak1/Smo/Wnt2b/Bmp4/Fzd1/Apc2/Wnt5a/Tcf7l1/Lef1/Fzd8/Tcf7	mmu:12575/mmu:15245/mmu:13197/mmu:14366/mmu:17873/mmu:57265/mmu:24069/mmu:22411/mmu:14371/mmu:12028/mmu:23882/mmu:27015/mmu:22059/mmu:22415/mmu:14369/mmu:56637/mmu:12006/mmu:19206/mmu:13542/mmu:22417/mmu:22419/mmu:11789/mmu:12018/mmu:319757/mmu:22414/mmu:12159/mmu:14362/mmu:23805/mmu:22418/mmu:21415/mmu:16842/mmu:14370/mmu:21414	33	14	ENSMUSG00000023067/ENSMUSG00000064325/ENSMUSG00000036390/ENSMUSG00000050288/ENSMUSG00000025231/ENSMUSG00000003873/ENSMUSG00000059552/ENSMUSG00000000125/ENSMUSG00000005871/ENSMUSG00000057789/ENSMUSG00000044674/ENSMUSG00000021994/ENSMUSG00000027985/ENSMUSG00000036904	19	ENSMUSG00000049791/ENSMUSG00000015312/ENSMUSG00000015957/ENSMUSG00000049551/ENSMUSG00000021453/ENSMUSG00000021668/ENSMUSG00000041075/ENSMUSG00000022812/ENSMUSG00000000142/ENSMUSG00000021466/ENSMUSG00000029071/ENSMUSG00000036856/ENSMUSG00000030170/ENSMUSG00000001761/ENSMUSG00000027840/ENSMUSG00000021835/ENSMUSG00000020135/ENSMUSG00000055799/ENSMUSG00000000782
mmu04932	Non-alcoholic fatty liver disease (NAFLD)	76/3135	141/6147	0.270545	0.673116	ENSMUSG00000038205/ENSMUSG00000046709/ENSMUSG00000020538/ENSMUSG00000052684/ENSMUSG00000059534/ENSMUSG00000038342/ENSMUSG00000003873/ENSMUSG00000025479/ENSMUSG00000031059/ENSMUSG00000024248/ENSMUSG00000022450/ENSMUSG00000024778/ENSMUSG00000020366/ENSMUSG00000074218/ENSMUSG00000022812/ENSMUSG00000028518/ENSMUSG00000031628/ENSMUSG00000021764/ENSMUSG00000006699/ENSMUSG00000021520/ENSMUSG00000015846/…	Prkab2/Mapk10/Srebf1/Jun/Uqcr10/Mlxip/Bax/Cyp2e1/Ndufb11/Cox7a2l/Ndufa6/Fas/Mapk9/Cox7a1/Gsk3b/Prkaa2/Casp3/Ndufs4/Cdc42/Uqcrb/Rxra/Uqcrh/Pik3cd/Irs2/Irs1/Ndufb5/Itch/Xbp1/Cox6c/Cox7a2/Ndufa11/Ndufb7/Ndufv3/Cox7c/mt-Co1/Sdha/Il6ra/Adipor2/Cox6b1/Ndufa7/Cox7b/Insr/Ndufs1/Lepr/Cox8a/Uqcrc2/Bcl2l11/Uqcrc1/Uqcrq/Cox4i1/Prkag1/Nr1h3/Mapk8/Ppara/Akt3/Akt1/Pik3r1/Ndufa4/Tnfrsf1a/Cox6a1/Ndufa5/Ndufa1/Ndu…	mmu:108097/mmu:26414/mmu:20787/mmu:16476/mmu:66152/mmu:208104/mmu:12028/mmu:13106/mmu:104130/mmu:20463/mmu:67130/mmu:14102/mmu:26420/mmu:12865/mmu:56637/mmu:108079/mmu:12367/mmu:17993/mmu:12540/mmu:67530/mmu:20181/mmu:66576/mmu:18707/mmu:384783/mmu:16367/mmu:66046/mmu:16396/mmu:22433/mmu:12864/mmu:12866/mmu:69875/mmu:66916/mmu:78330/mmu:12867/mmu:17708/mmu:66945/mmu:16194/mmu:68465/mmu:110323/mmu…	76	43	ENSMUSG00000046709/ENSMUSG00000059534/ENSMUSG00000003873/ENSMUSG00000031059/ENSMUSG00000024248/ENSMUSG00000022450/ENSMUSG00000024778/ENSMUSG00000074218/ENSMUSG00000031628/ENSMUSG00000021764/ENSMUSG00000006699/ENSMUSG00000021520/ENSMUSG00000063882/ENSMUSG00000027673/ENSMUSG00000020484/ENSMUSG00000014313/ENSMUSG00000032330/ENSMUSG00000002379/ENSMUSG00000033938/ENSMUSG00000024038/ENSMUSG00000017778/…	33	ENSMUSG00000038205/ENSMUSG00000020538/ENSMUSG00000052684/ENSMUSG00000038342/ENSMUSG00000025479/ENSMUSG00000020366/ENSMUSG00000022812/ENSMUSG00000028518/ENSMUSG00000015846/ENSMUSG00000039936/ENSMUSG00000038894/ENSMUSG00000055980/ENSMUSG00000027598/ENSMUSG00000064351/ENSMUSG00000021577/ENSMUSG00000027947/ENSMUSG00000030168/ENSMUSG00000025968/ENSMUSG00000057722/ENSMUSG00000030884/ENSMUSG00000027381/…
mmu05140	Leishmaniasis	36/3135	65/6147	0.279251	0.689262	ENSMUSG00000026480/ENSMUSG00000015950/ENSMUSG00000053436/ENSMUSG00000024789/ENSMUSG00000073421/ENSMUSG00000028530/ENSMUSG00000052684/ENSMUSG00000015755/ENSMUSG00000036594/ENSMUSG00000060586/ENSMUSG00000025809/ENSMUSG00000037649/ENSMUSG00000079547/ENSMUSG00000027009/ENSMUSG00000006519/ENSMUSG00000027776/ENSMUSG00000022610/ENSMUSG00000032508/ENSMUSG00000055170/ENSMUSG00000047945/ENSMUSG00000030786/…	Ncf2/Ncf1/Mapk14/Jak2/H2-Ab1/Jak1/Jun/Tab2/H2-Aa/H2-Eb1/Itgb1/H2-DMa/H2-DMb1/Itga4/Cyba/Il12a/Mapk12/Myd88/Ifng/Marcksl1/Itgam/Tgfb3/Traf6/Nos2/Cybb/Ptgs2/Map3k7/Fcgr3/Itgb2/C3/Ncf4/Elk1/Ifngr1/Fcgr4/Tgfb1/Tgfb2	mmu:17970/mmu:17969/mmu:26416/mmu:16452/mmu:14961/mmu:16451/mmu:16476/mmu:68652/mmu:14960/mmu:14969/mmu:16412/mmu:14998/mmu:14999/mmu:16401/mmu:13057/mmu:16159/mmu:29857/mmu:17874/mmu:15978/mmu:17357/mmu:16409/mmu:21809/mmu:22034/mmu:18126/mmu:13058/mmu:19225/mmu:26409/mmu:14131/mmu:16414/mmu:12266/mmu:17972/mmu:13712/mmu:15979/mmu:246256/mmu:21803/mmu:21808	36	21	ENSMUSG00000026480/ENSMUSG00000015950/ENSMUSG00000073421/ENSMUSG00000036594/ENSMUSG00000060586/ENSMUSG00000025809/ENSMUSG00000037649/ENSMUSG00000079547/ENSMUSG00000006519/ENSMUSG00000032508/ENSMUSG00000055170/ENSMUSG00000047945/ENSMUSG00000030786/ENSMUSG00000015340/ENSMUSG00000032487/ENSMUSG00000059498/ENSMUSG00000000290/ENSMUSG00000071715/ENSMUSG00000009406/ENSMUSG00000059089/ENSMUSG00000002603	15	ENSMUSG00000053436/ENSMUSG00000024789/ENSMUSG00000028530/ENSMUSG00000052684/ENSMUSG00000015755/ENSMUSG00000027009/ENSMUSG00000027776/ENSMUSG00000022610/ENSMUSG00000021253/ENSMUSG00000027164/ENSMUSG00000020826/ENSMUSG00000028284/ENSMUSG00000024164/ENSMUSG00000020009/ENSMUSG00000039239
mmu04920	Adipocytokine signaling pathway	37/3135	67/6147	0.28385	0.689666	ENSMUSG00000038205/ENSMUSG00000046709/ENSMUSG00000024789/ENSMUSG00000028599/ENSMUSG00000031278/ENSMUSG00000025199/ENSMUSG00000042010/ENSMUSG00000020366/ENSMUSG00000018566/ENSMUSG00000028518/ENSMUSG00000028645/ENSMUSG00000015846/ENSMUSG00000038894/ENSMUSG00000055980/ENSMUSG00000043733/ENSMUSG00000078937/ENSMUSG00000026778/ENSMUSG00000031887/ENSMUSG00000027513/ENSMUSG00000030168/ENSMUSG00000028991/…	Prkab2/Mapk10/Jak2/Tnfrsf1b/Acsl4/Chuk/Acacb/Mapk9/Slc2a4/Prkaa2/Slc2a1/Rxra/Irs2/Irs1/Ptpn11/Cpt1b/Prkcq/Tradd/Pck1/Adipor2/Mtor/Rxrg/Lepr/Nfkbie/Prkag1/Acsl1/Mapk8/Ppara/Akt3/Akt1/Tnfrsf1a/Acsl3/Rxrb/Prkag2/Adipoq/Ppargc1a/Stk11	mmu:108097/mmu:26414/mmu:16452/mmu:21938/mmu:50790/mmu:12675/mmu:100705/mmu:26420/mmu:20528/mmu:108079/mmu:20525/mmu:20181/mmu:384783/mmu:16367/mmu:19247/mmu:12895/mmu:18761/mmu:71609/mmu:18534/mmu:68465/mmu:56717/mmu:20183/mmu:16847/mmu:18037/mmu:19082/mmu:14081/mmu:26419/mmu:19013/mmu:23797/mmu:11651/mmu:21937/mmu:74205/mmu:20182/mmu:108099/mmu:11450/mmu:19017/mmu:20869	37	11	ENSMUSG00000046709/ENSMUSG00000028599/ENSMUSG00000025199/ENSMUSG00000028645/ENSMUSG00000031887/ENSMUSG00000015843/ENSMUSG00000023947/ENSMUSG00000067713/ENSMUSG00000001729/ENSMUSG00000032883/ENSMUSG00000028944	26	ENSMUSG00000038205/ENSMUSG00000024789/ENSMUSG00000031278/ENSMUSG00000042010/ENSMUSG00000020366/ENSMUSG00000018566/ENSMUSG00000028518/ENSMUSG00000015846/ENSMUSG00000038894/ENSMUSG00000055980/ENSMUSG00000043733/ENSMUSG00000078937/ENSMUSG00000026778/ENSMUSG00000027513/ENSMUSG00000030168/ENSMUSG00000028991/ENSMUSG00000057722/ENSMUSG00000018796/ENSMUSG00000021936/ENSMUSG00000022383/ENSMUSG00000019699/…
mmu05412	Arrhythmogenic right ventricular cardiomyopathy (ARVC)	37/3135	67/6147	0.28385	0.689666	ENSMUSG00000022817/ENSMUSG00000041460/ENSMUSG00000069806/ENSMUSG00000001552/ENSMUSG00000026971/ENSMUSG00000039115/ENSMUSG00000020723/ENSMUSG00000040118/ENSMUSG00000054640/ENSMUSG00000020722/ENSMUSG00000024304/ENSMUSG00000027087/ENSMUSG00000029467/ENSMUSG00000006457/ENSMUSG00000045103/ENSMUSG00000025809/ENSMUSG00000037815/ENSMUSG00000060843/ENSMUSG00000039952/ENSMUSG00000025348/ENSMUSG00000028063/…	Itgb5/Cacna2d4/Cacng7/Jup/Itgb6/Itga9/Cacng4/Cacna2d1/Slc8a1/Cacng1/Cdh2/Itgav/Atp2a2/Actn3/Dmd/Itgb1/Ctnna1/Ctnna3/Dag1/Itga7/Lmna/Itga1/Cacna1s/Des/Itga4/Cacng6/Itga6/Itgb4/Cacna1c/Itga8/Itga11/Gja1/Cacna2d3/Tcf7l1/Sgca/Lef1/Tcf7	mmu:16419/mmu:319734/mmu:81904/mmu:16480/mmu:16420/mmu:104099/mmu:54377/mmu:12293/mmu:20541/mmu:12299/mmu:12558/mmu:16410/mmu:11938/mmu:11474/mmu:13405/mmu:16412/mmu:12385/mmu:216033/mmu:13138/mmu:16404/mmu:16905/mmu:109700/mmu:12292/mmu:13346/mmu:16401/mmu:54378/mmu:16403/mmu:192897/mmu:12288/mmu:241226/mmu:319480/mmu:14609/mmu:12294/mmu:21415/mmu:20391/mmu:16842/mmu:21414	37	16	ENSMUSG00000001552/ENSMUSG00000026971/ENSMUSG00000039115/ENSMUSG00000020723/ENSMUSG00000020722/ENSMUSG00000024304/ENSMUSG00000027087/ENSMUSG00000029467/ENSMUSG00000025809/ENSMUSG00000037815/ENSMUSG00000039952/ENSMUSG00000028063/ENSMUSG00000026208/ENSMUSG00000021991/ENSMUSG00000001508/ENSMUSG00000027985	21	ENSMUSG00000022817/ENSMUSG00000041460/ENSMUSG00000069806/ENSMUSG00000040118/ENSMUSG00000054640/ENSMUSG00000006457/ENSMUSG00000045103/ENSMUSG00000060843/ENSMUSG00000025348/ENSMUSG00000042284/ENSMUSG00000026407/ENSMUSG00000027009/ENSMUSG00000078815/ENSMUSG00000027111/ENSMUSG00000020758/ENSMUSG00000051331/ENSMUSG00000026768/ENSMUSG00000032243/ENSMUSG00000050953/ENSMUSG00000055799/ENSMUSG00000000782
mmu05163	Human cytomegalovirus infection	112/3135	211/6147	0.293032	0.695927	ENSMUSG00000043004/ENSMUSG00000023067/ENSMUSG00000022105/ENSMUSG00000016206/ENSMUSG00000053436/ENSMUSG00000031490/ENSMUSG00000027087/ENSMUSG00000028530/ENSMUSG00000025499/ENSMUSG00000034801/ENSMUSG00000003873/ENSMUSG00000048240/ENSMUSG00000041977/ENSMUSG00000025199/ENSMUSG00000021816/ENSMUSG00000027248/ENSMUSG00000024778/ENSMUSG00000056116/ENSMUSG00000024241/ENSMUSG00000022840/ENSMUSG00000018983/…	Gng2/Cdkn1a/Rb1/H2-M3/Mapk14/Eif4ebp1/Itgav/Jak1/Hras/Sos2/Bax/Gng7/Arhgef11/Chuk/Ppp3cb/Pdia3/Fas/H2-T22/Sos1/Adcy5/E2f2/Trp53/Pxn/Adcy9/Calr/Fadd/Calml3/Gsk3b/Ppp3cc/Casp3/Tsc1/Nfatc3/Nras/Vegfa/Tapbp/Akap13/Cdk4/Itpr2/Gna13/Pik3cd/Rock1/Gnb2/Prkacb/Gnai1/Gna12/Creb3l2/Mapk12/Gnao1/Cxcl12/Tradd/Ccl5/Adcy6/Gng5/Adcy2/Itpr3/Raf1/Il6ra/Creb1/Il1r1/Map2k1/Plcb3/Cx3cl1/Bak1/Mtor/Gnb5/Ccl2/Cdk6/Crk/C…	mmu:14702/mmu:12575/mmu:19645/mmu:14991/mmu:26416/mmu:13685/mmu:16410/mmu:16451/mmu:15461/mmu:20663/mmu:12028/mmu:14708/mmu:213498/mmu:12675/mmu:19056/mmu:14827/mmu:14102/mmu:15039/mmu:20662/mmu:224129/mmu:242705/mmu:22059/mmu:19303/mmu:11515/mmu:12317/mmu:14082/mmu:70405/mmu:56637/mmu:19057/mmu:12367/mmu:64930/mmu:18021/mmu:18176/mmu:22339/mmu:21356/mmu:75547/mmu:12567/mmu:16439/mmu:14674/mmu:18…	112	61	ENSMUSG00000043004/ENSMUSG00000023067/ENSMUSG00000022105/ENSMUSG00000016206/ENSMUSG00000031490/ENSMUSG00000027087/ENSMUSG00000025499/ENSMUSG00000003873/ENSMUSG00000025199/ENSMUSG00000027248/ENSMUSG00000024778/ENSMUSG00000056116/ENSMUSG00000022840/ENSMUSG00000018983/ENSMUSG00000059552/ENSMUSG00000003814/ENSMUSG00000031077/ENSMUSG00000063130/ENSMUSG00000031628/ENSMUSG00000027852/ENSMUSG00000024308/…	51	ENSMUSG00000053436/ENSMUSG00000028530/ENSMUSG00000034801/ENSMUSG00000048240/ENSMUSG00000041977/ENSMUSG00000021816/ENSMUSG00000024241/ENSMUSG00000029528/ENSMUSG00000005580/ENSMUSG00000022812/ENSMUSG00000022092/ENSMUSG00000026812/ENSMUSG00000031902/ENSMUSG00000023951/ENSMUSG00000066406/ENSMUSG00000030287/ENSMUSG00000039936/ENSMUSG00000024290/ENSMUSG00000005034/ENSMUSG00000038648/ENSMUSG00000022610/…
mmu00650	Butanoate metabolism	13/3135	22/6147	0.29314	0.695927	ENSMUSG00000020988/ENSMUSG00000022186/ENSMUSG00000029482/ENSMUSG00000070880/ENSMUSG00000029545/ENSMUSG00000046598/ENSMUSG00000035936/ENSMUSG00000025465/ENSMUSG00000022853/ENSMUSG00000023832/ENSMUSG00000027984/ENSMUSG00000093930/ENSMUSG00000030935	L2hgdh/Oxct1/Aacs/Gad1/Acads/Bdh1/Aldh5a1/Echs1/Ehhadh/Acat2/Hadh/Hmgcs1/Acsm3	mmu:217666/mmu:67041/mmu:78894/mmu:14415/mmu:11409/mmu:71911/mmu:214579/mmu:93747/mmu:74147/mmu:110460/mmu:15107/mmu:208715/mmu:20216	13	5	ENSMUSG00000029482/ENSMUSG00000070880/ENSMUSG00000029545/ENSMUSG00000025465/ENSMUSG00000093930	8	ENSMUSG00000020988/ENSMUSG00000022186/ENSMUSG00000046598/ENSMUSG00000035936/ENSMUSG00000022853/ENSMUSG00000023832/ENSMUSG00000027984/ENSMUSG00000030935
mmu04964	Proximal tubule bicarbonate reclamation	13/3135	22/6147	0.29314	0.695927	ENSMUSG00000016327/ENSMUSG00000033161/ENSMUSG00000004655/ENSMUSG00000032412/ENSMUSG00000060961/ENSMUSG00000027562/ENSMUSG00000027513/ENSMUSG00000010064/ENSMUSG00000040907/ENSMUSG00000025792/ENSMUSG00000007097/ENSMUSG00000026103/ENSMUSG00000021794	Atp1b4/Atp1a1/Aqp1/Atp1b3/Slc4a4/Car2/Pck1/Slc38a3/Atp1a3/Slc25a10/Atp1a2/Gls/Glud1	mmu:67821/mmu:11928/mmu:11826/mmu:11933/mmu:54403/mmu:12349/mmu:18534/mmu:76257/mmu:232975/mmu:27376/mmu:98660/mmu:14660/mmu:14661	13	5	ENSMUSG00000016327/ENSMUSG00000033161/ENSMUSG00000032412/ENSMUSG00000040907/ENSMUSG00000025792	8	ENSMUSG00000004655/ENSMUSG00000060961/ENSMUSG00000027562/ENSMUSG00000027513/ENSMUSG00000010064/ENSMUSG00000007097/ENSMUSG00000026103/ENSMUSG00000021794
mmu04722	Neurotrophin signaling pathway	63/3135	117/6147	0.298882	0.69889	ENSMUSG00000042626/ENSMUSG00000046709/ENSMUSG00000025151/ENSMUSG00000057897/ENSMUSG00000053819/ENSMUSG00000021180/ENSMUSG00000053436/ENSMUSG00000048482/ENSMUSG00000052684/ENSMUSG00000031714/ENSMUSG00000025499/ENSMUSG00000024617/ENSMUSG00000034801/ENSMUSG00000003873/ENSMUSG00000020312/ENSMUSG00000003644/ENSMUSG00000024241/ENSMUSG00000059552/ENSMUSG00000020366/ENSMUSG00000036333/ENSMUSG00000063130/…	Shc1/Mapk10/Maged1/Camk2b/Camk2d/Rps6ka5/Mapk14/Bdnf/Jun/Gab1/Hras/Camk2a/Sos2/Bax/Shc2/Rps6ka1/Sos1/Trp53/Mapk9/Kidins220/Calml3/Camk2g/Gsk3b/Rps6ka2/Bad/Nras/Cdc42/Pik3cd/Irs1/Ptpn11/Mapk12/Sort1/Arhgdig/Rap1b/Ntrk2/Sh2b3/Raf1/Map3k3/Map2k1/Braf/Arhgdia/Nfkbie/Crk/Traf6/Calm4/Frs2/Psen2/Mapk8/Akt3/Akt1/Abl1/Pik3r1/Rhoa/Mapkapk2/Ywhae/Zfp110/Ntf3/Pik3ca/Ntrk3/Irak3/Ngfr/Shc4/Bex3	mmu:20416/mmu:26414/mmu:94275/mmu:12323/mmu:108058/mmu:73086/mmu:26416/mmu:12064/mmu:16476/mmu:14388/mmu:15461/mmu:12322/mmu:20663/mmu:12028/mmu:216148/mmu:20111/mmu:20662/mmu:22059/mmu:26420/mmu:77480/mmu:70405/mmu:12325/mmu:56637/mmu:20112/mmu:12015/mmu:18176/mmu:12540/mmu:18707/mmu:16367/mmu:19247/mmu:29857/mmu:20661/mmu:14570/mmu:215449/mmu:18212/mmu:16923/mmu:110157/mmu:26406/mmu:26395/mmu:1…	63	25	ENSMUSG00000042626/ENSMUSG00000046709/ENSMUSG00000025151/ENSMUSG00000053819/ENSMUSG00000048482/ENSMUSG00000025499/ENSMUSG00000003873/ENSMUSG00000003644/ENSMUSG00000059552/ENSMUSG00000036333/ENSMUSG00000063130/ENSMUSG00000024959/ENSMUSG00000027852/ENSMUSG00000006699/ENSMUSG00000073433/ENSMUSG00000052681/ENSMUSG00000025132/ENSMUSG00000023947/ENSMUSG00000010609/ENSMUSG00000001729/ENSMUSG00000007815/…	38	ENSMUSG00000057897/ENSMUSG00000021180/ENSMUSG00000053436/ENSMUSG00000052684/ENSMUSG00000031714/ENSMUSG00000024617/ENSMUSG00000034801/ENSMUSG00000020312/ENSMUSG00000024241/ENSMUSG00000020366/ENSMUSG00000021820/ENSMUSG00000022812/ENSMUSG00000023809/ENSMUSG00000039936/ENSMUSG00000055980/ENSMUSG00000043733/ENSMUSG00000022610/ENSMUSG00000068747/ENSMUSG00000055254/ENSMUSG00000042594/ENSMUSG00000000441/…
mmu00130	Ubiquinone and other terpenoid-quinone biosynthesis	3135-07-01	6147-11-01	0.297254	0.69889	ENSMUSG00000003849/ENSMUSG00000041733/ENSMUSG00000066735/ENSMUSG00000030652/ENSMUSG00000053460/ENSMUSG00000029319/ENSMUSG00000028247	Nqo1/Coq5/Vkorc1l1/Coq7/Ggcx/Coq2/Coq3	mmu:18104/mmu:52064/mmu:69568/mmu:12850/mmu:56316/mmu:71883/mmu:230027	7	2	ENSMUSG00000003849/ENSMUSG00000030652	5	ENSMUSG00000041733/ENSMUSG00000066735/ENSMUSG00000053460/ENSMUSG00000029319/ENSMUSG00000028247
mmu04730	Long-term depression	31/3135	56/6147	0.301646	0.700089	ENSMUSG00000034656/ENSMUSG00000025499/ENSMUSG00000050211/ENSMUSG00000030592/ENSMUSG00000027852/ENSMUSG00000033910/ENSMUSG00000030287/ENSMUSG00000020611/ENSMUSG00000020053/ENSMUSG00000057614/ENSMUSG00000000149/ENSMUSG00000031748/ENSMUSG00000019828/ENSMUSG00000042644/ENSMUSG00000001127/ENSMUSG00000000441/ENSMUSG00000028005/ENSMUSG00000004936/ENSMUSG00000002413/ENSMUSG00000024960/ENSMUSG00000024639/…	Cacna1a/Hras/Pla2g4e/Ryr1/Nras/Gucy1a1/Itpr2/Gna13/Igf1/Gnai1/Gna12/Gnao1/Grm1/Itpr3/Araf/Raf1/Gucy1b1/Map2k1/Braf/Plcb3/Gnaq/Prkg1/Prkca/Ppp2ca/Igf1r/Nos1/Ppp2cb/Gnai2/Ppp2r1a/Itpr1/Gnas	mmu:12286/mmu:15461/mmu:329502/mmu:20190/mmu:18176/mmu:60596/mmu:16439/mmu:14674/mmu:16000/mmu:14677/mmu:14673/mmu:14681/mmu:14816/mmu:16440/mmu:11836/mmu:110157/mmu:54195/mmu:26395/mmu:109880/mmu:18797/mmu:14682/mmu:19091/mmu:18750/mmu:19052/mmu:16001/mmu:18125/mmu:19053/mmu:14678/mmu:51792/mmu:16438/mmu:14683	31	12	ENSMUSG00000034656/ENSMUSG00000025499/ENSMUSG00000027852/ENSMUSG00000020611/ENSMUSG00000057614/ENSMUSG00000000149/ENSMUSG00000024639/ENSMUSG00000020349/ENSMUSG00000009630/ENSMUSG00000032562/ENSMUSG00000007564/ENSMUSG00000030102	19	ENSMUSG00000050211/ENSMUSG00000030592/ENSMUSG00000033910/ENSMUSG00000030287/ENSMUSG00000020053/ENSMUSG00000031748/ENSMUSG00000019828/ENSMUSG00000042644/ENSMUSG00000001127/ENSMUSG00000000441/ENSMUSG00000028005/ENSMUSG00000004936/ENSMUSG00000002413/ENSMUSG00000024960/ENSMUSG00000052920/ENSMUSG00000050965/ENSMUSG00000005533/ENSMUSG00000029361/ENSMUSG00000027523
mmu00071	Fatty acid degradation	23/3135	41/6147	0.309679	0.713409	ENSMUSG00000029098/ENSMUSG00000031278/ENSMUSG00000024132/ENSMUSG00000003809/ENSMUSG00000018574/ENSMUSG00000026687/ENSMUSG00000078937/ENSMUSG00000029545/ENSMUSG00000053644/ENSMUSG00000062908/ENSMUSG00000028607/ENSMUSG00000059447/ENSMUSG00000025465/ENSMUSG00000036138/ENSMUSG00000022853/ENSMUSG00000018796/ENSMUSG00000023832/ENSMUSG00000074207/ENSMUSG00000032883/ENSMUSG00000027984/ENSMUSG00000010025/…	Acox3/Acsl4/Eci1/Gcdh/Acadvl/Aldh9a1/Cpt1b/Acads/Aldh7a1/Acadm/Cpt2/Hadhb/Echs1/Acaa1a/Ehhadh/Acsl1/Acat2/Adh1/Acsl3/Hadh/Aldh3a2/Aldh2/Acox1	mmu:80911/mmu:50790/mmu:13177/mmu:270076/mmu:11370/mmu:56752/mmu:12895/mmu:11409/mmu:110695/mmu:11364/mmu:12896/mmu:231086/mmu:93747/mmu:113868/mmu:74147/mmu:14081/mmu:110460/mmu:11522/mmu:74205/mmu:15107/mmu:11671/mmu:11669/mmu:11430	23	9	ENSMUSG00000029098/ENSMUSG00000029545/ENSMUSG00000053644/ENSMUSG00000062908/ENSMUSG00000025465/ENSMUSG00000036138/ENSMUSG00000032883/ENSMUSG00000029455/ENSMUSG00000020777	14	ENSMUSG00000031278/ENSMUSG00000024132/ENSMUSG00000003809/ENSMUSG00000018574/ENSMUSG00000026687/ENSMUSG00000078937/ENSMUSG00000028607/ENSMUSG00000059447/ENSMUSG00000022853/ENSMUSG00000018796/ENSMUSG00000023832/ENSMUSG00000074207/ENSMUSG00000027984/ENSMUSG00000010025
mmu04072	Phospholipase D signaling pathway	70/3135	131/6147	0.317586	0.720944	ENSMUSG00000042626/ENSMUSG00000036832/ENSMUSG00000038387/ENSMUSG00000028017/ENSMUSG00000031714/ENSMUSG00000025499/ENSMUSG00000034801/ENSMUSG00000031467/ENSMUSG00000020312/ENSMUSG00000020901/ENSMUSG00000004508/ENSMUSG00000048376/ENSMUSG00000050211/ENSMUSG00000024241/ENSMUSG00000022840/ENSMUSG00000034731/ENSMUSG00000005580/ENSMUSG00000055723/ENSMUSG00000040265/ENSMUSG00000019966/ENSMUSG00000026812/…	Shc1/Lpar3/Rras/Egf/Gab1/Hras/Sos2/Agpat5/Shc2/Pik3r5/Gab2/F2r/Pla2g4e/Sos1/Adcy5/Dgkh/Adcy9/Rras2/Dnm3/Kitl/Tsc1/Nras/Pip5k1a/Gna13/Pik3cd/Rapgef3/Ptpn11/Gna12/Fcer1g/Agtr1a/Grm1/Adcy6/Pdgfrb/Adcy2/Dgkd/Raf1/Dgki/Rala/Map2k1/Plcb3/Mtor/Rapgef4/Insr/Cyth2/Plpp2/Plpp3/Cyth4/Prkca/Dgka/Akt3/Akt1/Pik3r1/Ralgds/Pld2/Rhoa/Mras/Pld1/Dgkb/Rheb/Kit/Cyth3/Pik3r6/Fcer1a/Pik3ca/Adcy8/Dgke/Cyth1/Shc4/Gnas/Ag…	mmu:20416/mmu:65086/mmu:20130/mmu:13645/mmu:14388/mmu:15461/mmu:20663/mmu:52123/mmu:216148/mmu:320207/mmu:14389/mmu:14062/mmu:329502/mmu:20662/mmu:224129/mmu:380921/mmu:11515/mmu:66922/mmu:103967/mmu:17311/mmu:64930/mmu:18176/mmu:18720/mmu:14674/mmu:18707/mmu:223864/mmu:19247/mmu:14673/mmu:14127/mmu:11607/mmu:14816/mmu:11512/mmu:18596/mmu:210044/mmu:227333/mmu:110157/mmu:320127/mmu:56044/mmu:2639…	70	30	ENSMUSG00000042626/ENSMUSG00000036832/ENSMUSG00000038387/ENSMUSG00000025499/ENSMUSG00000031467/ENSMUSG00000020901/ENSMUSG00000004508/ENSMUSG00000048376/ENSMUSG00000022840/ENSMUSG00000034731/ENSMUSG00000055723/ENSMUSG00000040265/ENSMUSG00000027852/ENSMUSG00000020611/ENSMUSG00000000149/ENSMUSG00000058715/ENSMUSG00000038665/ENSMUSG00000008859/ENSMUSG00000049044/ENSMUSG00000005534/ENSMUSG00000003269/…	40	ENSMUSG00000028017/ENSMUSG00000031714/ENSMUSG00000034801/ENSMUSG00000020312/ENSMUSG00000050211/ENSMUSG00000024241/ENSMUSG00000005580/ENSMUSG00000019966/ENSMUSG00000026812/ENSMUSG00000028126/ENSMUSG00000039936/ENSMUSG00000022469/ENSMUSG00000043733/ENSMUSG00000049115/ENSMUSG00000019828/ENSMUSG00000022994/ENSMUSG00000024620/ENSMUSG00000021536/ENSMUSG00000070738/ENSMUSG00000000441/ENSMUSG00000004936/…
mmu05030	Cocaine addiction	24/3135	43/6147	0.315956	0.720944	ENSMUSG00000048482/ENSMUSG00000000214/ENSMUSG00000052684/ENSMUSG00000025037/ENSMUSG00000022840/ENSMUSG00000020182/ENSMUSG00000026959/ENSMUSG00000048895/ENSMUSG00000020886/ENSMUSG00000005034/ENSMUSG00000057614/ENSMUSG00000038648/ENSMUSG00000030209/ENSMUSG00000020599/ENSMUSG00000040147/ENSMUSG00000028969/ENSMUSG00000025958/ENSMUSG00000028466/ENSMUSG00000026930/ENSMUSG00000032562/ENSMUSG00000002771/…	Bdnf/Th/Jun/Maoa/Adcy5/Ddc/Grin1/Cdk5r1/Dlg4/Prkacb/Gnai1/Creb3l2/Grin2b/Rgs9/Maob/Cdk5/Creb1/Creb3/Gpsm1/Gnai2/Grin2d/Prkaca/Grin3a/Gnas	mmu:12064/mmu:21823/mmu:16476/mmu:17161/mmu:224129/mmu:13195/mmu:14810/mmu:12569/mmu:13385/mmu:18749/mmu:14677/mmu:208647/mmu:14812/mmu:19739/mmu:109731/mmu:12568/mmu:12912/mmu:12913/mmu:67839/mmu:14678/mmu:14814/mmu:18747/mmu:242443/mmu:14683	24	15	ENSMUSG00000048482/ENSMUSG00000000214/ENSMUSG00000022840/ENSMUSG00000020182/ENSMUSG00000026959/ENSMUSG00000048895/ENSMUSG00000057614/ENSMUSG00000030209/ENSMUSG00000020599/ENSMUSG00000040147/ENSMUSG00000028969/ENSMUSG00000028466/ENSMUSG00000032562/ENSMUSG00000005469/ENSMUSG00000039579	9	ENSMUSG00000052684/ENSMUSG00000025037/ENSMUSG00000020886/ENSMUSG00000005034/ENSMUSG00000038648/ENSMUSG00000025958/ENSMUSG00000026930/ENSMUSG00000002771/ENSMUSG00000027523
mmu05202	Transcriptional misregulation in cancer	86/3135	162/6147	0.323469	0.728977	ENSMUSG00000023067/ENSMUSG00000026435/ENSMUSG00000001552/ENSMUSG00000028496/ENSMUSG00000036390/ENSMUSG00000015312/ENSMUSG00000000440/ENSMUSG00000025932/ENSMUSG00000048416/ENSMUSG00000022952/ENSMUSG00000029648/ENSMUSG00000013089/ENSMUSG00000002028/ENSMUSG00000003873/ENSMUSG00000021453/ENSMUSG00000055866/ENSMUSG00000021668/ENSMUSG00000029313/ENSMUSG00000031613/ENSMUSG00000020160/ENSMUSG00000055435/…	Cdkn1a/Slc45a3/Jup/Mllt3/Gadd45a/Gadd45b/Pparg/Eya1/Mlf1/Runx1/Flt1/Etv5/Kmt2a/Bax/Gadd45g/Per2/Polk/Aff1/Hpgd/Meis1/Maf/Cdkn1b/Trp53/Zeb1/Nr4a3/Tspan7/Tgfbr2/Zbtb16/Rxra/Aspscr1/Pml/Supt3/Igf1/Six4/Atm/H3f3b/Erg/Zbtb17/Arnt2/Mitf/Ncor1/Ccnt2/Itgam/Bak1/Csf1r/Kdm6a/Rxrg/Traf1/Mmp3/Il2rb/Etv6/Spi1/Igfbp3/Hist1h3i/Prom1/Jmjd1c/Id2/Myc/Mdm2/Igf1r/Il1r2/Ewsr1/Mllt1/Klf3/Pax3/Rxrb/Bcl2a1b/Cdkn2c/Ptk2/…	mmu:12575/mmu:212980/mmu:16480/mmu:70122/mmu:13197/mmu:17873/mmu:19016/mmu:14048/mmu:17349/mmu:12394/mmu:14254/mmu:104156/mmu:214162/mmu:12028/mmu:23882/mmu:18627/mmu:27015/mmu:17355/mmu:15446/mmu:17268/mmu:17132/mmu:12576/mmu:22059/mmu:21417/mmu:18124/mmu:21912/mmu:21813/mmu:235320/mmu:20181/mmu:68938/mmu:18854/mmu:109115/mmu:16000/mmu:20474/mmu:11920/mmu:15081/mmu:13876/mmu:22642/mmu:11864/mmu:…	86	36	ENSMUSG00000023067/ENSMUSG00000026435/ENSMUSG00000001552/ENSMUSG00000028496/ENSMUSG00000036390/ENSMUSG00000000440/ENSMUSG00000025932/ENSMUSG00000022952/ENSMUSG00000013089/ENSMUSG00000003873/ENSMUSG00000031613/ENSMUSG00000020160/ENSMUSG00000059552/ENSMUSG00000028341/ENSMUSG00000025142/ENSMUSG00000036986/ENSMUSG00000016559/ENSMUSG00000006215/ENSMUSG00000035158/ENSMUSG00000030786/ENSMUSG00000057789/…	50	ENSMUSG00000015312/ENSMUSG00000048416/ENSMUSG00000029648/ENSMUSG00000002028/ENSMUSG00000021453/ENSMUSG00000055866/ENSMUSG00000021668/ENSMUSG00000029313/ENSMUSG00000055435/ENSMUSG00000003031/ENSMUSG00000024238/ENSMUSG00000058254/ENSMUSG00000032440/ENSMUSG00000066687/ENSMUSG00000015846/ENSMUSG00000038954/ENSMUSG00000020053/ENSMUSG00000034460/ENSMUSG00000034218/ENSMUSG00000040732/ENSMUSG00000015709/…
mmu00510	N-Glycan biosynthesis	26/3135	47/6147	0.327561	0.732889	ENSMUSG00000022174/ENSMUSG00000039740/ENSMUSG00000020346/ENSMUSG00000024085/ENSMUSG00000008763/ENSMUSG00000030062/ENSMUSG00000038886/ENSMUSG00000026110/ENSMUSG00000028413/ENSMUSG00000073792/ENSMUSG00000063362/ENSMUSG00000026810/ENSMUSG00000042737/ENSMUSG00000028757/ENSMUSG00000022885/ENSMUSG00000036632/ENSMUSG00000036646/ENSMUSG00000032116/ENSMUSG00000043998/ENSMUSG00000032437/ENSMUSG00000032059/…	Dad1/Alg2/Mgat1/Man2a1/Man1a2/Rpn1/Man2a2/Mgat4a/B4galt1/Alg6/Alg11/Dpm2/Dpm3/Ddost/St6gal1/Alg5/Man1b1/Stt3a/Mgat2/Stt3b/Alg9/Mogs/Dpm1/Mgat3/Rpn2/Dpagt1	mmu:13135/mmu:56737/mmu:17308/mmu:17158/mmu:17156/mmu:103963/mmu:140481/mmu:269181/mmu:14595/mmu:320438/mmu:207958/mmu:13481/mmu:68563/mmu:13200/mmu:20440/mmu:66248/mmu:227619/mmu:16430/mmu:217664/mmu:68292/mmu:102580/mmu:57377/mmu:13480/mmu:17309/mmu:20014/mmu:13478	26	15	ENSMUSG00000022174/ENSMUSG00000020346/ENSMUSG00000030062/ENSMUSG00000026810/ENSMUSG00000042737/ENSMUSG00000028757/ENSMUSG00000036632/ENSMUSG00000036646/ENSMUSG00000032116/ENSMUSG00000043998/ENSMUSG00000032437/ENSMUSG00000032059/ENSMUSG00000030036/ENSMUSG00000027642/ENSMUSG00000032123	11	ENSMUSG00000039740/ENSMUSG00000024085/ENSMUSG00000008763/ENSMUSG00000038886/ENSMUSG00000026110/ENSMUSG00000028413/ENSMUSG00000073792/ENSMUSG00000063362/ENSMUSG00000022885/ENSMUSG00000078919/ENSMUSG00000042428
mmu04151	PI3K-Akt signaling pathway	167/3135	319/6147	0.3308	0.734848	ENSMUSG00000043004/ENSMUSG00000023067/ENSMUSG00000022817/ENSMUSG00000055737/ENSMUSG00000019970/ENSMUSG00000026971/ENSMUSG00000036832/ENSMUSG00000021702/ENSMUSG00000039115/ENSMUSG00000048482/ENSMUSG00000031490/ENSMUSG00000026479/ENSMUSG00000028017/ENSMUSG00000017843/ENSMUSG00000043154/ENSMUSG00000024789/ENSMUSG00000037225/ENSMUSG00000048915/ENSMUSG00000027087/ENSMUSG00000021732/ENSMUSG00000028495/…	Gng2/Cdkn1a/Itgb5/Ghr/Sgk1/Itgb6/Lpar3/Thbs4/Itga9/Bdnf/Eif4ebp1/Lamc2/Egf/Ppp2r5c/Ppp2r3a/Jak2/Fgf2/Efna5/Itgav/Fgf10/Rps6/Flt1/Jak1/Vwf/Ywhah/Tnr/Hras/Reln/Ppp2r5a/Rbl2/Sos2/Gng7/Pik3r5/Areg/Itgb1/Chuk/F2r/Eif4b/Sos1/Magi1/Hsp90b1/Cdkn1b/Trp53/Itga7/Fgfr1/Gsk3b/Prkaa2/Bad/Kitl/Hsp90aa1/Itga1/Col4a4/Hsp90ab1/Tsc1/Fgf6/Nras/Pten/Vegfa/Ccnd3/Ccne2/Flt4/Phlpp1/Col9a1/Rxra/Cdk4/Itga4/Lama5/Fgf1/Pik3…	mmu:14702/mmu:12575/mmu:16419/mmu:14600/mmu:20393/mmu:16420/mmu:65086/mmu:21828/mmu:104099/mmu:12064/mmu:13685/mmu:16782/mmu:13645/mmu:26931/mmu:235542/mmu:16452/mmu:14173/mmu:13640/mmu:16410/mmu:14165/mmu:20104/mmu:14254/mmu:16451/mmu:22371/mmu:22629/mmu:21960/mmu:15461/mmu:19699/mmu:226849/mmu:19651/mmu:20663/mmu:14708/mmu:320207/mmu:11839/mmu:16412/mmu:12675/mmu:14062/mmu:75705/mmu:20662/mmu:1…	167	84	ENSMUSG00000043004/ENSMUSG00000023067/ENSMUSG00000026971/ENSMUSG00000036832/ENSMUSG00000021702/ENSMUSG00000039115/ENSMUSG00000048482/ENSMUSG00000031490/ENSMUSG00000026479/ENSMUSG00000017843/ENSMUSG00000048915/ENSMUSG00000027087/ENSMUSG00000021732/ENSMUSG00000028495/ENSMUSG00000018965/ENSMUSG00000015829/ENSMUSG00000025499/ENSMUSG00000042453/ENSMUSG00000026626/ENSMUSG00000020901/ENSMUSG00000029378/…	83	ENSMUSG00000022817/ENSMUSG00000055737/ENSMUSG00000019970/ENSMUSG00000028017/ENSMUSG00000043154/ENSMUSG00000024789/ENSMUSG00000037225/ENSMUSG00000029648/ENSMUSG00000028530/ENSMUSG00000001930/ENSMUSG00000031666/ENSMUSG00000034801/ENSMUSG00000048240/ENSMUSG00000024241/ENSMUSG00000003031/ENSMUSG00000025348/ENSMUSG00000031565/ENSMUSG00000022812/ENSMUSG00000028518/ENSMUSG00000019966/ENSMUSG00000042284/…
mmu04071	Sphingolipid signaling pathway	63/3135	118/6147	0.333396	0.735362	ENSMUSG00000046709/ENSMUSG00000053436/ENSMUSG00000017843/ENSMUSG00000043154/ENSMUSG00000025499/ENSMUSG00000026626/ENSMUSG00000029053/ENSMUSG00000003873/ENSMUSG00000004508/ENSMUSG00000059552/ENSMUSG00000020366/ENSMUSG00000087408/ENSMUSG00000027852/ENSMUSG00000013663/ENSMUSG00000045092/ENSMUSG00000020097/ENSMUSG00000028245/ENSMUSG00000045038/ENSMUSG00000020611/ENSMUSG00000039936/ENSMUSG00000024290/…	Mapk10/Mapk14/Ppp2r5c/Ppp2r3a/Hras/Ppp2r5a/Prkcz/Bax/Gab2/Trp53/Mapk9/Cers1/Nras/Pten/S1pr1/Sgpl1/Nsmaf/Prkce/Gna13/Pik3cd/Rock1/Gnai1/Ppp2r3d/Gna12/Fcer1g/Mapk12/Tradd/S1pr3/Raf1/Abcc1/Sgpp1/Map2k1/Plcb3/Cers4/Ppp2r2d/Cers3/Oprd1/Acer2/Mapk8/Gnaq/Prkca/Akt3/Akt1/Ppp2ca/Pik3r1/Pld2/Rhoa/Tnfrsf1a/Pld1/Degs1/Rac2/Asah2/Ppp2cb/Gnai2/Gm2446/Ppp2r2a/Adora1/Rock2/Ppp2r3c/Ppp2r1a/Fcer1a/Pik3ca/Bid	mmu:26414/mmu:26416/mmu:26931/mmu:235542/mmu:15461/mmu:226849/mmu:18762/mmu:12028/mmu:14389/mmu:22059/mmu:26420/mmu:93898/mmu:18176/mmu:19211/mmu:13609/mmu:20397/mmu:18201/mmu:18754/mmu:14674/mmu:18707/mmu:19877/mmu:14677/mmu:19054/mmu:14673/mmu:14127/mmu:29857/mmu:71609/mmu:13610/mmu:110157/mmu:17250/mmu:81535/mmu:26395/mmu:18797/mmu:67260/mmu:52432/mmu:545975/mmu:18386/mmu:230379/mmu:26419/mmu:…	63	33	ENSMUSG00000046709/ENSMUSG00000017843/ENSMUSG00000025499/ENSMUSG00000026626/ENSMUSG00000029053/ENSMUSG00000003873/ENSMUSG00000004508/ENSMUSG00000059552/ENSMUSG00000027852/ENSMUSG00000013663/ENSMUSG00000020097/ENSMUSG00000020611/ENSMUSG00000057614/ENSMUSG00000093803/ENSMUSG00000000149/ENSMUSG00000058715/ENSMUSG00000031887/ENSMUSG00000041769/ENSMUSG00000030510/ENSMUSG00000024639/ENSMUSG00000001729/…	30	ENSMUSG00000053436/ENSMUSG00000043154/ENSMUSG00000020366/ENSMUSG00000087408/ENSMUSG00000045092/ENSMUSG00000028245/ENSMUSG00000045038/ENSMUSG00000039936/ENSMUSG00000024290/ENSMUSG00000022610/ENSMUSG00000067586/ENSMUSG00000000441/ENSMUSG00000023088/ENSMUSG00000021054/ENSMUSG00000004936/ENSMUSG00000024960/ENSMUSG00000008206/ENSMUSG00000050511/ENSMUSG00000038007/ENSMUSG00000021936/ENSMUSG00000050965/…
mmu04145	Phagosome	78/3135	147/6147	0.3366	0.737201	ENSMUSG00000022817/ENSMUSG00000016206/ENSMUSG00000038642/ENSMUSG00000026480/ENSMUSG00000015950/ENSMUSG00000021702/ENSMUSG00000043091/ENSMUSG00000001750/ENSMUSG00000001473/ENSMUSG00000023004/ENSMUSG00000027087/ENSMUSG00000054580/ENSMUSG00000073421/ENSMUSG00000019210/ENSMUSG00000015575/ENSMUSG00000036594/ENSMUSG00000060586/ENSMUSG00000025809/ENSMUSG00000001525/ENSMUSG00000056116/ENSMUSG00000004285/…	Itgb5/H2-M3/Ctss/Ncf2/Ncf1/Thbs4/Tuba1c/Tcirg1/Tubb6/Tuba1b/Itgav/Pla2r1/H2-Ab1/Atp6v1e1/Atp6v0e/H2-Aa/H2-Eb1/Itgb1/Tubb5/H2-T22/Atp6v1f/Tubb2b/Pikfyve/Calr/Atp6v1d/Canx/Lamp2/Atp6v1h/Sec61a2/H2-DMa/H2-DMb1/Tuba1a/Cyba/Tubb4b/Tfrc/Lamp1/Atp6v0c/Sec22b/Scarb1/Dync2h1/Atp6v1c1/Atp6v1g2/Atp6v1g1/Clec7a/Atp6v0b/Atp6v0d1/Atp6v0e2/Tubb2a/Atp6v0d2/Stx12/Coro1a/Itgam/Dync1i1/Atp6v1e2/Stx7/Atp6ap1/Rab5b/C…	mmu:16419/mmu:14991/mmu:13040/mmu:17970/mmu:17969/mmu:21828/mmu:22146/mmu:27060/mmu:67951/mmu:22143/mmu:16410/mmu:18779/mmu:14961/mmu:11973/mmu:11974/mmu:14960/mmu:14969/mmu:16412/mmu:22154/mmu:15039/mmu:66144/mmu:73710/mmu:18711/mmu:12317/mmu:73834/mmu:12330/mmu:16784/mmu:108664/mmu:57743/mmu:14998/mmu:14999/mmu:22142/mmu:13057/mmu:227613/mmu:22042/mmu:16783/mmu:11984/mmu:20333/mmu:20778/mmu:110…	78	66	ENSMUSG00000016206/ENSMUSG00000038642/ENSMUSG00000026480/ENSMUSG00000015950/ENSMUSG00000021702/ENSMUSG00000043091/ENSMUSG00000001750/ENSMUSG00000001473/ENSMUSG00000023004/ENSMUSG00000027087/ENSMUSG00000054580/ENSMUSG00000073421/ENSMUSG00000019210/ENSMUSG00000015575/ENSMUSG00000036594/ENSMUSG00000060586/ENSMUSG00000025809/ENSMUSG00000001525/ENSMUSG00000056116/ENSMUSG00000004285/ENSMUSG00000045136/…	12	ENSMUSG00000022817/ENSMUSG00000025816/ENSMUSG00000022797/ENSMUSG00000037936/ENSMUSG00000000711/ENSMUSG00000038195/ENSMUSG00000024164/ENSMUSG00000017831/ENSMUSG00000031849/ENSMUSG00000079477/ENSMUSG00000060550/ENSMUSG00000029361
mmu00511	Other glycan degradation	3135-10-01	17/6147	0.344578	0.749397	ENSMUSG00000025232/ENSMUSG00000019810/ENSMUSG00000028164/ENSMUSG00000079434/ENSMUSG00000028673/ENSMUSG00000035239/ENSMUSG00000028048/ENSMUSG00000029119/ENSMUSG00000032295/ENSMUSG00000028467	Hexa/Fuca2/Manba/Neu2/Fuca1/Neu3/Gba/Man2b2/Man2c1/Gba2	mmu:15211/mmu:66848/mmu:110173/mmu:23956/mmu:71665/mmu:50877/mmu:14466/mmu:17160/mmu:73744/mmu:230101	10	6	ENSMUSG00000025232/ENSMUSG00000019810/ENSMUSG00000028164/ENSMUSG00000028673/ENSMUSG00000028048/ENSMUSG00000032295	4	ENSMUSG00000079434/ENSMUSG00000035239/ENSMUSG00000029119/ENSMUSG00000028467
mmu01521	EGFR tyrosine kinase inhibitor resistance	43/3135	80/6147	0.35136	0.75884	ENSMUSG00000042626/ENSMUSG00000031490/ENSMUSG00000028017/ENSMUSG00000024789/ENSMUSG00000037225/ENSMUSG00000028495/ENSMUSG00000028530/ENSMUSG00000031714/ENSMUSG00000025499/ENSMUSG00000034801/ENSMUSG00000003873/ENSMUSG00000020312/ENSMUSG00000031451/ENSMUSG00000024241/ENSMUSG00000022812/ENSMUSG00000024959/ENSMUSG00000027852/ENSMUSG00000013663/ENSMUSG00000023951/ENSMUSG00000039936/ENSMUSG00000020053/…	Shc1/Eif4ebp1/Egf/Jak2/Fgf2/Rps6/Jak1/Gab1/Hras/Sos2/Bax/Shc2/Gas6/Sos1/Gsk3b/Bad/Nras/Pten/Vegfa/Pik3cd/Igf1/Erbb3/Rps6-ps4/Pdgfrb/Araf/Raf1/Il6ra/Kdr/Map2k1/Braf/Mtor/Bcl2l11/Rps6kb2/Prkca/Rps6kb1/Akt3/Akt1/Pik3r1/Igf1r/Nf1/Pik3ca/Met/Shc4	mmu:20416/mmu:13685/mmu:13645/mmu:16452/mmu:14173/mmu:20104/mmu:16451/mmu:14388/mmu:15461/mmu:20663/mmu:12028/mmu:216148/mmu:14456/mmu:20662/mmu:56637/mmu:12015/mmu:18176/mmu:19211/mmu:22339/mmu:18707/mmu:16000/mmu:13867/mmu:105244208/mmu:18596/mmu:11836/mmu:110157/mmu:16194/mmu:16542/mmu:26395/mmu:109880/mmu:56717/mmu:12125/mmu:58988/mmu:18750/mmu:72508/mmu:23797/mmu:11651/mmu:18708/mmu:16001/mm…	43	14	ENSMUSG00000042626/ENSMUSG00000031490/ENSMUSG00000028495/ENSMUSG00000025499/ENSMUSG00000003873/ENSMUSG00000031451/ENSMUSG00000024959/ENSMUSG00000027852/ENSMUSG00000013663/ENSMUSG00000081406/ENSMUSG00000024830/ENSMUSG00000001729/ENSMUSG00000009376/ENSMUSG00000035109	29	ENSMUSG00000028017/ENSMUSG00000024789/ENSMUSG00000037225/ENSMUSG00000028530/ENSMUSG00000031714/ENSMUSG00000034801/ENSMUSG00000020312/ENSMUSG00000024241/ENSMUSG00000022812/ENSMUSG00000023951/ENSMUSG00000039936/ENSMUSG00000020053/ENSMUSG00000018166/ENSMUSG00000024620/ENSMUSG00000001127/ENSMUSG00000000441/ENSMUSG00000027947/ENSMUSG00000062960/ENSMUSG00000004936/ENSMUSG00000002413/ENSMUSG00000028991/…
mmu01200	Carbon metabolism	58/3135	109/6147	0.356299	0.762603	ENSMUSG00000030621/ENSMUSG00000024892/ENSMUSG00000021238/ENSMUSG00000053398/ENSMUSG00000028961/ENSMUSG00000023921/ENSMUSG00000032418/ENSMUSG00000041650/ENSMUSG00000034424/ENSMUSG00000000628/ENSMUSG00000031700/ENSMUSG00000031807/ENSMUSG00000024640/ENSMUSG00000050002/ENSMUSG00000023070/ENSMUSG00000032527/ENSMUSG00000027187/ENSMUSG00000020534/ENSMUSG00000029446/ENSMUSG00000063524/ENSMUSG00000037012/…	Me3/Pcx/Aldh6a1/Phgdh/Pgd/Mut/Me1/Pcca/Gcsh/Hk2/Gpt2/Pgls/Psat1/Idnk/Rgn/Pccb/Cat/Shmt1/Psph/Eno1/Hk1/Me2/Esd/Gck/Pfkp/Acads/Adpgk/Tkfc/Sdha/Suclg1/Acadm/Echs1/Cs/Mcee/Taldo1/Ehhadh/Prps1/Aco2/Gapdh/Prps1l3/Aldoc/Acat2/Acss1/Pgp/Dld/Idh2/Aldoa/Idh3a/Ogdh/Idh3b/Acss2/Dlat/Glud1/Aldob/Tpi1/Pfkl/Mdh2/H6pd	mmu:109264/mmu:18563/mmu:104776/mmu:236539/mmu:110208/mmu:17850/mmu:17436/mmu:110821/mmu:68133/mmu:15277/mmu:108682/mmu:66171/mmu:107272/mmu:75731/mmu:19733/mmu:66904/mmu:12359/mmu:20425/mmu:100678/mmu:13806/mmu:15275/mmu:107029/mmu:13885/mmu:103988/mmu:56421/mmu:11409/mmu:72141/mmu:225913/mmu:66945/mmu:56451/mmu:11364/mmu:93747/mmu:12974/mmu:73724/mmu:21351/mmu:74147/mmu:19139/mmu:11429/mmu:1443…	58	25	ENSMUSG00000053398/ENSMUSG00000028961/ENSMUSG00000034424/ENSMUSG00000031807/ENSMUSG00000024640/ENSMUSG00000050002/ENSMUSG00000023070/ENSMUSG00000029446/ENSMUSG00000063524/ENSMUSG00000037012/ENSMUSG00000024556/ENSMUSG00000021996/ENSMUSG00000021196/ENSMUSG00000029545/ENSMUSG00000025236/ENSMUSG00000034371/ENSMUSG00000062908/ENSMUSG00000025465/ENSMUSG00000033429/ENSMUSG00000025503/ENSMUSG00000057666/…	33	ENSMUSG00000030621/ENSMUSG00000024892/ENSMUSG00000021238/ENSMUSG00000023921/ENSMUSG00000032418/ENSMUSG00000041650/ENSMUSG00000000628/ENSMUSG00000031700/ENSMUSG00000032527/ENSMUSG00000027187/ENSMUSG00000020534/ENSMUSG00000041798/ENSMUSG00000021577/ENSMUSG00000052738/ENSMUSG00000005683/ENSMUSG00000022853/ENSMUSG00000031432/ENSMUSG00000022477/ENSMUSG00000079104/ENSMUSG00000023832/ENSMUSG00000027452/…
mmu04912	GnRH signaling pathway	45/3135	84/6147	0.358007	0.762603	ENSMUSG00000046709/ENSMUSG00000057897/ENSMUSG00000053819/ENSMUSG00000053436/ENSMUSG00000052684/ENSMUSG00000025499/ENSMUSG00000024617/ENSMUSG00000034801/ENSMUSG00000050211/ENSMUSG00000024241/ENSMUSG00000022840/ENSMUSG00000020366/ENSMUSG00000005580/ENSMUSG00000063130/ENSMUSG00000021820/ENSMUSG00000026407/ENSMUSG00000027852/ENSMUSG00000006699/ENSMUSG00000030287/ENSMUSG00000005034/ENSMUSG00000018932/…	Mapk10/Camk2b/Camk2d/Mapk14/Jun/Hras/Camk2a/Sos2/Pla2g4e/Sos1/Adcy5/Mapk9/Adcy9/Calml3/Camk2g/Cacna1s/Nras/Cdc42/Itpr2/Prkacb/Map2k3/Mapk12/Adcy6/Adcy2/Itpr3/Raf1/Map3k3/Cacna1c/Mmp14/Map2k1/Plcb3/Map2k4/Calm4/Mapk8/Gnaq/Prkca/Hbegf/Pld2/Pld1/Elk1/Map3k2/Prkaca/Adcy8/Itpr1/Gnas	mmu:26414/mmu:12323/mmu:108058/mmu:26416/mmu:16476/mmu:15461/mmu:12322/mmu:20663/mmu:329502/mmu:20662/mmu:224129/mmu:26420/mmu:11515/mmu:70405/mmu:12325/mmu:12292/mmu:18176/mmu:12540/mmu:16439/mmu:18749/mmu:26397/mmu:29857/mmu:11512/mmu:210044/mmu:16440/mmu:110157/mmu:26406/mmu:12288/mmu:17387/mmu:26395/mmu:18797/mmu:26398/mmu:80796/mmu:26419/mmu:14682/mmu:18750/mmu:15200/mmu:18806/mmu:18805/mmu:…	45	14	ENSMUSG00000046709/ENSMUSG00000053819/ENSMUSG00000025499/ENSMUSG00000022840/ENSMUSG00000063130/ENSMUSG00000027852/ENSMUSG00000006699/ENSMUSG00000018932/ENSMUSG00000000957/ENSMUSG00000024639/ENSMUSG00000009406/ENSMUSG00000005469/ENSMUSG00000022376/ENSMUSG00000030102	31	ENSMUSG00000057897/ENSMUSG00000053436/ENSMUSG00000052684/ENSMUSG00000024617/ENSMUSG00000034801/ENSMUSG00000050211/ENSMUSG00000024241/ENSMUSG00000020366/ENSMUSG00000005580/ENSMUSG00000021820/ENSMUSG00000026407/ENSMUSG00000030287/ENSMUSG00000005034/ENSMUSG00000022610/ENSMUSG00000022994/ENSMUSG00000021536/ENSMUSG00000042644/ENSMUSG00000000441/ENSMUSG00000020700/ENSMUSG00000051331/ENSMUSG00000004936/…
mmu05230	Central carbon metabolism in cancer	33/3135	61/6147	0.360715	0.763146	ENSMUSG00000030110/ENSMUSG00000040010/ENSMUSG00000025499/ENSMUSG00000000628/ENSMUSG00000059552/ENSMUSG00000031565/ENSMUSG00000028645/ENSMUSG00000027852/ENSMUSG00000013663/ENSMUSG00000037012/ENSMUSG00000025486/ENSMUSG00000039936/ENSMUSG00000041798/ENSMUSG00000021196/ENSMUSG00000024620/ENSMUSG00000000441/ENSMUSG00000006494/ENSMUSG00000004936/ENSMUSG00000038028/ENSMUSG00000028991/ENSMUSG00000001918/…	Ret/Slc7a5/Hras/Hk2/Trp53/Fgfr1/Slc2a1/Nras/Pten/Hk1/Sirt3/Pik3cd/Gck/Pfkp/Pdgfrb/Raf1/Pdk1/Map2k1/Tigar/Mtor/Slc1a5/Ldha/Akt3/Akt1/Pik3r1/Myc/Slc2a2/Gls/Kit/Pfkl/Pik3ca/Met/Ntrk3	mmu:19713/mmu:20539/mmu:15461/mmu:15277/mmu:22059/mmu:14182/mmu:20525/mmu:18176/mmu:19211/mmu:15275/mmu:64384/mmu:18707/mmu:103988/mmu:56421/mmu:18596/mmu:110157/mmu:228026/mmu:26395/mmu:319801/mmu:56717/mmu:20514/mmu:16828/mmu:23797/mmu:11651/mmu:18708/mmu:17869/mmu:20526/mmu:14660/mmu:16590/mmu:18641/mmu:18706/mmu:17295/mmu:18213	33	13	ENSMUSG00000030110/ENSMUSG00000040010/ENSMUSG00000025499/ENSMUSG00000059552/ENSMUSG00000028645/ENSMUSG00000027852/ENSMUSG00000013663/ENSMUSG00000037012/ENSMUSG00000021196/ENSMUSG00000063229/ENSMUSG00000001729/ENSMUSG00000027690/ENSMUSG00000009376	20	ENSMUSG00000000628/ENSMUSG00000031565/ENSMUSG00000025486/ENSMUSG00000039936/ENSMUSG00000041798/ENSMUSG00000024620/ENSMUSG00000000441/ENSMUSG00000006494/ENSMUSG00000004936/ENSMUSG00000038028/ENSMUSG00000028991/ENSMUSG00000001918/ENSMUSG00000019699/ENSMUSG00000041417/ENSMUSG00000022346/ENSMUSG00000026103/ENSMUSG00000005672/ENSMUSG00000020277/ENSMUSG00000027665/ENSMUSG00000059146
mmu00983	Drug metabolism - other enzymes	35/3135	65/6147	0.368603	0.769367	ENSMUSG00000027890/ENSMUSG00000032478/ENSMUSG00000061825/ENSMUSG00000030978/ENSMUSG00000008540/ENSMUSG00000040562/ENSMUSG00000056973/ENSMUSG00000025630/ENSMUSG00000020407/ENSMUSG00000024066/ENSMUSG00000058135/ENSMUSG00000025479/ENSMUSG00000002550/ENSMUSG00000062867/ENSMUSG00000022292/ENSMUSG00000028719/ENSMUSG00000025934/ENSMUSG00000032348/ENSMUSG00000025534/ENSMUSG00000022814/ENSMUSG00000074797/…	Gstm4/Nme6/Ces2c/Rrm1/Mgst1/Gstm2/Ces1d/Hprt/Upp1/Xdh/Gstm1/Cyp2e1/Uck1/Impdh2/Rrm2b/Cmpk1/Gsta3/Gsta4/Gusb/Umps/Itpa/Gmps/Rrm2/Nme1/Dpyd/Gstp1/Ces1f/Impdh1/Tk2/Gstt3/Gsto1/Nat1/Tpmt/Gstt1/Nme4	mmu:14865/mmu:54369/mmu:234671/mmu:20133/mmu:56615/mmu:14863/mmu:104158/mmu:15452/mmu:22271/mmu:22436/mmu:14862/mmu:13106/mmu:22245/mmu:23918/mmu:382985/mmu:66588/mmu:14859/mmu:14860/mmu:110006/mmu:22247/mmu:16434/mmu:229363/mmu:20135/mmu:18102/mmu:99586/mmu:14870/mmu:234564/mmu:23917/mmu:57813/mmu:103140/mmu:14873/mmu:17960/mmu:22017/mmu:14871/mmu:56520	35	19	ENSMUSG00000027890/ENSMUSG00000032478/ENSMUSG00000061825/ENSMUSG00000030978/ENSMUSG00000025630/ENSMUSG00000020407/ENSMUSG00000058135/ENSMUSG00000002550/ENSMUSG00000062867/ENSMUSG00000028719/ENSMUSG00000025534/ENSMUSG00000074797/ENSMUSG00000027823/ENSMUSG00000020649/ENSMUSG00000037601/ENSMUSG00000060803/ENSMUSG00000003500/ENSMUSG00000035824/ENSMUSG00000001665	16	ENSMUSG00000008540/ENSMUSG00000040562/ENSMUSG00000056973/ENSMUSG00000024066/ENSMUSG00000025479/ENSMUSG00000022292/ENSMUSG00000025934/ENSMUSG00000032348/ENSMUSG00000022814/ENSMUSG00000033308/ENSMUSG00000031725/ENSMUSG00000025068/ENSMUSG00000025588/ENSMUSG00000021376/ENSMUSG00000001663/ENSMUSG00000024177
mmu04917	Prolactin signaling pathway	35/3135	65/6147	0.368603	0.769367	ENSMUSG00000020919/ENSMUSG00000042626/ENSMUSG00000019768/ENSMUSG00000046709/ENSMUSG00000053436/ENSMUSG00000000214/ENSMUSG00000024789/ENSMUSG00000037104/ENSMUSG00000025499/ENSMUSG00000020027/ENSMUSG00000003555/ENSMUSG00000034801/ENSMUSG00000020312/ENSMUSG00000024241/ENSMUSG00000020366/ENSMUSG00000022812/ENSMUSG00000027852/ENSMUSG00000021055/ENSMUSG00000039936/ENSMUSG00000041798/ENSMUSG00000004043/…	Stat5b/Shc1/Esr1/Mapk10/Mapk14/Th/Jak2/Socs5/Hras/Socs2/Cyp17a1/Sos2/Shc2/Sos1/Mapk9/Gsk3b/Nras/Esr2/Pik3cd/Gck/Stat5a/Mapk12/Cish/Raf1/Map2k1/Mapk8/Galt/Ccnd1/Akt3/Akt1/Pik3r1/Slc2a2/Pik3ca/Ccnd2/Shc4	mmu:20851/mmu:20416/mmu:13982/mmu:26414/mmu:26416/mmu:21823/mmu:16452/mmu:56468/mmu:15461/mmu:216233/mmu:13074/mmu:20663/mmu:216148/mmu:20662/mmu:26420/mmu:56637/mmu:18176/mmu:13983/mmu:18707/mmu:103988/mmu:20850/mmu:29857/mmu:12700/mmu:110157/mmu:26395/mmu:26419/mmu:14430/mmu:12443/mmu:23797/mmu:11651/mmu:18708/mmu:20526/mmu:18706/mmu:12444/mmu:271849	35	14	ENSMUSG00000042626/ENSMUSG00000019768/ENSMUSG00000046709/ENSMUSG00000000214/ENSMUSG00000037104/ENSMUSG00000025499/ENSMUSG00000003555/ENSMUSG00000027852/ENSMUSG00000021055/ENSMUSG00000036073/ENSMUSG00000070348/ENSMUSG00000001729/ENSMUSG00000027690/ENSMUSG00000035109	21	ENSMUSG00000020919/ENSMUSG00000053436/ENSMUSG00000024789/ENSMUSG00000020027/ENSMUSG00000034801/ENSMUSG00000020312/ENSMUSG00000024241/ENSMUSG00000020366/ENSMUSG00000022812/ENSMUSG00000039936/ENSMUSG00000041798/ENSMUSG00000004043/ENSMUSG00000022610/ENSMUSG00000032578/ENSMUSG00000000441/ENSMUSG00000004936/ENSMUSG00000021936/ENSMUSG00000019699/ENSMUSG00000041417/ENSMUSG00000027665/ENSMUSG00000000184
mmu04926	Relaxin signaling pathway	64/3135	121/6147	0.371479	0.770199	ENSMUSG00000043004/ENSMUSG00000042626/ENSMUSG00000046709/ENSMUSG00000032402/ENSMUSG00000053436/ENSMUSG00000052684/ENSMUSG00000025499/ENSMUSG00000034801/ENSMUSG00000029053/ENSMUSG00000020312/ENSMUSG00000048240/ENSMUSG00000024241/ENSMUSG00000022840/ENSMUSG00000020366/ENSMUSG00000005580/ENSMUSG00000067158/ENSMUSG00000032440/ENSMUSG00000027852/ENSMUSG00000023951/ENSMUSG00000039936/ENSMUSG00000029713/…	Gng2/Shc1/Mapk10/Smad3/Mapk14/Jun/Hras/Sos2/Prkcz/Shc2/Gng7/Sos1/Adcy5/Mapk9/Adcy9/Col4a4/Tgfbr2/Nras/Vegfa/Pik3cd/Gnb2/Prkacb/Gnai1/Vegfc/Creb3l2/Mapk12/Vegfd/Gnao1/Adcy6/Gng5/Adcy2/Raf1/Creb1/Map2k1/Col4a3/Plcb3/Col3a1/Gnb5/Map2k4/Ednrb/Nos2/Creb3/Mapk8/Prkca/Akt3/Akt1/Pik3r1/Smad2/Nos1/Gng12/Gnb3/Gnai2/Tgfbr1/Gngt2/Gnb1/Prkaca/Gng11/Tgfb1/Edn1/Vegfb/Pik3ca/Adcy8/Shc4/Gnas	mmu:14702/mmu:20416/mmu:26414/mmu:17127/mmu:26416/mmu:16476/mmu:15461/mmu:20663/mmu:18762/mmu:216148/mmu:14708/mmu:20662/mmu:224129/mmu:26420/mmu:11515/mmu:12829/mmu:21813/mmu:18176/mmu:22339/mmu:18707/mmu:14693/mmu:18749/mmu:14677/mmu:22341/mmu:208647/mmu:29857/mmu:14205/mmu:14681/mmu:11512/mmu:14707/mmu:210044/mmu:110157/mmu:12912/mmu:26395/mmu:12828/mmu:18797/mmu:12825/mmu:14697/mmu:26398/mmu:…	64	28	ENSMUSG00000043004/ENSMUSG00000042626/ENSMUSG00000046709/ENSMUSG00000025499/ENSMUSG00000029053/ENSMUSG00000022840/ENSMUSG00000067158/ENSMUSG00000027852/ENSMUSG00000029713/ENSMUSG00000057614/ENSMUSG00000031520/ENSMUSG00000068523/ENSMUSG00000079465/ENSMUSG00000026043/ENSMUSG00000032192/ENSMUSG00000028466/ENSMUSG00000001729/ENSMUSG00000024563/ENSMUSG00000023439/ENSMUSG00000032562/ENSMUSG00000038811/…	36	ENSMUSG00000032402/ENSMUSG00000053436/ENSMUSG00000052684/ENSMUSG00000034801/ENSMUSG00000020312/ENSMUSG00000048240/ENSMUSG00000024241/ENSMUSG00000020366/ENSMUSG00000005580/ENSMUSG00000032440/ENSMUSG00000023951/ENSMUSG00000039936/ENSMUSG00000005034/ENSMUSG00000038648/ENSMUSG00000022610/ENSMUSG00000031380/ENSMUSG00000031748/ENSMUSG00000022994/ENSMUSG00000021536/ENSMUSG00000000441/ENSMUSG00000025958/…
mmu05145	Toxoplasmosis	55/3135	104/6147	0.386694	0.777311	ENSMUSG00000046709/ENSMUSG00000053436/ENSMUSG00000026479/ENSMUSG00000024789/ENSMUSG00000015656/ENSMUSG00000073421/ENSMUSG00000028530/ENSMUSG00000015755/ENSMUSG00000036594/ENSMUSG00000060586/ENSMUSG00000032193/ENSMUSG00000020901/ENSMUSG00000025809/ENSMUSG00000059970/ENSMUSG00000025199/ENSMUSG00000020366/ENSMUSG00000007033/ENSMUSG00000024959/ENSMUSG00000031628/ENSMUSG00000037649/ENSMUSG00000079547/…	Mapk10/Mapk14/Lamc2/Jak2/Hspa8/H2-Ab1/Jak1/Tab2/H2-Aa/H2-Eb1/Ldlr/Pik3r5/Itgb1/Hspa2/Chuk/Mapk9/Hspa1l/Bad/Casp3/H2-DMa/H2-DMb1/Lama5/Gnai1/Itga6/Il12a/Map2k3/Mapk12/Gnao1/Myd88/Ifng/Xiap/Lamc3/Lama3/Tgfb3/Traf6/Nos2/Birc2/Mapk8/Map3k7/Akt3/Akt1/Tnfrsf1a/Il10ra/Tyk2/Igtp/Gnai2/Ifngr1/Lama4/Lamb2/Ciita/Pik3r6/Tgfb1/Tgfb2/Ly96/Lamc1	mmu:26414/mmu:26416/mmu:16782/mmu:16452/mmu:15481/mmu:14961/mmu:16451/mmu:68652/mmu:14960/mmu:14969/mmu:16835/mmu:320207/mmu:16412/mmu:15512/mmu:12675/mmu:26420/mmu:15482/mmu:12015/mmu:12367/mmu:14998/mmu:14999/mmu:16776/mmu:14677/mmu:16403/mmu:16159/mmu:26397/mmu:29857/mmu:14681/mmu:17874/mmu:15978/mmu:11798/mmu:23928/mmu:16774/mmu:21809/mmu:22034/mmu:18126/mmu:11797/mmu:26419/mmu:26409/mmu:2379…	55	27	ENSMUSG00000046709/ENSMUSG00000026479/ENSMUSG00000015656/ENSMUSG00000073421/ENSMUSG00000036594/ENSMUSG00000060586/ENSMUSG00000020901/ENSMUSG00000025809/ENSMUSG00000059970/ENSMUSG00000025199/ENSMUSG00000024959/ENSMUSG00000031628/ENSMUSG00000037649/ENSMUSG00000079547/ENSMUSG00000057614/ENSMUSG00000018932/ENSMUSG00000032508/ENSMUSG00000055170/ENSMUSG00000001729/ENSMUSG00000032089/ENSMUSG00000032175/…	28	ENSMUSG00000053436/ENSMUSG00000024789/ENSMUSG00000028530/ENSMUSG00000015755/ENSMUSG00000032193/ENSMUSG00000020366/ENSMUSG00000007033/ENSMUSG00000015647/ENSMUSG00000027111/ENSMUSG00000027776/ENSMUSG00000022610/ENSMUSG00000031748/ENSMUSG00000025860/ENSMUSG00000026840/ENSMUSG00000024421/ENSMUSG00000021253/ENSMUSG00000027164/ENSMUSG00000020826/ENSMUSG00000057367/ENSMUSG00000021936/ENSMUSG00000028284/…
mmu04724	Glutamatergic synapse	53/3135	100/6147	0.381474	0.777311	ENSMUSG00000043004/ENSMUSG00000034656/ENSMUSG00000003279/ENSMUSG00000042249/ENSMUSG00000048240/ENSMUSG00000021816/ENSMUSG00000050211/ENSMUSG00000022840/ENSMUSG00000005580/ENSMUSG00000026959/ENSMUSG00000022092/ENSMUSG00000022623/ENSMUSG00000026473/ENSMUSG00000020886/ENSMUSG00000030287/ENSMUSG00000025813/ENSMUSG00000029713/ENSMUSG00000005034/ENSMUSG00000057614/ENSMUSG00000031748/ENSMUSG00000019828/…	Gng2/Cacna1a/Dlgap1/Grk3/Gng7/Ppp3cb/Pla2g4e/Adcy5/Adcy9/Grin1/Ppp3cc/Shank3/Glul/Dlg4/Itpr2/Homer2/Gnb2/Prkacb/Gnai1/Gnao1/Grm1/Grin2b/Homer1/Adcy6/Gng5/Adcy2/Itpr3/Slc17a7/Slc38a2/Cacna1c/Plcb3/Gnb5/Slc38a3/Slc1a1/Slc38a1/Gnaq/Prkca/Pld2/Pld1/Gng12/Gnb3/Gnai2/Gls/Grin2d/Gngt2/Gnb1/Prkaca/Gng11/Grik5/Adcy8/Itpr1/Grin3a/Gnas	mmu:14702/mmu:12286/mmu:224997/mmu:320129/mmu:14708/mmu:19056/mmu:329502/mmu:224129/mmu:11515/mmu:14810/mmu:19057/mmu:58234/mmu:14645/mmu:13385/mmu:16439/mmu:26557/mmu:14693/mmu:18749/mmu:14677/mmu:14681/mmu:14816/mmu:14812/mmu:26556/mmu:11512/mmu:14707/mmu:210044/mmu:16440/mmu:72961/mmu:67760/mmu:12288/mmu:18797/mmu:14697/mmu:76257/mmu:20510/mmu:105727/mmu:14682/mmu:18750/mmu:18806/mmu:18805/mmu…	53	23	ENSMUSG00000043004/ENSMUSG00000034656/ENSMUSG00000003279/ENSMUSG00000022840/ENSMUSG00000026959/ENSMUSG00000029713/ENSMUSG00000057614/ENSMUSG00000030209/ENSMUSG00000068523/ENSMUSG00000070570/ENSMUSG00000022462/ENSMUSG00000032192/ENSMUSG00000023169/ENSMUSG00000024639/ENSMUSG00000023439/ENSMUSG00000032562/ENSMUSG00000038811/ENSMUSG00000029064/ENSMUSG00000005469/ENSMUSG00000032766/ENSMUSG00000022376/…	30	ENSMUSG00000042249/ENSMUSG00000048240/ENSMUSG00000021816/ENSMUSG00000050211/ENSMUSG00000005580/ENSMUSG00000022092/ENSMUSG00000022623/ENSMUSG00000026473/ENSMUSG00000020886/ENSMUSG00000030287/ENSMUSG00000025813/ENSMUSG00000005034/ENSMUSG00000031748/ENSMUSG00000019828/ENSMUSG00000007617/ENSMUSG00000022994/ENSMUSG00000021536/ENSMUSG00000042644/ENSMUSG00000051331/ENSMUSG00000024960/ENSMUSG00000010064/…
mmu04727	GABAergic synapse	41/3135	77/6147	0.389311	0.777311	ENSMUSG00000043004/ENSMUSG00000034656/ENSMUSG00000026028/ENSMUSG00000048240/ENSMUSG00000018567/ENSMUSG00000022840/ENSMUSG00000024462/ENSMUSG00000005580/ENSMUSG00000047454/ENSMUSG00000026407/ENSMUSG00000070880/ENSMUSG00000026473/ENSMUSG00000038349/ENSMUSG00000029713/ENSMUSG00000005034/ENSMUSG00000057614/ENSMUSG00000039809/ENSMUSG00000031748/ENSMUSG00000020436/ENSMUSG00000022994/ENSMUSG00000068523/…	Gng2/Cacna1a/Trak2/Gng7/Gabarap/Adcy5/Gabbr1/Adcy9/Gphn/Cacna1s/Gad1/Glul/Plcl1/Gnb2/Prkacb/Gnai1/Gabbr2/Gnao1/Gabrg2/Adcy6/Gng5/Adcy2/Slc38a2/Gabarapl1/Cacna1c/Gnb5/Slc38a3/Nsf/Slc38a1/Prkca/Gabarapl2/Gng12/Gnb3/Gnai2/Gabrr2/Gls/Gngt2/Gnb1/Prkaca/Gng11/Adcy8	mmu:14702/mmu:12286/mmu:70827/mmu:14708/mmu:56486/mmu:224129/mmu:54393/mmu:11515/mmu:268566/mmu:12292/mmu:14415/mmu:14645/mmu:227120/mmu:14693/mmu:18749/mmu:14677/mmu:242425/mmu:14681/mmu:14406/mmu:11512/mmu:14707/mmu:210044/mmu:67760/mmu:57436/mmu:12288/mmu:14697/mmu:76257/mmu:18195/mmu:105727/mmu:18750/mmu:93739/mmu:14701/mmu:14695/mmu:14678/mmu:14409/mmu:14660/mmu:14710/mmu:14688/mmu:18747/mmu…	41	24	ENSMUSG00000043004/ENSMUSG00000034656/ENSMUSG00000026028/ENSMUSG00000018567/ENSMUSG00000022840/ENSMUSG00000024462/ENSMUSG00000070880/ENSMUSG00000038349/ENSMUSG00000029713/ENSMUSG00000057614/ENSMUSG00000039809/ENSMUSG00000020436/ENSMUSG00000068523/ENSMUSG00000022462/ENSMUSG00000032192/ENSMUSG00000023169/ENSMUSG00000031950/ENSMUSG00000023439/ENSMUSG00000032562/ENSMUSG00000038811/ENSMUSG00000029064/…	17	ENSMUSG00000048240/ENSMUSG00000005580/ENSMUSG00000047454/ENSMUSG00000026407/ENSMUSG00000026473/ENSMUSG00000005034/ENSMUSG00000031748/ENSMUSG00000022994/ENSMUSG00000021536/ENSMUSG00000030161/ENSMUSG00000051331/ENSMUSG00000010064/ENSMUSG00000034187/ENSMUSG00000050965/ENSMUSG00000036402/ENSMUSG00000023267/ENSMUSG00000026103
mmu05014	Amyotrophic lateral sclerosis (ALS)	27/3135	50/6147	0.388711	0.777311	ENSMUSG00000025887/ENSMUSG00000053436/ENSMUSG00000003873/ENSMUSG00000028599/ENSMUSG00000021816/ENSMUSG00000059552/ENSMUSG00000026024/ENSMUSG00000026959/ENSMUSG00000027187/ENSMUSG00000063856/ENSMUSG00000022092/ENSMUSG00000024959/ENSMUSG00000031628/ENSMUSG00000022365/ENSMUSG00000018932/ENSMUSG00000022610/ENSMUSG00000030209/ENSMUSG00000019979/ENSMUSG00000022055/ENSMUSG00000022054/ENSMUSG00000022982/…	Casp12/Mapk14/Bax/Tnfrsf1b/Ppp3cb/Trp53/Als2/Grin1/Cat/Gpx1/Ppp3cc/Bad/Casp3/Derl1/Map2k3/Mapk12/Grin2b/Apaf1/Nefl/Nefm/Sod1/Rab5a/Tnfrsf1a/Nos1/Grin2d/Prph/Bid	mmu:12364/mmu:26416/mmu:12028/mmu:21938/mmu:19056/mmu:22059/mmu:74018/mmu:14810/mmu:12359/mmu:14775/mmu:19057/mmu:12015/mmu:12367/mmu:67819/mmu:26397/mmu:29857/mmu:14812/mmu:11783/mmu:18039/mmu:18040/mmu:20655/mmu:271457/mmu:21937/mmu:18125/mmu:14814/mmu:19132/mmu:12122	27	15	ENSMUSG00000003873/ENSMUSG00000028599/ENSMUSG00000059552/ENSMUSG00000026959/ENSMUSG00000063856/ENSMUSG00000024959/ENSMUSG00000031628/ENSMUSG00000022365/ENSMUSG00000018932/ENSMUSG00000030209/ENSMUSG00000019979/ENSMUSG00000022055/ENSMUSG00000022054/ENSMUSG00000022982/ENSMUSG00000004446	12	ENSMUSG00000025887/ENSMUSG00000053436/ENSMUSG00000021816/ENSMUSG00000026024/ENSMUSG00000027187/ENSMUSG00000022092/ENSMUSG00000022610/ENSMUSG00000017831/ENSMUSG00000030341/ENSMUSG00000029361/ENSMUSG00000002771/ENSMUSG00000023484
mmu00030	Pentose phosphate pathway	15/3135	27/6147	0.389905	0.777311	ENSMUSG00000028961/ENSMUSG00000031807/ENSMUSG00000050002/ENSMUSG00000023070/ENSMUSG00000025791/ENSMUSG00000030225/ENSMUSG00000021196/ENSMUSG00000025503/ENSMUSG00000031432/ENSMUSG00000079104/ENSMUSG00000017390/ENSMUSG00000030695/ENSMUSG00000028307/ENSMUSG00000020277/ENSMUSG00000028980	Pgd/Pgls/Idnk/Rgn/Pgm2/Dera/Pfkp/Taldo1/Prps1/Prps1l3/Aldoc/Aldoa/Aldob/Pfkl/H6pd	mmu:110208/mmu:66171/mmu:75731/mmu:19733/mmu:72157/mmu:232449/mmu:56421/mmu:21351/mmu:19139/mmu:328099/mmu:11676/mmu:11674/mmu:230163/mmu:18641/mmu:100198	15	9	ENSMUSG00000028961/ENSMUSG00000031807/ENSMUSG00000050002/ENSMUSG00000023070/ENSMUSG00000030225/ENSMUSG00000021196/ENSMUSG00000025503/ENSMUSG00000017390/ENSMUSG00000028307	6	ENSMUSG00000025791/ENSMUSG00000031432/ENSMUSG00000079104/ENSMUSG00000030695/ENSMUSG00000020277/ENSMUSG00000028980
mmu00512	Mucin type O-glycan biosynthesis	14/3135	25/6147	0.382687	0.777311	ENSMUSG00000031749/ENSMUSG00000000420/ENSMUSG00000021903/ENSMUSG00000031608/ENSMUSG00000089704/ENSMUSG00000091387/ENSMUSG00000042460/ENSMUSG00000013846/ENSMUSG00000026828/ENSMUSG00000026994/ENSMUSG00000034040/ENSMUSG00000021130/ENSMUSG00000020520/ENSMUSG00000037280	St3gal2/Galnt1/Galnt15/Galnt7/Galnt2/Gcnt4/C1galt1/St3gal1/Galnt5/Galnt3/Galnt17/Galnt16/Galnt10/Galnt6	mmu:20444/mmu:14423/mmu:78754/mmu:108150/mmu:108148/mmu:218476/mmu:94192/mmu:20442/mmu:241391/mmu:14425/mmu:212996/mmu:108760/mmu:171212/mmu:207839	14	6	ENSMUSG00000031608/ENSMUSG00000091387/ENSMUSG00000026828/ENSMUSG00000026994/ENSMUSG00000034040/ENSMUSG00000037280	8	ENSMUSG00000031749/ENSMUSG00000000420/ENSMUSG00000021903/ENSMUSG00000089704/ENSMUSG00000042460/ENSMUSG00000013846/ENSMUSG00000021130/ENSMUSG00000020520
mmu04270	Vascular smooth muscle contraction	59/3135	112/6147	0.396506	0.785435	ENSMUSG00000034353/ENSMUSG00000045875/ENSMUSG00000044951/ENSMUSG00000027470/ENSMUSG00000028469/ENSMUSG00000027999/ENSMUSG00000041977/ENSMUSG00000050211/ENSMUSG00000022840/ENSMUSG00000004455/ENSMUSG00000059588/ENSMUSG00000005580/ENSMUSG00000063130/ENSMUSG00000021108/ENSMUSG00000014956/ENSMUSG00000026407/ENSMUSG00000041193/ENSMUSG00000033910/ENSMUSG00000073557/ENSMUSG00000045038/ENSMUSG00000030287/…	Ramp1/Adra1a/Mylk4/Mylk2/Npr2/Pla2g12a/Arhgef11/Pla2g4e/Adcy5/Ppp1cc/Calcrl/Adcy9/Calml3/Prkch/Ppp1cb/Cacna1s/Pla2g5/Gucy1a1/Ppp1r12b/Prkce/Itpr2/Gna13/Rock1/Prkacb/Pla2g6/Gna12/Ppp1ca/Mylk/Agtr1a/Prkcq/Kcnma1/Adcy6/Adcy2/Myl6b/Itpr3/Araf/Raf1/Cacna1c/Gucy1b1/Map2k1/Braf/Plcb3/Cald1/Mrvi1/Calm4/Gnaq/Prkg1/Prkca/Ednra/Rhoa/Myl9/Rock2/Prkaca/Ppp1r12a/Adcy8/Itpr1/Adora2a/Gnas/Arhgef1	mmu:51801/mmu:11549/mmu:238564/mmu:228785/mmu:230103/mmu:66350/mmu:213498/mmu:329502/mmu:224129/mmu:19047/mmu:54598/mmu:11515/mmu:70405/mmu:18755/mmu:19046/mmu:12292/mmu:18784/mmu:60596/mmu:329251/mmu:18754/mmu:16439/mmu:14674/mmu:19877/mmu:18749/mmu:53357/mmu:14673/mmu:19045/mmu:107589/mmu:11607/mmu:18761/mmu:16531/mmu:11512/mmu:210044/mmu:216459/mmu:16440/mmu:11836/mmu:110157/mmu:12288/mmu:5419…	59	17	ENSMUSG00000034353/ENSMUSG00000045875/ENSMUSG00000027999/ENSMUSG00000022840/ENSMUSG00000063130/ENSMUSG00000020611/ENSMUSG00000000149/ENSMUSG00000040385/ENSMUSG00000063142/ENSMUSG00000039824/ENSMUSG00000024639/ENSMUSG00000007815/ENSMUSG00000005469/ENSMUSG00000019907/ENSMUSG00000022376/ENSMUSG00000030102/ENSMUSG00000040940	42	ENSMUSG00000044951/ENSMUSG00000027470/ENSMUSG00000028469/ENSMUSG00000041977/ENSMUSG00000050211/ENSMUSG00000004455/ENSMUSG00000059588/ENSMUSG00000005580/ENSMUSG00000021108/ENSMUSG00000014956/ENSMUSG00000026407/ENSMUSG00000041193/ENSMUSG00000033910/ENSMUSG00000073557/ENSMUSG00000045038/ENSMUSG00000030287/ENSMUSG00000024290/ENSMUSG00000005034/ENSMUSG00000042632/ENSMUSG00000022836/ENSMUSG00000049115/…
mmu04550	Signaling pathways regulating pluripotency of stem cells	62/3135	118/6147	0.403376	0.793986	ENSMUSG00000032402/ENSMUSG00000049791/ENSMUSG00000000532/ENSMUSG00000053436/ENSMUSG00000050288/ENSMUSG00000054263/ENSMUSG00000024789/ENSMUSG00000037225/ENSMUSG00000038872/ENSMUSG00000028530/ENSMUSG00000015957/ENSMUSG00000021796/ENSMUSG00000025499/ENSMUSG00000049551/ENSMUSG00000061393/ENSMUSG00000020160/ENSMUSG00000052155/ENSMUSG00000000125/ENSMUSG00000041075/ENSMUSG00000031565/ENSMUSG00000022812/…	Smad3/Fzd4/Acvr1b/Mapk14/Fzd2/Lifr/Jak2/Fgf2/Zfhx3/Jak1/Wnt11/Bmpr1a/Hras/Fzd9/Acvr2b/Meis1/Acvr2a/Wnt3/Fzd7/Fgfr1/Gsk3b/Kat6a/Nras/Axin2/Rif1/Smad4/Pik3cd/Skil/Igf1/Mapk12/Dvl1/Acvr1/Wnt4/Wnt5b/Raf1/Apc/Map2k1/Tbx3/Wnt2b/Pcgf5/Bmp4/Bmpr2/Myf5/Fzd1/Id2/Akt3/Akt1/Pik3r1/Sox2/Myc/Smad2/Pcgf6/Apc2/Lif/Igf1r/Smad9/Wnt5a/Fgfr4/Esrrb/Pik3ca/Bmpr1b/Fzd8	mmu:17127/mmu:14366/mmu:11479/mmu:26416/mmu:57265/mmu:16880/mmu:16452/mmu:14173/mmu:11906/mmu:16451/mmu:22411/mmu:12166/mmu:15461/mmu:14371/mmu:11481/mmu:17268/mmu:11480/mmu:22415/mmu:14369/mmu:14182/mmu:56637/mmu:244349/mmu:18176/mmu:12006/mmu:51869/mmu:17128/mmu:18707/mmu:20482/mmu:16000/mmu:29857/mmu:13542/mmu:11477/mmu:22417/mmu:22419/mmu:110157/mmu:11789/mmu:26395/mmu:21386/mmu:22414/mmu:760…	62	18	ENSMUSG00000050288/ENSMUSG00000025499/ENSMUSG00000020160/ENSMUSG00000000125/ENSMUSG00000027852/ENSMUSG00000026836/ENSMUSG00000005871/ENSMUSG00000000435/ENSMUSG00000044674/ENSMUSG00000020644/ENSMUSG00000001729/ENSMUSG00000074637/ENSMUSG00000024563/ENSMUSG00000025050/ENSMUSG00000034394/ENSMUSG00000021994/ENSMUSG00000005320/ENSMUSG00000036904	44	ENSMUSG00000032402/ENSMUSG00000049791/ENSMUSG00000000532/ENSMUSG00000053436/ENSMUSG00000054263/ENSMUSG00000024789/ENSMUSG00000037225/ENSMUSG00000038872/ENSMUSG00000028530/ENSMUSG00000015957/ENSMUSG00000021796/ENSMUSG00000049551/ENSMUSG00000061393/ENSMUSG00000052155/ENSMUSG00000041075/ENSMUSG00000031565/ENSMUSG00000022812/ENSMUSG00000031540/ENSMUSG00000000142/ENSMUSG00000036202/ENSMUSG00000024515/…
mmu04921	Oxytocin signaling pathway	74/3135	142/6147	0.427521	0.797631	ENSMUSG00000023067/ENSMUSG00000038205/ENSMUSG00000041460/ENSMUSG00000069806/ENSMUSG00000057897/ENSMUSG00000053819/ENSMUSG00000020723/ENSMUSG00000044951/ENSMUSG00000040118/ENSMUSG00000027470/ENSMUSG00000020722/ENSMUSG00000028469/ENSMUSG00000052684/ENSMUSG00000025499/ENSMUSG00000024617/ENSMUSG00000020901/ENSMUSG00000021816/ENSMUSG00000026360/ENSMUSG00000034994/ENSMUSG00000050211/ENSMUSG00000030592/…	Cdkn1a/Prkab2/Cacna2d4/Cacng7/Camk2b/Camk2d/Cacng4/Mylk4/Cacna2d1/Mylk2/Cacng1/Npr2/Jun/Hras/Camk2a/Pik3r5/Ppp3cb/Rgs2/Eef2/Pla2g4e/Ryr1/Kcnj12/Adcy5/Ppp1cc/Adcy9/Calml3/Camk2g/Prkaa2/Ppp3cc/Nfatc3/Ppp1cb/Cacna1s/Nras/Gucy1a1/Ppp1r12b/Itpr2/Cacng6/Rock1/Prkacb/Gnai1/Ppp1ca/Mylk/Gnao1/Adcy6/Adcy2/Myl6b/Itpr3/Raf1/Cacna1c/Gucy1b1/Map2k1/Plcb3/Calm4/Prkag1/Ptgs2/Gnaq/Prkca/Ccnd1/Rhoa/Cd38/Myl9/Elk1/…	mmu:12575/mmu:108097/mmu:319734/mmu:81904/mmu:12323/mmu:108058/mmu:54377/mmu:238564/mmu:12293/mmu:228785/mmu:12299/mmu:230103/mmu:16476/mmu:15461/mmu:12322/mmu:320207/mmu:19056/mmu:19735/mmu:13629/mmu:329502/mmu:20190/mmu:16515/mmu:224129/mmu:19047/mmu:11515/mmu:70405/mmu:12325/mmu:108079/mmu:19057/mmu:18021/mmu:19046/mmu:12292/mmu:18176/mmu:60596/mmu:329251/mmu:16439/mmu:54378/mmu:19877/mmu:1874…	74	29	ENSMUSG00000023067/ENSMUSG00000053819/ENSMUSG00000020723/ENSMUSG00000020722/ENSMUSG00000025499/ENSMUSG00000020901/ENSMUSG00000026360/ENSMUSG00000034994/ENSMUSG00000022840/ENSMUSG00000063130/ENSMUSG00000027852/ENSMUSG00000057614/ENSMUSG00000040385/ENSMUSG00000039824/ENSMUSG00000067713/ENSMUSG00000032487/ENSMUSG00000024639/ENSMUSG00000070348/ENSMUSG00000007815/ENSMUSG00000009406/ENSMUSG00000032562/…	45	ENSMUSG00000038205/ENSMUSG00000041460/ENSMUSG00000069806/ENSMUSG00000057897/ENSMUSG00000044951/ENSMUSG00000040118/ENSMUSG00000027470/ENSMUSG00000028469/ENSMUSG00000052684/ENSMUSG00000024617/ENSMUSG00000021816/ENSMUSG00000050211/ENSMUSG00000030592/ENSMUSG00000042529/ENSMUSG00000004455/ENSMUSG00000005580/ENSMUSG00000021820/ENSMUSG00000028518/ENSMUSG00000022092/ENSMUSG00000031902/ENSMUSG00000014956/…
mmu05142	Chagas disease (American trypanosomiasis)	51/3135	97/6147	0.416845	0.797631	ENSMUSG00000046709/ENSMUSG00000032402/ENSMUSG00000053436/ENSMUSG00000052684/ENSMUSG00000047123/ENSMUSG00000025199/ENSMUSG00000024778/ENSMUSG00000020366/ENSMUSG00000003814/ENSMUSG00000031077/ENSMUSG00000036887/ENSMUSG00000032440/ENSMUSG00000036905/ENSMUSG00000039936/ENSMUSG00000057614/ENSMUSG00000027776/ENSMUSG00000022610/ENSMUSG00000031748/ENSMUSG00000032508/ENSMUSG00000036896/ENSMUSG00000035042/…	Mapk10/Smad3/Mapk14/Jun/Ticam1/Chuk/Fas/Mapk9/Calr/Fadd/C1qa/Tgfbr2/C1qb/Pik3cd/Gnai1/Il12a/Mapk12/Gnao1/Myd88/C1qc/Ccl5/Ifng/Ace/Plcb3/Ccl2/Tgfb3/Map2k4/Traf6/Ppp2r2d/Nos2/Mapk8/Gnaq/Akt3/Akt1/Ppp2ca/C3/Pik3r1/Cd3e/Smad2/Tnfrsf1a/Ppp2cb/Gnai2/Ifngr1/Ppp2r2a/Tgfbr1/Tgfb1/Ppp2r1a/Tgfb2/Cd247/Pik3ca/Gnas	mmu:26414/mmu:17127/mmu:26416/mmu:16476/mmu:106759/mmu:12675/mmu:14102/mmu:26420/mmu:12317/mmu:14082/mmu:12259/mmu:21813/mmu:12260/mmu:18707/mmu:14677/mmu:16159/mmu:29857/mmu:14681/mmu:17874/mmu:12262/mmu:20304/mmu:15978/mmu:11421/mmu:18797/mmu:20296/mmu:21809/mmu:26398/mmu:22034/mmu:52432/mmu:18126/mmu:26419/mmu:14682/mmu:23797/mmu:11651/mmu:19052/mmu:12266/mmu:18708/mmu:12501/mmu:17126/mmu:2193…	51	24	ENSMUSG00000046709/ENSMUSG00000047123/ENSMUSG00000025199/ENSMUSG00000024778/ENSMUSG00000003814/ENSMUSG00000031077/ENSMUSG00000036887/ENSMUSG00000036905/ENSMUSG00000057614/ENSMUSG00000032508/ENSMUSG00000036896/ENSMUSG00000035042/ENSMUSG00000055170/ENSMUSG00000035385/ENSMUSG00000041769/ENSMUSG00000024639/ENSMUSG00000001729/ENSMUSG00000020349/ENSMUSG00000024563/ENSMUSG00000009630/ENSMUSG00000032562/…	27	ENSMUSG00000032402/ENSMUSG00000053436/ENSMUSG00000052684/ENSMUSG00000020366/ENSMUSG00000032440/ENSMUSG00000039936/ENSMUSG00000027776/ENSMUSG00000022610/ENSMUSG00000031748/ENSMUSG00000020681/ENSMUSG00000024960/ENSMUSG00000021253/ENSMUSG00000033352/ENSMUSG00000027164/ENSMUSG00000020826/ENSMUSG00000021936/ENSMUSG00000019699/ENSMUSG00000024164/ENSMUSG00000041417/ENSMUSG00000032093/ENSMUSG00000030341/…
mmu04713	Circadian entrainment	48/3135	91/6147	0.409302	0.797631	ENSMUSG00000043004/ENSMUSG00000057897/ENSMUSG00000053819/ENSMUSG00000021180/ENSMUSG00000024617/ENSMUSG00000055866/ENSMUSG00000048240/ENSMUSG00000030592/ENSMUSG00000022840/ENSMUSG00000005580/ENSMUSG00000063130/ENSMUSG00000026959/ENSMUSG00000021820/ENSMUSG00000033910/ENSMUSG00000029713/ENSMUSG00000005034/ENSMUSG00000057614/ENSMUSG00000028957/ENSMUSG00000031748/ENSMUSG00000030209/ENSMUSG00000022994/…	Gng2/Camk2b/Camk2d/Rps6ka5/Camk2a/Per2/Gng7/Ryr1/Adcy5/Adcy9/Calml3/Grin1/Camk2g/Gucy1a1/Gnb2/Prkacb/Gnai1/Per3/Gnao1/Grin2b/Adcy6/Gng5/Adcy2/Itpr3/Creb1/Cacna1c/Gucy1b1/Plcb3/Gnb5/Cacna1h/Calm4/Nos1ap/Gnaq/Prkg1/Prkca/Per1/Nos1/Gng12/Gnb3/Gnai2/Grin2d/Gngt2/Gnb1/Prkaca/Gng11/Adcy8/Itpr1/Gnas	mmu:14702/mmu:12323/mmu:108058/mmu:73086/mmu:12322/mmu:18627/mmu:14708/mmu:20190/mmu:224129/mmu:11515/mmu:70405/mmu:14810/mmu:12325/mmu:60596/mmu:14693/mmu:18749/mmu:14677/mmu:18628/mmu:14681/mmu:14812/mmu:11512/mmu:14707/mmu:210044/mmu:16440/mmu:12912/mmu:12288/mmu:54195/mmu:18797/mmu:14697/mmu:58226/mmu:80796/mmu:70729/mmu:14682/mmu:19091/mmu:18750/mmu:18626/mmu:18125/mmu:14701/mmu:14695/mmu:14…	48	19	ENSMUSG00000043004/ENSMUSG00000053819/ENSMUSG00000022840/ENSMUSG00000063130/ENSMUSG00000026959/ENSMUSG00000029713/ENSMUSG00000057614/ENSMUSG00000030209/ENSMUSG00000068523/ENSMUSG00000032192/ENSMUSG00000024639/ENSMUSG00000023439/ENSMUSG00000032562/ENSMUSG00000038811/ENSMUSG00000029064/ENSMUSG00000005469/ENSMUSG00000032766/ENSMUSG00000022376/ENSMUSG00000030102	29	ENSMUSG00000057897/ENSMUSG00000021180/ENSMUSG00000024617/ENSMUSG00000055866/ENSMUSG00000048240/ENSMUSG00000030592/ENSMUSG00000005580/ENSMUSG00000021820/ENSMUSG00000033910/ENSMUSG00000005034/ENSMUSG00000028957/ENSMUSG00000031748/ENSMUSG00000022994/ENSMUSG00000021536/ENSMUSG00000042644/ENSMUSG00000025958/ENSMUSG00000051331/ENSMUSG00000028005/ENSMUSG00000024960/ENSMUSG00000024112/ENSMUSG00000033765/…
mmu05132	Salmonella infection	39/3135	74/6147	0.429838	0.797631	ENSMUSG00000046709/ENSMUSG00000053436/ENSMUSG00000052684/ENSMUSG00000029465/ENSMUSG00000030516/ENSMUSG00000026755/ENSMUSG00000020366/ENSMUSG00000073982/ENSMUSG00000006304/ENSMUSG00000025278/ENSMUSG00000006699/ENSMUSG00000031328/ENSMUSG00000021288/ENSMUSG00000024290/ENSMUSG00000018293/ENSMUSG00000047193/ENSMUSG00000079426/ENSMUSG00000022610/ENSMUSG00000032508/ENSMUSG00000057672/ENSMUSG00000055170/…	Mapk10/Mapk14/Jun/Arpc3/Tjp1/Arpc5l/Mapk9/Rhog/Arpc2/Flnb/Cdc42/Flna/Klc1/Rock1/Pfn1/Dync2h1/Arpc4/Mapk12/Myd88/Pkn1/Ifng/Pfn2/Arpc1a/Dync1i1/Pkn2/Nos2/Rilp/Arpc5/Dync1i2/Mapk8/Pycard/Wasf1/Rab7/Ifngr1/Wasf2/Klc2/Tlr5/Rock2/Flnc	mmu:26414/mmu:26416/mmu:16476/mmu:56378/mmu:21872/mmu:74192/mmu:26420/mmu:56212/mmu:76709/mmu:286940/mmu:12540/mmu:192176/mmu:16593/mmu:19877/mmu:18643/mmu:110350/mmu:68089/mmu:29857/mmu:17874/mmu:320795/mmu:15978/mmu:18645/mmu:56443/mmu:13426/mmu:109333/mmu:18126/mmu:280408/mmu:67771/mmu:13427/mmu:26419/mmu:66824/mmu:83767/mmu:19349/mmu:15979/mmu:242687/mmu:16594/mmu:53791/mmu:19878/mmu:68794	39	21	ENSMUSG00000046709/ENSMUSG00000029465/ENSMUSG00000026755/ENSMUSG00000073982/ENSMUSG00000006304/ENSMUSG00000006699/ENSMUSG00000021288/ENSMUSG00000018293/ENSMUSG00000047193/ENSMUSG00000079426/ENSMUSG00000032508/ENSMUSG00000057672/ENSMUSG00000055170/ENSMUSG00000029621/ENSMUSG00000029757/ENSMUSG00000008475/ENSMUSG00000027012/ENSMUSG00000030793/ENSMUSG00000019831/ENSMUSG00000079164/ENSMUSG00000068699	18	ENSMUSG00000053436/ENSMUSG00000052684/ENSMUSG00000030516/ENSMUSG00000020366/ENSMUSG00000025278/ENSMUSG00000031328/ENSMUSG00000024290/ENSMUSG00000022610/ENSMUSG00000027805/ENSMUSG00000004591/ENSMUSG00000020826/ENSMUSG00000038195/ENSMUSG00000021936/ENSMUSG00000079477/ENSMUSG00000020009/ENSMUSG00000028868/ENSMUSG00000024862/ENSMUSG00000020580
mmu05323	Rheumatoid arthritis	39/3135	74/6147	0.429838	0.797631	ENSMUSG00000001750/ENSMUSG00000073421/ENSMUSG00000029648/ENSMUSG00000052684/ENSMUSG00000019210/ENSMUSG00000015575/ENSMUSG00000036594/ENSMUSG00000060586/ENSMUSG00000004285/ENSMUSG00000021114/ENSMUSG00000023951/ENSMUSG00000033793/ENSMUSG00000037649/ENSMUSG00000079547/ENSMUSG00000006386/ENSMUSG00000024121/ENSMUSG00000022295/ENSMUSG00000024403/ENSMUSG00000039105/ENSMUSG00000033379/ENSMUSG00000013160/…	Tcirg1/H2-Ab1/Flt1/Jun/Atp6v1e1/Atp6v0e/H2-Aa/H2-Eb1/Atp6v1f/Atp6v1d/Vegfa/Atp6v1h/H2-DMa/H2-DMb1/Tek/Atp6v0c/Atp6v1c1/Atp6v1g2/Atp6v1g1/Atp6v0b/Atp6v0d1/Atp6v0e2/Cxcl12/Atp6v0d2/Ccl5/Ifng/Ccl2/Tgfb3/Atp6v1e2/Mmp3/Atp6ap1/Angpt1/Icam1/Itgb2/Atp6v1a/Tgfb1/Tgfb2/Ctsk/Il15	mmu:27060/mmu:14961/mmu:14254/mmu:16476/mmu:11973/mmu:11974/mmu:14960/mmu:14969/mmu:66144/mmu:73834/mmu:22339/mmu:108664/mmu:14998/mmu:14999/mmu:21687/mmu:11984/mmu:66335/mmu:66237/mmu:66290/mmu:114143/mmu:11972/mmu:76252/mmu:20315/mmu:242341/mmu:20304/mmu:15978/mmu:20296/mmu:21809/mmu:74915/mmu:17392/mmu:54411/mmu:11600/mmu:15894/mmu:16414/mmu:11964/mmu:21803/mmu:21808/mmu:13038/mmu:16168	39	31	ENSMUSG00000001750/ENSMUSG00000073421/ENSMUSG00000019210/ENSMUSG00000015575/ENSMUSG00000036594/ENSMUSG00000060586/ENSMUSG00000004285/ENSMUSG00000021114/ENSMUSG00000033793/ENSMUSG00000037649/ENSMUSG00000079547/ENSMUSG00000024121/ENSMUSG00000022295/ENSMUSG00000024403/ENSMUSG00000039105/ENSMUSG00000033379/ENSMUSG00000013160/ENSMUSG00000039347/ENSMUSG00000028238/ENSMUSG00000035042/ENSMUSG00000055170/…	8	ENSMUSG00000029648/ENSMUSG00000052684/ENSMUSG00000023951/ENSMUSG00000006386/ENSMUSG00000061353/ENSMUSG00000021253/ENSMUSG00000039239/ENSMUSG00000031712
mmu04970	Salivary secretion	38/3135	72/6147	0.427034	0.797631	ENSMUSG00000016327/ENSMUSG00000033161/ENSMUSG00000045875/ENSMUSG00000046159/ENSMUSG00000024597/ENSMUSG00000032412/ENSMUSG00000022840/ENSMUSG00000006204/ENSMUSG00000005580/ENSMUSG00000063130/ENSMUSG00000028854/ENSMUSG00000069516/ENSMUSG00000026463/ENSMUSG00000031376/ENSMUSG00000033910/ENSMUSG00000030287/ENSMUSG00000005034/ENSMUSG00000063142/ENSMUSG00000022994/ENSMUSG00000021536/ENSMUSG00000042644/…	Atp1b4/Atp1a1/Adra1a/Chrm3/Slc12a2/Atp1b3/Adcy5/5430419D17Rik/Adcy9/Calml3/Slc9a1/Lyz2/Atp2b4/Atp2b3/Gucy1a1/Itpr2/Prkacb/Kcnma1/Adcy6/Adcy2/Itpr3/Atp2b2/Adrb2/Gucy1b1/Plcb3/Calm4/Gnaq/Prkg1/Prkca/Atp1a3/Cd38/Atp1a2/Nos1/Vamp2/Prkaca/Adcy8/Itpr1/Gnas	mmu:67821/mmu:11928/mmu:11549/mmu:12671/mmu:20496/mmu:11933/mmu:224129/mmu:71395/mmu:11515/mmu:70405/mmu:20544/mmu:17105/mmu:381290/mmu:320707/mmu:60596/mmu:16439/mmu:18749/mmu:16531/mmu:11512/mmu:210044/mmu:16440/mmu:11941/mmu:11555/mmu:54195/mmu:18797/mmu:80796/mmu:14682/mmu:19091/mmu:18750/mmu:232975/mmu:12494/mmu:98660/mmu:18125/mmu:22318/mmu:18747/mmu:11514/mmu:16438/mmu:14683	38	19	ENSMUSG00000016327/ENSMUSG00000033161/ENSMUSG00000045875/ENSMUSG00000046159/ENSMUSG00000032412/ENSMUSG00000022840/ENSMUSG00000006204/ENSMUSG00000063130/ENSMUSG00000028854/ENSMUSG00000069516/ENSMUSG00000063142/ENSMUSG00000030302/ENSMUSG00000045730/ENSMUSG00000024639/ENSMUSG00000040907/ENSMUSG00000020894/ENSMUSG00000005469/ENSMUSG00000022376/ENSMUSG00000030102	19	ENSMUSG00000024597/ENSMUSG00000005580/ENSMUSG00000026463/ENSMUSG00000031376/ENSMUSG00000033910/ENSMUSG00000030287/ENSMUSG00000005034/ENSMUSG00000022994/ENSMUSG00000021536/ENSMUSG00000042644/ENSMUSG00000028005/ENSMUSG00000024960/ENSMUSG00000033765/ENSMUSG00000052920/ENSMUSG00000050965/ENSMUSG00000029084/ENSMUSG00000007097/ENSMUSG00000029361/ENSMUSG00000027523
mmu04340	Hedgehog signaling pathway	23/3135	43/6147	0.431283	0.797631	ENSMUSG00000064325/ENSMUSG00000025231/ENSMUSG00000042249/ENSMUSG00000038119/ENSMUSG00000029122/ENSMUSG00000018363/ENSMUSG00000022812/ENSMUSG00000021466/ENSMUSG00000022433/ENSMUSG00000005034/ENSMUSG00000050248/ENSMUSG00000052957/ENSMUSG00000001761/ENSMUSG00000026771/ENSMUSG00000004364/ENSMUSG00000070348/ENSMUSG00000057522/ENSMUSG00000073563/ENSMUSG00000020271/ENSMUSG00000024576/ENSMUSG00000005469/…	Hhip/Sufu/Grk3/Cdon/Evc/Smurf2/Gsk3b/Ptch1/Csnk1e/Prkacb/Evc2/Gas1/Smo/Spopl/Cul3/Ccnd1/Spop/Csnk1g3/Fbxw11/Csnk1a1/Prkaca/Ccnd2/Cul1	mmu:15245/mmu:24069/mmu:320129/mmu:57810/mmu:59056/mmu:66313/mmu:56637/mmu:19206/mmu:27373/mmu:18749/mmu:68525/mmu:14451/mmu:319757/mmu:76857/mmu:26554/mmu:12443/mmu:20747/mmu:70425/mmu:103583/mmu:93687/mmu:18747/mmu:12444/mmu:26965	23	6	ENSMUSG00000064325/ENSMUSG00000025231/ENSMUSG00000052957/ENSMUSG00000070348/ENSMUSG00000073563/ENSMUSG00000005469	17	ENSMUSG00000042249/ENSMUSG00000038119/ENSMUSG00000029122/ENSMUSG00000018363/ENSMUSG00000022812/ENSMUSG00000021466/ENSMUSG00000022433/ENSMUSG00000005034/ENSMUSG00000050248/ENSMUSG00000001761/ENSMUSG00000026771/ENSMUSG00000004364/ENSMUSG00000057522/ENSMUSG00000020271/ENSMUSG00000024576/ENSMUSG00000000184/ENSMUSG00000029686
mmu00565	Ether lipid metabolism	22/3135	41/6147	0.427204	0.797631	ENSMUSG00000029134/ENSMUSG00000023913/ENSMUSG00000027999/ENSMUSG00000050211/ENSMUSG00000041193/ENSMUSG00000042632/ENSMUSG00000022425/ENSMUSG00000005447/ENSMUSG00000052151/ENSMUSG00000028517/ENSMUSG00000037366/ENSMUSG00000075703/ENSMUSG00000052160/ENSMUSG00000060002/ENSMUSG00000003363/ENSMUSG00000020828/ENSMUSG00000045282/ENSMUSG00000020745/ENSMUSG00000027695/ENSMUSG00000021608/ENSMUSG00000040774/…	Plb1/Pla2g7/Pla2g12a/Pla2g4e/Pla2g5/Pla2g6/Enpp2/Pafah1b3/Plpp2/Plpp3/Pafah2/Selenoi/Pld4/Chpt1/Pld3/Pld2/Tmem86b/Pafah1b1/Pld1/Lpcat1/Cept1/Pafah1b2	mmu:665270/mmu:27226/mmu:66350/mmu:329502/mmu:18784/mmu:53357/mmu:18606/mmu:18476/mmu:50784/mmu:67916/mmu:100163/mmu:28042/mmu:104759/mmu:212862/mmu:18807/mmu:18806/mmu:68255/mmu:18472/mmu:18805/mmu:210992/mmu:99712/mmu:18475	22	10	ENSMUSG00000029134/ENSMUSG00000027999/ENSMUSG00000005447/ENSMUSG00000052151/ENSMUSG00000037366/ENSMUSG00000075703/ENSMUSG00000052160/ENSMUSG00000003363/ENSMUSG00000045282/ENSMUSG00000003131	12	ENSMUSG00000023913/ENSMUSG00000050211/ENSMUSG00000041193/ENSMUSG00000042632/ENSMUSG00000022425/ENSMUSG00000028517/ENSMUSG00000060002/ENSMUSG00000020828/ENSMUSG00000020745/ENSMUSG00000027695/ENSMUSG00000021608/ENSMUSG00000040774
mmu04913	Ovarian steroidogenesis	21/3135	39/6147	0.422887	0.797631	ENSMUSG00000081225/ENSMUSG00000003555/ENSMUSG00000039004/ENSMUSG00000032193/ENSMUSG00000050211/ENSMUSG00000022840/ENSMUSG00000005580/ENSMUSG00000021226/ENSMUSG00000032315/ENSMUSG00000026675/ENSMUSG00000020053/ENSMUSG00000005034/ENSMUSG00000037936/ENSMUSG00000022994/ENSMUSG00000021536/ENSMUSG00000005534/ENSMUSG00000032487/ENSMUSG00000005533/ENSMUSG00000005469/ENSMUSG00000022376/ENSMUSG00000027523	Cyp2j12/Cyp17a1/Bmp6/Ldlr/Pla2g4e/Adcy5/Adcy9/Acot2/Cyp1a1/Hsd17b7/Igf1/Prkacb/Scarb1/Adcy6/Adcy2/Insr/Ptgs2/Igf1r/Prkaca/Adcy8/Gnas	mmu:242546/mmu:13074/mmu:12161/mmu:16835/mmu:329502/mmu:224129/mmu:11515/mmu:171210/mmu:13076/mmu:15490/mmu:16000/mmu:18749/mmu:20778/mmu:11512/mmu:210044/mmu:16337/mmu:19225/mmu:16001/mmu:18747/mmu:11514/mmu:14683	21	7	ENSMUSG00000081225/ENSMUSG00000003555/ENSMUSG00000022840/ENSMUSG00000005534/ENSMUSG00000032487/ENSMUSG00000005469/ENSMUSG00000022376	14	ENSMUSG00000039004/ENSMUSG00000032193/ENSMUSG00000050211/ENSMUSG00000005580/ENSMUSG00000021226/ENSMUSG00000032315/ENSMUSG00000026675/ENSMUSG00000020053/ENSMUSG00000005034/ENSMUSG00000037936/ENSMUSG00000022994/ENSMUSG00000021536/ENSMUSG00000005533/ENSMUSG00000027523
mmu00910	Nitrogen metabolism	3135-09-01	16/6147	0.43344	0.797631	ENSMUSG00000027559/ENSMUSG00000027555/ENSMUSG00000026473/ENSMUSG00000027562/ENSMUSG00000028972/ENSMUSG00000041261/ENSMUSG00000021794/ENSMUSG00000038526/ENSMUSG00000027556	Car3/Car13/Glul/Car2/Car6/Car8/Glud1/Car14/Car1	mmu:12350/mmu:71934/mmu:14645/mmu:12349/mmu:12353/mmu:12319/mmu:14661/mmu:23831/mmu:12346	9	2	ENSMUSG00000027555/ENSMUSG00000028972	7	ENSMUSG00000027559/ENSMUSG00000026473/ENSMUSG00000027562/ENSMUSG00000041261/ENSMUSG00000021794/ENSMUSG00000038526/ENSMUSG00000027556
mmu00061	Fatty acid biosynthesis	3135-07-01	6147-12-01	0.414456	0.797631	ENSMUSG00000031278/ENSMUSG00000042010/ENSMUSG00000018796/ENSMUSG00000020532/ENSMUSG00000021786/ENSMUSG00000032883/ENSMUSG00000025153	Acsl4/Acacb/Acsl1/Acaca/Oxsm/Acsl3/Fasn	mmu:50790/mmu:100705/mmu:14081/mmu:107476/mmu:71147/mmu:74205/mmu:14104	7	1	ENSMUSG00000032883	6	ENSMUSG00000031278/ENSMUSG00000042010/ENSMUSG00000018796/ENSMUSG00000020532/ENSMUSG00000021786/ENSMUSG00000025153
mmu00770	Pantothenate and CoA biosynthesis	3135-10-01	18/6147	0.440872	0.806537	ENSMUSG00000001755/ENSMUSG00000029056/ENSMUSG00000033610/ENSMUSG00000028636/ENSMUSG00000056880/ENSMUSG00000030826/ENSMUSG00000063849/ENSMUSG00000018846/ENSMUSG00000019989/ENSMUSG00000033308	Coasy/Pank4/Pank1/Ppcs/Gadl1/Bcat2/Ppcdc/Pank3/Enpp3/Dpyd	mmu:71743/mmu:269614/mmu:75735/mmu:106564/mmu:73748/mmu:12036/mmu:66812/mmu:211347/mmu:209558/mmu:99586	10	3	ENSMUSG00000001755/ENSMUSG00000028636/ENSMUSG00000063849	7	ENSMUSG00000029056/ENSMUSG00000033610/ENSMUSG00000056880/ENSMUSG00000030826/ENSMUSG00000018846/ENSMUSG00000019989/ENSMUSG00000033308
mmu04976	Bile secretion	30/3135	57/6147	0.454874	0.822475	ENSMUSG00000038776/ENSMUSG00000016327/ENSMUSG00000024411/ENSMUSG00000033161/ENSMUSG00000004655/ENSMUSG00000032193/ENSMUSG00000040584/ENSMUSG00000032412/ENSMUSG00000042476/ENSMUSG00000032849/ENSMUSG00000022840/ENSMUSG00000005580/ENSMUSG00000028854/ENSMUSG00000060961/ENSMUSG00000028645/ENSMUSG00000015846/ENSMUSG00000005034/ENSMUSG00000037936/ENSMUSG00000027562/ENSMUSG00000022994/ENSMUSG00000021536/…	Ephx1/Atp1b4/Aqp4/Atp1a1/Aqp1/Ldlr/Abcb1a/Atp1b3/Abcb4/Abcc4/Adcy5/Adcy9/Slc9a1/Slc4a4/Slc2a1/Rxra/Prkacb/Scarb1/Car2/Adcy6/Adcy2/Nceh1/Hmgcr/Atp1a3/Atp1a2/Abcb11/Prkaca/Abcg2/Adcy8/Gnas	mmu:13849/mmu:67821/mmu:11829/mmu:11928/mmu:11826/mmu:16835/mmu:18671/mmu:11933/mmu:18670/mmu:239273/mmu:224129/mmu:11515/mmu:20544/mmu:54403/mmu:20525/mmu:20181/mmu:18749/mmu:20778/mmu:12349/mmu:11512/mmu:210044/mmu:320024/mmu:15357/mmu:232975/mmu:98660/mmu:27413/mmu:18747/mmu:26357/mmu:11514/mmu:14683	30	13	ENSMUSG00000038776/ENSMUSG00000016327/ENSMUSG00000024411/ENSMUSG00000033161/ENSMUSG00000032412/ENSMUSG00000022840/ENSMUSG00000028854/ENSMUSG00000028645/ENSMUSG00000021670/ENSMUSG00000040907/ENSMUSG00000027048/ENSMUSG00000005469/ENSMUSG00000022376	17	ENSMUSG00000004655/ENSMUSG00000032193/ENSMUSG00000040584/ENSMUSG00000042476/ENSMUSG00000032849/ENSMUSG00000005580/ENSMUSG00000060961/ENSMUSG00000015846/ENSMUSG00000005034/ENSMUSG00000037936/ENSMUSG00000027562/ENSMUSG00000022994/ENSMUSG00000021536/ENSMUSG00000027698/ENSMUSG00000007097/ENSMUSG00000029802/ENSMUSG00000027523
mmu00514	Other types of O-glycan biosynthesis	3135-12-01	22/6147	0.453157	0.822475	ENSMUSG00000051950/ENSMUSG00000034807/ENSMUSG00000046020/ENSMUSG00000028413/ENSMUSG00000034160/ENSMUSG00000039254/ENSMUSG00000022885/ENSMUSG00000004846/ENSMUSG00000030074/ENSMUSG00000036197/ENSMUSG00000034064/ENSMUSG00000018169	B3glct/Colgalt1/Pofut1/B4galt1/Ogt/Pomt1/St6gal1/Plod3/Gxylt2/Gxylt1/Poglut1/Mfng	mmu:381694/mmu:234407/mmu:140484/mmu:14595/mmu:108155/mmu:99011/mmu:20440/mmu:26433/mmu:232313/mmu:223827/mmu:224143/mmu:17305	12	4	ENSMUSG00000051950/ENSMUSG00000039254/ENSMUSG00000004846/ENSMUSG00000030074	8	ENSMUSG00000034807/ENSMUSG00000046020/ENSMUSG00000028413/ENSMUSG00000034160/ENSMUSG00000022885/ENSMUSG00000036197/ENSMUSG00000034064/ENSMUSG00000018169
mmu00500	Starch and sucrose metabolism	14/3135	26/6147	0.463079	0.827687	ENSMUSG00000032648/ENSMUSG00000000628/ENSMUSG00000062646/ENSMUSG00000025791/ENSMUSG00000037012/ENSMUSG00000041798/ENSMUSG00000025579/ENSMUSG00000003865/ENSMUSG00000019989/ENSMUSG00000001891/ENSMUSG00000033400/ENSMUSG00000019528/ENSMUSG00000068587/ENSMUSG00000022707	Pygm/Hk2/Ganc/Pgm2/Hk1/Gck/Gaa/Gys1/Enpp3/Ugp2/Agl/Gyg/Mgam/Gbe1	mmu:19309/mmu:15277/mmu:76051/mmu:72157/mmu:15275/mmu:103988/mmu:14387/mmu:14936/mmu:209558/mmu:216558/mmu:77559/mmu:27357/mmu:232714/mmu:74185	14	4	ENSMUSG00000037012/ENSMUSG00000001891/ENSMUSG00000019528/ENSMUSG00000068587	10	ENSMUSG00000032648/ENSMUSG00000000628/ENSMUSG00000062646/ENSMUSG00000025791/ENSMUSG00000041798/ENSMUSG00000025579/ENSMUSG00000003865/ENSMUSG00000019989/ENSMUSG00000033400/ENSMUSG00000022707
mmu01040	Biosynthesis of unsaturated fatty acids	14/3135	26/6147	0.463079	0.827687	ENSMUSG00000029098/ENSMUSG00000063275/ENSMUSG00000021226/ENSMUSG00000027195/ENSMUSG00000033629/ENSMUSG00000025202/ENSMUSG00000036138/ENSMUSG00000037071/ENSMUSG00000025203/ENSMUSG00000041220/ENSMUSG00000024665/ENSMUSG00000031708/ENSMUSG00000026189/ENSMUSG00000020777	Acox3/Hacd1/Acot2/Hsd17b12/Hacd3/Scd3/Acaa1a/Scd1/Scd2/Elovl6/Fads2/Tecr/Pecr/Acox1	mmu:80911/mmu:30963/mmu:171210/mmu:56348/mmu:57874/mmu:30049/mmu:113868/mmu:20249/mmu:20250/mmu:170439/mmu:56473/mmu:106529/mmu:111175/mmu:11430	14	10	ENSMUSG00000029098/ENSMUSG00000063275/ENSMUSG00000027195/ENSMUSG00000033629/ENSMUSG00000025202/ENSMUSG00000036138/ENSMUSG00000041220/ENSMUSG00000031708/ENSMUSG00000026189/ENSMUSG00000020777	4	ENSMUSG00000021226/ENSMUSG00000037071/ENSMUSG00000025203/ENSMUSG00000024665
mmu04520	Adherens junction	36/3135	69/6147	0.470459	0.836074	ENSMUSG00000032402/ENSMUSG00000020154/ENSMUSG00000017376/ENSMUSG00000037815/ENSMUSG00000030516/ENSMUSG00000055024/ENSMUSG00000032012/ENSMUSG00000060843/ENSMUSG00000031565/ENSMUSG00000032440/ENSMUSG00000006699/ENSMUSG00000022521/ENSMUSG00000024515/ENSMUSG00000033278/ENSMUSG00000027540/ENSMUSG00000068036/ENSMUSG00000005534/ENSMUSG00000044573/ENSMUSG00000028284/ENSMUSG00000019831/ENSMUSG00000024563/…	Smad3/Ptprb/Nlk/Ctnna1/Tjp1/Ep300/Nectin1/Ctnna3/Fgfr1/Tgfbr2/Cdc42/Crebbp/Smad4/Ptprm/Ptpn1/Afdn/Insr/Acp1/Map3k7/Wasf1/Smad2/Igf1r/Rhoa/Csnk2b/Rac2/Wasf2/Nectin4/Tgfbr1/Cdh1/Ssx2ip/Pard3/Csnk2a2/Met/Tcf7l1/Lef1/Tcf7	mmu:17127/mmu:19263/mmu:18099/mmu:12385/mmu:21872/mmu:328572/mmu:58235/mmu:216033/mmu:14182/mmu:21813/mmu:12540/mmu:12914/mmu:17128/mmu:19274/mmu:19246/mmu:17356/mmu:16337/mmu:11431/mmu:26409/mmu:83767/mmu:17126/mmu:16001/mmu:11848/mmu:13001/mmu:19354/mmu:242687/mmu:71740/mmu:21812/mmu:12550/mmu:99167/mmu:93742/mmu:13000/mmu:17295/mmu:21415/mmu:16842/mmu:21414	36	16	ENSMUSG00000017376/ENSMUSG00000037815/ENSMUSG00000032012/ENSMUSG00000006699/ENSMUSG00000027540/ENSMUSG00000005534/ENSMUSG00000044573/ENSMUSG00000019831/ENSMUSG00000024563/ENSMUSG00000007815/ENSMUSG00000024387/ENSMUSG00000033220/ENSMUSG00000006411/ENSMUSG00000046707/ENSMUSG00000009376/ENSMUSG00000027985	20	ENSMUSG00000032402/ENSMUSG00000020154/ENSMUSG00000030516/ENSMUSG00000055024/ENSMUSG00000060843/ENSMUSG00000031565/ENSMUSG00000032440/ENSMUSG00000022521/ENSMUSG00000024515/ENSMUSG00000033278/ENSMUSG00000068036/ENSMUSG00000028284/ENSMUSG00000005533/ENSMUSG00000028868/ENSMUSG00000007613/ENSMUSG00000000303/ENSMUSG00000036825/ENSMUSG00000025812/ENSMUSG00000055799/ENSMUSG00000000782
mmu04728	Dopaminergic synapse	64/3135	124/6147	0.481471	0.836522	ENSMUSG00000043004/ENSMUSG00000034656/ENSMUSG00000046709/ENSMUSG00000057897/ENSMUSG00000053819/ENSMUSG00000053436/ENSMUSG00000029238/ENSMUSG00000017843/ENSMUSG00000000214/ENSMUSG00000043154/ENSMUSG00000025037/ENSMUSG00000024617/ENSMUSG00000026626/ENSMUSG00000048240/ENSMUSG00000021816/ENSMUSG00000022840/ENSMUSG00000020182/ENSMUSG00000004455/ENSMUSG00000020366/ENSMUSG00000063130/ENSMUSG00000021820/…	Gng2/Cacna1a/Mapk10/Camk2b/Camk2d/Mapk14/Clock/Ppp2r5c/Th/Ppp2r3a/Maoa/Camk2a/Ppp2r5a/Gng7/Ppp3cb/Adcy5/Ddc/Ppp1cc/Mapk9/Calml3/Camk2g/Gsk3b/Ppp3cc/Ppp1cb/Itpr2/Gnb2/Prkacb/Gnai1/Ppp2r3d/Ppp1ca/Creb3l2/Mapk12/Gnao1/Grin2b/Gng5/Maob/Itpr3/Creb1/Cacna1c/Plcb3/Gnb5/Calm4/Ppp2r2d/Creb3/Mapk8/Gnaq/Prkca/Akt3/Akt1/Ppp2ca/Gng12/Ppp2cb/Gnb3/Gnai2/Gm2446/Ppp2r2a/Gngt2/Gnb1/Prkaca/Gng11/Ppp2r3c/Ppp2r1a/Itp…	mmu:14702/mmu:12286/mmu:26414/mmu:12323/mmu:108058/mmu:26416/mmu:12753/mmu:26931/mmu:21823/mmu:235542/mmu:17161/mmu:12322/mmu:226849/mmu:14708/mmu:19056/mmu:224129/mmu:13195/mmu:19047/mmu:26420/mmu:70405/mmu:12325/mmu:56637/mmu:19057/mmu:19046/mmu:16439/mmu:14693/mmu:18749/mmu:14677/mmu:19054/mmu:19045/mmu:208647/mmu:29857/mmu:14681/mmu:14812/mmu:14707/mmu:109731/mmu:16440/mmu:12912/mmu:12288/mmu…	64	36	ENSMUSG00000043004/ENSMUSG00000034656/ENSMUSG00000046709/ENSMUSG00000053819/ENSMUSG00000029238/ENSMUSG00000017843/ENSMUSG00000000214/ENSMUSG00000026626/ENSMUSG00000022840/ENSMUSG00000020182/ENSMUSG00000063130/ENSMUSG00000029713/ENSMUSG00000057614/ENSMUSG00000093803/ENSMUSG00000040385/ENSMUSG00000030209/ENSMUSG00000068523/ENSMUSG00000040147/ENSMUSG00000032192/ENSMUSG00000041769/ENSMUSG00000028466/…	28	ENSMUSG00000057897/ENSMUSG00000053436/ENSMUSG00000043154/ENSMUSG00000025037/ENSMUSG00000024617/ENSMUSG00000048240/ENSMUSG00000021816/ENSMUSG00000004455/ENSMUSG00000020366/ENSMUSG00000021820/ENSMUSG00000022812/ENSMUSG00000022092/ENSMUSG00000014956/ENSMUSG00000030287/ENSMUSG00000005034/ENSMUSG00000038648/ENSMUSG00000022610/ENSMUSG00000031748/ENSMUSG00000042644/ENSMUSG00000025958/ENSMUSG00000051331/…
mmu05032	Morphine addiction	41/3135	79/6147	0.481378	0.836522	ENSMUSG00000043004/ENSMUSG00000030671/ENSMUSG00000034656/ENSMUSG00000019990/ENSMUSG00000032177/ENSMUSG00000069094/ENSMUSG00000042249/ENSMUSG00000048240/ENSMUSG00000022840/ENSMUSG00000024462/ENSMUSG00000005580/ENSMUSG00000028525/ENSMUSG00000021699/ENSMUSG00000029713/ENSMUSG00000005034/ENSMUSG00000057614/ENSMUSG00000039809/ENSMUSG00000021684/ENSMUSG00000031748/ENSMUSG00000020436/ENSMUSG00000025584/…	Gng2/Pde3b/Cacna1a/Pde7b/Pde4a/Pde7a/Grk3/Gng7/Adcy5/Gabbr1/Adcy9/Pde4b/Pde4d/Gnb2/Prkacb/Gnai1/Gabbr2/Pde8b/Gnao1/Gabrg2/Pde8a/Pde1c/Adcy6/Gng5/Adcy2/Grk6/Gnb5/Prkca/Pde3a/Pde4c/Gng12/Gnb3/Gnai2/Gabrr2/Gngt2/Gnb1/Adora1/Prkaca/Gng11/Adcy8/Gnas	mmu:14702/mmu:18576/mmu:12286/mmu:29863/mmu:18577/mmu:18583/mmu:320129/mmu:14708/mmu:224129/mmu:54393/mmu:11515/mmu:18578/mmu:238871/mmu:14693/mmu:18749/mmu:14677/mmu:242425/mmu:218461/mmu:14681/mmu:14406/mmu:18584/mmu:18575/mmu:11512/mmu:14707/mmu:210044/mmu:26385/mmu:14697/mmu:18750/mmu:54611/mmu:110385/mmu:14701/mmu:14695/mmu:14678/mmu:14409/mmu:14710/mmu:14688/mmu:11539/mmu:18747/mmu:66066/mm…	41	22	ENSMUSG00000043004/ENSMUSG00000030671/ENSMUSG00000034656/ENSMUSG00000069094/ENSMUSG00000022840/ENSMUSG00000024462/ENSMUSG00000029713/ENSMUSG00000057614/ENSMUSG00000039809/ENSMUSG00000021684/ENSMUSG00000020436/ENSMUSG00000004347/ENSMUSG00000068523/ENSMUSG00000032192/ENSMUSG00000023439/ENSMUSG00000032562/ENSMUSG00000038811/ENSMUSG00000029064/ENSMUSG00000042429/ENSMUSG00000005469/ENSMUSG00000032766/…	19	ENSMUSG00000019990/ENSMUSG00000032177/ENSMUSG00000042249/ENSMUSG00000048240/ENSMUSG00000005580/ENSMUSG00000028525/ENSMUSG00000021699/ENSMUSG00000005034/ENSMUSG00000031748/ENSMUSG00000025584/ENSMUSG00000022994/ENSMUSG00000021536/ENSMUSG00000074886/ENSMUSG00000050965/ENSMUSG00000041741/ENSMUSG00000031842/ENSMUSG00000036402/ENSMUSG00000023267/ENSMUSG00000027523
mmu04911	Insulin secretion	40/3135	77/6147	0.479315	0.836522	ENSMUSG00000016327/ENSMUSG00000057897/ENSMUSG00000053819/ENSMUSG00000033161/ENSMUSG00000024617/ENSMUSG00000061601/ENSMUSG00000046159/ENSMUSG00000032412/ENSMUSG00000002908/ENSMUSG00000022840/ENSMUSG00000005580/ENSMUSG00000021820/ENSMUSG00000028645/ENSMUSG00000026407/ENSMUSG00000041798/ENSMUSG00000024027/ENSMUSG00000005034/ENSMUSG00000038648/ENSMUSG00000063142/ENSMUSG00000022994/ENSMUSG00000021536/…	Atp1b4/Camk2b/Camk2d/Atp1a1/Camk2a/Pclo/Chrm3/Atp1b3/Kcnn1/Adcy5/Adcy9/Camk2g/Slc2a1/Cacna1s/Gck/Glp1r/Prkacb/Creb3l2/Kcnma1/Adcy6/Adcy2/Itpr3/Gpr119/Creb1/Cacna1c/Plcb3/Rapgef4/Rab3a/Kcnj11/Creb3/Gnaq/Prkca/Atp1a3/Atp1a2/Vamp2/Slc2a2/Prkaca/Adcy8/Abcc8/Gnas	mmu:67821/mmu:12323/mmu:108058/mmu:11928/mmu:12322/mmu:26875/mmu:12671/mmu:11933/mmu:84036/mmu:224129/mmu:11515/mmu:12325/mmu:20525/mmu:12292/mmu:103988/mmu:14652/mmu:18749/mmu:208647/mmu:16531/mmu:11512/mmu:210044/mmu:16440/mmu:236781/mmu:12912/mmu:12288/mmu:18797/mmu:56508/mmu:19339/mmu:16514/mmu:12913/mmu:14682/mmu:18750/mmu:232975/mmu:98660/mmu:22318/mmu:20526/mmu:18747/mmu:11514/mmu:20927/mm…	40	20	ENSMUSG00000016327/ENSMUSG00000053819/ENSMUSG00000033161/ENSMUSG00000061601/ENSMUSG00000046159/ENSMUSG00000032412/ENSMUSG00000022840/ENSMUSG00000028645/ENSMUSG00000024027/ENSMUSG00000063142/ENSMUSG00000051209/ENSMUSG00000049044/ENSMUSG00000031840/ENSMUSG00000028466/ENSMUSG00000024639/ENSMUSG00000040907/ENSMUSG00000020894/ENSMUSG00000027690/ENSMUSG00000005469/ENSMUSG00000022376	20	ENSMUSG00000057897/ENSMUSG00000024617/ENSMUSG00000002908/ENSMUSG00000005580/ENSMUSG00000021820/ENSMUSG00000026407/ENSMUSG00000041798/ENSMUSG00000005034/ENSMUSG00000038648/ENSMUSG00000022994/ENSMUSG00000021536/ENSMUSG00000042644/ENSMUSG00000025958/ENSMUSG00000051331/ENSMUSG00000024960/ENSMUSG00000096146/ENSMUSG00000050965/ENSMUSG00000007097/ENSMUSG00000040136/ENSMUSG00000027523
mmu00250	Alanine, aspartate and glutamate metabolism	17/3135	32/6147	0.475118	0.836522	ENSMUSG00000020774/ENSMUSG00000031700/ENSMUSG00000011148/ENSMUSG00000025533/ENSMUSG00000029246/ENSMUSG00000029992/ENSMUSG00000070880/ENSMUSG00000022407/ENSMUSG00000026473/ENSMUSG00000013629/ENSMUSG00000076441/ENSMUSG00000015961/ENSMUSG00000035936/ENSMUSG00000029752/ENSMUSG00000026103/ENSMUSG00000021794/ENSMUSG00000020363	Aspa/Gpt2/Adssl1/Asl/Ppat/Gfpt1/Gad1/Adsl/Glul/Cad/Ass1/Adss/Aldh5a1/Asns/Gls/Glud1/Gfpt2	mmu:11484/mmu:108682/mmu:11565/mmu:109900/mmu:231327/mmu:14583/mmu:14415/mmu:11564/mmu:14645/mmu:69719/mmu:11898/mmu:11566/mmu:214579/mmu:27053/mmu:14660/mmu:14661/mmu:14584	17	5	ENSMUSG00000020774/ENSMUSG00000025533/ENSMUSG00000070880/ENSMUSG00000076441/ENSMUSG00000029752	12	ENSMUSG00000031700/ENSMUSG00000011148/ENSMUSG00000029246/ENSMUSG00000029992/ENSMUSG00000022407/ENSMUSG00000026473/ENSMUSG00000013629/ENSMUSG00000015961/ENSMUSG00000035936/ENSMUSG00000026103/ENSMUSG00000021794/ENSMUSG00000020363
mmu03440	Homologous recombination	21/3135	40/6147	0.487815	0.838179	ENSMUSG00000031928/ENSMUSG00000041147/ENSMUSG00000007646/ENSMUSG00000028933/ENSMUSG00000042541/ENSMUSG00000052139/ENSMUSG00000034329/ENSMUSG00000034218/ENSMUSG00000031820/ENSMUSG00000028224/ENSMUSG00000059060/ENSMUSG00000002814/ENSMUSG00000029911/ENSMUSG00000018841/ENSMUSG00000030726/ENSMUSG00000017146/ENSMUSG00000027323/ENSMUSG00000020380/ENSMUSG00000012483/ENSMUSG00000000751/ENSMUSG00000025878	Mre11a/Brca2/Rad51c/Xrcc2/Sem1/Babam2/Brip1/Atm/Babam1/Nbn/Rad51b/Top3a/Ssbp1/Rad51d/Pold3/Brca1/Rad51/Rad50/Rpa3/Rpa1/Uimc1	mmu:17535/mmu:12190/mmu:114714/mmu:57434/mmu:20422/mmu:107976/mmu:237911/mmu:11920/mmu:68251/mmu:27354/mmu:19363/mmu:21975/mmu:381760/mmu:19364/mmu:67967/mmu:12189/mmu:19361/mmu:19360/mmu:68240/mmu:68275/mmu:20184	21	16	ENSMUSG00000031928/ENSMUSG00000041147/ENSMUSG00000007646/ENSMUSG00000028933/ENSMUSG00000042541/ENSMUSG00000052139/ENSMUSG00000034329/ENSMUSG00000031820/ENSMUSG00000059060/ENSMUSG00000002814/ENSMUSG00000029911/ENSMUSG00000018841/ENSMUSG00000030726/ENSMUSG00000017146/ENSMUSG00000012483/ENSMUSG00000025878	5	ENSMUSG00000034218/ENSMUSG00000028224/ENSMUSG00000027323/ENSMUSG00000020380/ENSMUSG00000000751
mmu04979	Cholesterol metabolism	21/3135	40/6147	0.487815	0.838179	ENSMUSG00000041736/ENSMUSG00000015568/ENSMUSG00000026170/ENSMUSG00000032193/ENSMUSG00000037295/ENSMUSG00000021242/ENSMUSG00000054455/ENSMUSG00000037936/ENSMUSG00000068747/ENSMUSG00000002985/ENSMUSG00000015243/ENSMUSG00000038175/ENSMUSG00000027698/ENSMUSG00000021771/ENSMUSG00000024413/ENSMUSG00000020402/ENSMUSG00000000049/ENSMUSG00000027048/ENSMUSG00000040249/ENSMUSG00000037606/ENSMUSG00000026600	Tspo/Lpl/Cyp27a1/Ldlr/Ldlrap1/Npc2/Vapb/Scarb1/Sort1/Apoe/Abca1/Mylip/Nceh1/Vdac2/Npc1/Vdac1/Apoh/Abcb11/Lrp1/Osbpl5/Soat1	mmu:12257/mmu:16956/mmu:104086/mmu:16835/mmu:100017/mmu:67963/mmu:56491/mmu:20778/mmu:20661/mmu:11816/mmu:11303/mmu:218203/mmu:320024/mmu:22334/mmu:18145/mmu:22333/mmu:11818/mmu:27413/mmu:16971/mmu:79196/mmu:20652	21	10	ENSMUSG00000041736/ENSMUSG00000037295/ENSMUSG00000021242/ENSMUSG00000054455/ENSMUSG00000002985/ENSMUSG00000021771/ENSMUSG00000000049/ENSMUSG00000027048/ENSMUSG00000037606/ENSMUSG00000026600	11	ENSMUSG00000015568/ENSMUSG00000026170/ENSMUSG00000032193/ENSMUSG00000037936/ENSMUSG00000068747/ENSMUSG00000015243/ENSMUSG00000038175/ENSMUSG00000027698/ENSMUSG00000024413/ENSMUSG00000020402/ENSMUSG00000040249
mmu05418	Fluid shear stress and atherosclerosis	72/3135	140/6147	0.493446	0.843196	ENSMUSG00000027890/ENSMUSG00000003849/ENSMUSG00000046709/ENSMUSG00000026480/ENSMUSG00000015950/ENSMUSG00000008540/ENSMUSG00000053436/ENSMUSG00000040562/ENSMUSG00000027087/ENSMUSG00000052684/ENSMUSG00000022261/ENSMUSG00000021796/ENSMUSG00000029053/ENSMUSG00000058135/ENSMUSG00000028367/ENSMUSG00000025199/ENSMUSG00000061393/ENSMUSG00000028059/ENSMUSG00000020048/ENSMUSG00000059552/ENSMUSG00000020366/…	Gstm4/Nqo1/Mapk10/Ncf2/Ncf1/Mgst1/Mapk14/Gstm2/Itgav/Jun/Sdc2/Bmpr1a/Prkcz/Gstm1/Txn1/Chuk/Acvr2b/Arhgef2/Hsp90b1/Trp53/Mapk9/Acvr2a/Calml3/Prkaa2/Cav2/Hsp90aa1/Hsp90ab1/Vegfa/Cdh5/Cyba/Gsta3/Pik3cd/Gsta4/Gpc1/Sumo1/Mapk12/Nfe2l2/Ass1/Acvr1/Ifng/Il1r1/Kdr/Pecam1/Dusp1/Ccl2/Cav1/Map2k4/Calm4/Bmp4/Mapk8/Bmpr2/Map3k7/Icam1/Akt3/Akt1/Pik3r1/Il1r2/Rhoa/Tnfrsf1a/Ptk2/Rac2/Gstp1/Txn2/Gstt3/Gsto1/Edn1/Su…	mmu:14865/mmu:18104/mmu:26414/mmu:17970/mmu:17969/mmu:56615/mmu:26416/mmu:14863/mmu:16410/mmu:16476/mmu:15529/mmu:12166/mmu:18762/mmu:14862/mmu:22166/mmu:12675/mmu:11481/mmu:16800/mmu:22027/mmu:22059/mmu:26420/mmu:11480/mmu:70405/mmu:108079/mmu:12390/mmu:15519/mmu:15516/mmu:22339/mmu:12562/mmu:13057/mmu:14859/mmu:18707/mmu:14860/mmu:14733/mmu:22218/mmu:29857/mmu:18024/mmu:11898/mmu:11477/mmu:1597…	72	32	ENSMUSG00000027890/ENSMUSG00000003849/ENSMUSG00000046709/ENSMUSG00000026480/ENSMUSG00000015950/ENSMUSG00000027087/ENSMUSG00000022261/ENSMUSG00000029053/ENSMUSG00000058135/ENSMUSG00000028367/ENSMUSG00000025199/ENSMUSG00000020048/ENSMUSG00000059552/ENSMUSG00000063130/ENSMUSG00000021270/ENSMUSG00000023944/ENSMUSG00000006519/ENSMUSG00000026021/ENSMUSG00000076441/ENSMUSG00000026836/ENSMUSG00000055170/…	40	ENSMUSG00000008540/ENSMUSG00000053436/ENSMUSG00000040562/ENSMUSG00000052684/ENSMUSG00000021796/ENSMUSG00000061393/ENSMUSG00000028059/ENSMUSG00000020366/ENSMUSG00000052155/ENSMUSG00000028518/ENSMUSG00000000058/ENSMUSG00000023951/ENSMUSG00000031871/ENSMUSG00000025934/ENSMUSG00000039936/ENSMUSG00000032348/ENSMUSG00000034220/ENSMUSG00000022610/ENSMUSG00000015839/ENSMUSG00000026072/ENSMUSG00000062960/…
mmu05152	Tuberculosis	80/3135	156/6147	0.504136	0.853129	ENSMUSG00000046709/ENSMUSG00000057897/ENSMUSG00000038642/ENSMUSG00000053819/ENSMUSG00000001750/ENSMUSG00000053436/ENSMUSG00000018819/ENSMUSG00000024789/ENSMUSG00000024610/ENSMUSG00000054580/ENSMUSG00000073421/ENSMUSG00000028530/ENSMUSG00000024617/ENSMUSG00000056216/ENSMUSG00000036594/ENSMUSG00000060586/ENSMUSG00000003873/ENSMUSG00000021816/ENSMUSG00000055024/ENSMUSG00000020366/ENSMUSG00000020248/…	Mapk10/Camk2b/Ctss/Camk2d/Tcirg1/Mapk14/Lsp1/Jak2/Cd74/Pla2r1/H2-Ab1/Jak1/Camk2a/Cebpg/H2-Aa/H2-Eb1/Bax/Ppp3cb/Ep300/Mapk9/Nfyb/Ksr1/Fadd/Calml3/Camk2g/Ppp3cc/Bad/Casp3/Lamp2/Atp6v1h/H2-DMa/H2-DMb1/Crebbp/Itgax/Hspa9/Lamp1/Atp6v0c/Fcer1g/Il12a/Clec7a/Atp6v0b/Atp6v0d1/Mapk12/Atp6v0d2/Myd88/Tradd/Ifng/Coro1a/Raf1/Creb1/Apaf1/Itgam/Bcl10/Tgfb3/Traf6/Calm4/Atp6ap1/Nos2/Rab5b/Mapk8/Tirap/Fcgr3/Akt3/Fc…	mmu:26414/mmu:12323/mmu:13040/mmu:108058/mmu:27060/mmu:26416/mmu:16985/mmu:16452/mmu:16149/mmu:18779/mmu:14961/mmu:16451/mmu:12322/mmu:12611/mmu:14960/mmu:14969/mmu:12028/mmu:19056/mmu:328572/mmu:26420/mmu:18045/mmu:16706/mmu:14082/mmu:70405/mmu:12325/mmu:19057/mmu:12015/mmu:12367/mmu:16784/mmu:108664/mmu:14998/mmu:14999/mmu:12914/mmu:16411/mmu:15526/mmu:16783/mmu:11984/mmu:14127/mmu:16159/mmu:56…	80	45	ENSMUSG00000046709/ENSMUSG00000038642/ENSMUSG00000053819/ENSMUSG00000001750/ENSMUSG00000018819/ENSMUSG00000024610/ENSMUSG00000054580/ENSMUSG00000073421/ENSMUSG00000036594/ENSMUSG00000060586/ENSMUSG00000003873/ENSMUSG00000031077/ENSMUSG00000063130/ENSMUSG00000024959/ENSMUSG00000031628/ENSMUSG00000016534/ENSMUSG00000033793/ENSMUSG00000037649/ENSMUSG00000079547/ENSMUSG00000030789/ENSMUSG00000031447/…	35	ENSMUSG00000057897/ENSMUSG00000053436/ENSMUSG00000024789/ENSMUSG00000028530/ENSMUSG00000024617/ENSMUSG00000056216/ENSMUSG00000021816/ENSMUSG00000055024/ENSMUSG00000020366/ENSMUSG00000020248/ENSMUSG00000018334/ENSMUSG00000021820/ENSMUSG00000022092/ENSMUSG00000022521/ENSMUSG00000024359/ENSMUSG00000027776/ENSMUSG00000022610/ENSMUSG00000000441/ENSMUSG00000025958/ENSMUSG00000021253/ENSMUSG00000027164/…
mmu00480	Glutathione metabolism	28/3135	54/6147	0.504745	0.853129	ENSMUSG00000027890/ENSMUSG00000027313/ENSMUSG00000022562/ENSMUSG00000071708/ENSMUSG00000030978/ENSMUSG00000008540/ENSMUSG00000028961/ENSMUSG00000040562/ENSMUSG00000018339/ENSMUSG00000006344/ENSMUSG00000058135/ENSMUSG00000063856/ENSMUSG00000032350/ENSMUSG00000022292/ENSMUSG00000029864/ENSMUSG00000025934/ENSMUSG00000032348/ENSMUSG00000057103/ENSMUSG00000002797/ENSMUSG00000075706/ENSMUSG00000020649/…	Gstm4/Chac1/Oplah/Sms/Rrm1/Mgst1/Pgd/Gstm2/Gpx3/Ggt5/Gstm1/Gpx1/Gclc/Rrm2b/Gstk1/Gsta3/Gsta4/Nat8f1/Ggct/Gpx4/Rrm2/Idh2/Gstp1/Chac2/Gstt3/Srm/Gsto1/Gstt1	mmu:14865/mmu:69065/mmu:75475/mmu:20603/mmu:20133/mmu:56615/mmu:110208/mmu:14863/mmu:14778/mmu:23887/mmu:14862/mmu:14775/mmu:14629/mmu:382985/mmu:76263/mmu:14859/mmu:14860/mmu:66116/mmu:110175/mmu:625249/mmu:20135/mmu:269951/mmu:14870/mmu:68044/mmu:103140/mmu:20810/mmu:14873/mmu:14871	28	13	ENSMUSG00000027890/ENSMUSG00000071708/ENSMUSG00000030978/ENSMUSG00000028961/ENSMUSG00000006344/ENSMUSG00000058135/ENSMUSG00000063856/ENSMUSG00000057103/ENSMUSG00000075706/ENSMUSG00000020649/ENSMUSG00000060803/ENSMUSG00000001665/ENSMUSG00000006442	15	ENSMUSG00000027313/ENSMUSG00000022562/ENSMUSG00000008540/ENSMUSG00000040562/ENSMUSG00000018339/ENSMUSG00000032350/ENSMUSG00000022292/ENSMUSG00000029864/ENSMUSG00000025934/ENSMUSG00000032348/ENSMUSG00000002797/ENSMUSG00000030541/ENSMUSG00000020309/ENSMUSG00000025068/ENSMUSG00000001663
mmu04927	Cortisol synthesis and secretion	30/3135	58/6147	0.508787	0.855312	ENSMUSG00000003555/ENSMUSG00000032193/ENSMUSG00000022840/ENSMUSG00000005580/ENSMUSG00000026407/ENSMUSG00000030287/ENSMUSG00000005034/ENSMUSG00000037936/ENSMUSG00000038648/ENSMUSG00000021684/ENSMUSG00000049115/ENSMUSG00000025584/ENSMUSG00000022994/ENSMUSG00000021536/ENSMUSG00000042644/ENSMUSG00000025958/ENSMUSG00000051331/ENSMUSG00000024960/ENSMUSG00000024112/ENSMUSG00000027698/ENSMUSG00000028466/…	Cyp17a1/Ldlr/Adcy5/Adcy9/Cacna1s/Itpr2/Prkacb/Scarb1/Creb3l2/Pde8b/Agtr1a/Pde8a/Adcy6/Adcy2/Itpr3/Creb1/Cacna1c/Plcb3/Cacna1h/Nceh1/Creb3/Gnaq/Orai1/Sp1/Prkaca/Adcy8/Itpr1/Mrap/Nr4a1/Gnas	mmu:13074/mmu:16835/mmu:224129/mmu:11515/mmu:12292/mmu:16439/mmu:18749/mmu:20778/mmu:208647/mmu:218461/mmu:11607/mmu:18584/mmu:11512/mmu:210044/mmu:16440/mmu:12912/mmu:12288/mmu:18797/mmu:58226/mmu:320024/mmu:12913/mmu:14682/mmu:109305/mmu:20683/mmu:18747/mmu:11514/mmu:16438/mmu:77037/mmu:15370/mmu:14683	30	9	ENSMUSG00000003555/ENSMUSG00000022840/ENSMUSG00000021684/ENSMUSG00000028466/ENSMUSG00000024639/ENSMUSG00000049686/ENSMUSG00000005469/ENSMUSG00000022376/ENSMUSG00000030102	21	ENSMUSG00000032193/ENSMUSG00000005580/ENSMUSG00000026407/ENSMUSG00000030287/ENSMUSG00000005034/ENSMUSG00000037936/ENSMUSG00000038648/ENSMUSG00000049115/ENSMUSG00000025584/ENSMUSG00000022994/ENSMUSG00000021536/ENSMUSG00000042644/ENSMUSG00000025958/ENSMUSG00000051331/ENSMUSG00000024960/ENSMUSG00000024112/ENSMUSG00000027698/ENSMUSG00000001280/ENSMUSG00000039956/ENSMUSG00000023034/ENSMUSG00000027523
mmu05170	Human immunodeficiency virus 1 infection	99/3135	194/6147	0.525826	0.865691	ENSMUSG00000043004/ENSMUSG00000016206/ENSMUSG00000046709/ENSMUSG00000053436/ENSMUSG00000032218/ENSMUSG00000052684/ENSMUSG00000025499/ENSMUSG00000015755/ENSMUSG00000046718/ENSMUSG00000003873/ENSMUSG00000028599/ENSMUSG00000048240/ENSMUSG00000025199/ENSMUSG00000021816/ENSMUSG00000027248/ENSMUSG00000024778/ENSMUSG00000056116/ENSMUSG00000055839/ENSMUSG00000032030/ENSMUSG00000029528/ENSMUSG00000020366/…	Gng2/H2-M3/Mapk10/Mapk14/Ccnb2/Jun/Hras/Tab2/Bst2/Bax/Tnfrsf1b/Gng7/Chuk/Ppp3cb/Pdia3/Fas/H2-T22/Elob/Cul5/Pxn/Mapk9/Calr/Fadd/Calml3/Ap1s1/Ppp3cc/Bad/Casp3/Nfatc3/Nras/Tapbp/Pak1/Itpr2/Pik3cd/Atm/Gnb2/Ddb1/Gnai1/Map2k3/Mapk12/Gnao1/Pak4/Myd88/Wee1/Tradd/Pak6/Gng5/Itpr3/Cfl1/Ap1g2/Dcaf1/Raf1/Map2k1/Cdk1/Bak1/Mtor/Trim12c/Gnb5/Eloc/Crk/Traf6/Calm4/Rps6kb2/Irf3/Mapk8/Tap2/H2-T23/Gnaq/Rnf7/Map3k7/Pr…	mmu:14702/mmu:14991/mmu:26414/mmu:26416/mmu:12442/mmu:16476/mmu:15461/mmu:68652/mmu:69550/mmu:12028/mmu:21938/mmu:14708/mmu:12675/mmu:19056/mmu:14827/mmu:14102/mmu:15039/mmu:67673/mmu:75717/mmu:19303/mmu:26420/mmu:12317/mmu:14082/mmu:70405/mmu:11769/mmu:19057/mmu:12015/mmu:12367/mmu:18021/mmu:18176/mmu:21356/mmu:18479/mmu:16439/mmu:18707/mmu:11920/mmu:14693/mmu:13194/mmu:14677/mmu:26397/mmu:29857…	99	59	ENSMUSG00000043004/ENSMUSG00000016206/ENSMUSG00000046709/ENSMUSG00000032218/ENSMUSG00000025499/ENSMUSG00000046718/ENSMUSG00000003873/ENSMUSG00000028599/ENSMUSG00000025199/ENSMUSG00000027248/ENSMUSG00000024778/ENSMUSG00000056116/ENSMUSG00000055839/ENSMUSG00000032030/ENSMUSG00000003814/ENSMUSG00000031077/ENSMUSG00000063130/ENSMUSG00000004849/ENSMUSG00000024959/ENSMUSG00000031628/ENSMUSG00000027852/…	40	ENSMUSG00000053436/ENSMUSG00000052684/ENSMUSG00000015755/ENSMUSG00000048240/ENSMUSG00000021816/ENSMUSG00000029528/ENSMUSG00000020366/ENSMUSG00000022092/ENSMUSG00000031902/ENSMUSG00000030287/ENSMUSG00000039936/ENSMUSG00000034218/ENSMUSG00000022610/ENSMUSG00000031748/ENSMUSG00000031016/ENSMUSG00000042644/ENSMUSG00000040325/ENSMUSG00000000441/ENSMUSG00000004936/ENSMUSG00000028991/ENSMUSG00000017776/…
mmu04062	Chemokine signaling pathway	85/3135	167/6147	0.542098	0.865691	ENSMUSG00000043004/ENSMUSG00000020919/ENSMUSG00000042626/ENSMUSG00000002489/ENSMUSG00000033721/ENSMUSG00000015950/ENSMUSG00000024789/ENSMUSG00000025499/ENSMUSG00000042249/ENSMUSG00000034801/ENSMUSG00000029053/ENSMUSG00000020312/ENSMUSG00000048240/ENSMUSG00000020901/ENSMUSG00000025199/ENSMUSG00000024241/ENSMUSG00000073888/ENSMUSG00000022840/ENSMUSG00000029528/ENSMUSG00000005580/ENSMUSG00000041112/…	Gng2/Stat5b/Shc1/Tiam1/Vav3/Ncf1/Jak2/Hras/Grk3/Sos2/Prkcz/Shc2/Gng7/Pik3r5/Chuk/Sos1/Ccl27a/Adcy5/Pxn/Adcy9/Elmo1/Gsk3b/Bad/Nras/Ccr2/Cdc42/Pak1/Cx3cr1/Pik3cd/Rock1/Gnb2/Dock2/Prkacb/Gnai1/Cxcl12/Ccl5/Adcy6/Rap1b/Gng5/Adcy2/Grk6/Raf1/Ccl8/Ccl9/Cxcl10/Cxcl16/Map2k1/Braf/Plcb3/Cx3cl1/Gnb5/Ccl2/Crk/Xcr1/Rasgrp2/Ccr9/Cxcl13/Akt3/Akt1/Pik3r1/Rhoa/Ptk2/Ccl6/Ccl25/Fgr/Rac2/Ccl7/Gng12/Gnb3/Gnai2/Stat2/G…	mmu:14702/mmu:20851/mmu:20416/mmu:21844/mmu:57257/mmu:17969/mmu:16452/mmu:15461/mmu:320129/mmu:20663/mmu:18762/mmu:216148/mmu:14708/mmu:320207/mmu:12675/mmu:20662/mmu:100040048/mmu:224129/mmu:19303/mmu:11515/mmu:140580/mmu:56637/mmu:12015/mmu:18176/mmu:12772/mmu:12540/mmu:18479/mmu:13051/mmu:18707/mmu:19877/mmu:14693/mmu:94176/mmu:18749/mmu:14677/mmu:20315/mmu:20304/mmu:11512/mmu:215449/mmu:14707…	85	51	ENSMUSG00000043004/ENSMUSG00000042626/ENSMUSG00000002489/ENSMUSG00000033721/ENSMUSG00000015950/ENSMUSG00000025499/ENSMUSG00000029053/ENSMUSG00000020901/ENSMUSG00000025199/ENSMUSG00000073888/ENSMUSG00000022840/ENSMUSG00000041112/ENSMUSG00000024959/ENSMUSG00000027852/ENSMUSG00000049103/ENSMUSG00000006699/ENSMUSG00000030774/ENSMUSG00000052336/ENSMUSG00000029713/ENSMUSG00000020143/ENSMUSG00000057614/…	34	ENSMUSG00000020919/ENSMUSG00000024789/ENSMUSG00000042249/ENSMUSG00000034801/ENSMUSG00000020312/ENSMUSG00000048240/ENSMUSG00000024241/ENSMUSG00000029528/ENSMUSG00000005580/ENSMUSG00000022812/ENSMUSG00000039936/ENSMUSG00000024290/ENSMUSG00000005034/ENSMUSG00000061353/ENSMUSG00000022994/ENSMUSG00000021536/ENSMUSG00000074886/ENSMUSG00000000441/ENSMUSG00000004936/ENSMUSG00000002413/ENSMUSG00000024960/…
mmu03040	Spliceosome	65/3135	127/6147	0.519574	0.865691	ENSMUSG00000015656/ENSMUSG00000024735/ENSMUSG00000020850/ENSMUSG00000059970/ENSMUSG00000032239/ENSMUSG00000007033/ENSMUSG00000003660/ENSMUSG00000028651/ENSMUSG00000078348/ENSMUSG00000037361/ENSMUSG00000029817/ENSMUSG00000059005/ENSMUSG00000090553/ENSMUSG00000031683/ENSMUSG00000003360/ENSMUSG00000029169/ENSMUSG00000040824/ENSMUSG00000037197/ENSMUSG00000001158/ENSMUSG00000002477/ENSMUSG00000021039/…	Hspa8/Prpf19/Prpf8/Hspa2/Rp9/Hspa1l/Snrnp200/Ppie/Sf3b5/Sf3b6/Tra2a/Hnrnpa3/Snrpe/Lsm6/Ddx23/Dhx15/Snrpd2/Rbm17/Snrnp27/Snrpd1/Snw1/Ddx39b/Pqbp1/Prpf31/Ncbp1/Lsm8/Pcbp1/Rbm8a/Cwc15/Ncbp2/Dhx8/Snrpc/Prpf4/Thoc2/Zmat2/Phf5a/Snrpd3/Srsf1/Snu13/Hnrnpa1/Srsf3/Lsm7/Eftud2/Ppih/Sf3a3/Snrpb2/U2af1/Ddx5/Bud31/Ccdc12/Lsm3/U2surp/Srsf10/Gm16286/Slu7/Rbmx/Snrpa1/Sart1/Smndc1/Bcas2/Cherp/Isy1/Sf3a2/Snrnp40/Pp…	mmu:15481/mmu:28000/mmu:192159/mmu:15512/mmu:55934/mmu:15482/mmu:320632/mmu:56031/mmu:66125/mmu:66055/mmu:101214/mmu:229279/mmu:20643/mmu:78651/mmu:74351/mmu:13204/mmu:107686/mmu:76938/mmu:66618/mmu:20641/mmu:66354/mmu:53817/mmu:54633/mmu:68988/mmu:433702/mmu:76522/mmu:23983/mmu:60365/mmu:66070/mmu:68092/mmu:217207/mmu:20630/mmu:70052/mmu:331401/mmu:66492/mmu:68479/mmu:67332/mmu:110809/mmu:100862…	65	47	ENSMUSG00000015656/ENSMUSG00000059970/ENSMUSG00000032239/ENSMUSG00000028651/ENSMUSG00000078348/ENSMUSG00000037361/ENSMUSG00000029817/ENSMUSG00000090553/ENSMUSG00000031683/ENSMUSG00000029169/ENSMUSG00000040824/ENSMUSG00000037197/ENSMUSG00000001158/ENSMUSG00000002477/ENSMUSG00000031157/ENSMUSG00000008373/ENSMUSG00000028330/ENSMUSG00000044155/ENSMUSG00000051695/ENSMUSG00000038374/ENSMUSG00000004096/…	18	ENSMUSG00000024735/ENSMUSG00000020850/ENSMUSG00000007033/ENSMUSG00000003660/ENSMUSG00000059005/ENSMUSG00000003360/ENSMUSG00000021039/ENSMUSG00000019432/ENSMUSG00000034931/ENSMUSG00000066148/ENSMUSG00000037475/ENSMUSG00000020180/ENSMUSG00000020719/ENSMUSG00000032407/ENSMUSG00000020409/ENSMUSG00000052488/ENSMUSG00000030056/ENSMUSG00000020211
mmu04725	Cholinergic synapse	53/3135	104/6147	0.542797	0.865691	ENSMUSG00000043004/ENSMUSG00000023328/ENSMUSG00000034656/ENSMUSG00000057897/ENSMUSG00000053819/ENSMUSG00000028033/ENSMUSG00000028631/ENSMUSG00000024789/ENSMUSG00000025499/ENSMUSG00000024617/ENSMUSG00000046159/ENSMUSG00000048240/ENSMUSG00000020901/ENSMUSG00000042529/ENSMUSG00000022840/ENSMUSG00000005580/ENSMUSG00000021820/ENSMUSG00000026407/ENSMUSG00000027852/ENSMUSG00000030287/ENSMUSG00000039936/…	Gng2/Ache/Cacna1a/Camk2b/Camk2d/Kcnq5/Kcnq4/Jak2/Hras/Camk2a/Chrm3/Gng7/Pik3r5/Kcnj12/Adcy5/Adcy9/Camk2g/Cacna1s/Nras/Itpr2/Pik3cd/Gnb2/Prkacb/Gnai1/Creb3l2/Gnao1/Adcy6/Gng5/Adcy2/Itpr3/Creb1/Cacna1c/Map2k1/Plcb3/Gnb5/Creb3/Gnaq/Prkca/Akt3/Akt1/Pik3r1/Gng12/Gnb3/Gnai2/Gngt2/Gnb1/Pik3r6/Prkaca/Gng11/Pik3ca/Adcy8/Itpr1/Kcnj2	mmu:14702/mmu:11423/mmu:12286/mmu:12323/mmu:108058/mmu:226922/mmu:60613/mmu:16452/mmu:15461/mmu:12322/mmu:12671/mmu:14708/mmu:320207/mmu:16515/mmu:224129/mmu:11515/mmu:12325/mmu:12292/mmu:18176/mmu:16439/mmu:18707/mmu:14693/mmu:18749/mmu:14677/mmu:208647/mmu:14681/mmu:11512/mmu:14707/mmu:210044/mmu:16440/mmu:12912/mmu:12288/mmu:26395/mmu:18797/mmu:14697/mmu:12913/mmu:14682/mmu:18750/mmu:23797/mmu…	53	25	ENSMUSG00000043004/ENSMUSG00000023328/ENSMUSG00000034656/ENSMUSG00000053819/ENSMUSG00000025499/ENSMUSG00000046159/ENSMUSG00000020901/ENSMUSG00000022840/ENSMUSG00000027852/ENSMUSG00000029713/ENSMUSG00000057614/ENSMUSG00000068523/ENSMUSG00000032192/ENSMUSG00000028466/ENSMUSG00000024639/ENSMUSG00000001729/ENSMUSG00000023439/ENSMUSG00000032562/ENSMUSG00000038811/ENSMUSG00000029064/ENSMUSG00000005469/…	28	ENSMUSG00000057897/ENSMUSG00000028033/ENSMUSG00000028631/ENSMUSG00000024789/ENSMUSG00000024617/ENSMUSG00000048240/ENSMUSG00000042529/ENSMUSG00000005580/ENSMUSG00000021820/ENSMUSG00000026407/ENSMUSG00000030287/ENSMUSG00000039936/ENSMUSG00000005034/ENSMUSG00000038648/ENSMUSG00000031748/ENSMUSG00000022994/ENSMUSG00000021536/ENSMUSG00000042644/ENSMUSG00000025958/ENSMUSG00000051331/ENSMUSG00000004936/…
mmu04750	Inflammatory mediator regulation of TRP channels	48/3135	94/6147	0.536719	0.865691	ENSMUSG00000046709/ENSMUSG00000057897/ENSMUSG00000053819/ENSMUSG00000053436/ENSMUSG00000081225/ENSMUSG00000024617/ENSMUSG00000018507/ENSMUSG00000050211/ENSMUSG00000022840/ENSMUSG00000004455/ENSMUSG00000020366/ENSMUSG00000005580/ENSMUSG00000063130/ENSMUSG00000021820/ENSMUSG00000021108/ENSMUSG00000021678/ENSMUSG00000014956/ENSMUSG00000045038/ENSMUSG00000030287/ENSMUSG00000039936/ENSMUSG00000020053/…	Mapk10/Camk2b/Camk2d/Mapk14/Cyp2j12/Camk2a/Trpv2/Pla2g4e/Adcy5/Ppp1cc/Mapk9/Adcy9/Calml3/Camk2g/Prkch/F2rl1/Ppp1cb/Prkce/Itpr2/Pik3cd/Igf1/Prkacb/Pla2g6/Ppp1ca/Map2k3/Mapk12/Prkcq/Adcy6/Adcy2/Itpr3/Il1r1/Plcb3/Calm4/Bdkrb1/Mapk8/Gnaq/Prkca/Pik3r1/Klk1b4/Cyp2c23/Ptger4/Asic2/Prkaca/Il1rap/Pik3ca/Adcy8/Itpr1/Gnas	mmu:26414/mmu:12323/mmu:108058/mmu:26416/mmu:242546/mmu:12322/mmu:22368/mmu:329502/mmu:224129/mmu:19047/mmu:26420/mmu:11515/mmu:70405/mmu:12325/mmu:18755/mmu:14063/mmu:19046/mmu:18754/mmu:16439/mmu:18707/mmu:16000/mmu:18749/mmu:53357/mmu:19045/mmu:26397/mmu:29857/mmu:18761/mmu:11512/mmu:210044/mmu:16440/mmu:16177/mmu:18797/mmu:80796/mmu:12061/mmu:26419/mmu:14682/mmu:18750/mmu:18708/mmu:18048/mmu:…	48	16	ENSMUSG00000046709/ENSMUSG00000053819/ENSMUSG00000081225/ENSMUSG00000018507/ENSMUSG00000022840/ENSMUSG00000063130/ENSMUSG00000021678/ENSMUSG00000040385/ENSMUSG00000018932/ENSMUSG00000041347/ENSMUSG00000024639/ENSMUSG00000066513/ENSMUSG00000020704/ENSMUSG00000005469/ENSMUSG00000022376/ENSMUSG00000030102	32	ENSMUSG00000057897/ENSMUSG00000053436/ENSMUSG00000024617/ENSMUSG00000050211/ENSMUSG00000004455/ENSMUSG00000020366/ENSMUSG00000005580/ENSMUSG00000021820/ENSMUSG00000021108/ENSMUSG00000014956/ENSMUSG00000045038/ENSMUSG00000030287/ENSMUSG00000039936/ENSMUSG00000020053/ENSMUSG00000005034/ENSMUSG00000042632/ENSMUSG00000022610/ENSMUSG00000026778/ENSMUSG00000022994/ENSMUSG00000021536/ENSMUSG00000042644/…
mmu00564	Glycerophospholipid metabolism	45/3135	88/6147	0.532808	0.865691	ENSMUSG00000023328/ENSMUSG00000000301/ENSMUSG00000058793/ENSMUSG00000029134/ENSMUSG00000026827/ENSMUSG00000027346/ENSMUSG00000020593/ENSMUSG00000038732/ENSMUSG00000027999/ENSMUSG00000005615/ENSMUSG00000029330/ENSMUSG00000031467/ENSMUSG00000036833/ENSMUSG00000050211/ENSMUSG00000050860/ENSMUSG00000034731/ENSMUSG00000030682/ENSMUSG00000041193/ENSMUSG00000023452/ENSMUSG00000021518/ENSMUSG00000042632/…	Ache/Pemt/Cds2/Plb1/Gpd2/Gpcpd1/Lpin1/Mboat1/Pla2g12a/Pcyt1a/Cds1/Agpat5/Pnpla7/Pla2g4e/Phospho1/Dgkh/Cdipt/Pla2g5/Pisd/Ptdss1/Pla2g6/Gpd1/Dgkd/Dgki/Gpam/Plpp2/Plpp3/Pgs1/Lypla2/Selenoi/Pld4/Chpt1/Dgka/Pld3/Pld2/Pld1/Plpp4/Dgkb/Lpcat1/Mboat7/Lpin2/Cept1/Dgke/Gpat4/Agpat1	mmu:11423/mmu:18618/mmu:110911/mmu:665270/mmu:14571/mmu:74182/mmu:14245/mmu:218121/mmu:66350/mmu:13026/mmu:74596/mmu:52123/mmu:241274/mmu:329502/mmu:237928/mmu:380921/mmu:52858/mmu:18784/mmu:320951/mmu:19210/mmu:53357/mmu:14555/mmu:227333/mmu:320127/mmu:14732/mmu:50784/mmu:67916/mmu:74451/mmu:26394/mmu:28042/mmu:104759/mmu:212862/mmu:13139/mmu:18807/mmu:18806/mmu:18805/mmu:381925/mmu:217480/mmu:2…	45	23	ENSMUSG00000023328/ENSMUSG00000000301/ENSMUSG00000058793/ENSMUSG00000029134/ENSMUSG00000038732/ENSMUSG00000027999/ENSMUSG00000029330/ENSMUSG00000031467/ENSMUSG00000034731/ENSMUSG00000030682/ENSMUSG00000023452/ENSMUSG00000021518/ENSMUSG00000038665/ENSMUSG00000052151/ENSMUSG00000017715/ENSMUSG00000028670/ENSMUSG00000075703/ENSMUSG00000052160/ENSMUSG00000003363/ENSMUSG00000070366/ENSMUSG00000035596/…	22	ENSMUSG00000026827/ENSMUSG00000027346/ENSMUSG00000020593/ENSMUSG00000005615/ENSMUSG00000036833/ENSMUSG00000050211/ENSMUSG00000050860/ENSMUSG00000041193/ENSMUSG00000042632/ENSMUSG00000023019/ENSMUSG00000070738/ENSMUSG00000024978/ENSMUSG00000028517/ENSMUSG00000060002/ENSMUSG00000025357/ENSMUSG00000020828/ENSMUSG00000027695/ENSMUSG00000036095/ENSMUSG00000021608/ENSMUSG00000024052/ENSMUSG00000040774/…
mmu04925	Aldosterone synthesis and secretion	45/3135	88/6147	0.532808	0.865691	ENSMUSG00000016327/ENSMUSG00000057897/ENSMUSG00000053819/ENSMUSG00000033161/ENSMUSG00000035735/ENSMUSG00000024617/ENSMUSG00000032193/ENSMUSG00000032412/ENSMUSG00000022840/ENSMUSG00000005580/ENSMUSG00000063130/ENSMUSG00000021820/ENSMUSG00000026407/ENSMUSG00000026463/ENSMUSG00000031376/ENSMUSG00000045038/ENSMUSG00000030287/ENSMUSG00000005034/ENSMUSG00000037936/ENSMUSG00000038648/ENSMUSG00000049115/…	Atp1b4/Camk2b/Camk2d/Atp1a1/Dagla/Camk2a/Ldlr/Atp1b3/Adcy5/Adcy9/Calml3/Camk2g/Cacna1s/Atp2b4/Atp2b3/Prkce/Itpr2/Prkacb/Scarb1/Creb3l2/Agtr1a/Lipe/Adcy6/Adcy2/Itpr3/Creb1/Atp2b2/Prkd3/Cacna1c/Plcb3/Cacna1h/Calm4/Creb3/Gnaq/Prkca/Atp1a3/Orai1/Daglb/Atp1a2/Prkaca/Adcy8/Prkd2/Itpr1/Nr4a1/Gnas	mmu:67821/mmu:12323/mmu:108058/mmu:11928/mmu:269060/mmu:12322/mmu:16835/mmu:11933/mmu:224129/mmu:11515/mmu:70405/mmu:12325/mmu:12292/mmu:381290/mmu:320707/mmu:18754/mmu:16439/mmu:18749/mmu:20778/mmu:208647/mmu:11607/mmu:16890/mmu:11512/mmu:210044/mmu:16440/mmu:12912/mmu:11941/mmu:75292/mmu:12288/mmu:18797/mmu:58226/mmu:80796/mmu:12913/mmu:14682/mmu:18750/mmu:232975/mmu:109305/mmu:231871/mmu:98660…	45	14	ENSMUSG00000016327/ENSMUSG00000053819/ENSMUSG00000033161/ENSMUSG00000032412/ENSMUSG00000022840/ENSMUSG00000063130/ENSMUSG00000030302/ENSMUSG00000028466/ENSMUSG00000024639/ENSMUSG00000040907/ENSMUSG00000049686/ENSMUSG00000005469/ENSMUSG00000022376/ENSMUSG00000030102	31	ENSMUSG00000057897/ENSMUSG00000035735/ENSMUSG00000024617/ENSMUSG00000032193/ENSMUSG00000005580/ENSMUSG00000021820/ENSMUSG00000026407/ENSMUSG00000026463/ENSMUSG00000031376/ENSMUSG00000045038/ENSMUSG00000030287/ENSMUSG00000005034/ENSMUSG00000037936/ENSMUSG00000038648/ENSMUSG00000049115/ENSMUSG00000003123/ENSMUSG00000022994/ENSMUSG00000021536/ENSMUSG00000042644/ENSMUSG00000025958/ENSMUSG00000024070/…
mmu04540	Gap junction	41/3135	80/6147	0.527221	0.865691	ENSMUSG00000043091/ENSMUSG00000028017/ENSMUSG00000001473/ENSMUSG00000068615/ENSMUSG00000023004/ENSMUSG00000025499/ENSMUSG00000034801/ENSMUSG00000001525/ENSMUSG00000030516/ENSMUSG00000024241/ENSMUSG00000022840/ENSMUSG00000045136/ENSMUSG00000005580/ENSMUSG00000027852/ENSMUSG00000033910/ENSMUSG00000072235/ENSMUSG00000030287/ENSMUSG00000036752/ENSMUSG00000005034/ENSMUSG00000057614/ENSMUSG00000019828/…	Tuba1c/Egf/Tubb6/Gjd2/Tuba1b/Hras/Sos2/Tubb5/Tjp1/Sos1/Adcy5/Tubb2b/Adcy9/Nras/Gucy1a1/Tuba1a/Itpr2/Tubb4b/Prkacb/Gnai1/Grm1/Tubb2a/Adcy6/Pdgfrb/Adcy2/Itpr3/Raf1/Gucy1b1/Map2k1/Plcb3/Cdk1/Gnaq/Prkg1/Prkca/Gja1/Gnai2/Map3k2/Prkaca/Adcy8/Itpr1/Gnas	mmu:22146/mmu:13645/mmu:67951/mmu:14617/mmu:22143/mmu:15461/mmu:20663/mmu:22154/mmu:21872/mmu:20662/mmu:224129/mmu:73710/mmu:11515/mmu:18176/mmu:60596/mmu:22142/mmu:16439/mmu:227613/mmu:18749/mmu:14677/mmu:14816/mmu:22151/mmu:11512/mmu:18596/mmu:210044/mmu:16440/mmu:110157/mmu:54195/mmu:26395/mmu:18797/mmu:12534/mmu:14682/mmu:19091/mmu:18750/mmu:14609/mmu:14678/mmu:26405/mmu:18747/mmu:11514/mmu:1…	41	19	ENSMUSG00000043091/ENSMUSG00000001473/ENSMUSG00000068615/ENSMUSG00000023004/ENSMUSG00000025499/ENSMUSG00000001525/ENSMUSG00000022840/ENSMUSG00000045136/ENSMUSG00000027852/ENSMUSG00000072235/ENSMUSG00000036752/ENSMUSG00000057614/ENSMUSG00000058672/ENSMUSG00000019942/ENSMUSG00000024639/ENSMUSG00000032562/ENSMUSG00000005469/ENSMUSG00000022376/ENSMUSG00000030102	22	ENSMUSG00000028017/ENSMUSG00000034801/ENSMUSG00000030516/ENSMUSG00000024241/ENSMUSG00000005580/ENSMUSG00000033910/ENSMUSG00000030287/ENSMUSG00000005034/ENSMUSG00000019828/ENSMUSG00000022994/ENSMUSG00000024620/ENSMUSG00000021536/ENSMUSG00000042644/ENSMUSG00000000441/ENSMUSG00000028005/ENSMUSG00000004936/ENSMUSG00000024960/ENSMUSG00000052920/ENSMUSG00000050965/ENSMUSG00000050953/ENSMUSG00000024383/…
mmu04972	Pancreatic secretion	41/3135	80/6147	0.527221	0.865691	ENSMUSG00000016327/ENSMUSG00000033161/ENSMUSG00000024511/ENSMUSG00000029467/ENSMUSG00000027999/ENSMUSG00000046159/ENSMUSG00000024597/ENSMUSG00000032412/ENSMUSG00000022840/ENSMUSG00000005580/ENSMUSG00000028854/ENSMUSG00000030730/ENSMUSG00000060961/ENSMUSG00000026463/ENSMUSG00000041193/ENSMUSG00000031376/ENSMUSG00000068547/ENSMUSG00000030287/ENSMUSG00000028255/ENSMUSG00000003037/ENSMUSG00000027562/…	Atp1b4/Atp1a1/Rab27b/Atp2a2/Pla2g12a/Chrm3/Slc12a2/Atp1b3/Adcy5/Adcy9/Slc9a1/Atp2a1/Slc4a4/Atp2b4/Pla2g5/Atp2b3/Clca4a/Itpr2/Clca1/Rab8a/Car2/Atp2a3/Kcnma1/Adcy6/Rap1b/Adcy2/Itpr3/1810009J06Rik/Atp2b2/Plcb3/Rab11a/Gnaq/Prkca/Atp1a3/Cpa3/Rhoa/Cd38/Atp1a2/Adcy8/Itpr1/Gnas	mmu:67821/mmu:11928/mmu:80718/mmu:11938/mmu:66350/mmu:12671/mmu:20496/mmu:11933/mmu:224129/mmu:11515/mmu:20544/mmu:11937/mmu:54403/mmu:381290/mmu:18784/mmu:320707/mmu:99663/mmu:16439/mmu:23844/mmu:17274/mmu:12349/mmu:53313/mmu:16531/mmu:11512/mmu:215449/mmu:210044/mmu:16440/mmu:73626/mmu:11941/mmu:18797/mmu:53869/mmu:14682/mmu:18750/mmu:232975/mmu:12873/mmu:11848/mmu:12494/mmu:98660/mmu:11514/mmu…	41	22	ENSMUSG00000016327/ENSMUSG00000033161/ENSMUSG00000024511/ENSMUSG00000029467/ENSMUSG00000027999/ENSMUSG00000046159/ENSMUSG00000032412/ENSMUSG00000022840/ENSMUSG00000028854/ENSMUSG00000068547/ENSMUSG00000028255/ENSMUSG00000003037/ENSMUSG00000063142/ENSMUSG00000052681/ENSMUSG00000094808/ENSMUSG00000030302/ENSMUSG00000004771/ENSMUSG00000024639/ENSMUSG00000040907/ENSMUSG00000007815/ENSMUSG00000022376/…	19	ENSMUSG00000024597/ENSMUSG00000005580/ENSMUSG00000030730/ENSMUSG00000060961/ENSMUSG00000026463/ENSMUSG00000041193/ENSMUSG00000031376/ENSMUSG00000030287/ENSMUSG00000027562/ENSMUSG00000020788/ENSMUSG00000022994/ENSMUSG00000021536/ENSMUSG00000042644/ENSMUSG00000024960/ENSMUSG00000050965/ENSMUSG00000001865/ENSMUSG00000029084/ENSMUSG00000007097/ENSMUSG00000027523
mmu00563	Glycosylphosphatidylinositol (GPI)-anchor biosynthesis	13/3135	25/6147	0.540329	0.865691	ENSMUSG00000039047/ENSMUSG00000073678/ENSMUSG00000017721/ENSMUSG00000026698/ENSMUSG00000026810/ENSMUSG00000025728/ENSMUSG00000043257/ENSMUSG00000022561/ENSMUSG00000023791/ENSMUSG00000014245/ENSMUSG00000029263/ENSMUSG00000045140/ENSMUSG00000050229	Pigk/Pgap1/Pigt/Pigc/Dpm2/Pigq/Pigv/Gpaa1/Pigx/Pigl/Pigg/Pigw/Pigm	mmu:329777/mmu:241062/mmu:78928/mmu:67292/mmu:13481/mmu:14755/mmu:230801/mmu:14731/mmu:72084/mmu:327942/mmu:433931/mmu:70325/mmu:67556	13	11	ENSMUSG00000039047/ENSMUSG00000073678/ENSMUSG00000017721/ENSMUSG00000026698/ENSMUSG00000026810/ENSMUSG00000025728/ENSMUSG00000043257/ENSMUSG00000022561/ENSMUSG00000023791/ENSMUSG00000045140/ENSMUSG00000050229	2	ENSMUSG00000014245/ENSMUSG00000029263
mmu04330	Notch signaling pathway	24/3135	47/6147	0.555055	0.867448	ENSMUSG00000031925/ENSMUSG00000026923/ENSMUSG00000055024/ENSMUSG00000038146/ENSMUSG00000022521/ENSMUSG00000030970/ENSMUSG00000029071/ENSMUSG00000014773/ENSMUSG00000022528/ENSMUSG00000021039/ENSMUSG00000027314/ENSMUSG00000015468/ENSMUSG00000010609/ENSMUSG00000015750/ENSMUSG00000029478/ENSMUSG00000027878/ENSMUSG00000020918/ENSMUSG00000027276/ENSMUSG00000018169/ENSMUSG00000049502/ENSMUSG00000039191/…	Maml2/Notch1/Ep300/Notch3/Crebbp/Ctbp2/Dvl1/Dll1/Hes1/Snw1/Dll4/Notch4/Psen2/Aph1a/Ncor2/Notch2/Kat2a/Jag1/Mfng/Dtx3l/Rbpj/Maml1/Maml3/Jag2	mmu:270118/mmu:18128/mmu:328572/mmu:18131/mmu:12914/mmu:13017/mmu:13542/mmu:13388/mmu:15205/mmu:66354/mmu:54485/mmu:18132/mmu:19165/mmu:226548/mmu:20602/mmu:18129/mmu:14534/mmu:16449/mmu:17305/mmu:209200/mmu:19664/mmu:103806/mmu:433586/mmu:16450	24	6	ENSMUSG00000031925/ENSMUSG00000030970/ENSMUSG00000014773/ENSMUSG00000010609/ENSMUSG00000015750/ENSMUSG00000002799	18	ENSMUSG00000026923/ENSMUSG00000055024/ENSMUSG00000038146/ENSMUSG00000022521/ENSMUSG00000029071/ENSMUSG00000022528/ENSMUSG00000021039/ENSMUSG00000027314/ENSMUSG00000015468/ENSMUSG00000029478/ENSMUSG00000027878/ENSMUSG00000020918/ENSMUSG00000027276/ENSMUSG00000018169/ENSMUSG00000049502/ENSMUSG00000039191/ENSMUSG00000050567/ENSMUSG00000061143
mmu00270	Cysteine and methionine metabolism	22/3135	43/6147	0.552684	0.867448	ENSMUSG00000071708/ENSMUSG00000063953/ENSMUSG00000075232/ENSMUSG00000032350/ENSMUSG00000020661/ENSMUSG00000039648/ENSMUSG00000044986/ENSMUSG00000071711/ENSMUSG00000030826/ENSMUSG00000030246/ENSMUSG00000021311/ENSMUSG00000028179/ENSMUSG00000033022/ENSMUSG00000053907/ENSMUSG00000010911/ENSMUSG00000063229/ENSMUSG00000040213/ENSMUSG00000006442/ENSMUSG00000004099/ENSMUSG00000042032/ENSMUSG00000019179/…	Sms/Amd2/Amd1/Gclc/Dnmt3a/Kyat1/Tst/Mpst/Bcat2/Ldhb/Mtr/Cth/Cdo1/Mat2a/Apip/Ldha/Kyat3/Srm/Dnmt1/Mat2b/Mdh2/Cbs	mmu:20603/mmu:100041585/mmu:11702/mmu:14629/mmu:13435/mmu:70266/mmu:22117/mmu:246221/mmu:12036/mmu:16832/mmu:238505/mmu:107869/mmu:12583/mmu:232087/mmu:56369/mmu:16828/mmu:229905/mmu:20810/mmu:13433/mmu:108645/mmu:17448/mmu:12411	22	9	ENSMUSG00000071708/ENSMUSG00000021311/ENSMUSG00000010911/ENSMUSG00000063229/ENSMUSG00000040213/ENSMUSG00000006442/ENSMUSG00000004099/ENSMUSG00000042032/ENSMUSG00000019179	13	ENSMUSG00000063953/ENSMUSG00000075232/ENSMUSG00000032350/ENSMUSG00000020661/ENSMUSG00000039648/ENSMUSG00000044986/ENSMUSG00000071711/ENSMUSG00000030826/ENSMUSG00000030246/ENSMUSG00000028179/ENSMUSG00000033022/ENSMUSG00000053907/ENSMUSG00000024039
mmu04742	Taste transduction	20/3135	39/6147	0.5502	0.867448	ENSMUSG00000023243/ENSMUSG00000034656/ENSMUSG00000027071/ENSMUSG00000046159/ENSMUSG00000024462/ENSMUSG00000032338/ENSMUSG00000005034/ENSMUSG00000039809/ENSMUSG00000019828/ENSMUSG00000004347/ENSMUSG00000022994/ENSMUSG00000042644/ENSMUSG00000075318/ENSMUSG00000051331/ENSMUSG00000027765/ENSMUSG00000023439/ENSMUSG00000020704/ENSMUSG00000005469/ENSMUSG00000022376/ENSMUSG00000048827	Kcnk5/Cacna1a/P2rx3/Chrm3/Gabbr1/Hcn4/Prkacb/Gabbr2/Grm1/Pde1c/Adcy6/Itpr3/Scn2a/Cacna1c/P2ry1/Gnb3/Asic2/Prkaca/Adcy8/Pkd1l3	mmu:16529/mmu:12286/mmu:228139/mmu:12671/mmu:54393/mmu:330953/mmu:18749/mmu:242425/mmu:14816/mmu:18575/mmu:11512/mmu:16440/mmu:110876/mmu:12288/mmu:18441/mmu:14695/mmu:11418/mmu:18747/mmu:11514/mmu:244646	20	12	ENSMUSG00000023243/ENSMUSG00000034656/ENSMUSG00000027071/ENSMUSG00000046159/ENSMUSG00000024462/ENSMUSG00000039809/ENSMUSG00000004347/ENSMUSG00000027765/ENSMUSG00000023439/ENSMUSG00000020704/ENSMUSG00000005469/ENSMUSG00000022376	8	ENSMUSG00000032338/ENSMUSG00000005034/ENSMUSG00000019828/ENSMUSG00000022994/ENSMUSG00000042644/ENSMUSG00000075318/ENSMUSG00000051331/ENSMUSG00000048827
mmu00260	Glycine, serine and threonine metabolism	19/3135	37/6147	0.548912	0.867448	ENSMUSG00000053398/ENSMUSG00000038871/ENSMUSG00000025037/ENSMUSG00000034424/ENSMUSG00000024640/ENSMUSG00000035637/ENSMUSG00000025270/ENSMUSG00000020534/ENSMUSG00000029446/ENSMUSG00000027199/ENSMUSG00000028179/ENSMUSG00000040147/ENSMUSG00000053644/ENSMUSG00000019326/ENSMUSG00000006378/ENSMUSG00000020150/ENSMUSG00000020664/ENSMUSG00000032786/ENSMUSG00000024039	Phgdh/Bpgm/Maoa/Gcsh/Psat1/Grhpr/Alas2/Shmt1/Psph/Gatm/Cth/Maob/Aldh7a1/Aoc3/Gcat/Gamt/Dld/Alas1/Cbs	mmu:236539/mmu:12183/mmu:17161/mmu:68133/mmu:107272/mmu:76238/mmu:11656/mmu:20425/mmu:100678/mmu:67092/mmu:107869/mmu:109731/mmu:110695/mmu:11754/mmu:26912/mmu:14431/mmu:13382/mmu:11655/mmu:12411	19	8	ENSMUSG00000053398/ENSMUSG00000034424/ENSMUSG00000024640/ENSMUSG00000029446/ENSMUSG00000027199/ENSMUSG00000040147/ENSMUSG00000053644/ENSMUSG00000020150	11	ENSMUSG00000038871/ENSMUSG00000025037/ENSMUSG00000035637/ENSMUSG00000025270/ENSMUSG00000020534/ENSMUSG00000028179/ENSMUSG00000019326/ENSMUSG00000006378/ENSMUSG00000020664/ENSMUSG00000032786/ENSMUSG00000024039
mmu04915	Estrogen signaling pathway	55/3135	110/6147	0.62111	0.936237	ENSMUSG00000042626/ENSMUSG00000019768/ENSMUSG00000015656/ENSMUSG00000052684/ENSMUSG00000025499/ENSMUSG00000034801/ENSMUSG00000020912/ENSMUSG00000020312/ENSMUSG00000059970/ENSMUSG00000024241/ENSMUSG00000005886/ENSMUSG00000022840/ENSMUSG00000020048/ENSMUSG00000024462/ENSMUSG00000005580/ENSMUSG00000063130/ENSMUSG00000007033/ENSMUSG00000021270/ENSMUSG00000023944/ENSMUSG00000027852/ENSMUSG00000020647/…	Shc1/Esr1/Hspa8/Jun/Hras/Sos2/Krt12/Shc2/Hspa2/Sos1/Ncoa2/Adcy5/Hsp90b1/Gabbr1/Adcy9/Calml3/Hspa1l/Hsp90aa1/Hsp90ab1/Nras/Ncoa1/Krt18/Esr2/Itpr2/Pik3cd/Prkacb/Gnai1/Gabbr2/Creb3l2/Gnao1/Grm1/Adcy6/Adcy2/Itpr3/Raf1/Creb1/Map2k1/Plcb3/Krt33b/Calm4/Creb3/Ebag9/Gnaq/Hbegf/Akt3/Akt1/Pik3r1/Sp1/Gnai2/Prkaca/Pik3ca/Adcy8/Itpr1/Shc4/Gnas	mmu:20416/mmu:13982/mmu:15481/mmu:16476/mmu:15461/mmu:20663/mmu:268482/mmu:216148/mmu:15512/mmu:20662/mmu:17978/mmu:224129/mmu:22027/mmu:54393/mmu:11515/mmu:70405/mmu:15482/mmu:15519/mmu:15516/mmu:18176/mmu:17977/mmu:16668/mmu:13983/mmu:16439/mmu:18707/mmu:18749/mmu:14677/mmu:242425/mmu:208647/mmu:14681/mmu:14816/mmu:11512/mmu:210044/mmu:16440/mmu:110157/mmu:12912/mmu:26395/mmu:18797/mmu:16671/mm…	55	26	ENSMUSG00000042626/ENSMUSG00000019768/ENSMUSG00000015656/ENSMUSG00000025499/ENSMUSG00000020912/ENSMUSG00000059970/ENSMUSG00000022840/ENSMUSG00000020048/ENSMUSG00000024462/ENSMUSG00000063130/ENSMUSG00000021270/ENSMUSG00000023944/ENSMUSG00000027852/ENSMUSG00000023043/ENSMUSG00000021055/ENSMUSG00000057614/ENSMUSG00000039809/ENSMUSG00000057723/ENSMUSG00000028466/ENSMUSG00000024639/ENSMUSG00000001729/…	29	ENSMUSG00000052684/ENSMUSG00000034801/ENSMUSG00000020312/ENSMUSG00000024241/ENSMUSG00000005886/ENSMUSG00000005580/ENSMUSG00000007033/ENSMUSG00000020647/ENSMUSG00000030287/ENSMUSG00000039936/ENSMUSG00000005034/ENSMUSG00000038648/ENSMUSG00000031748/ENSMUSG00000019828/ENSMUSG00000022994/ENSMUSG00000021536/ENSMUSG00000042644/ENSMUSG00000000441/ENSMUSG00000025958/ENSMUSG00000004936/ENSMUSG00000024960/…
mmu04726	Serotonergic synapse	47/3135	94/6147	0.617865	0.936237	ENSMUSG00000043004/ENSMUSG00000034656/ENSMUSG00000081225/ENSMUSG00000025037/ENSMUSG00000025499/ENSMUSG00000048240/ENSMUSG00000022892/ENSMUSG00000050211/ENSMUSG00000022840/ENSMUSG00000020182/ENSMUSG00000031628/ENSMUSG00000026407/ENSMUSG00000027852/ENSMUSG00000040046/ENSMUSG00000030287/ENSMUSG00000029713/ENSMUSG00000005034/ENSMUSG00000022469/ENSMUSG00000057614/ENSMUSG00000061740/ENSMUSG00000031748/…	Gng2/Cacna1a/Cyp2j12/Maoa/Hras/Gng7/App/Pla2g4e/Adcy5/Ddc/Casp3/Cacna1s/Nras/Tph1/Itpr2/Gnb2/Prkacb/Rapgef3/Gnai1/Cyp2d22/Gnao1/Gng5/Maob/Itpr3/Araf/Raf1/Cacna1c/Dusp1/Map2k1/Braf/Plcb3/Gnb5/Ptgs2/Gnaq/Prkca/Cyp2c23/Gng12/Gnb3/Gnai2/Htr7/Gngt2/Gnb1/Prkaca/Gng11/Itpr1/Tph2/Gnas	mmu:14702/mmu:12286/mmu:242546/mmu:17161/mmu:15461/mmu:14708/mmu:11820/mmu:329502/mmu:224129/mmu:13195/mmu:12367/mmu:12292/mmu:18176/mmu:21990/mmu:16439/mmu:14693/mmu:18749/mmu:223864/mmu:14677/mmu:56448/mmu:14681/mmu:14707/mmu:109731/mmu:16440/mmu:11836/mmu:110157/mmu:12288/mmu:19252/mmu:26395/mmu:109880/mmu:18797/mmu:14697/mmu:19225/mmu:14682/mmu:18750/mmu:226143/mmu:14701/mmu:14695/mmu:14678/m…	47	23	ENSMUSG00000043004/ENSMUSG00000034656/ENSMUSG00000081225/ENSMUSG00000025499/ENSMUSG00000022892/ENSMUSG00000022840/ENSMUSG00000020182/ENSMUSG00000031628/ENSMUSG00000027852/ENSMUSG00000029713/ENSMUSG00000057614/ENSMUSG00000068523/ENSMUSG00000040147/ENSMUSG00000032192/ENSMUSG00000032487/ENSMUSG00000024639/ENSMUSG00000023439/ENSMUSG00000032562/ENSMUSG00000038811/ENSMUSG00000029064/ENSMUSG00000005469/…	24	ENSMUSG00000025037/ENSMUSG00000048240/ENSMUSG00000050211/ENSMUSG00000026407/ENSMUSG00000040046/ENSMUSG00000030287/ENSMUSG00000005034/ENSMUSG00000022469/ENSMUSG00000061740/ENSMUSG00000031748/ENSMUSG00000042644/ENSMUSG00000001127/ENSMUSG00000000441/ENSMUSG00000051331/ENSMUSG00000024190/ENSMUSG00000004936/ENSMUSG00000002413/ENSMUSG00000024960/ENSMUSG00000050965/ENSMUSG00000025197/ENSMUSG00000036402/…
mmu01524	Platinum drug resistance	37/3135	74/6147	0.614318	0.936237	ENSMUSG00000027890/ENSMUSG00000023067/ENSMUSG00000008540/ENSMUSG00000040562/ENSMUSG00000003873/ENSMUSG00000058135/ENSMUSG00000024778/ENSMUSG00000059552/ENSMUSG00000028329/ENSMUSG00000020914/ENSMUSG00000031077/ENSMUSG00000024959/ENSMUSG00000031628/ENSMUSG00000023953/ENSMUSG00000002083/ENSMUSG00000025934/ENSMUSG00000039936/ENSMUSG00000034218/ENSMUSG00000032348/ENSMUSG00000033792/ENSMUSG00000025860/…	Gstm4/Cdkn1a/Mgst1/Gstm2/Bax/Gstm1/Fas/Trp53/Xpa/Top2a/Fadd/Bad/Casp3/Polh/Bbc3/Gsta3/Pik3cd/Atm/Gsta4/Atp7a/Xiap/Birc5/Apaf1/Bak1/Slc31a1/Birc2/Akt3/Akt1/Pik3r1/Mdm2/Brca1/Gstp1/Gstt3/Gsto1/Pik3ca/Gstt1/Bid	mmu:14865/mmu:12575/mmu:56615/mmu:14863/mmu:12028/mmu:14862/mmu:14102/mmu:22059/mmu:22590/mmu:21973/mmu:14082/mmu:12015/mmu:12367/mmu:80905/mmu:170770/mmu:14859/mmu:18707/mmu:11920/mmu:14860/mmu:11977/mmu:11798/mmu:11799/mmu:11783/mmu:12018/mmu:20529/mmu:11797/mmu:23797/mmu:11651/mmu:18708/mmu:17246/mmu:12189/mmu:14870/mmu:103140/mmu:14873/mmu:18706/mmu:14871/mmu:12122	37	22	ENSMUSG00000027890/ENSMUSG00000023067/ENSMUSG00000003873/ENSMUSG00000058135/ENSMUSG00000024778/ENSMUSG00000059552/ENSMUSG00000028329/ENSMUSG00000020914/ENSMUSG00000031077/ENSMUSG00000024959/ENSMUSG00000031628/ENSMUSG00000002083/ENSMUSG00000017716/ENSMUSG00000019979/ENSMUSG00000057789/ENSMUSG00000066150/ENSMUSG00000001729/ENSMUSG00000020184/ENSMUSG00000017146/ENSMUSG00000060803/ENSMUSG00000001665/…	15	ENSMUSG00000008540/ENSMUSG00000040562/ENSMUSG00000023953/ENSMUSG00000025934/ENSMUSG00000039936/ENSMUSG00000034218/ENSMUSG00000032348/ENSMUSG00000033792/ENSMUSG00000025860/ENSMUSG00000057367/ENSMUSG00000019699/ENSMUSG00000041417/ENSMUSG00000025068/ENSMUSG00000027665/ENSMUSG00000001663
mmu04960	Aldosterone-regulated sodium reabsorption	17/3135	34/6147	0.613868	0.936237	ENSMUSG00000016327/ENSMUSG00000019970/ENSMUSG00000033161/ENSMUSG00000032412/ENSMUSG00000024589/ENSMUSG00000039936/ENSMUSG00000020053/ENSMUSG00000055980/ENSMUSG00000005534/ENSMUSG00000002504/ENSMUSG00000047281/ENSMUSG00000050965/ENSMUSG00000040907/ENSMUSG00000041417/ENSMUSG00000031618/ENSMUSG00000007097/ENSMUSG00000027665	Atp1b4/Sgk1/Atp1a1/Atp1b3/Nedd4l/Pik3cd/Igf1/Irs1/Insr/Slc9a3r2/Sfn/Prkca/Atp1a3/Pik3r1/Nr3c2/Atp1a2/Pik3ca	mmu:67821/mmu:20393/mmu:11928/mmu:11933/mmu:83814/mmu:18707/mmu:16000/mmu:16367/mmu:16337/mmu:65962/mmu:55948/mmu:18750/mmu:232975/mmu:18708/mmu:110784/mmu:98660/mmu:18706	17	7	ENSMUSG00000016327/ENSMUSG00000033161/ENSMUSG00000032412/ENSMUSG00000024589/ENSMUSG00000005534/ENSMUSG00000047281/ENSMUSG00000040907	10	ENSMUSG00000019970/ENSMUSG00000039936/ENSMUSG00000020053/ENSMUSG00000055980/ENSMUSG00000002504/ENSMUSG00000050965/ENSMUSG00000041417/ENSMUSG00000031618/ENSMUSG00000007097/ENSMUSG00000027665
mmu00760	Nicotinate and nicotinamide metabolism	16/3135	32/6147	0.614533	0.936237	ENSMUSG00000020736/ENSMUSG00000054958/ENSMUSG00000032456/ENSMUSG00000020622/ENSMUSG00000004939/ENSMUSG00000038242/ENSMUSG00000063558/ENSMUSG00000029780/ENSMUSG00000024228/ENSMUSG00000020572/ENSMUSG00000025041/ENSMUSG00000019989/ENSMUSG00000029084/ENSMUSG00000037847/ENSMUSG00000028992/ENSMUSG00000032420	Nt5c/Nt5c1a/Nmnat3/Nt5c1b/Nmrk2/Aox4/Aox1/Nt5c3/Nudt12/Nampt/Nt5c2/Enpp3/Cd38/Nmrk1/Nmnat1/Nt5e	mmu:50773/mmu:230718/mmu:74080/mmu:70881/mmu:69564/mmu:71872/mmu:11761/mmu:107569/mmu:67993/mmu:59027/mmu:76952/mmu:209558/mmu:12494/mmu:225994/mmu:66454/mmu:23959	16	6	ENSMUSG00000020736/ENSMUSG00000020622/ENSMUSG00000038242/ENSMUSG00000029780/ENSMUSG00000020572/ENSMUSG00000025041	10	ENSMUSG00000054958/ENSMUSG00000032456/ENSMUSG00000004939/ENSMUSG00000063558/ENSMUSG00000024228/ENSMUSG00000019989/ENSMUSG00000029084/ENSMUSG00000037847/ENSMUSG00000028992/ENSMUSG00000032420
mmu05143	African trypanosomiasis	16/3135	32/6147	0.614533	0.936237	ENSMUSG00000024778/ENSMUSG00000021678/ENSMUSG00000004929/ENSMUSG00000027776/ENSMUSG00000032508/ENSMUSG00000055170/ENSMUSG00000024960/ENSMUSG00000024639/ENSMUSG00000037405/ENSMUSG00000050965/ENSMUSG00000069919/ENSMUSG00000069917/ENSMUSG00000052305/ENSMUSG00000031551/ENSMUSG00000073940/ENSMUSG00000019846	Fas/F2rl1/Thop1/Il12a/Myd88/Ifng/Plcb3/Gnaq/Icam1/Prkca/Hba-a1/Hba-a2/Hbb-bs/Ido1/Hbb-bt/Lama4	mmu:14102/mmu:14063/mmu:50492/mmu:16159/mmu:17874/mmu:15978/mmu:18797/mmu:14682/mmu:15894/mmu:18750/mmu:15122/mmu:110257/mmu:100503605/mmu:15930/mmu:101488143/mmu:16775	16	7	ENSMUSG00000024778/ENSMUSG00000021678/ENSMUSG00000032508/ENSMUSG00000055170/ENSMUSG00000024639/ENSMUSG00000037405/ENSMUSG00000031551	9	ENSMUSG00000004929/ENSMUSG00000027776/ENSMUSG00000024960/ENSMUSG00000050965/ENSMUSG00000069919/ENSMUSG00000069917/ENSMUSG00000052305/ENSMUSG00000073940/ENSMUSG00000019846
mmu04975	Fat digestion and absorption	13/3135	26/6147	0.617579	0.936237	ENSMUSG00000027999/ENSMUSG00000041193/ENSMUSG00000030747/ENSMUSG00000037936/ENSMUSG00000022555/ENSMUSG00000015243/ENSMUSG00000052151/ENSMUSG00000028517/ENSMUSG00000023832/ENSMUSG00000028158/ENSMUSG00000059316/ENSMUSG00000052396/ENSMUSG00000034254	Pla2g12a/Pla2g5/Dgat2/Scarb1/Dgat1/Abca1/Plpp2/Plpp3/Acat2/Mttp/Slc27a4/Mogat2/Agpat1	mmu:66350/mmu:18784/mmu:67800/mmu:20778/mmu:13350/mmu:11303/mmu:50784/mmu:67916/mmu:110460/mmu:17777/mmu:26569/mmu:233549/mmu:55979	13	5	ENSMUSG00000027999/ENSMUSG00000022555/ENSMUSG00000052151/ENSMUSG00000059316/ENSMUSG00000034254	8	ENSMUSG00000041193/ENSMUSG00000030747/ENSMUSG00000037936/ENSMUSG00000015243/ENSMUSG00000028517/ENSMUSG00000023832/ENSMUSG00000028158/ENSMUSG00000052396
mmu00532	Glycosaminoglycan biosynthesis - chondroitin sulfate / dermatan sulfate	3135-10-01	20/6147	0.623154	0.936237	ENSMUSG00000039497/ENSMUSG00000030657/ENSMUSG00000030930/ENSMUSG00000071649/ENSMUSG00000032997/ENSMUSG00000034612/ENSMUSG00000050796/ENSMUSG00000057337/ENSMUSG00000038181/ENSMUSG00000020868	Dse/Xylt1/Chst15/B3gat3/Chpf/Chst11/B3galt6/Chst3/Chpf2/Xylt2	mmu:212898/mmu:233781/mmu:77590/mmu:72727/mmu:74241/mmu:58250/mmu:117592/mmu:53374/mmu:100910/mmu:217119	10	4	ENSMUSG00000039497/ENSMUSG00000071649/ENSMUSG00000032997/ENSMUSG00000050796	6	ENSMUSG00000030657/ENSMUSG00000030930/ENSMUSG00000034612/ENSMUSG00000057337/ENSMUSG00000038181/ENSMUSG00000020868
mmu04723	Retrograde endocannabinoid signaling	67/3135	134/6147	0.626248	0.936361	ENSMUSG00000043004/ENSMUSG00000034656/ENSMUSG00000046709/ENSMUSG00000053436/ENSMUSG00000035735/ENSMUSG00000048240/ENSMUSG00000031059/ENSMUSG00000022450/ENSMUSG00000022840/ENSMUSG00000020366/ENSMUSG00000044968/ENSMUSG00000005580/ENSMUSG00000041670/ENSMUSG00000021764/ENSMUSG00000026407/ENSMUSG00000030287/ENSMUSG00000029713/ENSMUSG00000005034/ENSMUSG00000027673/ENSMUSG00000057614/ENSMUSG00000064367/…	Gng2/Cacna1a/Mapk10/Mapk14/Dagla/Gng7/Ndufb11/Ndufa6/Adcy5/Mapk9/Napepld/Adcy9/Rims1/Ndufs4/Cacna1s/Itpr2/Gnb2/Prkacb/Ndufb5/Gnai1/mt-Nd5/Mapk12/Gnao1/Gabrg2/Grm1/Ndufa11/Adcy6/Gng5/Adcy2/Ndufb7/Itpr3/Ndufv3/Slc17a7/Cacna1c/Plcb3/Ndufa7/Gnb5/Ndufs1/mt-Nd4l/Mapk8/Ptgs2/Gnaq/Prkca/Mgll/Ndufa4/Ndufa5/Daglb/Ndufa1/mt-Nd2/Ndufb10/Ndufc2/Gng12/Gnb3/Gnai2/Gabrr2/Gngt2/Gnb1/Prkaca/Gng11/Ndufv1/mt-Nd1/Ndu…	mmu:14702/mmu:12286/mmu:26414/mmu:26416/mmu:269060/mmu:14708/mmu:104130/mmu:67130/mmu:224129/mmu:26420/mmu:242864/mmu:11515/mmu:116837/mmu:17993/mmu:12292/mmu:16439/mmu:14693/mmu:18749/mmu:66046/mmu:14677/mmu:17721/mmu:29857/mmu:14681/mmu:14406/mmu:14816/mmu:69875/mmu:11512/mmu:14707/mmu:210044/mmu:66916/mmu:16440/mmu:78330/mmu:72961/mmu:12288/mmu:18797/mmu:66416/mmu:14697/mmu:227197/mmu:17720/mm…	67	37	ENSMUSG00000043004/ENSMUSG00000034656/ENSMUSG00000046709/ENSMUSG00000031059/ENSMUSG00000022450/ENSMUSG00000022840/ENSMUSG00000041670/ENSMUSG00000021764/ENSMUSG00000029713/ENSMUSG00000027673/ENSMUSG00000057614/ENSMUSG00000020436/ENSMUSG00000002379/ENSMUSG00000068523/ENSMUSG00000033938/ENSMUSG00000024038/ENSMUSG00000070570/ENSMUSG00000041881/ENSMUSG00000032192/ENSMUSG00000032487/ENSMUSG00000024639/…	30	ENSMUSG00000053436/ENSMUSG00000035735/ENSMUSG00000048240/ENSMUSG00000020366/ENSMUSG00000044968/ENSMUSG00000005580/ENSMUSG00000026407/ENSMUSG00000030287/ENSMUSG00000005034/ENSMUSG00000064367/ENSMUSG00000022610/ENSMUSG00000031748/ENSMUSG00000019828/ENSMUSG00000022994/ENSMUSG00000021536/ENSMUSG00000042644/ENSMUSG00000051331/ENSMUSG00000024960/ENSMUSG00000025968/ENSMUSG00000065947/ENSMUSG00000021936/…
mmu00533	Glycosaminoglycan biosynthesis - keratan sulfate	3135-06-01	6147-12-01	0.639719	0.947394	ENSMUSG00000033350/ENSMUSG00000031749/ENSMUSG00000022793/ENSMUSG00000028413/ENSMUSG00000013846/ENSMUSG00000051650	Chst2/St3gal2/B4galt4/B4galt1/St3gal1/B3gnt2	mmu:54371/mmu:20444/mmu:56375/mmu:14595/mmu:20442/mmu:53625	6	3	ENSMUSG00000033350/ENSMUSG00000022793/ENSMUSG00000051650	3	ENSMUSG00000031749/ENSMUSG00000028413/ENSMUSG00000013846
mmu00730	Thiamine metabolism	3135-06-01	6147-12-01	0.639719	0.947394	ENSMUSG00000045691/ENSMUSG00000028792/ENSMUSG00000028766/ENSMUSG00000028527/ENSMUSG00000044573/ENSMUSG00000026817	Thtpa/Ak2/Alpl/Ak4/Acp1/Ak1	mmu:105663/mmu:11637/mmu:11647/mmu:11639/mmu:11431/mmu:11636	6	2	ENSMUSG00000028792/ENSMUSG00000044573	4	ENSMUSG00000045691/ENSMUSG00000028766/ENSMUSG00000028527/ENSMUSG00000026817
mmu05160	Hepatitis C	54/3135	109/6147	0.657049	0.948091	ENSMUSG00000023067/ENSMUSG00000046709/ENSMUSG00000053436/ENSMUSG00000028017/ENSMUSG00000028530/ENSMUSG00000025499/ENSMUSG00000034801/ENSMUSG00000047123/ENSMUSG00000032193/ENSMUSG00000025199/ENSMUSG00000024241/ENSMUSG00000059552/ENSMUSG00000020366/ENSMUSG00000022812/ENSMUSG00000024959/ENSMUSG00000027852/ENSMUSG00000022336/ENSMUSG00000015846/ENSMUSG00000037706/ENSMUSG00000039936/ENSMUSG00000037936/…	Cdkn1a/Mapk10/Mapk14/Egf/Jak1/Hras/Sos2/Ticam1/Ldlr/Chuk/Sos1/Trp53/Mapk9/Gsk3b/Bad/Nras/Eif3e/Rxra/Cd81/Pik3cd/Scarb1/Mapk12/Tradd/Cldn23/Araf/Raf1/Mavs/Braf/Traf6/Ppp2r2d/Irf3/Nr1h3/Eif2ak4/Mapk8/Ppara/Eif2ak1/Cldn1/Cldn2/Akt3/Akt1/Ppp2ca/Pik3r1/Traf3/Tnfrsf1a/Ppp2cb/Tyk2/Ppp2r2a/Stat2/Oas3/Cldn19/Eif2ak2/Ppp2r1a/Pik3ca/Pias1	mmu:12575/mmu:26414/mmu:26416/mmu:13645/mmu:16451/mmu:15461/mmu:20663/mmu:106759/mmu:16835/mmu:12675/mmu:20662/mmu:22059/mmu:26420/mmu:56637/mmu:12015/mmu:18176/mmu:16341/mmu:20181/mmu:12520/mmu:18707/mmu:20778/mmu:29857/mmu:71609/mmu:71908/mmu:11836/mmu:110157/mmu:228607/mmu:109880/mmu:22034/mmu:52432/mmu:54131/mmu:22259/mmu:27103/mmu:26419/mmu:19013/mmu:15467/mmu:12737/mmu:12738/mmu:23797/mmu:1…	54	24	ENSMUSG00000023067/ENSMUSG00000046709/ENSMUSG00000025499/ENSMUSG00000047123/ENSMUSG00000025199/ENSMUSG00000059552/ENSMUSG00000024959/ENSMUSG00000027852/ENSMUSG00000022336/ENSMUSG00000037706/ENSMUSG00000031887/ENSMUSG00000055976/ENSMUSG00000037523/ENSMUSG00000041769/ENSMUSG00000003184/ENSMUSG00000047230/ENSMUSG00000001729/ENSMUSG00000020349/ENSMUSG00000009630/ENSMUSG00000032175/ENSMUSG00000022052/…	30	ENSMUSG00000053436/ENSMUSG00000028017/ENSMUSG00000028530/ENSMUSG00000034801/ENSMUSG00000032193/ENSMUSG00000024241/ENSMUSG00000020366/ENSMUSG00000022812/ENSMUSG00000015846/ENSMUSG00000039936/ENSMUSG00000037936/ENSMUSG00000022610/ENSMUSG00000001127/ENSMUSG00000000441/ENSMUSG00000002413/ENSMUSG00000027164/ENSMUSG00000002108/ENSMUSG00000005102/ENSMUSG00000021936/ENSMUSG00000022383/ENSMUSG00000029613/…
mmu01230	Biosynthesis of amino acids	33/3135	67/6147	0.659352	0.948091	ENSMUSG00000024892/ENSMUSG00000053398/ENSMUSG00000031700/ENSMUSG00000024640/ENSMUSG00000025533/ENSMUSG00000020534/ENSMUSG00000029446/ENSMUSG00000063524/ENSMUSG00000026473/ENSMUSG00000030826/ENSMUSG00000021311/ENSMUSG00000021196/ENSMUSG00000076441/ENSMUSG00000028179/ENSMUSG00000053907/ENSMUSG00000005683/ENSMUSG00000025503/ENSMUSG00000031432/ENSMUSG00000022477/ENSMUSG00000029752/ENSMUSG00000057666/…	Pcx/Phgdh/Gpt2/Psat1/Asl/Shmt1/Psph/Eno1/Glul/Bcat2/Mtr/Pfkp/Ass1/Cth/Mat2a/Cs/Taldo1/Prps1/Aco2/Asns/Gapdh/Prps1l3/Aldoc/Idh2/Aldoa/Idh3a/Idh3b/Aldob/Tpi1/Pfkl/Aldh18a1/Mat2b/Cbs	mmu:18563/mmu:236539/mmu:108682/mmu:107272/mmu:109900/mmu:20425/mmu:100678/mmu:13806/mmu:14645/mmu:12036/mmu:238505/mmu:56421/mmu:11898/mmu:107869/mmu:232087/mmu:12974/mmu:21351/mmu:19139/mmu:11429/mmu:27053/mmu:14433/mmu:328099/mmu:11676/mmu:269951/mmu:11674/mmu:67834/mmu:170718/mmu:230163/mmu:21991/mmu:18641/mmu:56454/mmu:108645/mmu:12411	33	15	ENSMUSG00000053398/ENSMUSG00000024640/ENSMUSG00000025533/ENSMUSG00000029446/ENSMUSG00000063524/ENSMUSG00000021311/ENSMUSG00000021196/ENSMUSG00000076441/ENSMUSG00000025503/ENSMUSG00000029752/ENSMUSG00000057666/ENSMUSG00000017390/ENSMUSG00000028307/ENSMUSG00000025007/ENSMUSG00000042032	18	ENSMUSG00000024892/ENSMUSG00000031700/ENSMUSG00000020534/ENSMUSG00000026473/ENSMUSG00000030826/ENSMUSG00000028179/ENSMUSG00000053907/ENSMUSG00000005683/ENSMUSG00000031432/ENSMUSG00000022477/ENSMUSG00000079104/ENSMUSG00000030541/ENSMUSG00000030695/ENSMUSG00000032279/ENSMUSG00000027406/ENSMUSG00000023456/ENSMUSG00000020277/ENSMUSG00000024039
mmu04918	Thyroid hormone synthesis	31/3135	63/6147	0.660284	0.948091	ENSMUSG00000016327/ENSMUSG00000033161/ENSMUSG00000018339/ENSMUSG00000032412/ENSMUSG00000022840/ENSMUSG00000020048/ENSMUSG00000005580/ENSMUSG00000063856/ENSMUSG00000026864/ENSMUSG00000020368/ENSMUSG00000030287/ENSMUSG00000005034/ENSMUSG00000038648/ENSMUSG00000022994/ENSMUSG00000021536/ENSMUSG00000042644/ENSMUSG00000025958/ENSMUSG00000024960/ENSMUSG00000028466/ENSMUSG00000024639/ENSMUSG00000050965/…	Atp1b4/Atp1a1/Gpx3/Atp1b3/Adcy5/Hsp90b1/Adcy9/Gpx1/Hspa5/Canx/Itpr2/Prkacb/Creb3l2/Adcy6/Adcy2/Itpr3/Creb1/Plcb3/Creb3/Gnaq/Prkca/Atp1a3/Pdia4/Atp1a2/Alb/Prkaca/Asgr2/Adcy8/Itpr1/Gnas/Slc5a5	mmu:67821/mmu:11928/mmu:14778/mmu:11933/mmu:224129/mmu:22027/mmu:11515/mmu:14775/mmu:14828/mmu:12330/mmu:16439/mmu:18749/mmu:208647/mmu:11512/mmu:210044/mmu:16440/mmu:12912/mmu:18797/mmu:12913/mmu:14682/mmu:18750/mmu:232975/mmu:12304/mmu:98660/mmu:11657/mmu:18747/mmu:11890/mmu:11514/mmu:16438/mmu:14683/mmu:114479	31	18	ENSMUSG00000016327/ENSMUSG00000033161/ENSMUSG00000032412/ENSMUSG00000022840/ENSMUSG00000020048/ENSMUSG00000063856/ENSMUSG00000026864/ENSMUSG00000020368/ENSMUSG00000028466/ENSMUSG00000024639/ENSMUSG00000040907/ENSMUSG00000025823/ENSMUSG00000029368/ENSMUSG00000005469/ENSMUSG00000040963/ENSMUSG00000022376/ENSMUSG00000030102/ENSMUSG00000000792	13	ENSMUSG00000018339/ENSMUSG00000005580/ENSMUSG00000030287/ENSMUSG00000005034/ENSMUSG00000038648/ENSMUSG00000022994/ENSMUSG00000021536/ENSMUSG00000042644/ENSMUSG00000025958/ENSMUSG00000024960/ENSMUSG00000050965/ENSMUSG00000007097/ENSMUSG00000027523
mmu05031	Amphetamine addiction	31/3135	63/6147	0.660284	0.948091	ENSMUSG00000057897/ENSMUSG00000053819/ENSMUSG00000000214/ENSMUSG00000052684/ENSMUSG00000025037/ENSMUSG00000024617/ENSMUSG00000021816/ENSMUSG00000022840/ENSMUSG00000020182/ENSMUSG00000004455/ENSMUSG00000063130/ENSMUSG00000026959/ENSMUSG00000021820/ENSMUSG00000022092/ENSMUSG00000014956/ENSMUSG00000005034/ENSMUSG00000040385/ENSMUSG00000038648/ENSMUSG00000030209/ENSMUSG00000040147/ENSMUSG00000025958/…	Camk2b/Camk2d/Th/Jun/Maoa/Camk2a/Ppp3cb/Adcy5/Ddc/Ppp1cc/Calml3/Grin1/Camk2g/Ppp3cc/Ppp1cb/Prkacb/Ppp1ca/Creb3l2/Grin2b/Maob/Creb1/Cacna1c/Calm4/Creb3/Prkca/Sirt1/Arc/Grin2d/Prkaca/Grin3a/Gnas	mmu:12323/mmu:108058/mmu:21823/mmu:16476/mmu:17161/mmu:12322/mmu:19056/mmu:224129/mmu:13195/mmu:19047/mmu:70405/mmu:14810/mmu:12325/mmu:19057/mmu:19046/mmu:18749/mmu:19045/mmu:208647/mmu:14812/mmu:109731/mmu:12912/mmu:12288/mmu:80796/mmu:12913/mmu:18750/mmu:93759/mmu:11838/mmu:14814/mmu:18747/mmu:242443/mmu:14683	31	12	ENSMUSG00000053819/ENSMUSG00000000214/ENSMUSG00000022840/ENSMUSG00000020182/ENSMUSG00000063130/ENSMUSG00000026959/ENSMUSG00000040385/ENSMUSG00000030209/ENSMUSG00000040147/ENSMUSG00000028466/ENSMUSG00000005469/ENSMUSG00000039579	19	ENSMUSG00000057897/ENSMUSG00000052684/ENSMUSG00000025037/ENSMUSG00000024617/ENSMUSG00000021816/ENSMUSG00000004455/ENSMUSG00000021820/ENSMUSG00000022092/ENSMUSG00000014956/ENSMUSG00000005034/ENSMUSG00000038648/ENSMUSG00000025958/ENSMUSG00000051331/ENSMUSG00000033765/ENSMUSG00000050965/ENSMUSG00000020063/ENSMUSG00000022602/ENSMUSG00000002771/ENSMUSG00000027523
mmu04370	VEGF signaling pathway	27/3135	55/6147	0.662849	0.948091	ENSMUSG00000053436/ENSMUSG00000004951/ENSMUSG00000025499/ENSMUSG00000020312/ENSMUSG00000021816/ENSMUSG00000050211/ENSMUSG00000029528/ENSMUSG00000022092/ENSMUSG00000024959/ENSMUSG00000027852/ENSMUSG00000023951/ENSMUSG00000006699/ENSMUSG00000039936/ENSMUSG00000022610/ENSMUSG00000000441/ENSMUSG00000062960/ENSMUSG00000004936/ENSMUSG00000032487/ENSMUSG00000050965/ENSMUSG00000019699/ENSMUSG00000001729/…	Mapk14/Hspb1/Hras/Shc2/Ppp3cb/Pla2g4e/Pxn/Ppp3cc/Bad/Nras/Vegfa/Cdc42/Pik3cd/Mapk12/Raf1/Kdr/Map2k1/Ptgs2/Prkca/Akt3/Akt1/Pik3r1/Ptk2/Mapkapk2/Rac2/Mapkapk3/Pik3ca	mmu:26416/mmu:15507/mmu:15461/mmu:216148/mmu:19056/mmu:329502/mmu:19303/mmu:19057/mmu:12015/mmu:18176/mmu:22339/mmu:12540/mmu:18707/mmu:29857/mmu:110157/mmu:16542/mmu:26395/mmu:19225/mmu:18750/mmu:23797/mmu:11651/mmu:18708/mmu:14083/mmu:17164/mmu:19354/mmu:102626/mmu:18706	27	10	ENSMUSG00000004951/ENSMUSG00000025499/ENSMUSG00000024959/ENSMUSG00000027852/ENSMUSG00000006699/ENSMUSG00000032487/ENSMUSG00000001729/ENSMUSG00000016528/ENSMUSG00000033220/ENSMUSG00000032577	17	ENSMUSG00000053436/ENSMUSG00000020312/ENSMUSG00000021816/ENSMUSG00000050211/ENSMUSG00000029528/ENSMUSG00000022092/ENSMUSG00000023951/ENSMUSG00000039936/ENSMUSG00000022610/ENSMUSG00000000441/ENSMUSG00000062960/ENSMUSG00000004936/ENSMUSG00000050965/ENSMUSG00000019699/ENSMUSG00000041417/ENSMUSG00000022607/ENSMUSG00000027665
mmu03460	Fanconi anemia pathway	25/3135	51/6147	0.664578	0.948091	ENSMUSG00000041147/ENSMUSG00000037991/ENSMUSG00000007646/ENSMUSG00000025144/ENSMUSG00000021668/ENSMUSG00000021461/ENSMUSG00000033458/ENSMUSG00000023953/ENSMUSG00000025384/ENSMUSG00000034329/ENSMUSG00000022528/ENSMUSG00000032512/ENSMUSG00000035367/ENSMUSG00000002814/ENSMUSG00000004018/ENSMUSG00000039738/ENSMUSG00000017146/ENSMUSG00000024170/ENSMUSG00000027323/ENSMUSG00000030493/ENSMUSG00000012483/…	Brca2/Rmi2/Rad51c/Cenpx/Polk/Fancc/Fan1/Polh/Faap100/Brip1/Hes1/Wdr48/Rmi1/Top3a/Fancl/Slx4/Brca1/Telo2/Rad51/Faap24/Rpa3/Rev1/Rpa1/Poln/Fancd2	mmu:12190/mmu:223970/mmu:114714/mmu:20892/mmu:27015/mmu:14088/mmu:330554/mmu:80905/mmu:71885/mmu:237911/mmu:15205/mmu:67561/mmu:74386/mmu:21975/mmu:67030/mmu:52864/mmu:12189/mmu:71718/mmu:19361/mmu:101831/mmu:68240/mmu:56210/mmu:68275/mmu:272158/mmu:211651	25	14	ENSMUSG00000041147/ENSMUSG00000007646/ENSMUSG00000025144/ENSMUSG00000021461/ENSMUSG00000034329/ENSMUSG00000035367/ENSMUSG00000002814/ENSMUSG00000004018/ENSMUSG00000017146/ENSMUSG00000024170/ENSMUSG00000030493/ENSMUSG00000012483/ENSMUSG00000045102/ENSMUSG00000034023	11	ENSMUSG00000037991/ENSMUSG00000021668/ENSMUSG00000033458/ENSMUSG00000023953/ENSMUSG00000025384/ENSMUSG00000022528/ENSMUSG00000032512/ENSMUSG00000039738/ENSMUSG00000027323/ENSMUSG00000026082/ENSMUSG00000000751
mmu04622	RIG-I-like receptor signaling pathway	25/3135	51/6147	0.664578	0.948091	ENSMUSG00000046709/ENSMUSG00000053436/ENSMUSG00000027854/ENSMUSG00000025199/ENSMUSG00000038517/ENSMUSG00000020366/ENSMUSG00000031077/ENSMUSG00000039285/ENSMUSG00000027776/ENSMUSG00000022610/ENSMUSG00000031887/ENSMUSG00000034371/ENSMUSG00000037523/ENSMUSG00000034855/ENSMUSG00000033107/ENSMUSG00000026896/ENSMUSG00000027164/ENSMUSG00000003184/ENSMUSG00000021936/ENSMUSG00000028284/ENSMUSG00000000787/…	Mapk10/Mapk14/Sike1/Chuk/Tbkbp1/Mapk9/Fadd/Azi2/Il12a/Mapk12/Tradd/Tkfc/Mavs/Cxcl10/Rnf125/Ifih1/Traf6/Irf3/Mapk8/Map3k7/Ddx3x/Traf3/Pin1/Nlrx1/Atg5	mmu:26414/mmu:26416/mmu:66641/mmu:12675/mmu:73174/mmu:26420/mmu:14082/mmu:27215/mmu:16159/mmu:29857/mmu:71609/mmu:225913/mmu:228607/mmu:15945/mmu:67664/mmu:71586/mmu:22034/mmu:54131/mmu:26419/mmu:26409/mmu:13205/mmu:22031/mmu:23988/mmu:270151/mmu:11793	25	13	ENSMUSG00000046709/ENSMUSG00000027854/ENSMUSG00000025199/ENSMUSG00000031077/ENSMUSG00000039285/ENSMUSG00000031887/ENSMUSG00000034371/ENSMUSG00000037523/ENSMUSG00000034855/ENSMUSG00000026896/ENSMUSG00000003184/ENSMUSG00000032171/ENSMUSG00000038160	12	ENSMUSG00000053436/ENSMUSG00000038517/ENSMUSG00000020366/ENSMUSG00000027776/ENSMUSG00000022610/ENSMUSG00000033107/ENSMUSG00000027164/ENSMUSG00000021936/ENSMUSG00000028284/ENSMUSG00000000787/ENSMUSG00000021277/ENSMUSG00000032109
mmu00053	Ascorbate and aldarate metabolism	3135-05-01	6147-10-01	0.647525	0.948091	ENSMUSG00000023070/ENSMUSG00000026687/ENSMUSG00000053644/ENSMUSG00000010025/ENSMUSG00000029455	Rgn/Aldh9a1/Aldh7a1/Aldh3a2/Aldh2	mmu:19733/mmu:56752/mmu:110695/mmu:11671/mmu:11669	5	3	ENSMUSG00000023070/ENSMUSG00000053644/ENSMUSG00000029455	2	ENSMUSG00000026687/ENSMUSG00000010025
mmu05144	Malaria	22/3135	45/6147	0.667925	0.948514	ENSMUSG00000021702/ENSMUSG00000022261/ENSMUSG00000037706/ENSMUSG00000027776/ENSMUSG00000032508/ENSMUSG00000055170/ENSMUSG00000020717/ENSMUSG00000035385/ENSMUSG00000021253/ENSMUSG00000037405/ENSMUSG00000000290/ENSMUSG00000069919/ENSMUSG00000040152/ENSMUSG00000069917/ENSMUSG00000052305/ENSMUSG00000031849/ENSMUSG00000073940/ENSMUSG00000040249/ENSMUSG00000090523/ENSMUSG00000002603/ENSMUSG00000039239/…	Thbs4/Sdc2/Cd81/Il12a/Myd88/Ifng/Pecam1/Ccl2/Tgfb3/Icam1/Itgb2/Hba-a1/Thbs1/Hba-a2/Hbb-bs/Comp/Hbb-bt/Lrp1/Gypc/Tgfb1/Tgfb2/Met	mmu:21828/mmu:15529/mmu:12520/mmu:16159/mmu:17874/mmu:15978/mmu:18613/mmu:20296/mmu:21809/mmu:15894/mmu:16414/mmu:15122/mmu:21825/mmu:110257/mmu:100503605/mmu:12845/mmu:101488143/mmu:16971/mmu:71683/mmu:21803/mmu:21808/mmu:17295	22	11	ENSMUSG00000021702/ENSMUSG00000022261/ENSMUSG00000037706/ENSMUSG00000032508/ENSMUSG00000055170/ENSMUSG00000035385/ENSMUSG00000037405/ENSMUSG00000000290/ENSMUSG00000040152/ENSMUSG00000002603/ENSMUSG00000009376	11	ENSMUSG00000027776/ENSMUSG00000020717/ENSMUSG00000021253/ENSMUSG00000069919/ENSMUSG00000069917/ENSMUSG00000052305/ENSMUSG00000031849/ENSMUSG00000073940/ENSMUSG00000040249/ENSMUSG00000090523/ENSMUSG00000039239
mmu05203	Viral carcinogenesis	95/3135	192/6147	0.692151	0.965287	ENSMUSG00000029554/ENSMUSG00000023067/ENSMUSG00000022105/ENSMUSG00000020919/ENSMUSG00000016206/ENSMUSG00000010936/ENSMUSG00000054115/ENSMUSG00000025225/ENSMUSG00000028530/ENSMUSG00000028271/ENSMUSG00000052684/ENSMUSG00000018965/ENSMUSG00000025499/ENSMUSG00000031666/ENSMUSG00000056895/ENSMUSG00000003873/ENSMUSG00000026313/ENSMUSG00000056116/ENSMUSG00000055024/ENSMUSG00000003031/ENSMUSG00000059552/…	Mad1l1/Cdkn1a/Rb1/Stat5b/H2-M3/Vac14/Skp2/Nfkb2/Jak1/Gtf2b/Jun/Ywhah/Hras/Rbl2/Hist3h2ba/Bax/Hdac4/H2-T22/Ep300/Cdkn1b/Trp53/Hist2h2be/Pxn/Gtf2a2/Bad/Casp3/Nras/Ccnd3/Cdc42/Ccne2/Dnaja3/Cdk4/Crebbp/Pik3cd/Prkacb/Ddb1/Stat5a/Creb3l2/Atp6v0d1/Atp6v0d2/Tradd/Tbpl1/Hdac7/Creb1/Ranbp1/Snw1/Dlg1/Hdac3/Ltbr/Hdac5/Hist1h2be/Cdk1/Bak1/Cdk6/Rbl1/Hist1h4i/Traf1/Ubr4/Ywhaz/Ube3a/Irf3/Gtf2e1/Creb3/Gtf2e2/H2-T…	mmu:17120/mmu:12575/mmu:19645/mmu:20851/mmu:14991/mmu:234729/mmu:27401/mmu:18034/mmu:16451/mmu:229906/mmu:16476/mmu:22629/mmu:15461/mmu:19651/mmu:78303/mmu:12028/mmu:208727/mmu:15039/mmu:328572/mmu:12576/mmu:22059/mmu:319190/mmu:19303/mmu:235459/mmu:12015/mmu:12367/mmu:18176/mmu:12445/mmu:12540/mmu:12448/mmu:83945/mmu:12567/mmu:12914/mmu:18707/mmu:18749/mmu:13194/mmu:20850/mmu:208647/mmu:11972/mm…	95	53	ENSMUSG00000029554/ENSMUSG00000023067/ENSMUSG00000022105/ENSMUSG00000016206/ENSMUSG00000010936/ENSMUSG00000054115/ENSMUSG00000025225/ENSMUSG00000028271/ENSMUSG00000018965/ENSMUSG00000025499/ENSMUSG00000056895/ENSMUSG00000003873/ENSMUSG00000056116/ENSMUSG00000059552/ENSMUSG00000033543/ENSMUSG00000024959/ENSMUSG00000031628/ENSMUSG00000027852/ENSMUSG00000034165/ENSMUSG00000006699/ENSMUSG00000006728/…	42	ENSMUSG00000020919/ENSMUSG00000028530/ENSMUSG00000052684/ENSMUSG00000031666/ENSMUSG00000026313/ENSMUSG00000055024/ENSMUSG00000003031/ENSMUSG00000068854/ENSMUSG00000029528/ENSMUSG00000028212/ENSMUSG00000004069/ENSMUSG00000022521/ENSMUSG00000039936/ENSMUSG00000005034/ENSMUSG00000004043/ENSMUSG00000038648/ENSMUSG00000022475/ENSMUSG00000025958/ENSMUSG00000021039/ENSMUSG00000022770/ENSMUSG00000008855/…
mmu05168	Herpes simplex infection	85/3135	172/6147	0.690929	0.965287	ENSMUSG00000016206/ENSMUSG00000046709/ENSMUSG00000054115/ENSMUSG00000029238/ENSMUSG00000024789/ENSMUSG00000024610/ENSMUSG00000073421/ENSMUSG00000028530/ENSMUSG00000052684/ENSMUSG00000015755/ENSMUSG00000036594/ENSMUSG00000060586/ENSMUSG00000047123/ENSMUSG00000055866/ENSMUSG00000025199/ENSMUSG00000024778/ENSMUSG00000060261/ENSMUSG00000056116/ENSMUSG00000055024/ENSMUSG00000004455/ENSMUSG00000059552/…	H2-M3/Mapk10/Skp2/Clock/Jak2/Cd74/H2-Ab1/Jak1/Jun/Tab2/H2-Aa/H2-Eb1/Ticam1/Per2/Chuk/Fas/Gtf2i/H2-T22/Ep300/Ppp1cc/Trp53/Nectin1/Mapk9/Fadd/Polr2a/Casp3/Ppp1cb/H2-DMa/H2-DMb1/Crebbp/Hcfc1/Pml/Nxf1/Ptpn11/Il12a/Ppp1ca/Per3/Nop53/Myd88/Taf10/Taf6l/Ccl5/Ifng/Tbpl1/Eef1d/Mavs/Taf6/Cdk1/Ccl2/Ifih1/Traf1/Taf5l/Traf6/Gtf2ird1/Irf3/Hmgn1/Srsf1/Eif2ak4/Mapk8/Tap2/H2-T23/Eif2ak1/Sp100/Srsf3/Taf13/Map3k7/Pe…	mmu:14991/mmu:26414/mmu:27401/mmu:12753/mmu:16452/mmu:16149/mmu:14961/mmu:16451/mmu:16476/mmu:68652/mmu:14960/mmu:14969/mmu:106759/mmu:18627/mmu:12675/mmu:14102/mmu:14886/mmu:15039/mmu:328572/mmu:19047/mmu:22059/mmu:58235/mmu:26420/mmu:14082/mmu:20020/mmu:12367/mmu:19046/mmu:14998/mmu:14999/mmu:12914/mmu:15161/mmu:18854/mmu:53319/mmu:19247/mmu:16159/mmu:19045/mmu:18628/mmu:68077/mmu:17874/mmu:240…	85	49	ENSMUSG00000016206/ENSMUSG00000046709/ENSMUSG00000054115/ENSMUSG00000029238/ENSMUSG00000024610/ENSMUSG00000073421/ENSMUSG00000036594/ENSMUSG00000060586/ENSMUSG00000047123/ENSMUSG00000025199/ENSMUSG00000024778/ENSMUSG00000056116/ENSMUSG00000059552/ENSMUSG00000032012/ENSMUSG00000031077/ENSMUSG00000031628/ENSMUSG00000037649/ENSMUSG00000079547/ENSMUSG00000036986/ENSMUSG00000010097/ENSMUSG00000040385/…	36	ENSMUSG00000024789/ENSMUSG00000028530/ENSMUSG00000052684/ENSMUSG00000015755/ENSMUSG00000055866/ENSMUSG00000060261/ENSMUSG00000055024/ENSMUSG00000004455/ENSMUSG00000020366/ENSMUSG00000005198/ENSMUSG00000014956/ENSMUSG00000022521/ENSMUSG00000031386/ENSMUSG00000043733/ENSMUSG00000027776/ENSMUSG00000028957/ENSMUSG00000036980/ENSMUSG00000038697/ENSMUSG00000027164/ENSMUSG00000023079/ENSMUSG00000005102/…
mmu04210	Apoptosis	63/3135	128/6147	0.690421	0.965287	ENSMUSG00000046709/ENSMUSG00000036390/ENSMUSG00000038642/ENSMUSG00000025887/ENSMUSG00000043091/ENSMUSG00000015312/ENSMUSG00000026509/ENSMUSG00000023004/ENSMUSG00000052684/ENSMUSG00000025499/ENSMUSG00000003873/ENSMUSG00000021453/ENSMUSG00000025199/ENSMUSG00000024778/ENSMUSG00000026496/ENSMUSG00000059552/ENSMUSG00000020366/ENSMUSG00000031077/ENSMUSG00000028063/ENSMUSG00000024959/ENSMUSG00000031628/…	Mapk10/Gadd45a/Ctss/Casp12/Tuba1c/Gadd45b/Capn2/Tuba1b/Jun/Hras/Bax/Gadd45g/Chuk/Fas/Parp1/Trp53/Mapk9/Fadd/Lmna/Bad/Casp3/Nras/Bbc3/Sptan1/Tuba1a/Itpr2/Pik3cd/Atm/Casp6/Tnfsf10/Tradd/Itpr3/Xiap/Raf1/Birc5/Apaf1/Map2k1/Bak1/Ctso/Traf1/Capn1/Bcl2l11/Birc2/Mapk8/Ptpn13/Ctsf/Ctsc/Dab2ip/Endog/Akt3/Akt1/Pik3r1/Hrk/Tnfrsf1a/Bcl2a1b/Parp3/Dffa/Lmnb1/Ctsk/Pik3ca/Itpr1/Mcl1/Bid	mmu:26414/mmu:13197/mmu:13040/mmu:12364/mmu:22146/mmu:17873/mmu:12334/mmu:22143/mmu:16476/mmu:15461/mmu:12028/mmu:23882/mmu:12675/mmu:14102/mmu:11545/mmu:22059/mmu:26420/mmu:14082/mmu:16905/mmu:12015/mmu:12367/mmu:18176/mmu:170770/mmu:20740/mmu:22142/mmu:16439/mmu:18707/mmu:11920/mmu:12368/mmu:22035/mmu:71609/mmu:16440/mmu:11798/mmu:110157/mmu:11799/mmu:11783/mmu:26395/mmu:12018/mmu:229445/mmu:22…	63	32	ENSMUSG00000046709/ENSMUSG00000036390/ENSMUSG00000038642/ENSMUSG00000043091/ENSMUSG00000026509/ENSMUSG00000023004/ENSMUSG00000025499/ENSMUSG00000003873/ENSMUSG00000025199/ENSMUSG00000024778/ENSMUSG00000059552/ENSMUSG00000031077/ENSMUSG00000028063/ENSMUSG00000024959/ENSMUSG00000031628/ENSMUSG00000027852/ENSMUSG00000002083/ENSMUSG00000072235/ENSMUSG00000027997/ENSMUSG00000031887/ENSMUSG00000017716/…	31	ENSMUSG00000025887/ENSMUSG00000015312/ENSMUSG00000052684/ENSMUSG00000021453/ENSMUSG00000026496/ENSMUSG00000020366/ENSMUSG00000057738/ENSMUSG00000030287/ENSMUSG00000039936/ENSMUSG00000034218/ENSMUSG00000039304/ENSMUSG00000042644/ENSMUSG00000025860/ENSMUSG00000000441/ENSMUSG00000004936/ENSMUSG00000027381/ENSMUSG00000057367/ENSMUSG00000021936/ENSMUSG00000034573/ENSMUSG00000030560/ENSMUSG00000026883/…
mmu03060	Protein export	13/3135	27/6147	0.68787	0.965287	ENSMUSG00000026511/ENSMUSG00000024516/ENSMUSG00000026864/ENSMUSG00000032042/ENSMUSG00000042670/ENSMUSG00000025816/ENSMUSG00000009549/ENSMUSG00000019802/ENSMUSG00000021917/ENSMUSG00000014504/ENSMUSG00000032553/ENSMUSG00000025724/ENSMUSG00000030082	Srp9/Sec11c/Hspa5/Srpr/Immp1l/Sec61a2/Srp14/Sec63/Spcs1/Srp19/Srprb/Sec11a/Sec61a1	mmu:27058/mmu:66286/mmu:14828/mmu:67398/mmu:66541/mmu:57743/mmu:20813/mmu:140740/mmu:69019/mmu:66384/mmu:20818/mmu:56529/mmu:53421	13	11	ENSMUSG00000026511/ENSMUSG00000024516/ENSMUSG00000026864/ENSMUSG00000042670/ENSMUSG00000009549/ENSMUSG00000019802/ENSMUSG00000021917/ENSMUSG00000014504/ENSMUSG00000032553/ENSMUSG00000025724/ENSMUSG00000030082	2	ENSMUSG00000032042/ENSMUSG00000025816
mmu04658	Th1 and Th2 cell differentiation	40/3135	82/6147	0.697142	0.967906	ENSMUSG00000020919/ENSMUSG00000046709/ENSMUSG00000053436/ENSMUSG00000031925/ENSMUSG00000024789/ENSMUSG00000073421/ENSMUSG00000028530/ENSMUSG00000052684/ENSMUSG00000026923/ENSMUSG00000036594/ENSMUSG00000060586/ENSMUSG00000025199/ENSMUSG00000021816/ENSMUSG00000055435/ENSMUSG00000020366/ENSMUSG00000038146/ENSMUSG00000022092/ENSMUSG00000031902/ENSMUSG00000037649/ENSMUSG00000079547/ENSMUSG00000004043/…	Stat5b/Mapk10/Mapk14/Maml2/Jak2/H2-Ab1/Jak1/Jun/Notch1/H2-Aa/H2-Eb1/Chuk/Ppp3cb/Maf/Mapk9/Notch3/Ppp3cc/Nfatc3/H2-DMa/H2-DMb1/Stat5a/Il12a/Mapk12/Prkcq/Dll1/Ifng/Dll4/Nfkbie/Il2rb/Mapk8/Cd3e/Notch2/Tyk2/Ifngr1/Jag1/Rbpj/Maml1/Maml3/Cd247/Jag2	mmu:20851/mmu:26414/mmu:26416/mmu:270118/mmu:16452/mmu:14961/mmu:16451/mmu:16476/mmu:18128/mmu:14960/mmu:14969/mmu:12675/mmu:19056/mmu:17132/mmu:26420/mmu:18131/mmu:19057/mmu:18021/mmu:14998/mmu:14999/mmu:20850/mmu:16159/mmu:29857/mmu:18761/mmu:13388/mmu:15978/mmu:54485/mmu:18037/mmu:16185/mmu:26419/mmu:12501/mmu:18129/mmu:54721/mmu:15979/mmu:16449/mmu:19664/mmu:103806/mmu:433586/mmu:12503/mmu:16…	40	14	ENSMUSG00000046709/ENSMUSG00000031925/ENSMUSG00000073421/ENSMUSG00000036594/ENSMUSG00000060586/ENSMUSG00000025199/ENSMUSG00000037649/ENSMUSG00000079547/ENSMUSG00000014773/ENSMUSG00000055170/ENSMUSG00000023947/ENSMUSG00000068227/ENSMUSG00000032175/ENSMUSG00000002799	26	ENSMUSG00000020919/ENSMUSG00000053436/ENSMUSG00000024789/ENSMUSG00000028530/ENSMUSG00000052684/ENSMUSG00000026923/ENSMUSG00000021816/ENSMUSG00000055435/ENSMUSG00000020366/ENSMUSG00000038146/ENSMUSG00000022092/ENSMUSG00000031902/ENSMUSG00000004043/ENSMUSG00000027776/ENSMUSG00000022610/ENSMUSG00000026778/ENSMUSG00000027314/ENSMUSG00000021936/ENSMUSG00000032093/ENSMUSG00000027878/ENSMUSG00000020009/…
mmu00100	Steroid biosynthesis	3135-08-01	17/6147	0.714812	0.983657	ENSMUSG00000021273/ENSMUSG00000034926/ENSMUSG00000026675/ENSMUSG00000031604/ENSMUSG00000032018/ENSMUSG00000033105/ENSMUSG00000031168/ENSMUSG00000026600	Fdft1/Dhcr24/Hsd17b7/Msmo1/Sc5d/Lss/Ebp/Soat1	mmu:14137/mmu:74754/mmu:15490/mmu:66234/mmu:235293/mmu:16987/mmu:13595/mmu:20652	8	3	ENSMUSG00000031604/ENSMUSG00000031168/ENSMUSG00000026600	5	ENSMUSG00000021273/ENSMUSG00000034926/ENSMUSG00000026675/ENSMUSG00000032018/ENSMUSG00000033105
mmu00220	Arginine biosynthesis	3135-08-01	17/6147	0.714812	0.983657	ENSMUSG00000031700/ENSMUSG00000025533/ENSMUSG00000026473/ENSMUSG00000076441/ENSMUSG00000020826/ENSMUSG00000029361/ENSMUSG00000026103/ENSMUSG00000021794	Gpt2/Asl/Glul/Ass1/Nos2/Nos1/Gls/Glud1	mmu:108682/mmu:109900/mmu:14645/mmu:11898/mmu:18126/mmu:18125/mmu:14660/mmu:14661	8	2	ENSMUSG00000025533/ENSMUSG00000076441	6	ENSMUSG00000031700/ENSMUSG00000026473/ENSMUSG00000020826/ENSMUSG00000029361/ENSMUSG00000026103/ENSMUSG00000021794
mmu05231	Choline metabolism in cancer	46/3135	95/6147	0.729191	0.999023	ENSMUSG00000046709/ENSMUSG00000031490/ENSMUSG00000028017/ENSMUSG00000027346/ENSMUSG00000052684/ENSMUSG00000025499/ENSMUSG00000005615/ENSMUSG00000034801/ENSMUSG00000050211/ENSMUSG00000024241/ENSMUSG00000034731/ENSMUSG00000020366/ENSMUSG00000026812/ENSMUSG00000027852/ENSMUSG00000028126/ENSMUSG00000039936/ENSMUSG00000018900/ENSMUSG00000024620/ENSMUSG00000070738/ENSMUSG00000000441/ENSMUSG00000038665/…	Mapk10/Eif4ebp1/Egf/Gpcpd1/Jun/Hras/Pcyt1a/Sos2/Pla2g4e/Sos1/Dgkh/Mapk9/Tsc1/Nras/Pip5k1a/Pik3cd/Slc22a5/Pdgfrb/Dgkd/Raf1/Dgki/Map2k1/Mtor/Plpp2/Plpp3/Rps6kb2/Mapk8/Slc44a2/Chpt1/Prkca/Wasf1/Dgka/Rps6kb1/Akt3/Akt1/Pik3r1/Ralgds/Pld2/Pld1/Rac2/Dgkb/Rheb/Sp1/Wasf2/Pik3ca/Dgke	mmu:26414/mmu:13685/mmu:13645/mmu:74182/mmu:16476/mmu:15461/mmu:13026/mmu:20663/mmu:329502/mmu:20662/mmu:380921/mmu:26420/mmu:64930/mmu:18176/mmu:18720/mmu:18707/mmu:20520/mmu:18596/mmu:227333/mmu:110157/mmu:320127/mmu:26395/mmu:56717/mmu:50784/mmu:67916/mmu:58988/mmu:26419/mmu:68682/mmu:212862/mmu:18750/mmu:83767/mmu:13139/mmu:72508/mmu:23797/mmu:11651/mmu:18708/mmu:19730/mmu:18806/mmu:18805/mmu…	46	13	ENSMUSG00000046709/ENSMUSG00000031490/ENSMUSG00000025499/ENSMUSG00000034731/ENSMUSG00000027852/ENSMUSG00000038665/ENSMUSG00000052151/ENSMUSG00000024830/ENSMUSG00000057193/ENSMUSG00000019831/ENSMUSG00000001729/ENSMUSG00000033220/ENSMUSG00000028945	33	ENSMUSG00000028017/ENSMUSG00000027346/ENSMUSG00000052684/ENSMUSG00000005615/ENSMUSG00000034801/ENSMUSG00000050211/ENSMUSG00000024241/ENSMUSG00000020366/ENSMUSG00000026812/ENSMUSG00000028126/ENSMUSG00000039936/ENSMUSG00000018900/ENSMUSG00000024620/ENSMUSG00000070738/ENSMUSG00000000441/ENSMUSG00000004936/ENSMUSG00000028991/ENSMUSG00000028517/ENSMUSG00000021936/ENSMUSG00000060002/ENSMUSG00000050965/…
mmu04060	Cytokine-cytokine receptor interaction	81/3135	218/6147	0.999989	1	ENSMUSG00000044244/ENSMUSG00000030281/ENSMUSG00000055737/ENSMUSG00000000532/ENSMUSG00000054263/ENSMUSG00000021796/ENSMUSG00000044337/ENSMUSG00000023915/ENSMUSG00000034457/ENSMUSG00000039004/ENSMUSG00000028599/ENSMUSG00000033467/ENSMUSG00000061393/ENSMUSG00000024778/ENSMUSG00000073888/ENSMUSG00000052155/ENSMUSG00000032440/ENSMUSG00000038508/ENSMUSG00000049103/ENSMUSG00000052336/ENSMUSG00000022847/…	Il20rb/Il17rc/Ghr/Acvr1b/Lifr/Bmpr1a/Ackr3/Tnfrsf21/Eda2r/Bmp6/Tnfrsf1b/Crlf2/Acvr2b/Fas/Ccl27a/Acvr2a/Tgfbr2/Gdf15/Ccr2/Cx3cr1/Thpo/Il12a/Cd27/Il1f10/Tnfsf10/Cxcl12/Bmp5/Ccl5/Acvr1/Ifng/Gdf11/Il6ra/Ccl8/Ccl9/Cxcl10/Il1r1/Cxcl16/Il11ra1/Tnfrsf12a/Ltbr/Cx3cl1/Csf1r/Ccl2/Il17re/Tgfb3/Lepr/Xcr1/Bmp4/Il2rb/Bmpr2/Ccr9/Gdf10/Cxcl13/Gdf5/Tnfsf12/Lif/Il33/Klk1b4/Il1r2/Tnfrsf1a/Ccl6/Ccl25/Acvrl1/Clcf1/Ccl…	mmu:213208/mmu:171095/mmu:14600/mmu:11479/mmu:16880/mmu:12166/mmu:12778/mmu:94185/mmu:245527/mmu:12161/mmu:21938/mmu:57914/mmu:11481/mmu:14102/mmu:100040048/mmu:11480/mmu:21813/mmu:23886/mmu:12772/mmu:13051/mmu:21832/mmu:16159/mmu:21940/mmu:215274/mmu:22035/mmu:20315/mmu:12160/mmu:20304/mmu:11477/mmu:15978/mmu:14561/mmu:16194/mmu:20307/mmu:20308/mmu:15945/mmu:16177/mmu:66102/mmu:16157/mmu:27279/m…	81	43	ENSMUSG00000044244/ENSMUSG00000030281/ENSMUSG00000044337/ENSMUSG00000034457/ENSMUSG00000028599/ENSMUSG00000033467/ENSMUSG00000024778/ENSMUSG00000073888/ENSMUSG00000038508/ENSMUSG00000049103/ENSMUSG00000052336/ENSMUSG00000022847/ENSMUSG00000046845/ENSMUSG00000035042/ENSMUSG00000026836/ENSMUSG00000055170/ENSMUSG00000009185/ENSMUSG00000019122/ENSMUSG00000034855/ENSMUSG00000018920/ENSMUSG00000073889/…	38	ENSMUSG00000055737/ENSMUSG00000000532/ENSMUSG00000054263/ENSMUSG00000021796/ENSMUSG00000023915/ENSMUSG00000039004/ENSMUSG00000061393/ENSMUSG00000052155/ENSMUSG00000032440/ENSMUSG00000027776/ENSMUSG00000030336/ENSMUSG00000039304/ENSMUSG00000061353/ENSMUSG00000032179/ENSMUSG00000025352/ENSMUSG00000027947/ENSMUSG00000026072/ENSMUSG00000043088/ENSMUSG00000021253/ENSMUSG00000057722/ENSMUSG00000021835/…
mmu04020	Calcium signaling pathway	78/3135	166/6147	0.870155	1	ENSMUSG00000034656/ENSMUSG00000027071/ENSMUSG00000026173/ENSMUSG00000057897/ENSMUSG00000053819/ENSMUSG00000045875/ENSMUSG00000009647/ENSMUSG00000044951/ENSMUSG00000054640/ENSMUSG00000091898/ENSMUSG00000027470/ENSMUSG00000029467/ENSMUSG00000079055/ENSMUSG00000024617/ENSMUSG00000039156/ENSMUSG00000046159/ENSMUSG00000021816/ENSMUSG00000048376/ENSMUSG00000030592/ENSMUSG00000005580/ENSMUSG00000063130/…	Cacna1a/P2rx3/Plcd4/Camk2b/Camk2d/Adra1a/Mcu/Mylk4/Slc8a1/Tnnc1/Mylk2/Atp2a2/Slc8a3/Camk2a/Stim2/Chrm3/Ppp3cb/F2r/Ryr1/Adcy9/Calml3/Grin1/Camk2g/Atp2a1/Ppp3cc/Cacna1s/Atp2b4/Plcd3/Atp2b3/Itpkb/Phka1/Itpr2/Prkacb/Slc25a5/Erbb3/Atp2a3/Mylk/Agtr1a/Grm1/Pde1c/Pdgfrb/Adcy2/Itpr3/Cacna1e/Phkg1/Stim1/Atp2b2/Adrb2/Cacna1c/Plcb3/Cacna1h/Plcd1/Ednrb/Calm4/Nos2/Bdkrb1/Vdac2/Gnaq/Prkca/P2rx4/Vdac1/Orai1/Plce…	mmu:12286/mmu:228139/mmu:18802/mmu:12323/mmu:108058/mmu:11549/mmu:215999/mmu:238564/mmu:20541/mmu:21924/mmu:228785/mmu:11938/mmu:110893/mmu:12322/mmu:116873/mmu:12671/mmu:19056/mmu:14062/mmu:20190/mmu:11515/mmu:70405/mmu:14810/mmu:12325/mmu:11937/mmu:19057/mmu:12292/mmu:381290/mmu:72469/mmu:320707/mmu:320404/mmu:18679/mmu:16439/mmu:18749/mmu:11740/mmu:13867/mmu:53313/mmu:107589/mmu:11607/mmu:1481…	78	27	ENSMUSG00000034656/ENSMUSG00000027071/ENSMUSG00000053819/ENSMUSG00000045875/ENSMUSG00000009647/ENSMUSG00000091898/ENSMUSG00000029467/ENSMUSG00000039156/ENSMUSG00000046159/ENSMUSG00000048376/ENSMUSG00000063130/ENSMUSG00000026959/ENSMUSG00000016319/ENSMUSG00000004347/ENSMUSG00000004110/ENSMUSG00000030302/ENSMUSG00000045730/ENSMUSG00000010660/ENSMUSG00000041347/ENSMUSG00000021771/ENSMUSG00000024639/…	51	ENSMUSG00000026173/ENSMUSG00000057897/ENSMUSG00000044951/ENSMUSG00000054640/ENSMUSG00000027470/ENSMUSG00000079055/ENSMUSG00000024617/ENSMUSG00000021816/ENSMUSG00000030592/ENSMUSG00000005580/ENSMUSG00000021820/ENSMUSG00000030730/ENSMUSG00000022092/ENSMUSG00000026407/ENSMUSG00000026463/ENSMUSG00000020937/ENSMUSG00000031376/ENSMUSG00000038855/ENSMUSG00000034055/ENSMUSG00000030287/ENSMUSG00000005034/…
mmu03013	RNA transport	73/3135	154/6147	0.837977	1	ENSMUSG00000022312/ENSMUSG00000029388/ENSMUSG00000030091/ENSMUSG00000031490/ENSMUSG00000028798/ENSMUSG00000043241/ENSMUSG00000022884/ENSMUSG00000058655/ENSMUSG00000031029/ENSMUSG00000021374/ENSMUSG00000059796/ENSMUSG00000022336/ENSMUSG00000015120/ENSMUSG00000045983/ENSMUSG00000022283/ENSMUSG00000021418/ENSMUSG00000005610/ENSMUSG00000044709/ENSMUSG00000074656/ENSMUSG00000026999/ENSMUSG00000008301/…	Eif3h/Eif2b1/Nup210/Eif4ebp1/Eif3i/Upf2/Eif4a2/Eif4b/Eif3f/Nup153/Eif4a1/Eif3e/Ube2i/Eif4g1/Pabpc1/Rpp40/Eif4g2/Gemin7/Eif2s2/Nup35/Phax/Thoc5/Eif1b/Nxf1/Rangap1/Sumo1/Pop7/Nup93/Eif3b/Eif5/Cyfip2/Pom121/Ddx39b/Ncbp1/Ran/Nup50/Rbm8a/Nup160/Ncbp2/Seh1l/Eif4ebp2/Pabpc4/Eif1/Thoc2/Elac1/Clns1a/Senp2/Ranbp2/Sap18/Eif3d/Tgs1/Eef1a2/Prmt5/Nup88/Nup155/Nup214/Fmr1/Rpp14/Gemin5/Upf1/Rae1/Sec13/Eif3j2/Eef…	mmu:68135/mmu:209354/mmu:54563/mmu:13685/mmu:54709/mmu:326622/mmu:13682/mmu:75705/mmu:66085/mmu:218210/mmu:13681/mmu:16341/mmu:22196/mmu:208643/mmu:18458/mmu:208366/mmu:13690/mmu:69731/mmu:67204/mmu:69482/mmu:56698/mmu:107829/mmu:68969/mmu:53319/mmu:19387/mmu:22218/mmu:74097/mmu:71805/mmu:27979/mmu:217869/mmu:76884/mmu:107939/mmu:53817/mmu:433702/mmu:19384/mmu:18141/mmu:60365/mmu:59015/mmu:68092/…	73	44	ENSMUSG00000022312/ENSMUSG00000029388/ENSMUSG00000031490/ENSMUSG00000028798/ENSMUSG00000022884/ENSMUSG00000058655/ENSMUSG00000031029/ENSMUSG00000059796/ENSMUSG00000022336/ENSMUSG00000015120/ENSMUSG00000022283/ENSMUSG00000044709/ENSMUSG00000026999/ENSMUSG00000008301/ENSMUSG00000034274/ENSMUSG00000006941/ENSMUSG00000010097/ENSMUSG00000022391/ENSMUSG00000026021/ENSMUSG00000029715/ENSMUSG00000032939/…	29	ENSMUSG00000030091/ENSMUSG00000043241/ENSMUSG00000021374/ENSMUSG00000045983/ENSMUSG00000021418/ENSMUSG00000005610/ENSMUSG00000074656/ENSMUSG00000021282/ENSMUSG00000053293/ENSMUSG00000019432/ENSMUSG00000051329/ENSMUSG00000020091/ENSMUSG00000037475/ENSMUSG00000036941/ENSMUSG00000022855/ENSMUSG00000003226/ENSMUSG00000028233/ENSMUSG00000023110/ENSMUSG00000022142/ENSMUSG00000001855/ENSMUSG00000000838/…
mmu04621	NOD-like receptor signaling pathway	69/3135	146/6147	0.841042	1	ENSMUSG00000051980/ENSMUSG00000022575/ENSMUSG00000046709/ENSMUSG00000038393/ENSMUSG00000025887/ENSMUSG00000053436/ENSMUSG00000009647/ENSMUSG00000022024/ENSMUSG00000028530/ENSMUSG00000052684/ENSMUSG00000018507/ENSMUSG00000015755/ENSMUSG00000038058/ENSMUSG00000047123/ENSMUSG00000028367/ENSMUSG00000025199/ENSMUSG00000027365/ENSMUSG00000018567/ENSMUSG00000020366/ENSMUSG00000031077/ENSMUSG00000021270/…	Casr/Gsdmd/Mapk10/Txnip/Casp12/Mapk14/Mcu/Sugt1/Jak1/Jun/Trpv2/Tab2/Nod1/Ticam1/Txn1/Chuk/Trpm7/Gabarap/Mapk9/Fadd/Hsp90aa1/Hsp90ab1/Erbin/Gbp7/Itpr2/Cyba/Nek7/Mapk12/Trp53bp1/Myd88/Gbp5/Ccl5/Nampt/Itpr3/Xiap/Mfn1/Gabarapl1/Mavs/Plcb3/Mfn2/Ccl2/Traf6/Irf3/Cybb/Birc2/Mapk8/Vdac2/Nlrp1b/Map3k7/Pycard/Rbck1/Vdac1/Panx1/Traf3/Rhoa/Pstpip1/Dhx33/Gabarapl2/Txn2/Gbp3/Tyk2/Nlrx1/Traf5/Stat2/Oas3/Naip5/Ta…	mmu:12374/mmu:69146/mmu:26414/mmu:56338/mmu:12364/mmu:26416/mmu:215999/mmu:67955/mmu:16451/mmu:16476/mmu:22368/mmu:68652/mmu:107607/mmu:106759/mmu:22166/mmu:12675/mmu:58800/mmu:56486/mmu:26420/mmu:14082/mmu:15519/mmu:15516/mmu:59079/mmu:229900/mmu:16439/mmu:13057/mmu:59125/mmu:29857/mmu:27223/mmu:17874/mmu:229898/mmu:20304/mmu:59027/mmu:16440/mmu:11798/mmu:67414/mmu:57436/mmu:228607/mmu:18797/mmu…	69	38	ENSMUSG00000051980/ENSMUSG00000022575/ENSMUSG00000046709/ENSMUSG00000009647/ENSMUSG00000022024/ENSMUSG00000018507/ENSMUSG00000047123/ENSMUSG00000028367/ENSMUSG00000025199/ENSMUSG00000018567/ENSMUSG00000031077/ENSMUSG00000021270/ENSMUSG00000023944/ENSMUSG00000021709/ENSMUSG00000006519/ENSMUSG00000043909/ENSMUSG00000032508/ENSMUSG00000035042/ENSMUSG00000020572/ENSMUSG00000037523/ENSMUSG00000035385/…	31	ENSMUSG00000038393/ENSMUSG00000025887/ENSMUSG00000053436/ENSMUSG00000028530/ENSMUSG00000052684/ENSMUSG00000015755/ENSMUSG00000038058/ENSMUSG00000027365/ENSMUSG00000020366/ENSMUSG00000040253/ENSMUSG00000030287/ENSMUSG00000026393/ENSMUSG00000022610/ENSMUSG00000105504/ENSMUSG00000042644/ENSMUSG00000025860/ENSMUSG00000027668/ENSMUSG00000030161/ENSMUSG00000024960/ENSMUSG00000029020/ENSMUSG00000027164/…
mmu05164	Influenza A	66/3135	142/6147	0.880097	1	ENSMUSG00000046709/ENSMUSG00000053436/ENSMUSG00000024789/ENSMUSG00000015656/ENSMUSG00000073421/ENSMUSG00000028530/ENSMUSG00000052684/ENSMUSG00000036594/ENSMUSG00000060586/ENSMUSG00000047123/ENSMUSG00000059970/ENSMUSG00000024778/ENSMUSG00000055024/ENSMUSG00000020366/ENSMUSG00000022812/ENSMUSG00000007033/ENSMUSG00000018362/ENSMUSG00000037649/ENSMUSG00000079547/ENSMUSG00000022521/ENSMUSG00000036986/…	Mapk10/Mapk14/Jak2/Hspa8/H2-Ab1/Jak1/Jun/H2-Aa/H2-Eb1/Ticam1/Hspa2/Fas/Ep300/Mapk9/Gsk3b/Hspa1l/Kpna2/H2-DMa/H2-DMb1/Crebbp/Pml/Pik3cd/Nxf1/Kpna1/Il12a/Tnfsf10/Map2k3/Mapk12/Myd88/Ccl5/Ifng/1810009J06Rik/Raf1/Mavs/Cxcl10/Ddx39b/Map2k1/Ccl2/Ifih1/Map2k4/Irf3/Eif2ak4/Mapk8/Eif2ak1/Icam1/Prkca/Pycard/Vdac1/Akt3/Akt1/Pik3r1/Il33/Tnfrsf1a/Rae1/Hnrnpul1/Agfg1/Furin/Tyk2/Nlrx1/Ifngr1/Stat2/Oas3/Xpo1/Cii…	mmu:26414/mmu:26416/mmu:16452/mmu:15481/mmu:14961/mmu:16451/mmu:16476/mmu:14960/mmu:14969/mmu:106759/mmu:15512/mmu:14102/mmu:328572/mmu:26420/mmu:56637/mmu:15482/mmu:16647/mmu:14998/mmu:14999/mmu:12914/mmu:18854/mmu:18707/mmu:53319/mmu:16646/mmu:16159/mmu:22035/mmu:26397/mmu:29857/mmu:17874/mmu:20304/mmu:15978/mmu:73626/mmu:110157/mmu:228607/mmu:15945/mmu:53817/mmu:26395/mmu:20296/mmu:71586/mmu:2…	66	31	ENSMUSG00000046709/ENSMUSG00000015656/ENSMUSG00000073421/ENSMUSG00000036594/ENSMUSG00000060586/ENSMUSG00000047123/ENSMUSG00000059970/ENSMUSG00000024778/ENSMUSG00000018362/ENSMUSG00000037649/ENSMUSG00000079547/ENSMUSG00000036986/ENSMUSG00000010097/ENSMUSG00000018932/ENSMUSG00000032508/ENSMUSG00000035042/ENSMUSG00000055170/ENSMUSG00000094808/ENSMUSG00000037523/ENSMUSG00000034855/ENSMUSG00000035385/…	35	ENSMUSG00000053436/ENSMUSG00000024789/ENSMUSG00000028530/ENSMUSG00000052684/ENSMUSG00000055024/ENSMUSG00000020366/ENSMUSG00000022812/ENSMUSG00000007033/ENSMUSG00000022521/ENSMUSG00000039936/ENSMUSG00000022905/ENSMUSG00000027776/ENSMUSG00000039304/ENSMUSG00000022610/ENSMUSG00000000441/ENSMUSG00000019432/ENSMUSG00000004936/ENSMUSG00000033352/ENSMUSG00000005102/ENSMUSG00000021936/ENSMUSG00000029613/…
mmu05034	Alcoholism	63/3135	147/6147	0.981447	1	ENSMUSG00000043004/ENSMUSG00000042626/ENSMUSG00000027499/ENSMUSG00000048482/ENSMUSG00000000214/ENSMUSG00000025037/ENSMUSG00000025499/ENSMUSG00000056895/ENSMUSG00000034801/ENSMUSG00000020312/ENSMUSG00000048240/ENSMUSG00000026313/ENSMUSG00000024241/ENSMUSG00000022840/ENSMUSG00000020182/ENSMUSG00000004455/ENSMUSG00000068854/ENSMUSG00000063130/ENSMUSG00000026959/ENSMUSG00000014956/ENSMUSG00000027852/…	Gng2/Shc1/Pkia/Bdnf/Th/Maoa/Hras/Hist3h2ba/Sos2/Shc2/Gng7/Hdac4/Sos1/Adcy5/Ddc/Ppp1cc/Hist2h2be/Calml3/Grin1/Ppp1cb/Nras/H2afj/Gnb2/H3f3b/Gnai1/Ppp1ca/Creb3l2/Gnao1/Grin2b/Gng5/Maob/Ntrk2/Hat1/Araf/Raf1/Hdac7/Creb1/Hdac3/Hdac5/Map2k1/Braf/Hist1h2be/H2afz/Gnb5/Hist1h4i/Calm4/Creb3/Hist1h3i/Hdac9/Hist1h2bj/Hist1h2bb/Gng12/Gnb3/Gnai2/Grin2d/Gngt2/Gnb1/Prkaca/Gng11/Adora2a/Shc4/Grin3a/Gnas	mmu:14702/mmu:20416/mmu:18767/mmu:12064/mmu:21823/mmu:17161/mmu:15461/mmu:78303/mmu:20663/mmu:216148/mmu:14708/mmu:208727/mmu:20662/mmu:224129/mmu:13195/mmu:19047/mmu:319190/mmu:70405/mmu:14810/mmu:19046/mmu:18176/mmu:232440/mmu:14693/mmu:15081/mmu:14677/mmu:19045/mmu:208647/mmu:14681/mmu:14812/mmu:14707/mmu:109731/mmu:18212/mmu:107435/mmu:11836/mmu:110157/mmu:56233/mmu:12912/mmu:15183/mmu:15184/…	63	35	ENSMUSG00000043004/ENSMUSG00000042626/ENSMUSG00000048482/ENSMUSG00000000214/ENSMUSG00000025499/ENSMUSG00000056895/ENSMUSG00000022840/ENSMUSG00000020182/ENSMUSG00000063130/ENSMUSG00000026959/ENSMUSG00000027852/ENSMUSG00000060032/ENSMUSG00000029713/ENSMUSG00000016559/ENSMUSG00000057614/ENSMUSG00000040385/ENSMUSG00000030209/ENSMUSG00000068523/ENSMUSG00000040147/ENSMUSG00000027018/ENSMUSG00000024454/…	28	ENSMUSG00000027499/ENSMUSG00000025037/ENSMUSG00000034801/ENSMUSG00000020312/ENSMUSG00000048240/ENSMUSG00000026313/ENSMUSG00000024241/ENSMUSG00000004455/ENSMUSG00000068854/ENSMUSG00000014956/ENSMUSG00000038648/ENSMUSG00000031748/ENSMUSG00000055254/ENSMUSG00000001127/ENSMUSG00000000441/ENSMUSG00000022475/ENSMUSG00000025958/ENSMUSG00000008855/ENSMUSG00000004936/ENSMUSG00000002413/ENSMUSG00000060639/…
mmu04217	Necroptosis	61/3135	128/6147	0.803508	1	ENSMUSG00000020919/ENSMUSG00000046709/ENSMUSG00000057897/ENSMUSG00000053819/ENSMUSG00000026509/ENSMUSG00000024789/ENSMUSG00000032648/ENSMUSG00000028530/ENSMUSG00000024617/ENSMUSG00000003873/ENSMUSG00000047123/ENSMUSG00000027365/ENSMUSG00000024778/ENSMUSG00000050211/ENSMUSG00000053119/ENSMUSG00000026496/ENSMUSG00000020366/ENSMUSG00000031077/ENSMUSG00000021820/ENSMUSG00000000743/ENSMUSG00000021270/…	Stat5b/Mapk10/Camk2b/Camk2d/Capn2/Jak2/Pygm/Jak1/Camk2a/Bax/Ticam1/Trpm7/Fas/Pla2g4e/Chmp3/Parp1/Mapk9/Fadd/Camk2g/Chmp1a/Hsp90aa1/Hsp90ab1/2610002M06Rik/Glul/H2afj/Fth1/Slc25a5/Ppia/Stat5a/Tnfsf10/Tradd/Ifng/Xiap/Chmp2a/H2afz/Pgam5/Capn1/Cybb/Birc2/Mapk8/Vdac2/Pycard/Rbck1/Vdac1/Il33/Tnfrsf1a/Parp3/Usp21/Tyk2/Chmp2b/Chmp5/Ifngr1/Traf5/Stat2/Glud1/Ftl1/Eif2ak2/Spata2/Chmp6/Ppid/Bid	mmu:20851/mmu:26414/mmu:12323/mmu:108058/mmu:12334/mmu:16452/mmu:19309/mmu:16451/mmu:12322/mmu:12028/mmu:106759/mmu:58800/mmu:14102/mmu:329502/mmu:66700/mmu:11545/mmu:26420/mmu:14082/mmu:12325/mmu:234852/mmu:15519/mmu:15516/mmu:67028/mmu:14645/mmu:232440/mmu:14319/mmu:11740/mmu:268373/mmu:20850/mmu:22035/mmu:71609/mmu:15978/mmu:11798/mmu:68953/mmu:51788/mmu:72542/mmu:12333/mmu:13058/mmu:11797/mmu…	61	35	ENSMUSG00000046709/ENSMUSG00000053819/ENSMUSG00000026509/ENSMUSG00000003873/ENSMUSG00000047123/ENSMUSG00000024778/ENSMUSG00000053119/ENSMUSG00000031077/ENSMUSG00000000743/ENSMUSG00000021270/ENSMUSG00000023944/ENSMUSG00000031242/ENSMUSG00000060032/ENSMUSG00000024661/ENSMUSG00000016319/ENSMUSG00000071866/ENSMUSG00000031887/ENSMUSG00000055170/ENSMUSG00000033916/ENSMUSG00000037894/ENSMUSG00000024942/…	26	ENSMUSG00000020919/ENSMUSG00000057897/ENSMUSG00000024789/ENSMUSG00000032648/ENSMUSG00000028530/ENSMUSG00000024617/ENSMUSG00000027365/ENSMUSG00000050211/ENSMUSG00000026496/ENSMUSG00000020366/ENSMUSG00000021820/ENSMUSG00000026473/ENSMUSG00000004043/ENSMUSG00000039304/ENSMUSG00000025860/ENSMUSG00000029500/ENSMUSG00000057367/ENSMUSG00000021936/ENSMUSG00000020402/ENSMUSG00000024810/ENSMUSG00000030341/…
mmu04080	Neuroactive ligand-receptor interaction	59/3135	201/6147	1	1	ENSMUSG00000027107/ENSMUSG00000055737/ENSMUSG00000027071/ENSMUSG00000041736/ENSMUSG00000003476/ENSMUSG00000036832/ENSMUSG00000045875/ENSMUSG00000026251/ENSMUSG00000041189/ENSMUSG00000026253/ENSMUSG00000050824/ENSMUSG00000046159/ENSMUSG00000038257/ENSMUSG00000048376/ENSMUSG00000068122/ENSMUSG00000059588/ENSMUSG00000024462/ENSMUSG00000026959/ENSMUSG00000021678/ENSMUSG00000066279/ENSMUSG00000036437/…	Chrna1/Ghr/P2rx3/Tspo/Crhr2/Lpar3/Adra1a/Chrnd/Chrnb1/Chrng/Sstr5/Chrm3/Glra3/F2r/Agtr2/Calcrl/Gabbr1/Grin1/F2rl1/Chrna10/Npy1r/S1pr1/Mc5r/Thra/Vipr1/Glp1r/Chrna9/Gabbr2/Mas1/Agtr1a/Gabrg2/Grm1/Grin2b/S1pr3/1810009J06Rik/Npy4r/Adrb2/Lepr/Ednrb/Oprd1/Nmbr/Nr3c1/Bdkrb1/P2rx4/P2ry1/Chrna2/Ednra/Adra2c/Gabrr2/Ptger4/P2rx1/Grin2d/Htr7/Adora1/Pard3/Grik5/Adora2a/F2rl3/Grin3a	mmu:11435/mmu:14600/mmu:228139/mmu:12257/mmu:12922/mmu:65086/mmu:11549/mmu:11447/mmu:11443/mmu:11449/mmu:20609/mmu:12671/mmu:110304/mmu:14062/mmu:11609/mmu:54598/mmu:54393/mmu:14810/mmu:14063/mmu:504186/mmu:18166/mmu:13609/mmu:17203/mmu:21833/mmu:22354/mmu:14652/mmu:231252/mmu:242425/mmu:17171/mmu:11607/mmu:14406/mmu:14816/mmu:14812/mmu:13610/mmu:73626/mmu:19065/mmu:11555/mmu:16847/mmu:13618/mmu:…	59	31	ENSMUSG00000027107/ENSMUSG00000027071/ENSMUSG00000041736/ENSMUSG00000003476/ENSMUSG00000036832/ENSMUSG00000045875/ENSMUSG00000026251/ENSMUSG00000041189/ENSMUSG00000026253/ENSMUSG00000050824/ENSMUSG00000046159/ENSMUSG00000038257/ENSMUSG00000048376/ENSMUSG00000068122/ENSMUSG00000024462/ENSMUSG00000026959/ENSMUSG00000021678/ENSMUSG00000024027/ENSMUSG00000029205/ENSMUSG00000039809/ENSMUSG00000068037/…	28	ENSMUSG00000055737/ENSMUSG00000059588/ENSMUSG00000066279/ENSMUSG00000036437/ENSMUSG00000045092/ENSMUSG00000007480/ENSMUSG00000058756/ENSMUSG00000032528/ENSMUSG00000049115/ENSMUSG00000019828/ENSMUSG00000067586/ENSMUSG00000057722/ENSMUSG00000022122/ENSMUSG00000050511/ENSMUSG00000019865/ENSMUSG00000024431/ENSMUSG00000022041/ENSMUSG00000031616/ENSMUSG00000045318/ENSMUSG00000023267/ENSMUSG00000039942/…
mmu04142	Lysosome	58/3135	120/6147	0.752548	1	ENSMUSG00000018774/ENSMUSG00000038642/ENSMUSG00000020604/ENSMUSG00000001750/ENSMUSG00000025232/ENSMUSG00000003812/ENSMUSG00000025351/ENSMUSG00000028478/ENSMUSG00000055298/ENSMUSG00000021190/ENSMUSG00000021242/ENSMUSG00000004849/ENSMUSG00000028581/ENSMUSG00000016534/ENSMUSG00000033793/ENSMUSG00000001998/ENSMUSG00000031447/ENSMUSG00000024121/ENSMUSG00000047126/ENSMUSG00000033379/ENSMUSG00000025579/…	Cd68/Ctss/Arsg/Tcirg1/Hexa/Dnase2a/Cd63/Clta/Ctsj/Lgmn/Npc2/Ap1s1/Laptm5/Lamp2/Atp6v1h/Ap4e1/Lamp1/Atp6v0c/Cltc/Atp6v0b/Gaa/Atp6v0d1/Gusb/Atp6v0d2/Sort1/Ap1g2/Cln5/Manba/Abca2/Ctso/Tpp1/Sumf1/Atp6ap1/Ppt1/Cltb/Ids/Ctsf/Npc1/Ctsc/Mfsd8/Gga2/Ap3s1/Naga/Laptm4a/Galns/Ap3m1/Fuca1/Gnptg/Ap4m1/Acp2/Ap4s1/Gba/Hyal1/Napsa/Ctsk/M6pr/Cln3/Ap1s3	mmu:12514/mmu:13040/mmu:74008/mmu:27060/mmu:15211/mmu:13423/mmu:12512/mmu:12757/mmu:26898/mmu:19141/mmu:67963/mmu:11769/mmu:16792/mmu:16784/mmu:108664/mmu:108011/mmu:16783/mmu:11984/mmu:67300/mmu:114143/mmu:14387/mmu:11972/mmu:110006/mmu:242341/mmu:20661/mmu:11766/mmu:211286/mmu:110173/mmu:11305/mmu:229445/mmu:12751/mmu:58911/mmu:54411/mmu:19063/mmu:74325/mmu:15931/mmu:56464/mmu:18145/mmu:13032/m…	58	44	ENSMUSG00000018774/ENSMUSG00000038642/ENSMUSG00000020604/ENSMUSG00000001750/ENSMUSG00000025232/ENSMUSG00000003812/ENSMUSG00000025351/ENSMUSG00000028478/ENSMUSG00000055298/ENSMUSG00000021190/ENSMUSG00000021242/ENSMUSG00000004849/ENSMUSG00000028581/ENSMUSG00000016534/ENSMUSG00000033793/ENSMUSG00000031447/ENSMUSG00000024121/ENSMUSG00000033379/ENSMUSG00000013160/ENSMUSG00000025534/ENSMUSG00000028238/…	14	ENSMUSG00000001998/ENSMUSG00000047126/ENSMUSG00000025579/ENSMUSG00000068747/ENSMUSG00000022125/ENSMUSG00000026944/ENSMUSG00000024413/ENSMUSG00000030560/ENSMUSG00000025759/ENSMUSG00000030872/ENSMUSG00000021824/ENSMUSG00000035521/ENSMUSG00000002103/ENSMUSG00000010051
mmu05162	Measles	55/3135	116/6147	0.808913	1	ENSMUSG00000020919/ENSMUSG00000022312/ENSMUSG00000024789/ENSMUSG00000015656/ENSMUSG00000028530/ENSMUSG00000015755/ENSMUSG00000059970/ENSMUSG00000025199/ENSMUSG00000024778/ENSMUSG00000020372/ENSMUSG00000003031/ENSMUSG00000059552/ENSMUSG00000022812/ENSMUSG00000007033/ENSMUSG00000034165/ENSMUSG00000028212/ENSMUSG00000002083/ENSMUSG00000006728/ENSMUSG00000039936/ENSMUSG00000004043/ENSMUSG00000027776/…	Stat5b/Eif3h/Jak2/Hspa8/Jak1/Tab2/Hspa2/Chuk/Fas/Rack1/Cdkn1b/Trp53/Gsk3b/Hspa1l/Ccnd3/Ccne2/Bbc3/Cdk4/Pik3cd/Stat5a/Il12a/Tnfsf10/Prkcq/Myd88/Ifng/Mavs/Ifih1/Cdk6/Traf6/Irf3/Eif2ak4/Il2rb/Cd46/Eif2ak1/Map3k7/Ccnd1/Akt3/Fcgr2b/Akt1/Rchy1/Pik3r1/Cd3e/Cblb/Dok1/Csnk2b/Ccne1/Tyk2/Ifngr1/Stat2/Oas3/Cdk2/Eif2ak2/Csnk2a2/Pik3ca/Ccnd2	mmu:20851/mmu:68135/mmu:16452/mmu:15481/mmu:16451/mmu:68652/mmu:15512/mmu:12675/mmu:14102/mmu:14694/mmu:12576/mmu:22059/mmu:56637/mmu:15482/mmu:12445/mmu:12448/mmu:170770/mmu:12567/mmu:18707/mmu:20850/mmu:16159/mmu:22035/mmu:18761/mmu:17874/mmu:15978/mmu:228607/mmu:71586/mmu:12571/mmu:22034/mmu:54131/mmu:27103/mmu:16185/mmu:17221/mmu:15467/mmu:26409/mmu:12443/mmu:23797/mmu:14130/mmu:11651/mmu:680…	55	30	ENSMUSG00000022312/ENSMUSG00000015656/ENSMUSG00000059970/ENSMUSG00000025199/ENSMUSG00000024778/ENSMUSG00000020372/ENSMUSG00000059552/ENSMUSG00000034165/ENSMUSG00000002083/ENSMUSG00000006728/ENSMUSG00000032508/ENSMUSG00000055170/ENSMUSG00000037523/ENSMUSG00000026896/ENSMUSG00000040274/ENSMUSG00000003184/ENSMUSG00000068227/ENSMUSG00000070348/ENSMUSG00000026656/ENSMUSG00000001729/ENSMUSG00000029397/…	25	ENSMUSG00000020919/ENSMUSG00000024789/ENSMUSG00000028530/ENSMUSG00000015755/ENSMUSG00000003031/ENSMUSG00000022812/ENSMUSG00000007033/ENSMUSG00000028212/ENSMUSG00000039936/ENSMUSG00000004043/ENSMUSG00000027776/ENSMUSG00000039304/ENSMUSG00000026778/ENSMUSG00000027164/ENSMUSG00000005102/ENSMUSG00000016493/ENSMUSG00000029613/ENSMUSG00000028284/ENSMUSG00000019699/ENSMUSG00000041417/ENSMUSG00000032093/…
mmu04380	Osteoclast differentiation	54/3135	121/6147	0.934295	1	ENSMUSG00000046709/ENSMUSG00000026480/ENSMUSG00000015950/ENSMUSG00000000440/ENSMUSG00000053436/ENSMUSG00000025225/ENSMUSG00000028530/ENSMUSG00000052684/ENSMUSG00000015755/ENSMUSG00000004508/ENSMUSG00000025199/ENSMUSG00000021816/ENSMUSG00000002983/ENSMUSG00000020366/ENSMUSG00000022092/ENSMUSG00000032440/ENSMUSG00000023992/ENSMUSG00000006519/ENSMUSG00000039936/ENSMUSG00000022610/ENSMUSG00000035158/…	Mapk10/Ncf2/Ncf1/Pparg/Mapk14/Nfkb2/Jak1/Jun/Tab2/Gab2/Chuk/Ppp3cb/Relb/Mapk9/Ppp3cc/Tgfbr2/Trem2/Cyba/Pik3cd/Mapk12/Mitf/Tyrobp/Ifng/Tec/Creb1/Sirpa/Il1r1/Map2k1/Csf1r/Traf6/Pirb/Mapk8/Spi1/Map3k7/Fcgr3/Junb/Fhl2/Akt3/Fcgr2b/Akt1/Ncf4/Pik3r1/Tnfrsf1a/Lcp2/Tyk2/Ifngr1/Stat2/Tgfbr1/Fcgr4/Tgfb1/Tgfb2/Ctsk/Pik3ca/Sirpb1b	mmu:26414/mmu:17970/mmu:17969/mmu:19016/mmu:26416/mmu:18034/mmu:16451/mmu:16476/mmu:68652/mmu:14389/mmu:12675/mmu:19056/mmu:19698/mmu:26420/mmu:19057/mmu:21813/mmu:83433/mmu:13057/mmu:18707/mmu:29857/mmu:17342/mmu:22177/mmu:15978/mmu:21682/mmu:12912/mmu:19261/mmu:16177/mmu:26395/mmu:12978/mmu:22034/mmu:18733/mmu:26419/mmu:20375/mmu:26409/mmu:14131/mmu:16477/mmu:14200/mmu:23797/mmu:14130/mmu:11651…	54	30	ENSMUSG00000046709/ENSMUSG00000026480/ENSMUSG00000015950/ENSMUSG00000000440/ENSMUSG00000025225/ENSMUSG00000004508/ENSMUSG00000025199/ENSMUSG00000002983/ENSMUSG00000023992/ENSMUSG00000006519/ENSMUSG00000035158/ENSMUSG00000030579/ENSMUSG00000055170/ENSMUSG00000029217/ENSMUSG00000037902/ENSMUSG00000024621/ENSMUSG00000058818/ENSMUSG00000002111/ENSMUSG00000059498/ENSMUSG00000052837/ENSMUSG00000008136/…	24	ENSMUSG00000053436/ENSMUSG00000028530/ENSMUSG00000052684/ENSMUSG00000015755/ENSMUSG00000021816/ENSMUSG00000020366/ENSMUSG00000022092/ENSMUSG00000032440/ENSMUSG00000039936/ENSMUSG00000022610/ENSMUSG00000025958/ENSMUSG00000026072/ENSMUSG00000004936/ENSMUSG00000027164/ENSMUSG00000021936/ENSMUSG00000028284/ENSMUSG00000019699/ENSMUSG00000041417/ENSMUSG00000030341/ENSMUSG00000020009/ENSMUSG00000040033/…
[truncated: 73 more rows]

## Sheet: BBRvsCTRL_KEGGenrich
KEGG enrichment - BBR vs CTRL
KEGGID	Description	GeneRatio	BgRatio	pvalue	padj	geneID	geneName	keggID	Count	Up	Up_Gene_id	Down	Down_Gene_id
[truncated: 310 more rows]

## Sheet: BBRvsDMSO_KEGGenrich
KEGG enrichment - BBR vs DMSO
KEGGID	Description	GeneRatio	BgRatio	pvalue	padj	geneID	geneName	keggID	Count	Up	Up_Gene_id	Down	Down_Gene_id
[truncated: 300 more rows]
