# Supplementary material for: Systemic Pharmacotherapeutic Treatment of the ACTA1-MCM/FLExDUX4 Preclinical Mouse Model of FSHD
Source: Int J Mol Sci. 2024 Jun 26;25(13):6994. doi: 10.3390/ijms25136994 (PMC11241187; doi:10.3390/ijms25136994)
Supplement: Supplementary file 1 [file ijms-25-06994-s001.zip › Supplementary Table S4_Reactome enrichment.xlsx]

## Sheet: DMSOvsCTRL_Reactome_enrich
Reactome enrichment - DMSO vs CTRL
ReactomeID	Description	GeneRatio	BgRatio	pvalue	padj	geneID	geneName	EntrezID	Count	Up	Up_Gene_id	Down	Down_Gene_id
R-MMU-927802	Nonsense-Mediated Decay (NMD)	73/3898	88/7756	1.39536e-10	7.13028e-08	ENSMUSG00000043241/ENSMUSG00000061983/ENSMUSG00000028495/ENSMUSG00000028495/ENSMUSG00000060036/ENSMUSG00000063316/ENSMUSG00000063316/ENSMUSG00000061477/ENSMUSG00000029614/ENSMUSG00000008683/ENSMUSG00000017404/ENSMUSG00000024608/ENSMUSG00000028081/ENSMUSG00000031320/ENSMUSG00000062006/ENSMUSG00000062006/ENSMUSG00000062006/ENSMUSG00000060938/ENSMUSG00000074129/ENSMUSG00000048758/ENSMUSG00000048758/…	Upf2/Rps12/Rps6/LOC105244208/Rpl3/Rpl27/LOC108167922/Rps7/Rpl6/Rps15a/Rpl19/Rps14/Rps3a1/Rps4x/Rpl34/Rpl34-ps1/Gm4705/Rpl26/Rpl13a/Rpl29/Gm8210/Rps27l/Rpl18/Rps13/Rpl32/Eif4g1/Rpl10a/Rps11/Rps9/Rps28/Rpl14/Rps21/Rpl41/Rpl36a/Fau/Rpl18a/Rpl37a/Rps23/Rpl30/Rps3/Rpl37/Rpl37rt/Rpl8/Rps18/Rps5/Rps16/Rpsa/Rpl13/Rplp2/Rps27a/Uba52/Ncbp1/Rpl11/Rbm8a/Rpl23a/Ncbp2/Rps25/Rps17/Rps26/Rps27/Rpl22l1/Rpl4/Rpl36…	326622/20042/20104/105244208/27367/19942/108167922/20115/19988/267019/19921/20044/20091/20102/68436/619547/100043876/19941/22121/19944/666642/67941/19899/68052/19951/208643/19896/27207/76846/54127/67115/66481/67945/19982/14109/76808/19981/66475/19946/27050/67281/100502825/26961/20084/20103/20055/16785/270106/67186/78294/22186/433702/67025/60365/268449/68092/75617/20068/27370/57294/68028/67891/542…	73	61	ENSMUSG00000061983/ENSMUSG00000028495/ENSMUSG00000060036/ENSMUSG00000063316/ENSMUSG00000061477/ENSMUSG00000029614/ENSMUSG00000008683/ENSMUSG00000017404/ENSMUSG00000024608/ENSMUSG00000028081/ENSMUSG00000031320/ENSMUSG00000062006/ENSMUSG00000060938/ENSMUSG00000074129/ENSMUSG00000048758/ENSMUSG00000036781/ENSMUSG00000059070/ENSMUSG00000090862/ENSMUSG00000057841/ENSMUSG00000037805/ENSMUSG00000003429/…	6	ENSMUSG00000043241/ENSMUSG00000045983/ENSMUSG00000090137/ENSMUSG00000038290/ENSMUSG00000062203/ENSMUSG00000050621
R-MMU-975957	Nonsense Mediated Decay (NMD) enhanced by the Exon Junction Complex (EJC)	73/3898	88/7756	1.39536e-10	7.13028e-08	ENSMUSG00000043241/ENSMUSG00000061983/ENSMUSG00000028495/ENSMUSG00000028495/ENSMUSG00000060036/ENSMUSG00000063316/ENSMUSG00000063316/ENSMUSG00000061477/ENSMUSG00000029614/ENSMUSG00000008683/ENSMUSG00000017404/ENSMUSG00000024608/ENSMUSG00000028081/ENSMUSG00000031320/ENSMUSG00000062006/ENSMUSG00000062006/ENSMUSG00000062006/ENSMUSG00000060938/ENSMUSG00000074129/ENSMUSG00000048758/ENSMUSG00000048758/…	Upf2/Rps12/Rps6/LOC105244208/Rpl3/Rpl27/LOC108167922/Rps7/Rpl6/Rps15a/Rpl19/Rps14/Rps3a1/Rps4x/Rpl34/Rpl34-ps1/Gm4705/Rpl26/Rpl13a/Rpl29/Gm8210/Rps27l/Rpl18/Rps13/Rpl32/Eif4g1/Rpl10a/Rps11/Rps9/Rps28/Rpl14/Rps21/Rpl41/Rpl36a/Fau/Rpl18a/Rpl37a/Rps23/Rpl30/Rps3/Rpl37/Rpl37rt/Rpl8/Rps18/Rps5/Rps16/Rpsa/Rpl13/Rplp2/Rps27a/Uba52/Ncbp1/Rpl11/Rbm8a/Rpl23a/Ncbp2/Rps25/Rps17/Rps26/Rps27/Rpl22l1/Rpl4/Rpl36…	326622/20042/20104/105244208/27367/19942/108167922/20115/19988/267019/19921/20044/20091/20102/68436/619547/100043876/19941/22121/19944/666642/67941/19899/68052/19951/208643/19896/27207/76846/54127/67115/66481/67945/19982/14109/76808/19981/66475/19946/27050/67281/100502825/26961/20084/20103/20055/16785/270106/67186/78294/22186/433702/67025/60365/268449/68092/75617/20068/27370/57294/68028/67891/542…	73	61	ENSMUSG00000061983/ENSMUSG00000028495/ENSMUSG00000060036/ENSMUSG00000063316/ENSMUSG00000061477/ENSMUSG00000029614/ENSMUSG00000008683/ENSMUSG00000017404/ENSMUSG00000024608/ENSMUSG00000028081/ENSMUSG00000031320/ENSMUSG00000062006/ENSMUSG00000060938/ENSMUSG00000074129/ENSMUSG00000048758/ENSMUSG00000036781/ENSMUSG00000059070/ENSMUSG00000090862/ENSMUSG00000057841/ENSMUSG00000037805/ENSMUSG00000003429/…	6	ENSMUSG00000043241/ENSMUSG00000045983/ENSMUSG00000090137/ENSMUSG00000038290/ENSMUSG00000062203/ENSMUSG00000050621
R-MMU-156827	L13a-mediated translational silencing of Ceruloplasmin expression	45/3898	53/7756	1.31668e-07	3.36411e-05	ENSMUSG00000022312/ENSMUSG00000028798/ENSMUSG00000061983/ENSMUSG00000028495/ENSMUSG00000028495/ENSMUSG00000022884/ENSMUSG00000061477/ENSMUSG00000008683/ENSMUSG00000031029/ENSMUSG00000053565/ENSMUSG00000024608/ENSMUSG00000028081/ENSMUSG00000031320/ENSMUSG00000074129/ENSMUSG00000027170/ENSMUSG00000059796/ENSMUSG00000036781/ENSMUSG00000090862/ENSMUSG00000022336/ENSMUSG00000045983/ENSMUSG00000003429/…	Eif3h/Eif3i/Rps12/Rps6/LOC105244208/Eif4a2/Rps7/Rps15a/Eif3f/Eif3k/Rps14/Rps3a1/Rps4x/Rpl13a/Eif3m/Eif4a1/Rps27l/Rps13/Eif3e/Eif4g1/Rps11/Rps9/Rps28/Eif2s2/Rps21/Fau/Rps23/Rps3/Eif4h/Rps18/Rps5/Rps16/Rpsa/Eif3b/Rps27a/Eif3l/Rps25/Rps17/Rps26/Rps27/Eif3d/Eif3j2/Eif2s3x/Eif2s3y/Rps27rt	68135/54709/20042/20104/105244208/13682/20115/267019/66085/73830/20044/20091/20102/22121/98221/13681/67941/68052/16341/208643/27207/76846/54127/67204/66481/14109/66475/27050/22384/20084/20103/20055/16785/27979/78294/223691/75617/20068/27370/57294/55944/100042807/26905/26908/100043813	45	39	ENSMUSG00000022312/ENSMUSG00000028798/ENSMUSG00000061983/ENSMUSG00000028495/ENSMUSG00000022884/ENSMUSG00000061477/ENSMUSG00000008683/ENSMUSG00000031029/ENSMUSG00000053565/ENSMUSG00000024608/ENSMUSG00000028081/ENSMUSG00000031320/ENSMUSG00000074129/ENSMUSG00000027170/ENSMUSG00000059796/ENSMUSG00000036781/ENSMUSG00000090862/ENSMUSG00000022336/ENSMUSG00000003429/ENSMUSG00000006333/ENSMUSG00000067288/…	5	ENSMUSG00000045983/ENSMUSG00000074656/ENSMUSG00000043424/ENSMUSG00000035150/ENSMUSG00000050621
R-MMU-72662	Activation of the mRNA upon binding of the cap-binding complex and eIFs, and subsequent binding to 43S	45/3898	53/7756	1.31668e-07	3.36411e-05	ENSMUSG00000022312/ENSMUSG00000031490/ENSMUSG00000028798/ENSMUSG00000061983/ENSMUSG00000028495/ENSMUSG00000028495/ENSMUSG00000022884/ENSMUSG00000061477/ENSMUSG00000008683/ENSMUSG00000031029/ENSMUSG00000053565/ENSMUSG00000024608/ENSMUSG00000028081/ENSMUSG00000031320/ENSMUSG00000027170/ENSMUSG00000059796/ENSMUSG00000036781/ENSMUSG00000090862/ENSMUSG00000022336/ENSMUSG00000045983/ENSMUSG00000003429/…	Eif3h/Eif4ebp1/Eif3i/Rps12/Rps6/LOC105244208/Eif4a2/Rps7/Rps15a/Eif3f/Eif3k/Rps14/Rps3a1/Rps4x/Eif3m/Eif4a1/Rps27l/Rps13/Eif3e/Eif4g1/Rps11/Rps9/Rps28/Eif2s2/Rps21/Fau/Rps23/Rps3/Eif4h/Rps18/Rps5/Rps16/Rpsa/Eif3b/Rps27a/Eif3l/Rps25/Rps17/Rps26/Rps27/Eif3d/Eif3j2/Eif2s3x/Eif2s3y/Rps27rt	68135/13685/54709/20042/20104/105244208/13682/20115/267019/66085/73830/20044/20091/20102/98221/13681/67941/68052/16341/208643/27207/76846/54127/67204/66481/14109/66475/27050/22384/20084/20103/20055/16785/27979/78294/223691/75617/20068/27370/57294/55944/100042807/26905/26908/100043813	45	39	ENSMUSG00000022312/ENSMUSG00000031490/ENSMUSG00000028798/ENSMUSG00000061983/ENSMUSG00000028495/ENSMUSG00000022884/ENSMUSG00000061477/ENSMUSG00000008683/ENSMUSG00000031029/ENSMUSG00000053565/ENSMUSG00000024608/ENSMUSG00000028081/ENSMUSG00000031320/ENSMUSG00000027170/ENSMUSG00000059796/ENSMUSG00000036781/ENSMUSG00000090862/ENSMUSG00000022336/ENSMUSG00000003429/ENSMUSG00000006333/ENSMUSG00000067288/…	5	ENSMUSG00000045983/ENSMUSG00000074656/ENSMUSG00000043424/ENSMUSG00000035150/ENSMUSG00000050621
R-MMU-72649	Translation initiation complex formation	44/3898	52/7756	2.2446e-07	3.8233e-05	ENSMUSG00000022312/ENSMUSG00000028798/ENSMUSG00000061983/ENSMUSG00000028495/ENSMUSG00000028495/ENSMUSG00000022884/ENSMUSG00000061477/ENSMUSG00000008683/ENSMUSG00000031029/ENSMUSG00000053565/ENSMUSG00000024608/ENSMUSG00000028081/ENSMUSG00000031320/ENSMUSG00000027170/ENSMUSG00000059796/ENSMUSG00000036781/ENSMUSG00000090862/ENSMUSG00000022336/ENSMUSG00000045983/ENSMUSG00000003429/ENSMUSG00000006333/…	Eif3h/Eif3i/Rps12/Rps6/LOC105244208/Eif4a2/Rps7/Rps15a/Eif3f/Eif3k/Rps14/Rps3a1/Rps4x/Eif3m/Eif4a1/Rps27l/Rps13/Eif3e/Eif4g1/Rps11/Rps9/Rps28/Eif2s2/Rps21/Fau/Rps23/Rps3/Eif4h/Rps18/Rps5/Rps16/Rpsa/Eif3b/Rps27a/Eif3l/Rps25/Rps17/Rps26/Rps27/Eif3d/Eif3j2/Eif2s3x/Eif2s3y/Rps27rt	68135/54709/20042/20104/105244208/13682/20115/267019/66085/73830/20044/20091/20102/98221/13681/67941/68052/16341/208643/27207/76846/54127/67204/66481/14109/66475/27050/22384/20084/20103/20055/16785/27979/78294/223691/75617/20068/27370/57294/55944/100042807/26905/26908/100043813	44	38	ENSMUSG00000022312/ENSMUSG00000028798/ENSMUSG00000061983/ENSMUSG00000028495/ENSMUSG00000022884/ENSMUSG00000061477/ENSMUSG00000008683/ENSMUSG00000031029/ENSMUSG00000053565/ENSMUSG00000024608/ENSMUSG00000028081/ENSMUSG00000031320/ENSMUSG00000027170/ENSMUSG00000059796/ENSMUSG00000036781/ENSMUSG00000090862/ENSMUSG00000022336/ENSMUSG00000003429/ENSMUSG00000006333/ENSMUSG00000067288/ENSMUSG00000039001/…	5	ENSMUSG00000045983/ENSMUSG00000074656/ENSMUSG00000043424/ENSMUSG00000035150/ENSMUSG00000050621
R-MMU-72702	Ribosomal scanning and start codon recognition	44/3898	52/7756	2.2446e-07	3.8233e-05	ENSMUSG00000022312/ENSMUSG00000028798/ENSMUSG00000061983/ENSMUSG00000028495/ENSMUSG00000028495/ENSMUSG00000022884/ENSMUSG00000061477/ENSMUSG00000008683/ENSMUSG00000031029/ENSMUSG00000053565/ENSMUSG00000024608/ENSMUSG00000028081/ENSMUSG00000031320/ENSMUSG00000027170/ENSMUSG00000059796/ENSMUSG00000036781/ENSMUSG00000090862/ENSMUSG00000022336/ENSMUSG00000045983/ENSMUSG00000003429/ENSMUSG00000006333/…	Eif3h/Eif3i/Rps12/Rps6/LOC105244208/Eif4a2/Rps7/Rps15a/Eif3f/Eif3k/Rps14/Rps3a1/Rps4x/Eif3m/Eif4a1/Rps27l/Rps13/Eif3e/Eif4g1/Rps11/Rps9/Rps28/Eif2s2/Rps21/Fau/Rps23/Rps3/Eif4h/Rps18/Rps5/Rps16/Rpsa/Eif3b/Rps27a/Eif3l/Rps25/Rps17/Rps26/Rps27/Eif3d/Eif3j2/Eif2s3x/Eif2s3y/Rps27rt	68135/54709/20042/20104/105244208/13682/20115/267019/66085/73830/20044/20091/20102/98221/13681/67941/68052/16341/208643/27207/76846/54127/67204/66481/14109/66475/27050/22384/20084/20103/20055/16785/27979/78294/223691/75617/20068/27370/57294/55944/100042807/26905/26908/100043813	44	38	ENSMUSG00000022312/ENSMUSG00000028798/ENSMUSG00000061983/ENSMUSG00000028495/ENSMUSG00000022884/ENSMUSG00000061477/ENSMUSG00000008683/ENSMUSG00000031029/ENSMUSG00000053565/ENSMUSG00000024608/ENSMUSG00000028081/ENSMUSG00000031320/ENSMUSG00000027170/ENSMUSG00000059796/ENSMUSG00000036781/ENSMUSG00000090862/ENSMUSG00000022336/ENSMUSG00000003429/ENSMUSG00000006333/ENSMUSG00000067288/ENSMUSG00000039001/…	5	ENSMUSG00000045983/ENSMUSG00000074656/ENSMUSG00000043424/ENSMUSG00000035150/ENSMUSG00000050621
R-MMU-72695	Formation of the ternary complex, and subsequently, the 43S complex	40/3898	47/7756	5.93713e-07	8.66821e-05	ENSMUSG00000022312/ENSMUSG00000028798/ENSMUSG00000061983/ENSMUSG00000028495/ENSMUSG00000028495/ENSMUSG00000061477/ENSMUSG00000008683/ENSMUSG00000031029/ENSMUSG00000053565/ENSMUSG00000024608/ENSMUSG00000028081/ENSMUSG00000031320/ENSMUSG00000027170/ENSMUSG00000036781/ENSMUSG00000090862/ENSMUSG00000022336/ENSMUSG00000003429/ENSMUSG00000006333/ENSMUSG00000067288/ENSMUSG00000074656/ENSMUSG00000039001/…	Eif3h/Eif3i/Rps12/Rps6/LOC105244208/Rps7/Rps15a/Eif3f/Eif3k/Rps14/Rps3a1/Rps4x/Eif3m/Rps27l/Rps13/Eif3e/Rps11/Rps9/Rps28/Eif2s2/Rps21/Fau/Rps23/Rps3/Rps18/Rps5/Rps16/Rpsa/Eif3b/Rps27a/Eif3l/Rps25/Rps17/Rps26/Rps27/Eif3d/Eif3j2/Eif2s3x/Eif2s3y/Rps27rt	68135/54709/20042/20104/105244208/20115/267019/66085/73830/20044/20091/20102/98221/67941/68052/16341/27207/76846/54127/67204/66481/14109/66475/27050/20084/20103/20055/16785/27979/78294/223691/75617/20068/27370/57294/55944/100042807/26905/26908/100043813	40	35	ENSMUSG00000022312/ENSMUSG00000028798/ENSMUSG00000061983/ENSMUSG00000028495/ENSMUSG00000061477/ENSMUSG00000008683/ENSMUSG00000031029/ENSMUSG00000053565/ENSMUSG00000024608/ENSMUSG00000028081/ENSMUSG00000031320/ENSMUSG00000027170/ENSMUSG00000036781/ENSMUSG00000090862/ENSMUSG00000022336/ENSMUSG00000003429/ENSMUSG00000006333/ENSMUSG00000067288/ENSMUSG00000039001/ENSMUSG00000038274/ENSMUSG00000049517/…	4	ENSMUSG00000074656/ENSMUSG00000043424/ENSMUSG00000035150/ENSMUSG00000050621
R-MMU-72613	Eukaryotic Translation Initiation	48/3898	59/7756	6.90562e-07	8.82193e-05	ENSMUSG00000022312/ENSMUSG00000029388/ENSMUSG00000031490/ENSMUSG00000028798/ENSMUSG00000061983/ENSMUSG00000028495/ENSMUSG00000028495/ENSMUSG00000022884/ENSMUSG00000061477/ENSMUSG00000008683/ENSMUSG00000031029/ENSMUSG00000053565/ENSMUSG00000024608/ENSMUSG00000028081/ENSMUSG00000031320/ENSMUSG00000074129/ENSMUSG00000027170/ENSMUSG00000059796/ENSMUSG00000036781/ENSMUSG00000090862/ENSMUSG00000022336/…	Eif3h/Eif2b1/Eif4ebp1/Eif3i/Rps12/Rps6/LOC105244208/Eif4a2/Rps7/Rps15a/Eif3f/Eif3k/Rps14/Rps3a1/Rps4x/Rpl13a/Eif3m/Eif4a1/Rps27l/Rps13/Eif3e/Eif4g1/Rps11/Rps9/Rps28/Eif2s2/Rps21/Fau/Rps23/Rps3/Eif4h/Rps18/Rps5/Rps16/Rpsa/Eif3b/Rps27a/Eif3l/Rps25/Rps17/Rps26/Rps27/Eif3d/Eif3j2/Eif2s3x/Eif2s3y/Rps27rt/Eif2b3	68135/209354/13685/54709/20042/20104/105244208/13682/20115/267019/66085/73830/20044/20091/20102/22121/98221/13681/67941/68052/16341/208643/27207/76846/54127/67204/66481/14109/66475/27050/22384/20084/20103/20055/16785/27979/78294/223691/75617/20068/27370/57294/55944/100042807/26905/26908/100043813/108067	48	41	ENSMUSG00000022312/ENSMUSG00000029388/ENSMUSG00000031490/ENSMUSG00000028798/ENSMUSG00000061983/ENSMUSG00000028495/ENSMUSG00000022884/ENSMUSG00000061477/ENSMUSG00000008683/ENSMUSG00000031029/ENSMUSG00000053565/ENSMUSG00000024608/ENSMUSG00000028081/ENSMUSG00000031320/ENSMUSG00000074129/ENSMUSG00000027170/ENSMUSG00000059796/ENSMUSG00000036781/ENSMUSG00000090862/ENSMUSG00000022336/ENSMUSG00000003429/…	6	ENSMUSG00000045983/ENSMUSG00000074656/ENSMUSG00000043424/ENSMUSG00000035150/ENSMUSG00000050621/ENSMUSG00000028683
R-MMU-72689	Formation of a pool of free 40S subunits	37/3898	43/7756	9.05013e-07	0.000102769	ENSMUSG00000022312/ENSMUSG00000028798/ENSMUSG00000061983/ENSMUSG00000028495/ENSMUSG00000028495/ENSMUSG00000061477/ENSMUSG00000008683/ENSMUSG00000031029/ENSMUSG00000053565/ENSMUSG00000024608/ENSMUSG00000028081/ENSMUSG00000031320/ENSMUSG00000027170/ENSMUSG00000036781/ENSMUSG00000090862/ENSMUSG00000022336/ENSMUSG00000003429/ENSMUSG00000006333/ENSMUSG00000067288/ENSMUSG00000039001/ENSMUSG00000038274/…	Eif3h/Eif3i/Rps12/Rps6/LOC105244208/Rps7/Rps15a/Eif3f/Eif3k/Rps14/Rps3a1/Rps4x/Eif3m/Rps27l/Rps13/Eif3e/Rps11/Rps9/Rps28/Rps21/Fau/Rps23/Rps3/Rps18/Rps5/Rps16/Rpsa/Eif3b/Rps27a/Eif3l/Rps25/Rps17/Rps26/Rps27/Eif3d/Eif3j2/Rps27rt	68135/54709/20042/20104/105244208/20115/267019/66085/73830/20044/20091/20102/98221/67941/68052/16341/27207/76846/54127/66481/14109/66475/27050/20084/20103/20055/16785/27979/78294/223691/75617/20068/27370/57294/55944/100042807/100043813	37	34	ENSMUSG00000022312/ENSMUSG00000028798/ENSMUSG00000061983/ENSMUSG00000028495/ENSMUSG00000061477/ENSMUSG00000008683/ENSMUSG00000031029/ENSMUSG00000053565/ENSMUSG00000024608/ENSMUSG00000028081/ENSMUSG00000031320/ENSMUSG00000027170/ENSMUSG00000036781/ENSMUSG00000090862/ENSMUSG00000022336/ENSMUSG00000003429/ENSMUSG00000006333/ENSMUSG00000067288/ENSMUSG00000039001/ENSMUSG00000038274/ENSMUSG00000049517/…	2	ENSMUSG00000043424/ENSMUSG00000050621
R-MMU-72737	Cap-dependent Translation Initiation	47/3898	58/7756	1.12942e-06	0.000106182	ENSMUSG00000022312/ENSMUSG00000029388/ENSMUSG00000031490/ENSMUSG00000028798/ENSMUSG00000061983/ENSMUSG00000028495/ENSMUSG00000028495/ENSMUSG00000022884/ENSMUSG00000061477/ENSMUSG00000008683/ENSMUSG00000031029/ENSMUSG00000053565/ENSMUSG00000024608/ENSMUSG00000028081/ENSMUSG00000031320/ENSMUSG00000027170/ENSMUSG00000059796/ENSMUSG00000036781/ENSMUSG00000090862/ENSMUSG00000022336/ENSMUSG00000045983/…	Eif3h/Eif2b1/Eif4ebp1/Eif3i/Rps12/Rps6/LOC105244208/Eif4a2/Rps7/Rps15a/Eif3f/Eif3k/Rps14/Rps3a1/Rps4x/Eif3m/Eif4a1/Rps27l/Rps13/Eif3e/Eif4g1/Rps11/Rps9/Rps28/Eif2s2/Rps21/Fau/Rps23/Rps3/Eif4h/Rps18/Rps5/Rps16/Rpsa/Eif3b/Rps27a/Eif3l/Rps25/Rps17/Rps26/Rps27/Eif3d/Eif3j2/Eif2s3x/Eif2s3y/Rps27rt/Eif2b3	68135/209354/13685/54709/20042/20104/105244208/13682/20115/267019/66085/73830/20044/20091/20102/98221/13681/67941/68052/16341/208643/27207/76846/54127/67204/66481/14109/66475/27050/22384/20084/20103/20055/16785/27979/78294/223691/75617/20068/27370/57294/55944/100042807/26905/26908/100043813/108067	47	40	ENSMUSG00000022312/ENSMUSG00000029388/ENSMUSG00000031490/ENSMUSG00000028798/ENSMUSG00000061983/ENSMUSG00000028495/ENSMUSG00000022884/ENSMUSG00000061477/ENSMUSG00000008683/ENSMUSG00000031029/ENSMUSG00000053565/ENSMUSG00000024608/ENSMUSG00000028081/ENSMUSG00000031320/ENSMUSG00000027170/ENSMUSG00000059796/ENSMUSG00000036781/ENSMUSG00000090862/ENSMUSG00000022336/ENSMUSG00000003429/ENSMUSG00000006333/…	6	ENSMUSG00000045983/ENSMUSG00000074656/ENSMUSG00000043424/ENSMUSG00000035150/ENSMUSG00000050621/ENSMUSG00000028683
R-MMU-187577	SCF(Skp2)-mediated degradation of p27/p21	45/3898	55/7756	1.14286e-06	0.000106182	ENSMUSG00000023067/ENSMUSG00000054115/ENSMUSG00000005779/ENSMUSG00000068749/ENSMUSG00000003031/ENSMUSG00000079197/ENSMUSG00000028212/ENSMUSG00000014769/ENSMUSG00000022216/ENSMUSG00000006728/ENSMUSG00000027566/ENSMUSG00000025487/ENSMUSG00000028044/ENSMUSG00000022193/ENSMUSG00000019505/ENSMUSG00000032301/ENSMUSG00000015671/ENSMUSG00000031897/ENSMUSG00000002102/ENSMUSG00000017428/ENSMUSG00000020460/…	Cdkn1a/Skp2/Psmb4/Psma5/Cdkn1b/Psme2/Ccne2/Psmb1/Psme1/Cdk4/Psma7/Psmd13/Cks1b/Psmb5/Ubb/Psma4/Psma2/Psmb10/Psmc3/Psmd11/Rps27a/Psmd7/Psma6/Uba52/Psmd4/Psmd12/Psmd14/Ccna2/Psmd9/Psmd5/Ccnd1/Psmc2/Psmc5/Psmc6/Psmd6/Psma3/Psmb6/Ccne1/Psme2b/Cdk2/Psmc1/Psmd8/Cul1/Psmd2/Psmc4	12575/27401/19172/26442/12576/19188/12448/19170/19186/12567/26444/23997/54124/19173/22187/26441/19166/19171/19182/69077/78294/17463/26443/22186/19185/66997/59029/12428/67151/66998/12443/19181/19184/67089/66413/19167/19175/12447/621823/12566/19179/57296/26965/21762/23996	45	41	ENSMUSG00000023067/ENSMUSG00000054115/ENSMUSG00000005779/ENSMUSG00000068749/ENSMUSG00000079197/ENSMUSG00000014769/ENSMUSG00000022216/ENSMUSG00000006728/ENSMUSG00000027566/ENSMUSG00000025487/ENSMUSG00000028044/ENSMUSG00000022193/ENSMUSG00000019505/ENSMUSG00000032301/ENSMUSG00000015671/ENSMUSG00000031897/ENSMUSG00000002102/ENSMUSG00000017428/ENSMUSG00000020460/ENSMUSG00000039067/ENSMUSG00000021024/…	4	ENSMUSG00000003031/ENSMUSG00000028212/ENSMUSG00000090137/ENSMUSG00000029686
R-MMU-8878159	Transcriptional regulation by RUNX3	58/3898	76/7756	2.62506e-06	0.000223568	ENSMUSG00000032402/ENSMUSG00000031925/ENSMUSG00000038872/ENSMUSG00000026923/ENSMUSG00000005779/ENSMUSG00000068749/ENSMUSG00000031885/ENSMUSG00000026313/ENSMUSG00000055024/ENSMUSG00000059552/ENSMUSG00000018363/ENSMUSG00000079197/ENSMUSG00000014769/ENSMUSG00000022216/ENSMUSG00000027566/ENSMUSG00000022521/ENSMUSG00000024515/ENSMUSG00000025487/ENSMUSG00000022193/ENSMUSG00000059401/ENSMUSG00000019505/…	Smad3/Maml2/Zfhx3/Notch1/Psmb4/Psma5/Cbfb/Hdac4/Ep300/Trp53/Smurf2/Psme2/Psmb1/Psme1/Psma7/Crebbp/Smad4/Psmd13/Psmb5/Mamld1/Ubb/Psma4/Psma2/Psmb10/Psmc3/Psmd11/Snw1/Rps27a/Psmd7/Psma6/Uba52/Psmd4/Psmd12/Psmd14/Psmd9/Psmd5/Ccnd1/Mdm2/Psmc2/Psmc5/Brd2/Psmc6/Psmd6/Psma3/Psmb6/Kat2a/Psme2b/Rbpj/Maml1/Maml3/Tgfb1/Psmc1/Psmd8/Psmd2/Tcf7l1/Psmc4/Lef1/Tcf7	17127/270118/11906/18128/19172/26442/12400/208727/328572/22059/66313/19188/19170/19186/26444/12914/17128/23997/19173/333639/22187/26441/19166/19171/19182/69077/66354/78294/17463/26443/22186/19185/66997/59029/67151/66998/12443/17246/19181/19184/14312/67089/66413/19167/19175/14534/621823/19664/103806/433586/21803/19179/57296/21762/21415/23996/16842/21414	58	40	ENSMUSG00000031925/ENSMUSG00000005779/ENSMUSG00000068749/ENSMUSG00000059552/ENSMUSG00000079197/ENSMUSG00000014769/ENSMUSG00000022216/ENSMUSG00000027566/ENSMUSG00000025487/ENSMUSG00000022193/ENSMUSG00000059401/ENSMUSG00000019505/ENSMUSG00000032301/ENSMUSG00000015671/ENSMUSG00000031897/ENSMUSG00000002102/ENSMUSG00000017428/ENSMUSG00000020460/ENSMUSG00000039067/ENSMUSG00000021024/ENSMUSG00000005625/…	18	ENSMUSG00000032402/ENSMUSG00000038872/ENSMUSG00000026923/ENSMUSG00000031885/ENSMUSG00000026313/ENSMUSG00000055024/ENSMUSG00000018363/ENSMUSG00000022521/ENSMUSG00000024515/ENSMUSG00000021039/ENSMUSG00000090137/ENSMUSG00000024335/ENSMUSG00000020918/ENSMUSG00000039191/ENSMUSG00000050567/ENSMUSG00000061143/ENSMUSG00000055799/ENSMUSG00000000782
R-MMU-8948751	Regulation of PTEN stability and activity	48/3898	61/7756	4.2601e-06	0.000334909	ENSMUSG00000021326/ENSMUSG00000005779/ENSMUSG00000068749/ENSMUSG00000048960/ENSMUSG00000079197/ENSMUSG00000013663/ENSMUSG00000014769/ENSMUSG00000040850/ENSMUSG00000022216/ENSMUSG00000027566/ENSMUSG00000025487/ENSMUSG00000022193/ENSMUSG00000019505/ENSMUSG00000032216/ENSMUSG00000032301/ENSMUSG00000015671/ENSMUSG00000031930/ENSMUSG00000031897/ENSMUSG00000002102/ENSMUSG00000017428/ENSMUSG00000025860/…	Trim27/Psmb4/Psma5/Prex2/Psme2/Pten/Psmb1/Psme4/Psme1/Psma7/Psmd13/Psmb5/Ubb/Nedd4/Psma4/Psma2/Wwp2/Psmb10/Psmc3/Psmd11/Xiap/Rps27a/Psmd7/Psma6/Uba52/Psmd4/Psmd12/Usp13/Frk/Psmd14/Psmd9/Psmd5/Akt3/Akt1/Psmc2/Psmc5/Tnks/Psmc6/Psmd6/Psma3/Stub1/Psmb6/Psme2b/Psmc1/Psmd8/Psmd2/Psmc4/Tnks2	19720/19172/26442/109294/19188/19211/19170/103554/19186/26444/23997/19173/22187/17999/26441/19166/66894/19171/19182/69077/11798/78294/17463/26443/22186/19185/66997/72607/14302/59029/67151/66998/23797/11651/19181/19184/21951/67089/66413/19167/56424/19175/621823/19179/57296/21762/23996/74493	48	38	ENSMUSG00000021326/ENSMUSG00000005779/ENSMUSG00000068749/ENSMUSG00000079197/ENSMUSG00000013663/ENSMUSG00000014769/ENSMUSG00000022216/ENSMUSG00000027566/ENSMUSG00000025487/ENSMUSG00000022193/ENSMUSG00000019505/ENSMUSG00000032301/ENSMUSG00000015671/ENSMUSG00000031930/ENSMUSG00000031897/ENSMUSG00000002102/ENSMUSG00000017428/ENSMUSG00000020460/ENSMUSG00000039067/ENSMUSG00000021024/ENSMUSG00000005625/…	10	ENSMUSG00000048960/ENSMUSG00000040850/ENSMUSG00000032216/ENSMUSG00000025860/ENSMUSG00000090137/ENSMUSG00000056900/ENSMUSG00000019779/ENSMUSG00000019699/ENSMUSG00000031529/ENSMUSG00000024811
R-MMU-8852276	The role of GTSE1 in G2/M progression after G2 checkpoint	52/3898	68/7756	7.82972e-06	0.00057157	ENSMUSG00000023067/ENSMUSG00000043091/ENSMUSG00000032218/ENSMUSG00000001473/ENSMUSG00000023004/ENSMUSG00000005779/ENSMUSG00000068749/ENSMUSG00000045136/ENSMUSG00000059552/ENSMUSG00000021270/ENSMUSG00000079197/ENSMUSG00000023944/ENSMUSG00000014769/ENSMUSG00000040850/ENSMUSG00000022216/ENSMUSG00000072235/ENSMUSG00000027566/ENSMUSG00000036752/ENSMUSG00000025487/ENSMUSG00000022193/ENSMUSG00000019505/…	Cdkn1a/Tuba1c/Ccnb2/Tubb6/Tuba1b/Psmb4/Psma5/Tubb2b/Trp53/Hsp90aa1/Psme2/Hsp90ab1/Psmb1/Psme4/Psme1/Tuba1a/Psma7/Tubb4b/Psmd13/Psmb5/Ubb/Mapre1/Tubb2a/Psma4/Psma2/Psmb10/Psmc3/Psmd11/Rps27a/Psmd7/Psma6/Uba52/Cdk1/Psmd4/Psmd12/Fkbpl/Psmd14/Psmd9/Psmd5/Ccnb1/Psmc2/Psmc5/Gtse1/Psmc6/Psmd6/Psma3/Psmb6/Psme2b/Psmc1/Psmd8/Psmd2/Psmc4	12575/22146/12442/67951/22143/19172/26442/73710/22059/15519/19188/15516/19170/103554/19186/22142/26444/227613/23997/19173/22187/13589/22151/26441/19166/19171/19182/69077/78294/17463/26443/22186/12534/19185/66997/56299/59029/67151/66998/268697/19181/19184/29870/67089/66413/19167/19175/621823/19179/57296/21762/23996	52	50	ENSMUSG00000023067/ENSMUSG00000043091/ENSMUSG00000032218/ENSMUSG00000001473/ENSMUSG00000023004/ENSMUSG00000005779/ENSMUSG00000068749/ENSMUSG00000045136/ENSMUSG00000059552/ENSMUSG00000021270/ENSMUSG00000079197/ENSMUSG00000023944/ENSMUSG00000014769/ENSMUSG00000022216/ENSMUSG00000072235/ENSMUSG00000027566/ENSMUSG00000036752/ENSMUSG00000025487/ENSMUSG00000022193/ENSMUSG00000019505/ENSMUSG00000027479/…	2	ENSMUSG00000040850/ENSMUSG00000090137
R-MMU-983169	Class I MHC mediated antigen processing & presentation	205/3898	332/7756	1.10973e-05	0.000630081	ENSMUSG00000022817/ENSMUSG00000016206/ENSMUSG00000020386/ENSMUSG00000026480/ENSMUSG00000015950/ENSMUSG00000075307/ENSMUSG00000054115/ENSMUSG00000046997/ENSMUSG00000067081/ENSMUSG00000052934/ENSMUSG00000031519/ENSMUSG00000022358/ENSMUSG00000023977/ENSMUSG00000042607/ENSMUSG00000034768/ENSMUSG00000027087/ENSMUSG00000039753/ENSMUSG00000021898/ENSMUSG00000073700/ENSMUSG00000050503/ENSMUSG00000036840/…	Itgb5/H2-M3/Sar1b/Ncf2/Ncf1/Klhl41/Skp2/Spsb4/Asb18/Fbxo31/Asb5/Fbxo32/Ubr2/Asb4/Asb16/Itgav/Fbxl5/Asb14/Klhl21/Fbxl22/Siah1a/Psmb4/Kbtbd13/Rnf115/Psma5/Sec24a/Fbxo2/Pdia3/Fbxo22/Herc2/Ube4a/Ube2w/Cul5/Smurf2/Ube2z/Calr/Trip12/Vamp8/Klhl22/Fbxo9/Ube2h/Stx4a/Fbxw9/Hspa5/Fbxl16/Canx/Psme2/Herc3/Rnf123/Asb2/Fbxo21/Trim11/Ube2g1/Tapbp/Herc1/Blmh/Rnf19a/Psmb1/Fbxo27/Nedd4l/Psme4/Bcap31/Ube2m/Rnf114/Ps…	16419/14991/66397/17970/17969/228003/27401/211949/208372/76454/76294/67731/224826/65255/217217/16410/242960/142687/242785/74165/20437/19172/74492/67845/26442/77371/230904/14827/71999/15204/140630/66799/75717/66313/268470/12317/14897/22320/224023/71538/22214/20909/68628/14828/214931/12330/19188/73998/84585/65256/231670/94091/67128/21356/235439/104184/30945/19170/233040/83814/103554/27061/22192/810…	205	119	ENSMUSG00000016206/ENSMUSG00000026480/ENSMUSG00000015950/ENSMUSG00000075307/ENSMUSG00000054115/ENSMUSG00000046997/ENSMUSG00000027087/ENSMUSG00000039753/ENSMUSG00000050503/ENSMUSG00000036840/ENSMUSG00000005779/ENSMUSG00000028098/ENSMUSG00000068749/ENSMUSG00000041556/ENSMUSG00000027248/ENSMUSG00000032309/ENSMUSG00000025939/ENSMUSG00000032030/ENSMUSG00000014349/ENSMUSG00000003814/ENSMUSG00000050732/…	86	ENSMUSG00000022817/ENSMUSG00000020386/ENSMUSG00000067081/ENSMUSG00000052934/ENSMUSG00000031519/ENSMUSG00000022358/ENSMUSG00000023977/ENSMUSG00000042607/ENSMUSG00000034768/ENSMUSG00000021898/ENSMUSG00000073700/ENSMUSG00000054978/ENSMUSG00000036391/ENSMUSG00000030451/ENSMUSG00000059890/ENSMUSG00000018363/ENSMUSG00000026219/ENSMUSG00000022750/ENSMUSG00000001366/ENSMUSG00000039159/ENSMUSG00000029804/…
R-MMU-69563	p53-Dependent G1 DNA Damage Response	46/3898	59/7756	1.06371e-05	0.000630081	ENSMUSG00000000552/ENSMUSG00000023067/ENSMUSG00000005779/ENSMUSG00000068749/ENSMUSG00000003031/ENSMUSG00000059552/ENSMUSG00000079197/ENSMUSG00000028212/ENSMUSG00000014769/ENSMUSG00000040850/ENSMUSG00000022216/ENSMUSG00000027566/ENSMUSG00000034218/ENSMUSG00000025487/ENSMUSG00000022193/ENSMUSG00000019505/ENSMUSG00000032301/ENSMUSG00000015671/ENSMUSG00000031897/ENSMUSG00000002102/ENSMUSG00000017428/…	Zfp385a/Cdkn1a/Psmb4/Psma5/Cdkn1b/Trp53/Psme2/Ccne2/Psmb1/Psme4/Psme1/Psma7/Atm/Psmd13/Psmb5/Ubb/Psma4/Psma2/Psmb10/Psmc3/Psmd11/Rps27a/Psmd7/Psma6/Uba52/Psmd4/Psmd12/Cop1/Psmd14/Ccna2/Psmd9/Psmd5/Mdm2/Psmc2/Psmc5/Psmc6/Psmd6/Psma3/Psmb6/Ccne1/Psme2b/Cdk2/Psmc1/Psmd8/Psmd2/Psmc4	29813/12575/19172/26442/12576/22059/19188/12448/19170/103554/19186/26444/11920/23997/19173/22187/26441/19166/19171/19182/69077/78294/17463/26443/22186/19185/66997/26374/59029/12428/67151/66998/17246/19181/19184/67089/66413/19167/19175/12447/621823/12566/19179/57296/21762/23996	46	41	ENSMUSG00000000552/ENSMUSG00000023067/ENSMUSG00000005779/ENSMUSG00000068749/ENSMUSG00000059552/ENSMUSG00000079197/ENSMUSG00000014769/ENSMUSG00000022216/ENSMUSG00000027566/ENSMUSG00000025487/ENSMUSG00000022193/ENSMUSG00000019505/ENSMUSG00000032301/ENSMUSG00000015671/ENSMUSG00000031897/ENSMUSG00000002102/ENSMUSG00000017428/ENSMUSG00000020460/ENSMUSG00000039067/ENSMUSG00000021024/ENSMUSG00000005625/…	5	ENSMUSG00000003031/ENSMUSG00000028212/ENSMUSG00000040850/ENSMUSG00000034218/ENSMUSG00000090137
R-MMU-69580	p53-Dependent G1/S DNA damage checkpoint	46/3898	59/7756	1.06371e-05	0.000630081	ENSMUSG00000000552/ENSMUSG00000023067/ENSMUSG00000005779/ENSMUSG00000068749/ENSMUSG00000003031/ENSMUSG00000059552/ENSMUSG00000079197/ENSMUSG00000028212/ENSMUSG00000014769/ENSMUSG00000040850/ENSMUSG00000022216/ENSMUSG00000027566/ENSMUSG00000034218/ENSMUSG00000025487/ENSMUSG00000022193/ENSMUSG00000019505/ENSMUSG00000032301/ENSMUSG00000015671/ENSMUSG00000031897/ENSMUSG00000002102/ENSMUSG00000017428/…	Zfp385a/Cdkn1a/Psmb4/Psma5/Cdkn1b/Trp53/Psme2/Ccne2/Psmb1/Psme4/Psme1/Psma7/Atm/Psmd13/Psmb5/Ubb/Psma4/Psma2/Psmb10/Psmc3/Psmd11/Rps27a/Psmd7/Psma6/Uba52/Psmd4/Psmd12/Cop1/Psmd14/Ccna2/Psmd9/Psmd5/Mdm2/Psmc2/Psmc5/Psmc6/Psmd6/Psma3/Psmb6/Ccne1/Psme2b/Cdk2/Psmc1/Psmd8/Psmd2/Psmc4	29813/12575/19172/26442/12576/22059/19188/12448/19170/103554/19186/26444/11920/23997/19173/22187/26441/19166/19171/19182/69077/78294/17463/26443/22186/19185/66997/26374/59029/12428/67151/66998/17246/19181/19184/67089/66413/19167/19175/12447/621823/12566/19179/57296/21762/23996	46	41	ENSMUSG00000000552/ENSMUSG00000023067/ENSMUSG00000005779/ENSMUSG00000068749/ENSMUSG00000059552/ENSMUSG00000079197/ENSMUSG00000014769/ENSMUSG00000022216/ENSMUSG00000027566/ENSMUSG00000025487/ENSMUSG00000022193/ENSMUSG00000019505/ENSMUSG00000032301/ENSMUSG00000015671/ENSMUSG00000031897/ENSMUSG00000002102/ENSMUSG00000017428/ENSMUSG00000020460/ENSMUSG00000039067/ENSMUSG00000021024/ENSMUSG00000005625/…	5	ENSMUSG00000003031/ENSMUSG00000028212/ENSMUSG00000040850/ENSMUSG00000034218/ENSMUSG00000090137
R-MMU-8878166	Transcriptional regulation by RUNX2	46/3898	59/7756	1.06371e-05	0.000630081	ENSMUSG00000054115/ENSMUSG00000005779/ENSMUSG00000068749/ENSMUSG00000031885/ENSMUSG00000079197/ENSMUSG00000014769/ENSMUSG00000022216/ENSMUSG00000006728/ENSMUSG00000027566/ENSMUSG00000024515/ENSMUSG00000025487/ENSMUSG00000022193/ENSMUSG00000019505/ENSMUSG00000032301/ENSMUSG00000015671/ENSMUSG00000031897/ENSMUSG00000002102/ENSMUSG00000017428/ENSMUSG00000020460/ENSMUSG00000039067/ENSMUSG00000021024/…	Skp2/Psmb4/Psma5/Cbfb/Psme2/Psmb1/Psme1/Cdk4/Psma7/Smad4/Psmd13/Psmb5/Ubb/Psma4/Psma2/Psmb10/Psmc3/Psmd11/Rps27a/Psmd7/Psma6/Uba52/Cdk1/Psmd4/Psmd12/Psmd14/Psmd9/Psmd5/Ccnd1/Ccnb1/Psmc2/Psmc5/Psmc6/Psmd6/Psma3/Stub1/Psmb6/Ar/Rbx1/Psme2b/Sox9/Psmc1/Psmd8/Cul1/Psmd2/Psmc4	27401/19172/26442/12400/19188/19170/19186/12567/26444/17128/23997/19173/22187/26441/19166/19171/19182/69077/78294/17463/26443/22186/12534/19185/66997/59029/67151/66998/12443/268697/19181/19184/67089/66413/19167/56424/19175/11835/56438/621823/20682/19179/57296/26965/21762/23996	46	42	ENSMUSG00000054115/ENSMUSG00000005779/ENSMUSG00000068749/ENSMUSG00000079197/ENSMUSG00000014769/ENSMUSG00000022216/ENSMUSG00000006728/ENSMUSG00000027566/ENSMUSG00000025487/ENSMUSG00000022193/ENSMUSG00000019505/ENSMUSG00000032301/ENSMUSG00000015671/ENSMUSG00000031897/ENSMUSG00000002102/ENSMUSG00000017428/ENSMUSG00000020460/ENSMUSG00000039067/ENSMUSG00000021024/ENSMUSG00000019942/ENSMUSG00000005625/…	4	ENSMUSG00000031885/ENSMUSG00000024515/ENSMUSG00000090137/ENSMUSG00000029686
R-MMU-69202	Cyclin E associated events during G1/S transition	49/3898	64/7756	1.35361e-05	0.000728099	ENSMUSG00000023067/ENSMUSG00000022105/ENSMUSG00000054115/ENSMUSG00000005779/ENSMUSG00000068749/ENSMUSG00000003031/ENSMUSG00000079197/ENSMUSG00000028212/ENSMUSG00000014769/ENSMUSG00000022216/ENSMUSG00000006728/ENSMUSG00000027566/ENSMUSG00000025487/ENSMUSG00000028044/ENSMUSG00000022193/ENSMUSG00000019505/ENSMUSG00000032301/ENSMUSG00000031016/ENSMUSG00000015671/ENSMUSG00000031897/ENSMUSG00000002102/…	Cdkn1a/Rb1/Skp2/Psmb4/Psma5/Cdkn1b/Psme2/Ccne2/Psmb1/Psme1/Cdk4/Psma7/Psmd13/Cks1b/Psmb5/Ubb/Psma4/Wee1/Psma2/Psmb10/Psmc3/Psmd11/Rps27a/Psmd7/Psma6/Uba52/Psmd4/Psmd12/Psmd14/Ccna2/Psmd9/Psmd5/Ccnd1/Akt3/Akt1/Psmc2/Psmc5/Psmc6/Psmd6/Psma3/Psmb6/Ccne1/Psme2b/Cdk2/Psmc1/Psmd8/Cul1/Psmd2/Psmc4	12575/19645/27401/19172/26442/12576/19188/12448/19170/19186/12567/26444/23997/54124/19173/22187/26441/22390/19166/19171/19182/69077/78294/17463/26443/22186/19185/66997/59029/12428/67151/66998/12443/23797/11651/19181/19184/67089/66413/19167/19175/12447/621823/12566/19179/57296/26965/21762/23996	49	43	ENSMUSG00000023067/ENSMUSG00000022105/ENSMUSG00000054115/ENSMUSG00000005779/ENSMUSG00000068749/ENSMUSG00000079197/ENSMUSG00000014769/ENSMUSG00000022216/ENSMUSG00000006728/ENSMUSG00000027566/ENSMUSG00000025487/ENSMUSG00000028044/ENSMUSG00000022193/ENSMUSG00000019505/ENSMUSG00000032301/ENSMUSG00000015671/ENSMUSG00000031897/ENSMUSG00000002102/ENSMUSG00000017428/ENSMUSG00000020460/ENSMUSG00000039067/…	6	ENSMUSG00000003031/ENSMUSG00000028212/ENSMUSG00000031016/ENSMUSG00000090137/ENSMUSG00000019699/ENSMUSG00000029686
R-MMU-983168	Antigen processing: Ubiquitination & Proteasome degradation	178/3898	285/7756	1.61792e-05	0.000826757	ENSMUSG00000075307/ENSMUSG00000054115/ENSMUSG00000046997/ENSMUSG00000067081/ENSMUSG00000052934/ENSMUSG00000031519/ENSMUSG00000022358/ENSMUSG00000023977/ENSMUSG00000042607/ENSMUSG00000034768/ENSMUSG00000039753/ENSMUSG00000021898/ENSMUSG00000073700/ENSMUSG00000050503/ENSMUSG00000036840/ENSMUSG00000005779/ENSMUSG00000054978/ENSMUSG00000028098/ENSMUSG00000068749/ENSMUSG00000041556/ENSMUSG00000032309/…	Klhl41/Skp2/Spsb4/Asb18/Fbxo31/Asb5/Fbxo32/Ubr2/Asb4/Asb16/Fbxl5/Asb14/Klhl21/Fbxl22/Siah1a/Psmb4/Kbtbd13/Rnf115/Psma5/Fbxo2/Fbxo22/Herc2/Ube4a/Ube2w/Cul5/Smurf2/Ube2z/Trip12/Klhl22/Fbxo9/Ube2h/Fbxw9/Fbxl16/Psme2/Herc3/Rnf123/Asb2/Fbxo21/Trim11/Ube2g1/Herc1/Blmh/Rnf19a/Psmb1/Fbxo27/Nedd4l/Psme4/Ube2m/Rnf114/Psme1/Asb10/Zbtb16/Ubr1/Psma7/Ube2g2/Huwe1/Psmd13/Fbxl3/Rnf144b/Thop1/Itch/Vhl/Arel1/Psmb5…	228003/27401/211949/208372/76454/76294/67731/224826/65255/217217/242960/142687/242785/74165/20437/19172/74492/67845/26442/230904/71999/15204/140630/66799/75717/66313/268470/14897/224023/71538/22214/68628/214931/19188/73998/84585/65256/231670/94091/67128/235439/104184/30945/19170/233040/83814/103554/22192/81018/19186/117590/235320/22222/26444/22213/59026/23997/50789/218215/50492/16396/22346/68497/…	178	98	ENSMUSG00000075307/ENSMUSG00000054115/ENSMUSG00000046997/ENSMUSG00000039753/ENSMUSG00000050503/ENSMUSG00000036840/ENSMUSG00000005779/ENSMUSG00000028098/ENSMUSG00000068749/ENSMUSG00000041556/ENSMUSG00000032309/ENSMUSG00000025939/ENSMUSG00000032030/ENSMUSG00000014349/ENSMUSG00000008167/ENSMUSG00000025738/ENSMUSG00000079197/ENSMUSG00000020455/ENSMUSG00000020840/ENSMUSG00000022280/ENSMUSG00000014769/…	80	ENSMUSG00000067081/ENSMUSG00000052934/ENSMUSG00000031519/ENSMUSG00000022358/ENSMUSG00000023977/ENSMUSG00000042607/ENSMUSG00000034768/ENSMUSG00000021898/ENSMUSG00000073700/ENSMUSG00000054978/ENSMUSG00000030451/ENSMUSG00000059890/ENSMUSG00000018363/ENSMUSG00000026219/ENSMUSG00000022750/ENSMUSG00000001366/ENSMUSG00000039159/ENSMUSG00000029804/ENSMUSG00000041528/ENSMUSG00000021200/ENSMUSG00000032898/…
R-MMU-1234174	Regulation of Hypoxia-inducible Factor (HIF) by oxygen	50/3898	66/7756	1.84933e-05	0.000859099	ENSMUSG00000024140/ENSMUSG00000005779/ENSMUSG00000068749/ENSMUSG00000055024/ENSMUSG00000079197/ENSMUSG00000014769/ENSMUSG00000040850/ENSMUSG00000022216/ENSMUSG00000036450/ENSMUSG00000027566/ENSMUSG00000022521/ENSMUSG00000025487/ENSMUSG00000033933/ENSMUSG00000022193/ENSMUSG00000019505/ENSMUSG00000032301/ENSMUSG00000015522/ENSMUSG00000035105/ENSMUSG00000015671/ENSMUSG00000031897/ENSMUSG00000002102/…	Epas1/Psmb4/Psma5/Ep300/Psme2/Psmb1/Psme4/Psme1/Hif1an/Psma7/Crebbp/Psmd13/Vhl/Psmb5/Ubb/Psma4/Arnt/Egln3/Psma2/Psmb10/Psmc3/Psmd11/Rps27a/Psmd7/Psma6/Uba52/Egln1/Psmd4/Eloc/Psmd12/Psmd14/Psmd9/Cul2/Egln2/Psmd5/Psmc2/Psmc5/Ajuba/Psmc6/Psmd6/Psma3/Psmb6/Rbx1/Psme2b/Ube2d1/Psmc1/Psmd8/Psmd2/Limd1/Psmc4	13819/19172/26442/328572/19188/19170/103554/19186/319594/26444/12914/23997/22346/19173/22187/26441/11863/112407/19166/19171/19182/69077/78294/17463/26443/22186/112405/19185/67923/66997/59029/67151/71745/112406/66998/19181/19184/16475/67089/66413/19167/19175/56438/621823/216080/19179/57296/21762/29806/23996	50	40	ENSMUSG00000005779/ENSMUSG00000068749/ENSMUSG00000079197/ENSMUSG00000014769/ENSMUSG00000022216/ENSMUSG00000027566/ENSMUSG00000025487/ENSMUSG00000033933/ENSMUSG00000022193/ENSMUSG00000019505/ENSMUSG00000032301/ENSMUSG00000035105/ENSMUSG00000015671/ENSMUSG00000031897/ENSMUSG00000002102/ENSMUSG00000017428/ENSMUSG00000020460/ENSMUSG00000039067/ENSMUSG00000021024/ENSMUSG00000005625/ENSMUSG00000079658/…	10	ENSMUSG00000024140/ENSMUSG00000055024/ENSMUSG00000040850/ENSMUSG00000036450/ENSMUSG00000022521/ENSMUSG00000015522/ENSMUSG00000090137/ENSMUSG00000031987/ENSMUSG00000024231/ENSMUSG00000022178
R-MMU-2262749	Cellular response to hypoxia	50/3898	66/7756	1.84933e-05	0.000859099	ENSMUSG00000024140/ENSMUSG00000005779/ENSMUSG00000068749/ENSMUSG00000055024/ENSMUSG00000079197/ENSMUSG00000014769/ENSMUSG00000040850/ENSMUSG00000022216/ENSMUSG00000036450/ENSMUSG00000027566/ENSMUSG00000022521/ENSMUSG00000025487/ENSMUSG00000033933/ENSMUSG00000022193/ENSMUSG00000019505/ENSMUSG00000032301/ENSMUSG00000015522/ENSMUSG00000035105/ENSMUSG00000015671/ENSMUSG00000031897/ENSMUSG00000002102/…	Epas1/Psmb4/Psma5/Ep300/Psme2/Psmb1/Psme4/Psme1/Hif1an/Psma7/Crebbp/Psmd13/Vhl/Psmb5/Ubb/Psma4/Arnt/Egln3/Psma2/Psmb10/Psmc3/Psmd11/Rps27a/Psmd7/Psma6/Uba52/Egln1/Psmd4/Eloc/Psmd12/Psmd14/Psmd9/Cul2/Egln2/Psmd5/Psmc2/Psmc5/Ajuba/Psmc6/Psmd6/Psma3/Psmb6/Rbx1/Psme2b/Ube2d1/Psmc1/Psmd8/Psmd2/Limd1/Psmc4	13819/19172/26442/328572/19188/19170/103554/19186/319594/26444/12914/23997/22346/19173/22187/26441/11863/112407/19166/19171/19182/69077/78294/17463/26443/22186/112405/19185/67923/66997/59029/67151/71745/112406/66998/19181/19184/16475/67089/66413/19167/19175/56438/621823/216080/19179/57296/21762/29806/23996	50	40	ENSMUSG00000005779/ENSMUSG00000068749/ENSMUSG00000079197/ENSMUSG00000014769/ENSMUSG00000022216/ENSMUSG00000027566/ENSMUSG00000025487/ENSMUSG00000033933/ENSMUSG00000022193/ENSMUSG00000019505/ENSMUSG00000032301/ENSMUSG00000035105/ENSMUSG00000015671/ENSMUSG00000031897/ENSMUSG00000002102/ENSMUSG00000017428/ENSMUSG00000020460/ENSMUSG00000039067/ENSMUSG00000021024/ENSMUSG00000005625/ENSMUSG00000079658/…	10	ENSMUSG00000024140/ENSMUSG00000055024/ENSMUSG00000040850/ENSMUSG00000036450/ENSMUSG00000022521/ENSMUSG00000015522/ENSMUSG00000090137/ENSMUSG00000031987/ENSMUSG00000024231/ENSMUSG00000022178
R-MMU-8941858	Regulation of RUNX3 expression and activity	39/3898	49/7756	2.1235e-05	0.000943572	ENSMUSG00000005779/ENSMUSG00000068749/ENSMUSG00000031885/ENSMUSG00000055024/ENSMUSG00000018363/ENSMUSG00000079197/ENSMUSG00000014769/ENSMUSG00000022216/ENSMUSG00000027566/ENSMUSG00000025487/ENSMUSG00000022193/ENSMUSG00000019505/ENSMUSG00000032301/ENSMUSG00000015671/ENSMUSG00000031897/ENSMUSG00000002102/ENSMUSG00000017428/ENSMUSG00000020460/ENSMUSG00000039067/ENSMUSG00000021024/ENSMUSG00000090137/…	Psmb4/Psma5/Cbfb/Ep300/Smurf2/Psme2/Psmb1/Psme1/Psma7/Psmd13/Psmb5/Ubb/Psma4/Psma2/Psmb10/Psmc3/Psmd11/Rps27a/Psmd7/Psma6/Uba52/Psmd4/Psmd12/Psmd14/Psmd9/Psmd5/Mdm2/Psmc2/Psmc5/Psmc6/Psmd6/Psma3/Psmb6/Psme2b/Tgfb1/Psmc1/Psmd8/Psmd2/Psmc4	19172/26442/12400/328572/66313/19188/19170/19186/26444/23997/19173/22187/26441/19166/19171/19182/69077/78294/17463/26443/22186/19185/66997/59029/67151/66998/17246/19181/19184/67089/66413/19167/19175/621823/21803/19179/57296/21762/23996	39	35	ENSMUSG00000005779/ENSMUSG00000068749/ENSMUSG00000079197/ENSMUSG00000014769/ENSMUSG00000022216/ENSMUSG00000027566/ENSMUSG00000025487/ENSMUSG00000022193/ENSMUSG00000019505/ENSMUSG00000032301/ENSMUSG00000015671/ENSMUSG00000031897/ENSMUSG00000002102/ENSMUSG00000017428/ENSMUSG00000020460/ENSMUSG00000039067/ENSMUSG00000021024/ENSMUSG00000005625/ENSMUSG00000020720/ENSMUSG00000026914/ENSMUSG00000029440/…	4	ENSMUSG00000031885/ENSMUSG00000055024/ENSMUSG00000018363/ENSMUSG00000090137
R-MMU-382556	ABC-family proteins mediated transport	65/3898	91/7756	2.96117e-05	0.00126096	ENSMUSG00000055782/ENSMUSG00000024030/ENSMUSG00000018442/ENSMUSG00000018800/ENSMUSG00000005779/ENSMUSG00000040584/ENSMUSG00000068749/ENSMUSG00000030249/ENSMUSG00000042476/ENSMUSG00000032849/ENSMUSG00000028973/ENSMUSG00000020620/ENSMUSG00000079197/ENSMUSG00000014769/ENSMUSG00000040850/ENSMUSG00000022216/ENSMUSG00000031974/ENSMUSG00000022365/ENSMUSG00000031378/ENSMUSG00000027566/ENSMUSG00000032131/…	Abcd2/Abcg1/Derl2/Abca5/Psmb4/Abcb1a/Psma5/Abcc9/Abcb4/Abcc4/Abcb8/Abca8b/Psme2/Psmb1/Psme4/Psme1/Abcb10/Derl1/Abcd1/Psma7/Abcg4/Eif2s2/Psmd13/Psmb5/Ubb/Psma4/Os9/Abca6/Psma2/Psmb10/Psmc3/Psmd11/Abcc5/Rps27a/Psmd7/Psma6/Uba52/Abca2/Abca7/Psmd4/Psmd12/Erlin1/Kcnj11/Abcd3/Psmd14/Psmd9/Psmd5/Abca9/Abcb7/Abca3/Psmc2/Psmc5/Psmc6/Psmd6/Psma3/Psmb6/Abcf1/Eif2s3x/Eif2s3y/Psme2b/Psmc1/Abca4/Psmd8/Psmd2/Ps…	26874/11307/116891/217265/19172/18671/26442/20928/18670/239273/74610/27404/19188/19170/103554/19186/56199/67819/11666/26444/192663/67204/23997/19173/22187/26441/216440/76184/19166/19171/19182/69077/27416/78294/17463/26443/22186/11305/27403/19185/66997/226144/16514/19299/59029/67151/66998/217262/11306/27410/19181/19184/67089/66413/19167/19175/224742/26905/26908/621823/19179/11304/57296/21762/23996	65	42	ENSMUSG00000024030/ENSMUSG00000018442/ENSMUSG00000018800/ENSMUSG00000005779/ENSMUSG00000068749/ENSMUSG00000079197/ENSMUSG00000014769/ENSMUSG00000022216/ENSMUSG00000022365/ENSMUSG00000027566/ENSMUSG00000025487/ENSMUSG00000022193/ENSMUSG00000019505/ENSMUSG00000032301/ENSMUSG00000040462/ENSMUSG00000015671/ENSMUSG00000031897/ENSMUSG00000002102/ENSMUSG00000017428/ENSMUSG00000020460/ENSMUSG00000039067/…	23	ENSMUSG00000055782/ENSMUSG00000040584/ENSMUSG00000030249/ENSMUSG00000042476/ENSMUSG00000032849/ENSMUSG00000028973/ENSMUSG00000020620/ENSMUSG00000040850/ENSMUSG00000031974/ENSMUSG00000031378/ENSMUSG00000032131/ENSMUSG00000074656/ENSMUSG00000044749/ENSMUSG00000022822/ENSMUSG00000090137/ENSMUSG00000026944/ENSMUSG00000096146/ENSMUSG00000028127/ENSMUSG00000041797/ENSMUSG00000031333/ENSMUSG00000024130/…
R-MMU-349425	Autodegradation of the E3 ubiquitin ligase COP1	38/3898	48/7756	3.40159e-05	0.00133708	ENSMUSG00000005779/ENSMUSG00000068749/ENSMUSG00000059552/ENSMUSG00000079197/ENSMUSG00000014769/ENSMUSG00000040850/ENSMUSG00000022216/ENSMUSG00000027566/ENSMUSG00000034218/ENSMUSG00000025487/ENSMUSG00000022193/ENSMUSG00000019505/ENSMUSG00000032301/ENSMUSG00000015671/ENSMUSG00000031897/ENSMUSG00000002102/ENSMUSG00000017428/ENSMUSG00000020460/ENSMUSG00000039067/ENSMUSG00000021024/ENSMUSG00000090137/…	Psmb4/Psma5/Trp53/Psme2/Psmb1/Psme4/Psme1/Psma7/Atm/Psmd13/Psmb5/Ubb/Psma4/Psma2/Psmb10/Psmc3/Psmd11/Rps27a/Psmd7/Psma6/Uba52/Psmd4/Psmd12/Cop1/Psmd14/Psmd9/Psmd5/Psmc2/Psmc5/Psmc6/Psmd6/Psma3/Psmb6/Psme2b/Psmc1/Psmd8/Psmd2/Psmc4	19172/26442/22059/19188/19170/103554/19186/26444/11920/23997/19173/22187/26441/19166/19171/19182/69077/78294/17463/26443/22186/19185/66997/26374/59029/67151/66998/19181/19184/67089/66413/19167/19175/621823/19179/57296/21762/23996	38	35	ENSMUSG00000005779/ENSMUSG00000068749/ENSMUSG00000059552/ENSMUSG00000079197/ENSMUSG00000014769/ENSMUSG00000022216/ENSMUSG00000027566/ENSMUSG00000025487/ENSMUSG00000022193/ENSMUSG00000019505/ENSMUSG00000032301/ENSMUSG00000015671/ENSMUSG00000031897/ENSMUSG00000002102/ENSMUSG00000017428/ENSMUSG00000020460/ENSMUSG00000039067/ENSMUSG00000021024/ENSMUSG00000005625/ENSMUSG00000020720/ENSMUSG00000040782/…	3	ENSMUSG00000040850/ENSMUSG00000034218/ENSMUSG00000090137
R-MMU-8939902	Regulation of RUNX2 expression and activity	38/3898	48/7756	3.40159e-05	0.00133708	ENSMUSG00000054115/ENSMUSG00000005779/ENSMUSG00000068749/ENSMUSG00000079197/ENSMUSG00000014769/ENSMUSG00000022216/ENSMUSG00000027566/ENSMUSG00000025487/ENSMUSG00000022193/ENSMUSG00000019505/ENSMUSG00000032301/ENSMUSG00000015671/ENSMUSG00000031897/ENSMUSG00000002102/ENSMUSG00000017428/ENSMUSG00000020460/ENSMUSG00000039067/ENSMUSG00000021024/ENSMUSG00000090137/ENSMUSG00000005625/ENSMUSG00000020720/…	Skp2/Psmb4/Psma5/Psme2/Psmb1/Psme1/Psma7/Psmd13/Psmb5/Ubb/Psma4/Psma2/Psmb10/Psmc3/Psmd11/Rps27a/Psmd7/Psma6/Uba52/Psmd4/Psmd12/Psmd14/Psmd9/Psmd5/Psmc2/Psmc5/Psmc6/Psmd6/Psma3/Stub1/Psmb6/Rbx1/Psme2b/Psmc1/Psmd8/Cul1/Psmd2/Psmc4	27401/19172/26442/19188/19170/19186/26444/23997/19173/22187/26441/19166/19171/19182/69077/78294/17463/26443/22186/19185/66997/59029/67151/66998/19181/19184/67089/66413/19167/56424/19175/56438/621823/19179/57296/26965/21762/23996	38	36	ENSMUSG00000054115/ENSMUSG00000005779/ENSMUSG00000068749/ENSMUSG00000079197/ENSMUSG00000014769/ENSMUSG00000022216/ENSMUSG00000027566/ENSMUSG00000025487/ENSMUSG00000022193/ENSMUSG00000019505/ENSMUSG00000032301/ENSMUSG00000015671/ENSMUSG00000031897/ENSMUSG00000002102/ENSMUSG00000017428/ENSMUSG00000020460/ENSMUSG00000039067/ENSMUSG00000021024/ENSMUSG00000005625/ENSMUSG00000020720/ENSMUSG00000026914/…	2	ENSMUSG00000090137/ENSMUSG00000029686
R-MMU-1234176	Oxygen-dependent proline hydroxylation of Hypoxia-inducible Factor Alpha	46/3898	61/7756	4.89632e-05	0.00178716	ENSMUSG00000024140/ENSMUSG00000005779/ENSMUSG00000068749/ENSMUSG00000079197/ENSMUSG00000014769/ENSMUSG00000040850/ENSMUSG00000022216/ENSMUSG00000027566/ENSMUSG00000025487/ENSMUSG00000033933/ENSMUSG00000022193/ENSMUSG00000019505/ENSMUSG00000032301/ENSMUSG00000035105/ENSMUSG00000015671/ENSMUSG00000031897/ENSMUSG00000002102/ENSMUSG00000017428/ENSMUSG00000020460/ENSMUSG00000039067/ENSMUSG00000021024/…	Epas1/Psmb4/Psma5/Psme2/Psmb1/Psme4/Psme1/Psma7/Psmd13/Vhl/Psmb5/Ubb/Psma4/Egln3/Psma2/Psmb10/Psmc3/Psmd11/Rps27a/Psmd7/Psma6/Uba52/Egln1/Psmd4/Eloc/Psmd12/Psmd14/Psmd9/Cul2/Egln2/Psmd5/Psmc2/Psmc5/Ajuba/Psmc6/Psmd6/Psma3/Psmb6/Rbx1/Psme2b/Ube2d1/Psmc1/Psmd8/Psmd2/Limd1/Psmc4	13819/19172/26442/19188/19170/103554/19186/26444/23997/22346/19173/22187/26441/112407/19166/19171/19182/69077/78294/17463/26443/22186/112405/19185/67923/66997/59029/67151/71745/112406/66998/19181/19184/16475/67089/66413/19167/19175/56438/621823/216080/19179/57296/21762/29806/23996	46	40	ENSMUSG00000005779/ENSMUSG00000068749/ENSMUSG00000079197/ENSMUSG00000014769/ENSMUSG00000022216/ENSMUSG00000027566/ENSMUSG00000025487/ENSMUSG00000033933/ENSMUSG00000022193/ENSMUSG00000019505/ENSMUSG00000032301/ENSMUSG00000035105/ENSMUSG00000015671/ENSMUSG00000031897/ENSMUSG00000002102/ENSMUSG00000017428/ENSMUSG00000020460/ENSMUSG00000039067/ENSMUSG00000021024/ENSMUSG00000005625/ENSMUSG00000079658/…	6	ENSMUSG00000024140/ENSMUSG00000040850/ENSMUSG00000090137/ENSMUSG00000031987/ENSMUSG00000024231/ENSMUSG00000022178
R-MMU-69615	G1/S DNA Damage Checkpoints	46/3898	61/7756	4.89632e-05	0.00178716	ENSMUSG00000000552/ENSMUSG00000023067/ENSMUSG00000005779/ENSMUSG00000068749/ENSMUSG00000003031/ENSMUSG00000059552/ENSMUSG00000079197/ENSMUSG00000028212/ENSMUSG00000014769/ENSMUSG00000040850/ENSMUSG00000022216/ENSMUSG00000027566/ENSMUSG00000034218/ENSMUSG00000025487/ENSMUSG00000022193/ENSMUSG00000019505/ENSMUSG00000032301/ENSMUSG00000015671/ENSMUSG00000031897/ENSMUSG00000002102/ENSMUSG00000017428/…	Zfp385a/Cdkn1a/Psmb4/Psma5/Cdkn1b/Trp53/Psme2/Ccne2/Psmb1/Psme4/Psme1/Psma7/Atm/Psmd13/Psmb5/Ubb/Psma4/Psma2/Psmb10/Psmc3/Psmd11/Rps27a/Psmd7/Psma6/Uba52/Psmd4/Psmd12/Cop1/Psmd14/Ccna2/Psmd9/Psmd5/Mdm2/Psmc2/Psmc5/Psmc6/Psmd6/Psma3/Psmb6/Ccne1/Psme2b/Cdk2/Psmc1/Psmd8/Psmd2/Psmc4	29813/12575/19172/26442/12576/22059/19188/12448/19170/103554/19186/26444/11920/23997/19173/22187/26441/19166/19171/19182/69077/78294/17463/26443/22186/19185/66997/26374/59029/12428/67151/66998/17246/19181/19184/67089/66413/19167/19175/12447/621823/12566/19179/57296/21762/23996	46	41	ENSMUSG00000000552/ENSMUSG00000023067/ENSMUSG00000005779/ENSMUSG00000068749/ENSMUSG00000059552/ENSMUSG00000079197/ENSMUSG00000014769/ENSMUSG00000022216/ENSMUSG00000027566/ENSMUSG00000025487/ENSMUSG00000022193/ENSMUSG00000019505/ENSMUSG00000032301/ENSMUSG00000015671/ENSMUSG00000031897/ENSMUSG00000002102/ENSMUSG00000017428/ENSMUSG00000020460/ENSMUSG00000039067/ENSMUSG00000021024/ENSMUSG00000005625/…	5	ENSMUSG00000003031/ENSMUSG00000028212/ENSMUSG00000040850/ENSMUSG00000034218/ENSMUSG00000090137
R-MMU-69229	Ubiquitin-dependent degradation of Cyclin D1	37/3898	47/7756	5.42156e-05	0.00184694	ENSMUSG00000005779/ENSMUSG00000068749/ENSMUSG00000079197/ENSMUSG00000014769/ENSMUSG00000040850/ENSMUSG00000022216/ENSMUSG00000006728/ENSMUSG00000027566/ENSMUSG00000025487/ENSMUSG00000022193/ENSMUSG00000019505/ENSMUSG00000032301/ENSMUSG00000015671/ENSMUSG00000031897/ENSMUSG00000002102/ENSMUSG00000017428/ENSMUSG00000020460/ENSMUSG00000039067/ENSMUSG00000021024/ENSMUSG00000090137/ENSMUSG00000005625/…	Psmb4/Psma5/Psme2/Psmb1/Psme4/Psme1/Cdk4/Psma7/Psmd13/Psmb5/Ubb/Psma4/Psma2/Psmb10/Psmc3/Psmd11/Rps27a/Psmd7/Psma6/Uba52/Psmd4/Psmd12/Psmd14/Psmd9/Psmd5/Ccnd1/Psmc2/Psmc5/Psmc6/Psmd6/Psma3/Psmb6/Psme2b/Psmc1/Psmd8/Psmd2/Psmc4	19172/26442/19188/19170/103554/19186/12567/26444/23997/19173/22187/26441/19166/19171/19182/69077/78294/17463/26443/22186/19185/66997/59029/67151/66998/12443/19181/19184/67089/66413/19167/19175/621823/19179/57296/21762/23996	37	35	ENSMUSG00000005779/ENSMUSG00000068749/ENSMUSG00000079197/ENSMUSG00000014769/ENSMUSG00000022216/ENSMUSG00000006728/ENSMUSG00000027566/ENSMUSG00000025487/ENSMUSG00000022193/ENSMUSG00000019505/ENSMUSG00000032301/ENSMUSG00000015671/ENSMUSG00000031897/ENSMUSG00000002102/ENSMUSG00000017428/ENSMUSG00000020460/ENSMUSG00000039067/ENSMUSG00000021024/ENSMUSG00000005625/ENSMUSG00000020720/ENSMUSG00000026914/…	2	ENSMUSG00000040850/ENSMUSG00000090137
R-MMU-75815	Ubiquitin-dependent degradation of Cyclin D	37/3898	47/7756	5.42156e-05	0.00184694	ENSMUSG00000005779/ENSMUSG00000068749/ENSMUSG00000079197/ENSMUSG00000014769/ENSMUSG00000040850/ENSMUSG00000022216/ENSMUSG00000006728/ENSMUSG00000027566/ENSMUSG00000025487/ENSMUSG00000022193/ENSMUSG00000019505/ENSMUSG00000032301/ENSMUSG00000015671/ENSMUSG00000031897/ENSMUSG00000002102/ENSMUSG00000017428/ENSMUSG00000020460/ENSMUSG00000039067/ENSMUSG00000021024/ENSMUSG00000090137/ENSMUSG00000005625/…	Psmb4/Psma5/Psme2/Psmb1/Psme4/Psme1/Cdk4/Psma7/Psmd13/Psmb5/Ubb/Psma4/Psma2/Psmb10/Psmc3/Psmd11/Rps27a/Psmd7/Psma6/Uba52/Psmd4/Psmd12/Psmd14/Psmd9/Psmd5/Ccnd1/Psmc2/Psmc5/Psmc6/Psmd6/Psma3/Psmb6/Psme2b/Psmc1/Psmd8/Psmd2/Psmc4	19172/26442/19188/19170/103554/19186/12567/26444/23997/19173/22187/26441/19166/19171/19182/69077/78294/17463/26443/22186/19185/66997/59029/67151/66998/12443/19181/19184/67089/66413/19167/19175/621823/19179/57296/21762/23996	37	35	ENSMUSG00000005779/ENSMUSG00000068749/ENSMUSG00000079197/ENSMUSG00000014769/ENSMUSG00000022216/ENSMUSG00000006728/ENSMUSG00000027566/ENSMUSG00000025487/ENSMUSG00000022193/ENSMUSG00000019505/ENSMUSG00000032301/ENSMUSG00000015671/ENSMUSG00000031897/ENSMUSG00000002102/ENSMUSG00000017428/ENSMUSG00000020460/ENSMUSG00000039067/ENSMUSG00000021024/ENSMUSG00000005625/ENSMUSG00000020720/ENSMUSG00000026914/…	2	ENSMUSG00000040850/ENSMUSG00000090137
R-MMU-69656	Cyclin A:Cdk2-associated events at S phase entry	49/3898	66/7756	5.62992e-05	0.00185606	ENSMUSG00000023067/ENSMUSG00000022105/ENSMUSG00000054115/ENSMUSG00000005779/ENSMUSG00000068749/ENSMUSG00000003031/ENSMUSG00000079197/ENSMUSG00000028212/ENSMUSG00000014769/ENSMUSG00000022216/ENSMUSG00000006728/ENSMUSG00000027566/ENSMUSG00000025487/ENSMUSG00000028044/ENSMUSG00000022193/ENSMUSG00000019505/ENSMUSG00000032301/ENSMUSG00000031016/ENSMUSG00000015671/ENSMUSG00000031897/ENSMUSG00000002102/…	Cdkn1a/Rb1/Skp2/Psmb4/Psma5/Cdkn1b/Psme2/Ccne2/Psmb1/Psme1/Cdk4/Psma7/Psmd13/Cks1b/Psmb5/Ubb/Psma4/Wee1/Psma2/Psmb10/Psmc3/Psmd11/Rps27a/Psmd7/Psma6/Uba52/Psmd4/Psmd12/Psmd14/Ccna2/Psmd9/Psmd5/Ccnd1/Akt3/Akt1/Psmc2/Psmc5/Psmc6/Psmd6/Psma3/Psmb6/Ccne1/Psme2b/Cdk2/Psmc1/Psmd8/Cul1/Psmd2/Psmc4	12575/19645/27401/19172/26442/12576/19188/12448/19170/19186/12567/26444/23997/54124/19173/22187/26441/22390/19166/19171/19182/69077/78294/17463/26443/22186/19185/66997/59029/12428/67151/66998/12443/23797/11651/19181/19184/67089/66413/19167/19175/12447/621823/12566/19179/57296/26965/21762/23996	49	43	ENSMUSG00000023067/ENSMUSG00000022105/ENSMUSG00000054115/ENSMUSG00000005779/ENSMUSG00000068749/ENSMUSG00000079197/ENSMUSG00000014769/ENSMUSG00000022216/ENSMUSG00000006728/ENSMUSG00000027566/ENSMUSG00000025487/ENSMUSG00000028044/ENSMUSG00000022193/ENSMUSG00000019505/ENSMUSG00000032301/ENSMUSG00000015671/ENSMUSG00000031897/ENSMUSG00000002102/ENSMUSG00000017428/ENSMUSG00000020460/ENSMUSG00000039067/…	6	ENSMUSG00000003031/ENSMUSG00000028212/ENSMUSG00000031016/ENSMUSG00000090137/ENSMUSG00000019699/ENSMUSG00000029686
R-MMU-6807070	PTEN Regulation	72/3898	104/7756	6.11388e-05	0.00194385	ENSMUSG00000021326/ENSMUSG00000028278/ENSMUSG00000005779/ENSMUSG00000068749/ENSMUSG00000048960/ENSMUSG00000055817/ENSMUSG00000042390/ENSMUSG00000037652/ENSMUSG00000079197/ENSMUSG00000027547/ENSMUSG00000013663/ENSMUSG00000014769/ENSMUSG00000040850/ENSMUSG00000022216/ENSMUSG00000028646/ENSMUSG00000027566/ENSMUSG00000030619/ENSMUSG00000036986/ENSMUSG00000025487/ENSMUSG00000028796/ENSMUSG00000050552/…	Trim27/Rragd/Psmb4/Psma5/Prex2/Mta3/Gatad2b/Phc3/Psme2/Sall4/Pten/Psmb1/Psme4/Psme1/Rragc/Psma7/Eed/Pml/Psmd13/Phc2/Lamtor4/Psmb5/Ubb/Nedd4/Lamtor1/Psma4/Cbx6/Phc1/Psma2/Wwp2/Psmb10/Psmc3/Psmd11/Xiap/Rps27a/Psmd7/Psma6/Uba52/Mtor/Suz12/Psmd4/Psmd12/Lamtor5/Usp13/Lamtor2/Frk/Psmd14/Rbbp4/Psmd9/Psmd5/Akt3/Akt1/Lamtor3/Psmc2/Psmc5/Tnks/Psmc6/Psmd6/Usp7/Psma3/Stub1/Mbd3/Psmb6/Rheb/Chd3/Scmh1/Psme2b/P…	19720/52187/19172/26442/109294/116871/229542/241915/19188/99377/19211/19170/103554/19186/54170/26444/13626/18854/23997/54383/66096/19173/22187/17999/66508/26441/494448/13619/19166/66894/19171/19182/69077/11798/78294/17463/26443/22186/56717/52615/19185/66997/68576/72607/83409/14302/59029/19646/67151/66998/23797/11651/56692/19181/19184/21951/67089/66413/252870/19167/56424/17192/19175/19744/216848/2…	72	50	ENSMUSG00000021326/ENSMUSG00000005779/ENSMUSG00000068749/ENSMUSG00000079197/ENSMUSG00000013663/ENSMUSG00000014769/ENSMUSG00000022216/ENSMUSG00000028646/ENSMUSG00000027566/ENSMUSG00000030619/ENSMUSG00000036986/ENSMUSG00000025487/ENSMUSG00000028796/ENSMUSG00000050552/ENSMUSG00000022193/ENSMUSG00000019505/ENSMUSG00000030842/ENSMUSG00000032301/ENSMUSG00000015671/ENSMUSG00000031930/ENSMUSG00000031897/…	22	ENSMUSG00000028278/ENSMUSG00000048960/ENSMUSG00000055817/ENSMUSG00000042390/ENSMUSG00000037652/ENSMUSG00000027547/ENSMUSG00000040850/ENSMUSG00000032216/ENSMUSG00000089715/ENSMUSG00000040669/ENSMUSG00000025860/ENSMUSG00000090137/ENSMUSG00000028991/ENSMUSG00000017548/ENSMUSG00000056900/ENSMUSG00000019779/ENSMUSG00000019699/ENSMUSG00000031529/ENSMUSG00000022710/ENSMUSG00000018474/ENSMUSG00000000085/…
R-MMU-5610785	GLI3 is processed to GLI3R by the proteasome	42/3898	55/7756	6.2766e-05	0.00194385	ENSMUSG00000025231/ENSMUSG00000005779/ENSMUSG00000068749/ENSMUSG00000022812/ENSMUSG00000079197/ENSMUSG00000014769/ENSMUSG00000040850/ENSMUSG00000022216/ENSMUSG00000027566/ENSMUSG00000005034/ENSMUSG00000025487/ENSMUSG00000022193/ENSMUSG00000019505/ENSMUSG00000032301/ENSMUSG00000015671/ENSMUSG00000031897/ENSMUSG00000002102/ENSMUSG00000017428/ENSMUSG00000020460/ENSMUSG00000039067/ENSMUSG00000021024/…	Sufu/Psmb4/Psma5/Gsk3b/Psme2/Psmb1/Psme4/Psme1/Psma7/Prkacb/Psmd13/Psmb5/Ubb/Psma4/Psma2/Psmb10/Psmc3/Psmd11/Rps27a/Psmd7/Psma6/Uba52/Psmd4/Psmd12/Psmd14/Psmd9/Psmd5/Psmc2/Psmc5/Csnk1a1/Psmc6/Psmd6/Psma3/Psmb6/Rbx1/Psme2b/Prkaca/Psmc1/Psmd8/Cul1/Psmd2/Psmc4	24069/19172/26442/56637/19188/19170/103554/19186/26444/18749/23997/19173/22187/26441/19166/19171/19182/69077/78294/17463/26443/22186/19185/66997/59029/67151/66998/19181/19184/93687/67089/66413/19167/19175/56438/621823/18747/19179/57296/26965/21762/23996	42	36	ENSMUSG00000025231/ENSMUSG00000005779/ENSMUSG00000068749/ENSMUSG00000079197/ENSMUSG00000014769/ENSMUSG00000022216/ENSMUSG00000027566/ENSMUSG00000025487/ENSMUSG00000022193/ENSMUSG00000019505/ENSMUSG00000032301/ENSMUSG00000015671/ENSMUSG00000031897/ENSMUSG00000002102/ENSMUSG00000017428/ENSMUSG00000020460/ENSMUSG00000039067/ENSMUSG00000021024/ENSMUSG00000005625/ENSMUSG00000020720/ENSMUSG00000026914/…	6	ENSMUSG00000022812/ENSMUSG00000040850/ENSMUSG00000005034/ENSMUSG00000090137/ENSMUSG00000024576/ENSMUSG00000029686
R-MMU-5688426	Deubiquitination	145/3898	231/7756	6.84019e-05	0.00205608	ENSMUSG00000019768/ENSMUSG00000032402/ENSMUSG00000054115/ENSMUSG00000029223/ENSMUSG00000093904/ENSMUSG00000042903/ENSMUSG00000028514/ENSMUSG00000022867/ENSMUSG00000038058/ENSMUSG00000005779/ENSMUSG00000068749/ENSMUSG00000021738/ENSMUSG00000055024/ENSMUSG00000059263/ENSMUSG00000034154/ENSMUSG00000059552/ENSMUSG00000006676/ENSMUSG00000031438/ENSMUSG00000018363/ENSMUSG00000019804/ENSMUSG00000010376/…	Esr1/Smad3/Skp2/Uchl1/Tomm20/Foxo4/Usp24/Usp25/Nod1/Psmb4/Psma5/Atxn7/Ep300/Usp47/Ino80/Trp53/Usp19/Rnf128/Smurf2/Snx3/Nedd8/Otud7b/Zranb1/Usp34/Psme2/Rnf123/Pten/Psmb1/Axin2/Uchl5/Psme4/Psme1/Usp9x/Babam2/Suds3/Usp14/Psma7/Smad4/Hcfc1/Psmd13/Psmb5/Ino80d/Ubb/Psma4/Taf10/Babam1/Usp4/Usp20/Psma2/Psmb10/Psmc3/Psmd11/Asxl1/Tnip1/Nfrkb/Kdm1b/Apc/Rps27a/Adrb2/Psmd7/Wdr48/Psma6/Usp2/Otub2/Usp33/Uba52/C…	13982/17127/27401/22223/67952/54601/329908/30940/107607/19172/26442/246103/328572/74996/68142/22059/71472/66889/66313/54198/18002/229603/360216/17847/19188/84585/19211/19170/12006/56207/103554/19186/22284/107976/71954/59025/26444/17128/15161/23997/19173/227195/22187/26441/24075/68251/22258/74270/19166/19171/19182/69077/228790/57783/235134/218214/11789/78294/11555/17463/67561/26443/53376/68149/170…	145	80	ENSMUSG00000019768/ENSMUSG00000054115/ENSMUSG00000029223/ENSMUSG00000093904/ENSMUSG00000005779/ENSMUSG00000068749/ENSMUSG00000059552/ENSMUSG00000031438/ENSMUSG00000019804/ENSMUSG00000010376/ENSMUSG00000079197/ENSMUSG00000013663/ENSMUSG00000014769/ENSMUSG00000018189/ENSMUSG00000022216/ENSMUSG00000052139/ENSMUSG00000066900/ENSMUSG00000047879/ENSMUSG00000027566/ENSMUSG00000025487/ENSMUSG00000022193/…	64	ENSMUSG00000032402/ENSMUSG00000042903/ENSMUSG00000028514/ENSMUSG00000022867/ENSMUSG00000038058/ENSMUSG00000021738/ENSMUSG00000055024/ENSMUSG00000059263/ENSMUSG00000034154/ENSMUSG00000006676/ENSMUSG00000018363/ENSMUSG00000038495/ENSMUSG00000030967/ENSMUSG00000056342/ENSMUSG00000041528/ENSMUSG00000000142/ENSMUSG00000040850/ENSMUSG00000031010/ENSMUSG00000024515/ENSMUSG00000031386/ENSMUSG00000040865/…
R-MMU-450408	AUF1 (hnRNP D0) binds and destabilizes mRNA	39/3898	51/7756	0.000109062	0.00301248	ENSMUSG00000004951/ENSMUSG00000015656/ENSMUSG00000005779/ENSMUSG00000068749/ENSMUSG00000079197/ENSMUSG00000014769/ENSMUSG00000045983/ENSMUSG00000040850/ENSMUSG00000022216/ENSMUSG00000027566/ENSMUSG00000025487/ENSMUSG00000022193/ENSMUSG00000019505/ENSMUSG00000032301/ENSMUSG00000015671/ENSMUSG00000031897/ENSMUSG00000002102/ENSMUSG00000017428/ENSMUSG00000020460/ENSMUSG00000039067/ENSMUSG00000021024/…	Hspb1/Hspa8/Psmb4/Psma5/Psme2/Psmb1/Eif4g1/Psme4/Psme1/Psma7/Psmd13/Psmb5/Ubb/Psma4/Psma2/Psmb10/Psmc3/Psmd11/Rps27a/Psmd7/Psma6/Uba52/Psmd4/Psmd12/Psmd14/Psmd9/Psmd5/Psmc2/Psmc5/Psmc6/Psmd6/Psma3/Psmb6/Psme2b/Hnrnpd/Psmc1/Psmd8/Psmd2/Psmc4	15507/15481/19172/26442/19188/19170/208643/103554/19186/26444/23997/19173/22187/26441/19166/19171/19182/69077/78294/17463/26443/22186/19185/66997/59029/67151/66998/19181/19184/67089/66413/19167/19175/621823/11991/19179/57296/21762/23996	39	35	ENSMUSG00000004951/ENSMUSG00000015656/ENSMUSG00000005779/ENSMUSG00000068749/ENSMUSG00000079197/ENSMUSG00000014769/ENSMUSG00000022216/ENSMUSG00000027566/ENSMUSG00000025487/ENSMUSG00000022193/ENSMUSG00000019505/ENSMUSG00000032301/ENSMUSG00000015671/ENSMUSG00000031897/ENSMUSG00000002102/ENSMUSG00000017428/ENSMUSG00000020460/ENSMUSG00000039067/ENSMUSG00000021024/ENSMUSG00000005625/ENSMUSG00000020720/…	4	ENSMUSG00000045983/ENSMUSG00000040850/ENSMUSG00000090137/ENSMUSG00000000568
R-MMU-4641257	Degradation of AXIN	39/3898	51/7756	0.000109062	0.00301248	ENSMUSG00000005779/ENSMUSG00000068749/ENSMUSG00000018363/ENSMUSG00000079197/ENSMUSG00000014769/ENSMUSG00000000142/ENSMUSG00000040850/ENSMUSG00000022216/ENSMUSG00000027566/ENSMUSG00000025487/ENSMUSG00000022193/ENSMUSG00000019505/ENSMUSG00000032301/ENSMUSG00000015671/ENSMUSG00000031897/ENSMUSG00000002102/ENSMUSG00000017428/ENSMUSG00000020460/ENSMUSG00000039067/ENSMUSG00000021024/ENSMUSG00000090137/…	Psmb4/Psma5/Smurf2/Psme2/Psmb1/Axin2/Psme4/Psme1/Psma7/Psmd13/Psmb5/Ubb/Psma4/Psma2/Psmb10/Psmc3/Psmd11/Rps27a/Psmd7/Psma6/Uba52/Psmd4/Psmd12/Psmd14/Psmd9/Psmd5/Psmc2/Psmc5/Tnks/Psmc6/Psmd6/Psma3/Psmb6/Psme2b/Psmc1/Psmd8/Psmd2/Psmc4/Tnks2	19172/26442/66313/19188/19170/12006/103554/19186/26444/23997/19173/22187/26441/19166/19171/19182/69077/78294/17463/26443/22186/19185/66997/59029/67151/66998/19181/19184/21951/67089/66413/19167/19175/621823/19179/57296/21762/23996/74493	39	33	ENSMUSG00000005779/ENSMUSG00000068749/ENSMUSG00000079197/ENSMUSG00000014769/ENSMUSG00000022216/ENSMUSG00000027566/ENSMUSG00000025487/ENSMUSG00000022193/ENSMUSG00000019505/ENSMUSG00000032301/ENSMUSG00000015671/ENSMUSG00000031897/ENSMUSG00000002102/ENSMUSG00000017428/ENSMUSG00000020460/ENSMUSG00000039067/ENSMUSG00000021024/ENSMUSG00000005625/ENSMUSG00000020720/ENSMUSG00000026914/ENSMUSG00000029440/…	6	ENSMUSG00000018363/ENSMUSG00000000142/ENSMUSG00000040850/ENSMUSG00000090137/ENSMUSG00000031529/ENSMUSG00000024811
R-MMU-8854050	FBXL7 down-regulates AURKA during mitotic entry and in early mitosis	39/3898	51/7756	0.000109062	0.00301248	ENSMUSG00000027496/ENSMUSG00000005779/ENSMUSG00000068749/ENSMUSG00000079197/ENSMUSG00000014769/ENSMUSG00000040850/ENSMUSG00000022216/ENSMUSG00000027566/ENSMUSG00000025487/ENSMUSG00000022193/ENSMUSG00000019505/ENSMUSG00000032301/ENSMUSG00000015671/ENSMUSG00000031897/ENSMUSG00000002102/ENSMUSG00000017428/ENSMUSG00000020460/ENSMUSG00000039067/ENSMUSG00000021024/ENSMUSG00000090137/ENSMUSG00000005625/…	Aurka/Psmb4/Psma5/Psme2/Psmb1/Psme4/Psme1/Psma7/Psmd13/Psmb5/Ubb/Psma4/Psma2/Psmb10/Psmc3/Psmd11/Rps27a/Psmd7/Psma6/Uba52/Psmd4/Psmd12/Psmd14/Psmd9/Psmd5/Psmc2/Psmc5/Fbxl7/Psmc6/Psmd6/Psma3/Psmb6/Rbx1/Psme2b/Psmc1/Psmd8/Cul1/Psmd2/Psmc4	20878/19172/26442/19188/19170/103554/19186/26444/23997/19173/22187/26441/19166/19171/19182/69077/78294/17463/26443/22186/19185/66997/59029/67151/66998/19181/19184/448987/67089/66413/19167/19175/56438/621823/19179/57296/26965/21762/23996	39	35	ENSMUSG00000027496/ENSMUSG00000005779/ENSMUSG00000068749/ENSMUSG00000079197/ENSMUSG00000014769/ENSMUSG00000022216/ENSMUSG00000027566/ENSMUSG00000025487/ENSMUSG00000022193/ENSMUSG00000019505/ENSMUSG00000032301/ENSMUSG00000015671/ENSMUSG00000031897/ENSMUSG00000002102/ENSMUSG00000017428/ENSMUSG00000020460/ENSMUSG00000039067/ENSMUSG00000021024/ENSMUSG00000005625/ENSMUSG00000020720/ENSMUSG00000026914/…	4	ENSMUSG00000040850/ENSMUSG00000090137/ENSMUSG00000043556/ENSMUSG00000029686
R-MMU-8953897	Cellular responses to external stimuli	243/3898	412/7756	0.000160843	0.00432584	ENSMUSG00000031928/ENSMUSG00000023067/ENSMUSG00000022105/ENSMUSG00000025757/ENSMUSG00000026074/ENSMUSG00000022663/ENSMUSG00000038205/ENSMUSG00000046709/ENSMUSG00000031765/ENSMUSG00000057897/ENSMUSG00000026480/ENSMUSG00000015950/ENSMUSG00000053819/ENSMUSG00000046711/ENSMUSG00000041548/ENSMUSG00000043091/ENSMUSG00000026701/ENSMUSG00000053436/ENSMUSG00000030091/ENSMUSG00000035354/ENSMUSG00000001473/…	Mre11a/Cdkn1a/Rb1/Hspa4l/Map4k4/Atg3/Prkab2/Mapk10/Mt1/Camk2b/Ncf2/Ncf1/Camk2d/Hmga1/Hspb8/Tuba1c/Prdx6/Mapk14/Nup210/Uvrag/Tubb6/Rragd/Gpx3/Epas1/Asf1a/Tuba1b/Ulk1/Txnrd1/Hspa8/Jun/Camk2a/Dctn3/Atg9a/Prdx2/Atg13/Psmb4/Rps6ka1/Psma5/H1f0/Hspa2/Txn1/Mtmr3/Ep300/Dynll1/Rps19bp1/Chmp3/Gabarap/Nup153/Tubb2b/Cdkn1b/Trp53/Hist2h2be/Mt3/Dnajc2/Actr1a/Mapk9/Bag3/Camk2g/Cat/Gsk3b/Hspa1l/Prkaa2/Rps6ka2/Phc…	17535/12575/19645/18415/26921/67841/108097/26414/17748/12323/17970/17969/108058/15361/80888/22146/11758/26416/54563/78610/67951/52187/14778/13819/66403/22143/22241/50493/15481/16476/12322/53598/245860/21672/51897/19172/20111/26442/14958/15512/22166/74302/328572/56455/66538/66700/56486/218210/73710/12576/22059/319190/17751/22791/54130/26420/29810/12325/12359/56637/15482/108079/20112/241915/14775/1…	243	162	ENSMUSG00000031928/ENSMUSG00000023067/ENSMUSG00000022105/ENSMUSG00000025757/ENSMUSG00000026074/ENSMUSG00000022663/ENSMUSG00000046709/ENSMUSG00000031765/ENSMUSG00000026480/ENSMUSG00000015950/ENSMUSG00000053819/ENSMUSG00000046711/ENSMUSG00000041548/ENSMUSG00000043091/ENSMUSG00000026701/ENSMUSG00000035354/ENSMUSG00000001473/ENSMUSG00000019857/ENSMUSG00000023004/ENSMUSG00000015656/ENSMUSG00000028447/…	81	ENSMUSG00000038205/ENSMUSG00000057897/ENSMUSG00000053436/ENSMUSG00000030091/ENSMUSG00000028278/ENSMUSG00000018339/ENSMUSG00000024140/ENSMUSG00000029512/ENSMUSG00000020250/ENSMUSG00000052684/ENSMUSG00000024617/ENSMUSG00000033124/ENSMUSG00000096210/ENSMUSG00000034354/ENSMUSG00000055024/ENSMUSG00000021374/ENSMUSG00000003031/ENSMUSG00000068854/ENSMUSG00000020366/ENSMUSG00000021820/ENSMUSG00000027187/…
R-MMU-4608870	Asymmetric localization of PCP proteins	43/3898	58/7756	0.000169404	0.00443926	ENSMUSG00000049791/ENSMUSG00000050288/ENSMUSG00000005779/ENSMUSG00000068749/ENSMUSG00000018363/ENSMUSG00000041075/ENSMUSG00000079197/ENSMUSG00000014769/ENSMUSG00000040850/ENSMUSG00000022216/ENSMUSG00000027566/ENSMUSG00000025487/ENSMUSG00000022193/ENSMUSG00000019505/ENSMUSG00000032301/ENSMUSG00000015671/ENSMUSG00000031897/ENSMUSG00000002102/ENSMUSG00000017428/ENSMUSG00000020460/ENSMUSG00000039067/…	Fzd4/Fzd2/Psmb4/Psma5/Smurf2/Fzd7/Psme2/Psmb1/Psme4/Psme1/Psma7/Psmd13/Psmb5/Ubb/Psma4/Psma2/Psmb10/Psmc3/Psmd11/Rps27a/Psmd7/Psma6/Uba52/Psmd4/Psmd12/Prickle1/Psmd14/Fzd1/Psmd9/Psmd5/Psmc2/Psmc5/Psmc6/Psmd6/Psma3/Psmb6/Wnt5a/Psme2b/Psmc1/Psmd8/Psmd2/Psmc4/Fzd8	14366/57265/19172/26442/66313/14369/19188/19170/103554/19186/26444/23997/19173/22187/26441/19166/19171/19182/69077/78294/17463/26443/22186/19185/66997/106042/59029/14362/67151/66998/19181/19184/67089/66413/19167/19175/22418/621823/19179/57296/21762/23996/14370	43	37	ENSMUSG00000050288/ENSMUSG00000005779/ENSMUSG00000068749/ENSMUSG00000079197/ENSMUSG00000014769/ENSMUSG00000022216/ENSMUSG00000027566/ENSMUSG00000025487/ENSMUSG00000022193/ENSMUSG00000019505/ENSMUSG00000032301/ENSMUSG00000015671/ENSMUSG00000031897/ENSMUSG00000002102/ENSMUSG00000017428/ENSMUSG00000020460/ENSMUSG00000039067/ENSMUSG00000021024/ENSMUSG00000005625/ENSMUSG00000020720/ENSMUSG00000026914/…	6	ENSMUSG00000049791/ENSMUSG00000018363/ENSMUSG00000041075/ENSMUSG00000040850/ENSMUSG00000090137/ENSMUSG00000036158
R-MMU-5607761	Dectin-1 mediated noncanonical NF-kB signaling	41/3898	55/7756	0.000195739	0.00487916	ENSMUSG00000025225/ENSMUSG00000005779/ENSMUSG00000068749/ENSMUSG00000025199/ENSMUSG00000002983/ENSMUSG00000079197/ENSMUSG00000014769/ENSMUSG00000040850/ENSMUSG00000005575/ENSMUSG00000022216/ENSMUSG00000027566/ENSMUSG00000025487/ENSMUSG00000022193/ENSMUSG00000019505/ENSMUSG00000032301/ENSMUSG00000015671/ENSMUSG00000031897/ENSMUSG00000002102/ENSMUSG00000017428/ENSMUSG00000020460/ENSMUSG00000039067/…	Nfkb2/Psmb4/Psma5/Chuk/Relb/Psme2/Psmb1/Psme4/Ube2m/Psme1/Psma7/Psmd13/Psmb5/Ubb/Psma4/Psma2/Psmb10/Psmc3/Psmd11/Rps27a/Psmd7/Psma6/Uba52/Psmd4/Psmd12/Psmd14/Psmd9/Psmd5/Psmc2/Psmc5/Fbxw11/Psmc6/Psmd6/Psma3/Psmb6/Psme2b/Psmc1/Psmd8/Cul1/Psmd2/Psmc4	18034/19172/26442/12675/19698/19188/19170/103554/22192/19186/26444/23997/19173/22187/26441/19166/19171/19182/69077/78294/17463/26443/22186/19185/66997/59029/67151/66998/19181/19184/103583/67089/66413/19167/19175/621823/19179/57296/26965/21762/23996	41	37	ENSMUSG00000025225/ENSMUSG00000005779/ENSMUSG00000068749/ENSMUSG00000025199/ENSMUSG00000002983/ENSMUSG00000079197/ENSMUSG00000014769/ENSMUSG00000005575/ENSMUSG00000022216/ENSMUSG00000027566/ENSMUSG00000025487/ENSMUSG00000022193/ENSMUSG00000019505/ENSMUSG00000032301/ENSMUSG00000015671/ENSMUSG00000031897/ENSMUSG00000002102/ENSMUSG00000017428/ENSMUSG00000020460/ENSMUSG00000039067/ENSMUSG00000021024/…	4	ENSMUSG00000040850/ENSMUSG00000090137/ENSMUSG00000020271/ENSMUSG00000029686
R-MMU-5676590	NIK-->noncanonical NF-kB signaling	41/3898	55/7756	0.000195739	0.00487916	ENSMUSG00000025225/ENSMUSG00000005779/ENSMUSG00000068749/ENSMUSG00000025199/ENSMUSG00000002983/ENSMUSG00000079197/ENSMUSG00000014769/ENSMUSG00000040850/ENSMUSG00000005575/ENSMUSG00000022216/ENSMUSG00000027566/ENSMUSG00000025487/ENSMUSG00000022193/ENSMUSG00000019505/ENSMUSG00000032301/ENSMUSG00000015671/ENSMUSG00000031897/ENSMUSG00000002102/ENSMUSG00000017428/ENSMUSG00000020460/ENSMUSG00000039067/…	Nfkb2/Psmb4/Psma5/Chuk/Relb/Psme2/Psmb1/Psme4/Ube2m/Psme1/Psma7/Psmd13/Psmb5/Ubb/Psma4/Psma2/Psmb10/Psmc3/Psmd11/Rps27a/Psmd7/Psma6/Uba52/Psmd4/Psmd12/Psmd14/Psmd9/Psmd5/Psmc2/Psmc5/Fbxw11/Psmc6/Psmd6/Psma3/Psmb6/Psme2b/Psmc1/Psmd8/Cul1/Psmd2/Psmc4	18034/19172/26442/12675/19698/19188/19170/103554/22192/19186/26444/23997/19173/22187/26441/19166/19171/19182/69077/78294/17463/26443/22186/19185/66997/59029/67151/66998/19181/19184/103583/67089/66413/19167/19175/621823/19179/57296/26965/21762/23996	41	37	ENSMUSG00000025225/ENSMUSG00000005779/ENSMUSG00000068749/ENSMUSG00000025199/ENSMUSG00000002983/ENSMUSG00000079197/ENSMUSG00000014769/ENSMUSG00000005575/ENSMUSG00000022216/ENSMUSG00000027566/ENSMUSG00000025487/ENSMUSG00000022193/ENSMUSG00000019505/ENSMUSG00000032301/ENSMUSG00000015671/ENSMUSG00000031897/ENSMUSG00000002102/ENSMUSG00000017428/ENSMUSG00000020460/ENSMUSG00000039067/ENSMUSG00000021024/…	4	ENSMUSG00000040850/ENSMUSG00000090137/ENSMUSG00000020271/ENSMUSG00000029686
R-MMU-4086400	PCP/CE pathway	58/3898	83/7756	0.000210356	0.00511866	ENSMUSG00000049791/ENSMUSG00000050288/ENSMUSG00000015957/ENSMUSG00000008036/ENSMUSG00000005779/ENSMUSG00000068749/ENSMUSG00000028478/ENSMUSG00000018363/ENSMUSG00000041075/ENSMUSG00000079197/ENSMUSG00000002957/ENSMUSG00000014769/ENSMUSG00000040850/ENSMUSG00000022216/ENSMUSG00000027566/ENSMUSG00000025487/ENSMUSG00000018293/ENSMUSG00000022193/ENSMUSG00000019505/ENSMUSG00000029071/ENSMUSG00000032301/…	Fzd4/Fzd2/Wnt11/Ap2s1/Psmb4/Psma5/Clta/Smurf2/Fzd7/Psme2/Ap2a2/Psmb1/Psme4/Psme1/Psma7/Psmd13/Pfn1/Psmb5/Ubb/Dvl1/Psma4/Psma2/Wnt4/Psmb10/Psmc3/Psmd11/Wnt5b/Ap2m1/Rps27a/Psmd7/Psma6/Uba52/Psmd4/Psmd12/Prickle1/Cltb/Ap2b1/Psmd14/Fzd1/Psmd9/Prkca/Psmd5/Daam1/Rhoa/Psmc2/Psmc5/Psmc6/Psmd6/Psma3/Rac2/Psmb6/Wnt5a/Psme2b/Psmc1/Psmd8/Psmd2/Psmc4/Fzd8	14366/57265/22411/232910/19172/26442/12757/66313/14369/19188/11772/19170/103554/19186/26444/23997/18643/19173/22187/13542/26441/19166/22417/19171/19182/69077/22419/11773/78294/17463/26443/22186/19185/66997/106042/74325/71770/59029/14362/67151/18750/66998/208846/11848/19181/19184/67089/66413/19167/19354/19175/22418/621823/19179/57296/21762/23996/14370	58	46	ENSMUSG00000050288/ENSMUSG00000008036/ENSMUSG00000005779/ENSMUSG00000068749/ENSMUSG00000028478/ENSMUSG00000079197/ENSMUSG00000002957/ENSMUSG00000014769/ENSMUSG00000022216/ENSMUSG00000027566/ENSMUSG00000025487/ENSMUSG00000018293/ENSMUSG00000022193/ENSMUSG00000019505/ENSMUSG00000032301/ENSMUSG00000015671/ENSMUSG00000031897/ENSMUSG00000002102/ENSMUSG00000017428/ENSMUSG00000022841/ENSMUSG00000020460/…	12	ENSMUSG00000049791/ENSMUSG00000015957/ENSMUSG00000018363/ENSMUSG00000041075/ENSMUSG00000040850/ENSMUSG00000029071/ENSMUSG00000036856/ENSMUSG00000030170/ENSMUSG00000090137/ENSMUSG00000036158/ENSMUSG00000050965/ENSMUSG00000034574
R-MMU-170834	Signaling by TGF-beta Receptor Complex	44/3898	60/7756	0.000217516	0.00516979	ENSMUSG00000016327/ENSMUSG00000032402/ENSMUSG00000027803/ENSMUSG00000021258/ENSMUSG00000029053/ENSMUSG00000026496/ENSMUSG00000018363/ENSMUSG00000010376/ENSMUSG00000034557/ENSMUSG00000021096/ENSMUSG00000032440/ENSMUSG00000032966/ENSMUSG00000024589/ENSMUSG00000005575/ENSMUSG00000031010/ENSMUSG00000024515/ENSMUSG00000027660/ENSMUSG00000019505/ENSMUSG00000018501/ENSMUSG00000026349/ENSMUSG00000021039/…	Atp1b4/Smad3/Wwtr1/Ccnk/Prkcz/Parp1/Smurf2/Nedd8/Zfyve9/Ppm1a/Tgfbr2/Fkbp1a/Nedd4l/Ube2m/Usp9x/Smad4/Skil/Ubb/Ncor1/Ccnt2/Snw1/Rps27a/Uba52/Rbl1/Trim33/Tfdp1/Rnf111/Cbl/Ccnc/Smad2/Ncor2/Arhgef18/Rhoa/Mtmr4/Ski/Stub1/Cdk9/Furin/Sp1/Tgfbr1/Ube2d1/Tgfb1/Pard3/Cdk8	67821/17127/97064/12454/18762/11545/66313/18002/230597/19042/21813/14225/83814/22192/22284/17128/20482/22187/20185/72949/66354/78294/22186/19650/94093/21781/93836/12402/51813/17126/20602/102098/11848/170749/20481/56424/107951/18550/20683/21812/216080/21803/93742/264064	44	16	ENSMUSG00000016327/ENSMUSG00000027803/ENSMUSG00000029053/ENSMUSG00000010376/ENSMUSG00000032966/ENSMUSG00000024589/ENSMUSG00000005575/ENSMUSG00000019505/ENSMUSG00000020460/ENSMUSG00000028252/ENSMUSG00000024563/ENSMUSG00000007815/ENSMUSG00000039615/ENSMUSG00000009555/ENSMUSG00000019927/ENSMUSG00000002603	28	ENSMUSG00000032402/ENSMUSG00000021258/ENSMUSG00000026496/ENSMUSG00000018363/ENSMUSG00000034557/ENSMUSG00000021096/ENSMUSG00000032440/ENSMUSG00000031010/ENSMUSG00000024515/ENSMUSG00000027660/ENSMUSG00000018501/ENSMUSG00000026349/ENSMUSG00000021039/ENSMUSG00000090137/ENSMUSG00000027641/ENSMUSG00000033014/ENSMUSG00000038482/ENSMUSG00000032217/ENSMUSG00000034342/ENSMUSG00000029478/ENSMUSG00000004568/…
R-MMU-69541	Stabilization of p53	39/3898	52/7756	0.00022521	0.00523102	ENSMUSG00000005779/ENSMUSG00000068749/ENSMUSG00000059552/ENSMUSG00000079197/ENSMUSG00000014769/ENSMUSG00000040850/ENSMUSG00000022216/ENSMUSG00000027566/ENSMUSG00000034218/ENSMUSG00000025487/ENSMUSG00000022193/ENSMUSG00000019505/ENSMUSG00000032301/ENSMUSG00000015671/ENSMUSG00000031897/ENSMUSG00000002102/ENSMUSG00000017428/ENSMUSG00000020460/ENSMUSG00000039067/ENSMUSG00000021024/ENSMUSG00000090137/…	Psmb4/Psma5/Trp53/Psme2/Psmb1/Psme4/Psme1/Psma7/Atm/Psmd13/Psmb5/Ubb/Psma4/Psma2/Psmb10/Psmc3/Psmd11/Rps27a/Psmd7/Psma6/Uba52/Psmd4/Psmd12/Cop1/Psmd14/Psmd9/Psmd5/Mdm2/Psmc2/Psmc5/Psmc6/Psmd6/Psma3/Psmb6/Psme2b/Psmc1/Psmd8/Psmd2/Psmc4	19172/26442/22059/19188/19170/103554/19186/26444/11920/23997/19173/22187/26441/19166/19171/19182/69077/78294/17463/26443/22186/19185/66997/26374/59029/67151/66998/17246/19181/19184/67089/66413/19167/19175/621823/19179/57296/21762/23996	39	36	ENSMUSG00000005779/ENSMUSG00000068749/ENSMUSG00000059552/ENSMUSG00000079197/ENSMUSG00000014769/ENSMUSG00000022216/ENSMUSG00000027566/ENSMUSG00000025487/ENSMUSG00000022193/ENSMUSG00000019505/ENSMUSG00000032301/ENSMUSG00000015671/ENSMUSG00000031897/ENSMUSG00000002102/ENSMUSG00000017428/ENSMUSG00000020460/ENSMUSG00000039067/ENSMUSG00000021024/ENSMUSG00000005625/ENSMUSG00000020720/ENSMUSG00000040782/…	3	ENSMUSG00000040850/ENSMUSG00000034218/ENSMUSG00000090137
R-MMU-453279	Mitotic G1-G1/S phases	83/3898	126/7756	0.000259118	0.00588485	ENSMUSG00000023067/ENSMUSG00000022105/ENSMUSG00000054115/ENSMUSG00000024789/ENSMUSG00000031666/ENSMUSG00000005779/ENSMUSG00000068749/ENSMUSG00000003031/ENSMUSG00000018983/ENSMUSG00000079197/ENSMUSG00000034165/ENSMUSG00000028212/ENSMUSG00000014769/ENSMUSG00000022216/ENSMUSG00000006728/ENSMUSG00000027566/ENSMUSG00000085793/ENSMUSG00000025487/ENSMUSG00000026355/ENSMUSG00000024833/ENSMUSG00000028044/…	Cdkn1a/Rb1/Skp2/Jak2/Rbl2/Psmb4/Psma5/Cdkn1b/E2f2/Psme2/Ccnd3/Ccne2/Psmb1/Psme1/Cdk4/Psma7/Lin52/Psmd13/Mcm6/Pola2/Cks1b/Psmb5/Ubb/Mcm2/Psma4/Wee1/Psma2/Psmb10/Psmc3/Psmd11/Dyrk1a/Rps27a/Psmd7/Pole4/Psma6/Uba52/Psmd4/Psmd12/Cdk6/Rbl1/Pole3/Tfdp1/Psmd14/Lin9/Ccna2/Rbbp4/Lin37/Psmd9/Cdkn2b/Psmd5/Ccnd1/Orc5/Akt3/Akt1/Abl1/Gmnn/Ppp2ca/Psmc2/Psmc5/Cdkn2c/Psmc6/Psmd6/Psma3/Psmb6/Cdt1/Ppp2cb/Ccne1/Pole/…	12575/19645/27401/16452/19651/19172/26442/12576/242705/19188/12445/12448/19170/19186/12567/26444/217708/23997/17219/18969/54124/19173/22187/17216/26441/22390/19166/19171/19182/69077/13548/78294/17463/66979/26443/22186/19185/66997/12571/19650/59001/21781/59029/72568/12428/19646/75660/67151/12579/66998/12443/26429/23797/11651/11350/57441/19052/19181/19184/12580/67089/66413/19167/19175/67177/19053/1…	83	62	ENSMUSG00000023067/ENSMUSG00000022105/ENSMUSG00000054115/ENSMUSG00000005779/ENSMUSG00000068749/ENSMUSG00000018983/ENSMUSG00000079197/ENSMUSG00000034165/ENSMUSG00000014769/ENSMUSG00000022216/ENSMUSG00000006728/ENSMUSG00000027566/ENSMUSG00000025487/ENSMUSG00000026355/ENSMUSG00000024833/ENSMUSG00000028044/ENSMUSG00000022193/ENSMUSG00000019505/ENSMUSG00000002870/ENSMUSG00000032301/ENSMUSG00000015671/…	21	ENSMUSG00000024789/ENSMUSG00000031666/ENSMUSG00000003031/ENSMUSG00000028212/ENSMUSG00000085793/ENSMUSG00000031016/ENSMUSG00000022897/ENSMUSG00000090137/ENSMUSG00000027641/ENSMUSG00000038482/ENSMUSG00000058729/ENSMUSG00000073802/ENSMUSG00000019699/ENSMUSG00000026842/ENSMUSG00000006715/ENSMUSG00000028551/ENSMUSG00000007080/ENSMUSG00000000751/ENSMUSG00000000184/ENSMUSG00000029686/ENSMUSG00000016477
R-MMU-195253	Degradation of beta-catenin by the destruction complex	54/3898	77/7756	0.000298912	0.00664105	ENSMUSG00000017843/ENSMUSG00000026626/ENSMUSG00000005779/ENSMUSG00000068749/ENSMUSG00000022812/ENSMUSG00000079197/ENSMUSG00000014769/ENSMUSG00000040850/ENSMUSG00000024642/ENSMUSG00000022216/ENSMUSG00000027566/ENSMUSG00000047604/ENSMUSG00000025487/ENSMUSG00000030970/ENSMUSG00000022193/ENSMUSG00000019505/ENSMUSG00000032301/ENSMUSG00000015671/ENSMUSG00000031897/ENSMUSG00000002102/ENSMUSG00000017428/…	Ppp2r5c/Ppp2r5a/Psmb4/Psma5/Gsk3b/Psme2/Psmb1/Psme4/Tle4/Psme1/Psma7/Frat2/Psmd13/Ctbp2/Psmb5/Ubb/Psma4/Psma2/Psmb10/Psmc3/Psmd11/Apc/Rps27a/Psmd7/Psma6/Uba52/Psmd4/Psmd12/Tle2/Psmd14/Psmd9/Psmd5/Ppp2ca/Psmc2/Psmc5/Csnk1a1/Amer1/Psmc6/Psmd6/Psma3/Psmb6/Rbx1/Ppp2cb/Psme2b/Ppp2r1a/Psmc1/Psmd8/Cul1/Psmd2/Tle3/Tcf7l1/Psmc4/Lef1/Tcf7	26931/226849/19172/26442/56637/19188/19170/103554/21888/19186/26444/212398/23997/13017/19173/22187/26441/19166/19171/19182/69077/11789/78294/17463/26443/22186/19185/66997/21886/59029/67151/66998/19052/19181/19184/93687/72345/67089/66413/19167/19175/56438/19053/621823/51792/19179/57296/26965/21762/21887/21415/23996/16842/21414	54	44	ENSMUSG00000017843/ENSMUSG00000026626/ENSMUSG00000005779/ENSMUSG00000068749/ENSMUSG00000079197/ENSMUSG00000014769/ENSMUSG00000024642/ENSMUSG00000022216/ENSMUSG00000027566/ENSMUSG00000047604/ENSMUSG00000025487/ENSMUSG00000030970/ENSMUSG00000022193/ENSMUSG00000019505/ENSMUSG00000032301/ENSMUSG00000015671/ENSMUSG00000031897/ENSMUSG00000002102/ENSMUSG00000017428/ENSMUSG00000005871/ENSMUSG00000020460/…	10	ENSMUSG00000022812/ENSMUSG00000040850/ENSMUSG00000090137/ENSMUSG00000034771/ENSMUSG00000024576/ENSMUSG00000050332/ENSMUSG00000029686/ENSMUSG00000032280/ENSMUSG00000055799/ENSMUSG00000000782
R-MMU-5689880	Ub-specific processing proteases	102/3898	160/7756	0.000351404	0.00764117	ENSMUSG00000032402/ENSMUSG00000054115/ENSMUSG00000093904/ENSMUSG00000042903/ENSMUSG00000028514/ENSMUSG00000022867/ENSMUSG00000005779/ENSMUSG00000068749/ENSMUSG00000021738/ENSMUSG00000059263/ENSMUSG00000059552/ENSMUSG00000006676/ENSMUSG00000031438/ENSMUSG00000018363/ENSMUSG00000019804/ENSMUSG00000056342/ENSMUSG00000079197/ENSMUSG00000041528/ENSMUSG00000013663/ENSMUSG00000014769/ENSMUSG00000000142/…	Smad3/Skp2/Tomm20/Foxo4/Usp24/Usp25/Psmb4/Psma5/Atxn7/Usp47/Trp53/Usp19/Rnf128/Smurf2/Snx3/Usp34/Psme2/Rnf123/Pten/Psmb1/Axin2/Psme4/Psme1/Usp9x/Suds3/Usp14/Psma7/Smad4/Psmd13/Psmb5/Ubb/Psma4/Taf10/Usp4/Usp20/Psma2/Psmb10/Psmc3/Psmd11/Rps27a/Adrb2/Psmd7/Wdr48/Psma6/Usp2/Usp33/Uba52/Psmd4/Ifih1/Psmd12/Traf6/Usp13/Birc2/Vdac2/Psmd14/Usp11/Ruvbl1/Ccna2/Usp42/Psmd9/Ptrh2/Map3k7/Vdac1/Psmd5/Usp8/Usp37…	17127/27401/67952/54601/329908/30940/19172/26442/246103/74996/22059/71472/66889/66313/54198/17847/19188/84585/19211/19170/12006/103554/19186/22284/71954/59025/26444/17128/23997/19173/22187/26441/24075/22258/74270/19166/19171/19182/69077/78294/11555/17463/67561/26443/53376/170822/22186/19185/71586/66997/22034/72607/11797/22334/59029/236733/56505/12428/76800/67151/217057/26409/22333/66998/84092/319…	102	62	ENSMUSG00000054115/ENSMUSG00000093904/ENSMUSG00000005779/ENSMUSG00000068749/ENSMUSG00000059552/ENSMUSG00000031438/ENSMUSG00000019804/ENSMUSG00000079197/ENSMUSG00000013663/ENSMUSG00000014769/ENSMUSG00000022216/ENSMUSG00000066900/ENSMUSG00000047879/ENSMUSG00000027566/ENSMUSG00000025487/ENSMUSG00000022193/ENSMUSG00000019505/ENSMUSG00000032301/ENSMUSG00000043866/ENSMUSG00000032612/ENSMUSG00000026854/…	40	ENSMUSG00000032402/ENSMUSG00000042903/ENSMUSG00000028514/ENSMUSG00000022867/ENSMUSG00000021738/ENSMUSG00000059263/ENSMUSG00000006676/ENSMUSG00000018363/ENSMUSG00000056342/ENSMUSG00000041528/ENSMUSG00000000142/ENSMUSG00000040850/ENSMUSG00000031010/ENSMUSG00000024515/ENSMUSG00000032512/ENSMUSG00000032010/ENSMUSG00000025437/ENSMUSG00000090137/ENSMUSG00000027164/ENSMUSG00000056900/ENSMUSG00000057367/…
R-MMU-3858494	Beta-catenin independent WNT signaling	76/3898	115/7756	0.000400335	0.0085238	ENSMUSG00000043004/ENSMUSG00000049791/ENSMUSG00000050288/ENSMUSG00000015957/ENSMUSG00000024617/ENSMUSG00000008036/ENSMUSG00000005779/ENSMUSG00000068749/ENSMUSG00000017376/ENSMUSG00000021816/ENSMUSG00000028478/ENSMUSG00000018363/ENSMUSG00000041075/ENSMUSG00000079197/ENSMUSG00000002957/ENSMUSG00000014769/ENSMUSG00000040850/ENSMUSG00000022216/ENSMUSG00000027566/ENSMUSG00000029713/ENSMUSG00000025487/…	Gng2/Fzd4/Fzd2/Wnt11/Camk2a/Ap2s1/Psmb4/Psma5/Nlk/Ppp3cb/Clta/Smurf2/Fzd7/Psme2/Ap2a2/Psmb1/Psme4/Psme1/Psma7/Gnb2/Psmd13/Pfn1/Psmb5/Ubb/Dvl1/Gnao1/Psma4/Psma2/Wnt4/Psmb10/Gng5/Gng5-ps/Psmc3/Psmd11/Wnt5b/Ap2m1/Rps27a/Psmd7/Psma6/Uba52/Plcb3/Gnb5/Psmd4/Psmd12/Prickle1/Cltb/Ap2b1/Psmd14/Fzd1/Psmd9/Map3k7/Prkca/Psmd5/Daam1/Rhoa/Psmc2/Psmc5/Psmc6/Psmd6/Psma3/Rac2/Psmb6/Gng12/Gnb3/Wnt5a/Gngt2/Gnb1/Psm…	14702/14366/57265/22411/12322/232910/19172/26442/18099/19056/12757/66313/14369/19188/11772/19170/103554/19186/26444/14693/23997/18643/19173/22187/13542/14681/26441/19166/22417/19171/14707/100043507/19182/69077/22419/11773/78294/17463/26443/22186/18797/14697/19185/66997/106042/74325/71770/59029/14362/67151/26409/18750/66998/208846/11848/19181/19184/67089/66413/19167/19354/19175/14701/14695/22418/1…	76	56	ENSMUSG00000043004/ENSMUSG00000050288/ENSMUSG00000008036/ENSMUSG00000005779/ENSMUSG00000068749/ENSMUSG00000017376/ENSMUSG00000028478/ENSMUSG00000079197/ENSMUSG00000002957/ENSMUSG00000014769/ENSMUSG00000022216/ENSMUSG00000027566/ENSMUSG00000029713/ENSMUSG00000025487/ENSMUSG00000018293/ENSMUSG00000022193/ENSMUSG00000019505/ENSMUSG00000032301/ENSMUSG00000015671/ENSMUSG00000031897/ENSMUSG00000068523/…	19	ENSMUSG00000049791/ENSMUSG00000015957/ENSMUSG00000024617/ENSMUSG00000021816/ENSMUSG00000018363/ENSMUSG00000041075/ENSMUSG00000040850/ENSMUSG00000029071/ENSMUSG00000031748/ENSMUSG00000036856/ENSMUSG00000030170/ENSMUSG00000090137/ENSMUSG00000024960/ENSMUSG00000036158/ENSMUSG00000028284/ENSMUSG00000050965/ENSMUSG00000034574/ENSMUSG00000036402/ENSMUSG00000009108
R-MMU-5687128	MAPK6/MAPK4 signaling	50/3898	71/7756	0.000424252	0.00884868	ENSMUSG00000004951/ENSMUSG00000005779/ENSMUSG00000042688/ENSMUSG00000068749/ENSMUSG00000079197/ENSMUSG00000034165/ENSMUSG00000061751/ENSMUSG00000006699/ENSMUSG00000014769/ENSMUSG00000040850/ENSMUSG00000030774/ENSMUSG00000022216/ENSMUSG00000033102/ENSMUSG00000027566/ENSMUSG00000005034/ENSMUSG00000025487/ENSMUSG00000033502/ENSMUSG00000022193/ENSMUSG00000019505/ENSMUSG00000032301/ENSMUSG00000015671/…	Hspb1/Psmb4/Mapk6/Psma5/Psme2/Ccnd3/Kalrn/Cdc42/Psmb1/Psme4/Pak1/Psme1/Cdc14b/Psma7/Prkacb/Psmd13/Cdc14a/Psmb5/Ubb/Psma4/Psma2/Psmb10/Psmc3/Psmd11/Cdc42ep3/Rps27a/Psmd7/Psma6/Uba52/Cdk1/Psmd4/Psmd12/Cdc42ep5/Psmd14/Psmd9/Psmd5/Psmc2/Psmc5/Psmc6/Psmd6/Psma3/Psmb6/Psme2b/Xpo1/Prkaca/Foxo1/Psmc1/Psmd8/Psmd2/Psmc4	15507/19172/50772/26442/19188/12445/545156/12540/19170/103554/18479/19186/218294/26444/18749/23997/229776/19173/22187/26441/19166/19171/19182/69077/260409/78294/17463/26443/22186/12534/19185/66997/58804/59029/67151/66998/19181/19184/67089/66413/19167/19175/621823/103573/18747/56458/19179/57296/21762/23996	50	41	ENSMUSG00000004951/ENSMUSG00000005779/ENSMUSG00000042688/ENSMUSG00000068749/ENSMUSG00000079197/ENSMUSG00000034165/ENSMUSG00000006699/ENSMUSG00000014769/ENSMUSG00000030774/ENSMUSG00000022216/ENSMUSG00000027566/ENSMUSG00000025487/ENSMUSG00000022193/ENSMUSG00000019505/ENSMUSG00000032301/ENSMUSG00000015671/ENSMUSG00000031897/ENSMUSG00000002102/ENSMUSG00000017428/ENSMUSG00000020460/ENSMUSG00000039067/…	9	ENSMUSG00000061751/ENSMUSG00000040850/ENSMUSG00000033102/ENSMUSG00000005034/ENSMUSG00000033502/ENSMUSG00000036533/ENSMUSG00000090137/ENSMUSG00000020290/ENSMUSG00000044167
R-MMU-5610780	Degradation of GLI1 by the proteasome	39/3898	53/7756	0.000440522	0.00900426	ENSMUSG00000025231/ENSMUSG00000005779/ENSMUSG00000068749/ENSMUSG00000079197/ENSMUSG00000014769/ENSMUSG00000040850/ENSMUSG00000022216/ENSMUSG00000027566/ENSMUSG00000025487/ENSMUSG00000027598/ENSMUSG00000022193/ENSMUSG00000019505/ENSMUSG00000032301/ENSMUSG00000015671/ENSMUSG00000031897/ENSMUSG00000002102/ENSMUSG00000017428/ENSMUSG00000020460/ENSMUSG00000039067/ENSMUSG00000021024/ENSMUSG00000090137/…	Sufu/Psmb4/Psma5/Psme2/Psmb1/Psme4/Psme1/Psma7/Psmd13/Itch/Psmb5/Ubb/Psma4/Psma2/Psmb10/Psmc3/Psmd11/Rps27a/Psmd7/Psma6/Uba52/Psmd4/Psmd12/Psmd14/Psmd9/Psmd5/Psmc2/Psmc5/Psmc6/Psmd6/Psma3/Psmb6/Rbx1/Psme2b/Psmc1/Psmd8/Cul1/Psmd2/Psmc4	24069/19172/26442/19188/19170/103554/19186/26444/23997/16396/19173/22187/26441/19166/19171/19182/69077/78294/17463/26443/22186/19185/66997/59029/67151/66998/19181/19184/67089/66413/19167/19175/56438/621823/19179/57296/26965/21762/23996	39	35	ENSMUSG00000025231/ENSMUSG00000005779/ENSMUSG00000068749/ENSMUSG00000079197/ENSMUSG00000014769/ENSMUSG00000022216/ENSMUSG00000027566/ENSMUSG00000025487/ENSMUSG00000022193/ENSMUSG00000019505/ENSMUSG00000032301/ENSMUSG00000015671/ENSMUSG00000031897/ENSMUSG00000002102/ENSMUSG00000017428/ENSMUSG00000020460/ENSMUSG00000039067/ENSMUSG00000021024/ENSMUSG00000005625/ENSMUSG00000020720/ENSMUSG00000026914/…	4	ENSMUSG00000040850/ENSMUSG00000027598/ENSMUSG00000090137/ENSMUSG00000029686
R-MMU-5658442	Regulation of RAS by GAPs	42/3898	58/7756	0.000474212	0.00950283	ENSMUSG00000070565/ENSMUSG00000025499/ENSMUSG00000005779/ENSMUSG00000068749/ENSMUSG00000079197/ENSMUSG00000037239/ENSMUSG00000027852/ENSMUSG00000014769/ENSMUSG00000040850/ENSMUSG00000022216/ENSMUSG00000027566/ENSMUSG00000025487/ENSMUSG00000022193/ENSMUSG00000032301/ENSMUSG00000015671/ENSMUSG00000031897/ENSMUSG00000002102/ENSMUSG00000017428/ENSMUSG00000039067/ENSMUSG00000021024/ENSMUSG00000045671/…	Rasal2/Hras/Psmb4/Psma5/Psme2/Spred3/Nras/Psmb1/Psme4/Psme1/Psma7/Psmd13/Psmb5/Psma4/Psma2/Psmb10/Psmc3/Psmd11/Psmd7/Psma6/Spred2/Psmd4/Rasa1/Psmd12/Syngap1/Psmd14/Psmd9/Dab2ip/Psmd5/Psmc2/Psmc5/Psmc6/Psmd6/Psma3/Psmb6/Nf1/Psme2b/Rasa3/Psmc1/Psmd8/Psmd2/Psmc4	226525/15461/19172/26442/19188/101809/18176/19170/103554/19186/26444/23997/19173/26441/19166/19171/19182/69077/17463/26443/114716/19185/218397/66997/240057/59029/67151/69601/66998/19181/19184/67089/66413/19167/19175/18015/621823/19414/19179/57296/21762/23996	42	34	ENSMUSG00000070565/ENSMUSG00000025499/ENSMUSG00000005779/ENSMUSG00000068749/ENSMUSG00000079197/ENSMUSG00000027852/ENSMUSG00000014769/ENSMUSG00000022216/ENSMUSG00000027566/ENSMUSG00000025487/ENSMUSG00000022193/ENSMUSG00000032301/ENSMUSG00000015671/ENSMUSG00000031897/ENSMUSG00000002102/ENSMUSG00000017428/ENSMUSG00000039067/ENSMUSG00000021024/ENSMUSG00000005625/ENSMUSG00000020720/ENSMUSG00000026914/…	8	ENSMUSG00000037239/ENSMUSG00000040850/ENSMUSG00000045671/ENSMUSG00000021549/ENSMUSG00000067629/ENSMUSG00000026883/ENSMUSG00000020716/ENSMUSG00000031453
R-MMU-4641258	Degradation of DVL	38/3898	52/7756	0.00065494	0.0128721	ENSMUSG00000005779/ENSMUSG00000068749/ENSMUSG00000079197/ENSMUSG00000014769/ENSMUSG00000040850/ENSMUSG00000022216/ENSMUSG00000027566/ENSMUSG00000025487/ENSMUSG00000022193/ENSMUSG00000019505/ENSMUSG00000029071/ENSMUSG00000032301/ENSMUSG00000015671/ENSMUSG00000031897/ENSMUSG00000002102/ENSMUSG00000017428/ENSMUSG00000020460/ENSMUSG00000039067/ENSMUSG00000021024/ENSMUSG00000090137/ENSMUSG00000005625/…	Psmb4/Psma5/Psme2/Psmb1/Psme4/Psme1/Psma7/Psmd13/Psmb5/Ubb/Dvl1/Psma4/Psma2/Psmb10/Psmc3/Psmd11/Rps27a/Psmd7/Psma6/Uba52/Psmd4/Psmd12/Psmd14/Psmd9/Cul3/Psmd5/Psmc2/Psmc5/Psmc6/Psmd6/Psma3/Psmb6/Rbx1/Psme2b/Psmc1/Psmd8/Psmd2/Psmc4	19172/26442/19188/19170/103554/19186/26444/23997/19173/22187/13542/26441/19166/19171/19182/69077/78294/17463/26443/22186/19185/66997/59029/67151/26554/66998/19181/19184/67089/66413/19167/19175/56438/621823/19179/57296/21762/23996	38	34	ENSMUSG00000005779/ENSMUSG00000068749/ENSMUSG00000079197/ENSMUSG00000014769/ENSMUSG00000022216/ENSMUSG00000027566/ENSMUSG00000025487/ENSMUSG00000022193/ENSMUSG00000019505/ENSMUSG00000032301/ENSMUSG00000015671/ENSMUSG00000031897/ENSMUSG00000002102/ENSMUSG00000017428/ENSMUSG00000020460/ENSMUSG00000039067/ENSMUSG00000021024/ENSMUSG00000005625/ENSMUSG00000020720/ENSMUSG00000026914/ENSMUSG00000029440/…	4	ENSMUSG00000040850/ENSMUSG00000029071/ENSMUSG00000090137/ENSMUSG00000004364
R-MMU-2173793	Transcriptional activity of SMAD2/SMAD3:SMAD4 heterotrimer	29/3898	38/7756	0.000899386	0.0173429	ENSMUSG00000016327/ENSMUSG00000032402/ENSMUSG00000027803/ENSMUSG00000021258/ENSMUSG00000026496/ENSMUSG00000018363/ENSMUSG00000021096/ENSMUSG00000024589/ENSMUSG00000031010/ENSMUSG00000024515/ENSMUSG00000027660/ENSMUSG00000019505/ENSMUSG00000018501/ENSMUSG00000026349/ENSMUSG00000021039/ENSMUSG00000020460/ENSMUSG00000090137/ENSMUSG00000027641/ENSMUSG00000033014/ENSMUSG00000038482/ENSMUSG00000032217/…	Atp1b4/Smad3/Wwtr1/Ccnk/Parp1/Smurf2/Ppm1a/Nedd4l/Usp9x/Smad4/Skil/Ubb/Ncor1/Ccnt2/Snw1/Rps27a/Uba52/Rbl1/Trim33/Tfdp1/Rnf111/Ccnc/Smad2/Ncor2/Ski/Cdk9/Sp1/Ube2d1/Cdk8	67821/17127/97064/12454/11545/66313/19042/83814/22284/17128/20482/22187/20185/72949/66354/78294/22186/19650/94093/21781/93836/51813/17126/20602/20481/107951/20683/216080/264064	29	9	ENSMUSG00000016327/ENSMUSG00000027803/ENSMUSG00000024589/ENSMUSG00000019505/ENSMUSG00000020460/ENSMUSG00000028252/ENSMUSG00000024563/ENSMUSG00000009555/ENSMUSG00000019927	20	ENSMUSG00000032402/ENSMUSG00000021258/ENSMUSG00000026496/ENSMUSG00000018363/ENSMUSG00000021096/ENSMUSG00000031010/ENSMUSG00000024515/ENSMUSG00000027660/ENSMUSG00000018501/ENSMUSG00000026349/ENSMUSG00000021039/ENSMUSG00000090137/ENSMUSG00000027641/ENSMUSG00000033014/ENSMUSG00000038482/ENSMUSG00000032217/ENSMUSG00000029478/ENSMUSG00000029050/ENSMUSG00000001280/ENSMUSG00000029635
R-MMU-2871837	FCERI mediated NF-kB activation	49/3898	71/7756	0.00100458	0.0190126	ENSMUSG00000015755/ENSMUSG00000005779/ENSMUSG00000068749/ENSMUSG00000025199/ENSMUSG00000079197/ENSMUSG00000014769/ENSMUSG00000040850/ENSMUSG00000022216/ENSMUSG00000027566/ENSMUSG00000025487/ENSMUSG00000022193/ENSMUSG00000058715/ENSMUSG00000019505/ENSMUSG00000026778/ENSMUSG00000032301/ENSMUSG00000015671/ENSMUSG00000031897/ENSMUSG00000002102/ENSMUSG00000017428/ENSMUSG00000020460/ENSMUSG00000039067/…	Tab2/Psmb4/Psma5/Chuk/Psme2/Psmb1/Psme4/Psme1/Psma7/Psmd13/Psmb5/Fcer1g/Ubb/Prkcq/Psma4/Psma2/Psmb10/Psmc3/Psmd11/Rps27a/Psmd7/Psma6/Uba52/Bcl10/Psmd4/Psmd12/Traf6/Psmd14/Psmd9/Map3k7/Psmd5/Psmc2/Psmc5/Fbxw11/Psmc6/Psmd6/Psma3/Psmb6/Malt1/Card11/Psme2b/Ube2d1/Tab3/Psmc1/Fcer1a/Psmd8/Cul1/Psmd2/Psmc4	68652/19172/26442/12675/19188/19170/103554/19186/26444/23997/19173/14127/22187/18761/26441/19166/19171/19182/69077/78294/17463/26443/22186/12042/19185/66997/22034/59029/67151/26409/66998/19181/19184/103583/67089/66413/19167/19175/240354/108723/621823/216080/66724/19179/14125/57296/26965/21762/23996	49	37	ENSMUSG00000005779/ENSMUSG00000068749/ENSMUSG00000025199/ENSMUSG00000079197/ENSMUSG00000014769/ENSMUSG00000022216/ENSMUSG00000027566/ENSMUSG00000025487/ENSMUSG00000022193/ENSMUSG00000058715/ENSMUSG00000019505/ENSMUSG00000032301/ENSMUSG00000015671/ENSMUSG00000031897/ENSMUSG00000002102/ENSMUSG00000017428/ENSMUSG00000020460/ENSMUSG00000039067/ENSMUSG00000021024/ENSMUSG00000028191/ENSMUSG00000005625/…	12	ENSMUSG00000015755/ENSMUSG00000040850/ENSMUSG00000026778/ENSMUSG00000090137/ENSMUSG00000027164/ENSMUSG00000028284/ENSMUSG00000020271/ENSMUSG00000032688/ENSMUSG00000036526/ENSMUSG00000035476/ENSMUSG00000005339/ENSMUSG00000029686
R-MMU-350562	Regulation of ornithine decarboxylase (ODC)	35/3898	48/7756	0.00113928	0.0200748	ENSMUSG00000003849/ENSMUSG00000005779/ENSMUSG00000068749/ENSMUSG00000037458/ENSMUSG00000079197/ENSMUSG00000035242/ENSMUSG00000014769/ENSMUSG00000040850/ENSMUSG00000022216/ENSMUSG00000027566/ENSMUSG00000025487/ENSMUSG00000022193/ENSMUSG00000032301/ENSMUSG00000015671/ENSMUSG00000031897/ENSMUSG00000002102/ENSMUSG00000017428/ENSMUSG00000039067/ENSMUSG00000021024/ENSMUSG00000005625/ENSMUSG00000020720/…	Nqo1/Psmb4/Psma5/Azin1/Psme2/Oaz1/Psmb1/Psme4/Psme1/Psma7/Psmd13/Psmb5/Psma4/Psma2/Psmb10/Psmc3/Psmd11/Psmd7/Psma6/Psmd4/Psmd12/Psmd14/Psmd9/Psmd5/Psmc2/Psmc5/Psmc6/Psmd6/Psma3/Psmb6/Psme2b/Psmc1/Psmd8/Psmd2/Psmc4	18104/19172/26442/54375/19188/18245/19170/103554/19186/26444/23997/19173/26441/19166/19171/19182/69077/17463/26443/19185/66997/59029/67151/66998/19181/19184/67089/66413/19167/19175/621823/19179/57296/21762/23996	35	34	ENSMUSG00000003849/ENSMUSG00000005779/ENSMUSG00000068749/ENSMUSG00000037458/ENSMUSG00000079197/ENSMUSG00000035242/ENSMUSG00000014769/ENSMUSG00000022216/ENSMUSG00000027566/ENSMUSG00000025487/ENSMUSG00000022193/ENSMUSG00000032301/ENSMUSG00000015671/ENSMUSG00000031897/ENSMUSG00000002102/ENSMUSG00000017428/ENSMUSG00000039067/ENSMUSG00000021024/ENSMUSG00000005625/ENSMUSG00000020720/ENSMUSG00000026914/…	1	ENSMUSG00000040850
R-MMU-69601	Ubiquitin Mediated Degradation of Phosphorylated Cdc25A	35/3898	48/7756	0.00113928	0.0200748	ENSMUSG00000005779/ENSMUSG00000068749/ENSMUSG00000079197/ENSMUSG00000014769/ENSMUSG00000040850/ENSMUSG00000022216/ENSMUSG00000027566/ENSMUSG00000025487/ENSMUSG00000022193/ENSMUSG00000019505/ENSMUSG00000032301/ENSMUSG00000015671/ENSMUSG00000031897/ENSMUSG00000002102/ENSMUSG00000017428/ENSMUSG00000020460/ENSMUSG00000039067/ENSMUSG00000021024/ENSMUSG00000090137/ENSMUSG00000005625/ENSMUSG00000020720/…	Psmb4/Psma5/Psme2/Psmb1/Psme4/Psme1/Psma7/Psmd13/Psmb5/Ubb/Psma4/Psma2/Psmb10/Psmc3/Psmd11/Rps27a/Psmd7/Psma6/Uba52/Psmd4/Psmd12/Psmd14/Psmd9/Psmd5/Psmc2/Psmc5/Psmc6/Psmd6/Psma3/Psmb6/Psme2b/Psmc1/Psmd8/Psmd2/Psmc4	19172/26442/19188/19170/103554/19186/26444/23997/19173/22187/26441/19166/19171/19182/69077/78294/17463/26443/22186/19185/66997/59029/67151/66998/19181/19184/67089/66413/19167/19175/621823/19179/57296/21762/23996	35	33	ENSMUSG00000005779/ENSMUSG00000068749/ENSMUSG00000079197/ENSMUSG00000014769/ENSMUSG00000022216/ENSMUSG00000027566/ENSMUSG00000025487/ENSMUSG00000022193/ENSMUSG00000019505/ENSMUSG00000032301/ENSMUSG00000015671/ENSMUSG00000031897/ENSMUSG00000002102/ENSMUSG00000017428/ENSMUSG00000020460/ENSMUSG00000039067/ENSMUSG00000021024/ENSMUSG00000005625/ENSMUSG00000020720/ENSMUSG00000026914/ENSMUSG00000029440/…	2	ENSMUSG00000040850/ENSMUSG00000090137
R-MMU-69610	p53-Independent DNA Damage Response	35/3898	48/7756	0.00113928	0.0200748	ENSMUSG00000005779/ENSMUSG00000068749/ENSMUSG00000079197/ENSMUSG00000014769/ENSMUSG00000040850/ENSMUSG00000022216/ENSMUSG00000027566/ENSMUSG00000025487/ENSMUSG00000022193/ENSMUSG00000019505/ENSMUSG00000032301/ENSMUSG00000015671/ENSMUSG00000031897/ENSMUSG00000002102/ENSMUSG00000017428/ENSMUSG00000020460/ENSMUSG00000039067/ENSMUSG00000021024/ENSMUSG00000090137/ENSMUSG00000005625/ENSMUSG00000020720/…	Psmb4/Psma5/Psme2/Psmb1/Psme4/Psme1/Psma7/Psmd13/Psmb5/Ubb/Psma4/Psma2/Psmb10/Psmc3/Psmd11/Rps27a/Psmd7/Psma6/Uba52/Psmd4/Psmd12/Psmd14/Psmd9/Psmd5/Psmc2/Psmc5/Psmc6/Psmd6/Psma3/Psmb6/Psme2b/Psmc1/Psmd8/Psmd2/Psmc4	19172/26442/19188/19170/103554/19186/26444/23997/19173/22187/26441/19166/19171/19182/69077/78294/17463/26443/22186/19185/66997/59029/67151/66998/19181/19184/67089/66413/19167/19175/621823/19179/57296/21762/23996	35	33	ENSMUSG00000005779/ENSMUSG00000068749/ENSMUSG00000079197/ENSMUSG00000014769/ENSMUSG00000022216/ENSMUSG00000027566/ENSMUSG00000025487/ENSMUSG00000022193/ENSMUSG00000019505/ENSMUSG00000032301/ENSMUSG00000015671/ENSMUSG00000031897/ENSMUSG00000002102/ENSMUSG00000017428/ENSMUSG00000020460/ENSMUSG00000039067/ENSMUSG00000021024/ENSMUSG00000005625/ENSMUSG00000020720/ENSMUSG00000026914/ENSMUSG00000029440/…	2	ENSMUSG00000040850/ENSMUSG00000090137
R-MMU-69613	p53-Independent G1/S DNA damage checkpoint	35/3898	48/7756	0.00113928	0.0200748	ENSMUSG00000005779/ENSMUSG00000068749/ENSMUSG00000079197/ENSMUSG00000014769/ENSMUSG00000040850/ENSMUSG00000022216/ENSMUSG00000027566/ENSMUSG00000025487/ENSMUSG00000022193/ENSMUSG00000019505/ENSMUSG00000032301/ENSMUSG00000015671/ENSMUSG00000031897/ENSMUSG00000002102/ENSMUSG00000017428/ENSMUSG00000020460/ENSMUSG00000039067/ENSMUSG00000021024/ENSMUSG00000090137/ENSMUSG00000005625/ENSMUSG00000020720/…	Psmb4/Psma5/Psme2/Psmb1/Psme4/Psme1/Psma7/Psmd13/Psmb5/Ubb/Psma4/Psma2/Psmb10/Psmc3/Psmd11/Rps27a/Psmd7/Psma6/Uba52/Psmd4/Psmd12/Psmd14/Psmd9/Psmd5/Psmc2/Psmc5/Psmc6/Psmd6/Psma3/Psmb6/Psme2b/Psmc1/Psmd8/Psmd2/Psmc4	19172/26442/19188/19170/103554/19186/26444/23997/19173/22187/26441/19166/19171/19182/69077/78294/17463/26443/22186/19185/66997/59029/67151/66998/19181/19184/67089/66413/19167/19175/621823/19179/57296/21762/23996	35	33	ENSMUSG00000005779/ENSMUSG00000068749/ENSMUSG00000079197/ENSMUSG00000014769/ENSMUSG00000022216/ENSMUSG00000027566/ENSMUSG00000025487/ENSMUSG00000022193/ENSMUSG00000019505/ENSMUSG00000032301/ENSMUSG00000015671/ENSMUSG00000031897/ENSMUSG00000002102/ENSMUSG00000017428/ENSMUSG00000020460/ENSMUSG00000039067/ENSMUSG00000021024/ENSMUSG00000005625/ENSMUSG00000020720/ENSMUSG00000026914/ENSMUSG00000029440/…	2	ENSMUSG00000040850/ENSMUSG00000090137
R-MMU-453274	Mitotic G2-G2/M phases	107/3898	173/7756	0.00126611	0.0219316	ENSMUSG00000023067/ENSMUSG00000026790/ENSMUSG00000024542/ENSMUSG00000043091/ENSMUSG00000032534/ENSMUSG00000032218/ENSMUSG00000001473/ENSMUSG00000023004/ENSMUSG00000028447/ENSMUSG00000027496/ENSMUSG00000005779/ENSMUSG00000068749/ENSMUSG00000001525/ENSMUSG00000009013/ENSMUSG00000045136/ENSMUSG00000059552/ENSMUSG00000025228/ENSMUSG00000021270/ENSMUSG00000079197/ENSMUSG00000057110/ENSMUSG00000023944/…	Cdkn1a/Odf2/Cep192/Tuba1c/Cep63/Ccnb2/Tubb6/Tuba1b/Dctn3/Aurka/Psmb4/Psma5/Tubb5/Dynll1/Tubb2b/Trp53/Actr1a/Hsp90aa1/Psme2/Cntrl/Hsp90ab1/Ppp1cb/Sdccag8/Psmb1/Psme4/Psme1/Tuba1a/Psma7/Ppp1r12b/Cetn2/Tubb4b/Csnk1e/Rab8a/Psmd13/Psmb5/Optn/Cep250/Ubb/Mapre1/Tubb2a/Psma4/Wee1/Psma2/Psmb10/Psmc3/Psmd11/Rps27a/Psmd7/Tubgcp6/Psma6/Uba52/Cdk1/Psmd4/Psmd12/Fkbpl/Dctn2/Haus1/Dync1i2/Psmd14/Haus3/Ccna2/Psmd…	12575/18286/70799/22146/28135/12442/67951/22143/53598/20878/19172/26442/22154/56455/73710/22059/54130/15519/19188/26920/15516/19046/76816/19170/103554/19186/22142/26444/329251/26370/227613/27373/17274/23997/19173/71648/16328/22187/13589/22151/26441/22390/19166/19171/19182/69077/78294/17463/328580/26443/22186/12534/19185/66997/56299/69654/225745/13427/59029/231123/12428/67151/76478/66998/268697/19…	107	81	ENSMUSG00000023067/ENSMUSG00000026790/ENSMUSG00000024542/ENSMUSG00000043091/ENSMUSG00000032534/ENSMUSG00000032218/ENSMUSG00000001473/ENSMUSG00000023004/ENSMUSG00000028447/ENSMUSG00000027496/ENSMUSG00000005779/ENSMUSG00000068749/ENSMUSG00000001525/ENSMUSG00000009013/ENSMUSG00000045136/ENSMUSG00000059552/ENSMUSG00000025228/ENSMUSG00000021270/ENSMUSG00000079197/ENSMUSG00000023944/ENSMUSG00000026504/…	26	ENSMUSG00000057110/ENSMUSG00000014956/ENSMUSG00000040850/ENSMUSG00000073557/ENSMUSG00000022433/ENSMUSG00000026672/ENSMUSG00000038241/ENSMUSG00000031016/ENSMUSG00000051786/ENSMUSG00000090137/ENSMUSG00000031592/ENSMUSG00000020745/ENSMUSG00000033904/ENSMUSG00000022178/ENSMUSG00000020271/ENSMUSG00000043556/ENSMUSG00000040549/ENSMUSG00000040407/ENSMUSG00000019971/ENSMUSG00000045007/ENSMUSG00000025474/…
R-MMU-194840	Rho GTPase cycle	85/3898	134/7756	0.00132525	0.0225734	ENSMUSG00000017631/ENSMUSG00000002489/ENSMUSG00000053199/ENSMUSG00000033721/ENSMUSG00000020121/ENSMUSG00000022788/ENSMUSG00000025656/ENSMUSG00000021218/ENSMUSG00000002233/ENSMUSG00000022957/ENSMUSG00000061462/ENSMUSG00000034801/ENSMUSG00000022799/ENSMUSG00000037999/ENSMUSG00000031442/ENSMUSG00000019944/ENSMUSG00000041977/ENSMUSG00000035133/ENSMUSG00000024143/ENSMUSG00000021215/ENSMUSG00000024241/…	Abr/Tiam1/Arhgap20/Vav3/Srgap1/Fgd4/Arhgef9/Gdi2/Rhoc/Itsn1/Obscn/Sos2/Arhgap31/Arap2/Mcf2l/Rhobtb1/Arhgef11/Arhgap5/Rhoq/Net1/Sos1/Dlc1/Rhobtb2/Arhgef2/Arhgap10/Arhgap35/Rhog/Stard8/Arhgap29/Arhgef3/Kalrn/Cdc42/Ophn1/Arhgef10/Akap13/Arhgap42/Gna13/Fgd1/Arhgef7/Arhgap24/Trio/Arhgef37/Arhgdig/Arhgef10l/Arhgap8/Ocrl/Rhot2/Arhgef15/Stard13/Inpp5b/Arhgef6/Arhgdia/Arhgap26/Arhgap9/Arhgef5/Syde1/Arap3/…	109934/21844/244867/57257/117600/224014/236915/14569/11853/16443/380698/20663/12549/212285/17207/69288/213498/11855/104215/56349/20662/50768/246710/16800/78514/232906/56212/236920/214137/71704/545156/12540/94190/234094/75547/71544/14674/14163/54126/231532/223435/328967/14570/72754/73167/320634/214952/442801/243362/16330/73341/192662/71302/216445/54324/71709/106952/269608/58996/11856/11854/102098/…	85	34	ENSMUSG00000017631/ENSMUSG00000002489/ENSMUSG00000033721/ENSMUSG00000020121/ENSMUSG00000021218/ENSMUSG00000002233/ENSMUSG00000037999/ENSMUSG00000024143/ENSMUSG00000021215/ENSMUSG00000037148/ENSMUSG00000073982/ENSMUSG00000021895/ENSMUSG00000006699/ENSMUSG00000031214/ENSMUSG00000050730/ENSMUSG00000020611/ENSMUSG00000073433/ENSMUSG00000078954/ENSMUSG00000031133/ENSMUSG00000025132/ENSMUSG00000036452/…	51	ENSMUSG00000053199/ENSMUSG00000022788/ENSMUSG00000025656/ENSMUSG00000022957/ENSMUSG00000061462/ENSMUSG00000034801/ENSMUSG00000022799/ENSMUSG00000031442/ENSMUSG00000019944/ENSMUSG00000041977/ENSMUSG00000035133/ENSMUSG00000024241/ENSMUSG00000031523/ENSMUSG00000022075/ENSMUSG00000028059/ENSMUSG00000058230/ENSMUSG00000031216/ENSMUSG00000039831/ENSMUSG00000061751/ENSMUSG00000071176/ENSMUSG00000066406/…
R-MMU-2173795	Downregulation of SMAD2/3:SMAD4 transcriptional activity	17/3898	20/7756	0.00137061	0.0229634	ENSMUSG00000032402/ENSMUSG00000026496/ENSMUSG00000018363/ENSMUSG00000021096/ENSMUSG00000024589/ENSMUSG00000031010/ENSMUSG00000024515/ENSMUSG00000027660/ENSMUSG00000019505/ENSMUSG00000018501/ENSMUSG00000020460/ENSMUSG00000090137/ENSMUSG00000033014/ENSMUSG00000024563/ENSMUSG00000029478/ENSMUSG00000029050/ENSMUSG00000019927	Smad3/Parp1/Smurf2/Ppm1a/Nedd4l/Usp9x/Smad4/Skil/Ubb/Ncor1/Rps27a/Uba52/Trim33/Smad2/Ncor2/Ski/Ube2d1	17127/11545/66313/19042/83814/22284/17128/20482/22187/20185/78294/22186/94093/17126/20602/20481/216080	17	5	ENSMUSG00000024589/ENSMUSG00000019505/ENSMUSG00000020460/ENSMUSG00000024563/ENSMUSG00000019927	12	ENSMUSG00000032402/ENSMUSG00000026496/ENSMUSG00000018363/ENSMUSG00000021096/ENSMUSG00000031010/ENSMUSG00000024515/ENSMUSG00000027660/ENSMUSG00000018501/ENSMUSG00000090137/ENSMUSG00000033014/ENSMUSG00000029478/ENSMUSG00000029050
R-MMU-416482	G alpha (12/13) signalling events	55/3898	82/7756	0.00146177	0.0237132	ENSMUSG00000043004/ENSMUSG00000017631/ENSMUSG00000002489/ENSMUSG00000033721/ENSMUSG00000045875/ENSMUSG00000022788/ENSMUSG00000025656/ENSMUSG00000002233/ENSMUSG00000022957/ENSMUSG00000061462/ENSMUSG00000034801/ENSMUSG00000031442/ENSMUSG00000041977/ENSMUSG00000021215/ENSMUSG00000024241/ENSMUSG00000028059/ENSMUSG00000073982/ENSMUSG00000021895/ENSMUSG00000061751/ENSMUSG00000006699/ENSMUSG00000071176/…	Gng2/Abr/Tiam1/Vav3/Adra1a/Fgd4/Arhgef9/Rhoc/Itsn1/Obscn/Sos2/Mcf2l/Arhgef11/Net1/Sos1/Arhgef2/Rhog/Arhgef3/Kalrn/Cdc42/Arhgef10/Akap13/Gna13/Fgd1/Rock1/Gnb2/Arhgef7/Gna12/Trio/Arhgef37/Arhgef10l/Gng5/Gng5-ps/Arhgef15/Arhgef6/Gnb5/Arhgef5/Plekhg5/Pik3r1/Arhgef18/Tiam2/Rhoa/Rac2/Gng12/Gnb3/Gngt2/Gnb1/Plekhg2/Rock2/Gng11/Vav2/Rhob/Vav1/Pik3ca/Arhgef1	14702/109934/21844/57257/11549/224014/236915/11853/16443/380698/20663/17207/213498/56349/20662/16800/56212/71704/545156/12540/234094/75547/14674/14163/19877/14693/54126/14673/223435/328967/72754/14707/100043507/442801/73341/14697/54324/269608/18708/102098/24001/11848/19354/14701/14695/14710/14688/101497/19878/66066/22325/11852/22324/18706/16801	55	26	ENSMUSG00000043004/ENSMUSG00000017631/ENSMUSG00000002489/ENSMUSG00000033721/ENSMUSG00000045875/ENSMUSG00000002233/ENSMUSG00000021215/ENSMUSG00000073982/ENSMUSG00000021895/ENSMUSG00000006699/ENSMUSG00000020611/ENSMUSG00000029713/ENSMUSG00000000149/ENSMUSG00000068523/ENSMUSG00000031133/ENSMUSG00000032192/ENSMUSG00000023800/ENSMUSG00000007815/ENSMUSG00000033220/ENSMUSG00000023439/ENSMUSG00000038811/…	28	ENSMUSG00000022788/ENSMUSG00000025656/ENSMUSG00000022957/ENSMUSG00000061462/ENSMUSG00000034801/ENSMUSG00000031442/ENSMUSG00000041977/ENSMUSG00000024241/ENSMUSG00000028059/ENSMUSG00000061751/ENSMUSG00000071176/ENSMUSG00000066406/ENSMUSG00000025265/ENSMUSG00000024290/ENSMUSG00000031511/ENSMUSG00000022263/ENSMUSG00000045094/ENSMUSG00000040964/ENSMUSG00000052921/ENSMUSG00000033542/ENSMUSG00000039713/…
R-MMU-68827	CDT1 association with the CDC6:ORC:origin complex	39/3898	55/7756	0.00145948	0.0237132	ENSMUSG00000005779/ENSMUSG00000068749/ENSMUSG00000079197/ENSMUSG00000014769/ENSMUSG00000040850/ENSMUSG00000022216/ENSMUSG00000027566/ENSMUSG00000025487/ENSMUSG00000022193/ENSMUSG00000019505/ENSMUSG00000032301/ENSMUSG00000015671/ENSMUSG00000031897/ENSMUSG00000002102/ENSMUSG00000017428/ENSMUSG00000020460/ENSMUSG00000039067/ENSMUSG00000021024/ENSMUSG00000090137/ENSMUSG00000005625/ENSMUSG00000020720/…	Psmb4/Psma5/Psme2/Psmb1/Psme4/Psme1/Psma7/Psmd13/Psmb5/Ubb/Psma4/Psma2/Psmb10/Psmc3/Psmd11/Rps27a/Psmd7/Psma6/Uba52/Psmd4/Psmd12/Psmd14/Psmd9/Psmd5/Orc5/Gmnn/Psmc2/Psmc5/Psmc6/Psmd6/Psma3/Psmb6/Cdt1/Psme2b/Psmc1/Psmd8/Psmd2/Psmc4/Orc6	19172/26442/19188/19170/103554/19186/26444/23997/19173/22187/26441/19166/19171/19182/69077/78294/17463/26443/22186/19185/66997/59029/67151/66998/26429/57441/19181/19184/67089/66413/19167/19175/67177/621823/19179/57296/21762/23996/56452	39	36	ENSMUSG00000005779/ENSMUSG00000068749/ENSMUSG00000079197/ENSMUSG00000014769/ENSMUSG00000022216/ENSMUSG00000027566/ENSMUSG00000025487/ENSMUSG00000022193/ENSMUSG00000019505/ENSMUSG00000032301/ENSMUSG00000015671/ENSMUSG00000031897/ENSMUSG00000002102/ENSMUSG00000017428/ENSMUSG00000020460/ENSMUSG00000039067/ENSMUSG00000021024/ENSMUSG00000005625/ENSMUSG00000020720/ENSMUSG00000026914/ENSMUSG00000029440/…	3	ENSMUSG00000040850/ENSMUSG00000090137/ENSMUSG00000006715
R-MMU-72766	Translation	96/3898	154/7756	0.00153789	0.0242661	ENSMUSG00000022312/ENSMUSG00000029388/ENSMUSG00000034211/ENSMUSG00000031490/ENSMUSG00000028798/ENSMUSG00000030879/ENSMUSG00000061983/ENSMUSG00000028495/ENSMUSG00000028495/ENSMUSG00000022884/ENSMUSG00000061477/ENSMUSG00000034994/ENSMUSG00000008683/ENSMUSG00000031029/ENSMUSG00000053565/ENSMUSG00000028013/ENSMUSG00000024608/ENSMUSG00000028081/ENSMUSG00000025208/ENSMUSG00000031320/ENSMUSG00000074129/…	Eif3h/Eif2b1/Mrps17/Eif4ebp1/Eif3i/Mrpl17/Rps12/Rps6/LOC105244208/Eif4a2/Rps7/Eef2/Rps15a/Eif3f/Eif3k/Ppa2/Rps14/Rps3a1/Mrpl43/Rps4x/Rpl13a/Eif3m/Gfm2/Eif4a1/Rps27l/Rps13/Eif3e/Mrpl33/Eif4g1/Rps11/Mrps12/Rps9/Rps28/Eif2s2/Trmt112/Rps21/Fau/Rps23/Rps3/Mrps5/Mrpl14/Eif4h/Rps18/Rps5/Ptcd3/Rps16/Rpsa/Eif3b/Mrps10/Mrpl57/Mrpl58/Mrps14/Rps27a/Mrpl41/Eif3l/Mrpl20/Mrps25/Mrpl30/Mrps33/Mrpl48/Rps25/Rps17/…	68135/209354/66258/13685/54709/27397/20042/20104/105244208/13682/20115/13629/267019/66085/73830/74776/20044/20091/94067/20102/22121/98221/320806/13681/67941/68052/16341/66845/208643/27207/24030/76846/54127/67204/67674/66481/14109/66475/27050/77721/68463/22384/20084/20103/69956/20055/16785/27979/64657/67840/68572/64659/78294/107733/223691/66448/64658/107734/14548/52443/75617/20068/232536/66077/686…	96	82	ENSMUSG00000022312/ENSMUSG00000029388/ENSMUSG00000034211/ENSMUSG00000031490/ENSMUSG00000028798/ENSMUSG00000030879/ENSMUSG00000061983/ENSMUSG00000028495/ENSMUSG00000022884/ENSMUSG00000061477/ENSMUSG00000034994/ENSMUSG00000008683/ENSMUSG00000031029/ENSMUSG00000053565/ENSMUSG00000028013/ENSMUSG00000024608/ENSMUSG00000028081/ENSMUSG00000025208/ENSMUSG00000031320/ENSMUSG00000074129/ENSMUSG00000027170/…	13	ENSMUSG00000021666/ENSMUSG00000045983/ENSMUSG00000074656/ENSMUSG00000027374/ENSMUSG00000063884/ENSMUSG00000020832/ENSMUSG00000024436/ENSMUSG00000043424/ENSMUSG00000062203/ENSMUSG00000035150/ENSMUSG00000032563/ENSMUSG00000050621/ENSMUSG00000028683
R-MMU-450531	Regulation of mRNA stability by proteins that bind AU-rich elements	52/3898	77/7756	0.00154556	0.0242661	ENSMUSG00000004951/ENSMUSG00000015656/ENSMUSG00000005779/ENSMUSG00000068749/ENSMUSG00000079197/ENSMUSG00000014769/ENSMUSG00000045983/ENSMUSG00000040850/ENSMUSG00000022216/ENSMUSG00000027566/ENSMUSG00000025487/ENSMUSG00000022193/ENSMUSG00000019505/ENSMUSG00000032249/ENSMUSG00000032301/ENSMUSG00000015671/ENSMUSG00000031897/ENSMUSG00000002102/ENSMUSG00000017428/ENSMUSG00000020460/ENSMUSG00000039067/…	Hspb1/Hspa8/Psmb4/Psma5/Psme2/Psmb1/Eif4g1/Psme4/Psme1/Psma7/Psmd13/Psmb5/Ubb/Anp32a/Psma4/Psma2/Psmb10/Psmc3/Psmd11/Rps27a/Psmd7/Psma6/Uba52/Psmd4/Psmd12/Ywhaz/Exosc4/Psmd14/Psmd9/Prkca/Psmd5/Akt1/Nup214/Psmc2/Psmc5/Psmc6/Psmd6/Psma3/Mapkapk2/Psmb6/Psme2b/Exosc2/Xpo1/Dcp1a/Dis3/Hnrnpd/Exosc9/Psmc1/Psmd8/Psmd2/Zfp36l1/Psmc4	15507/15481/19172/26442/19188/19170/208643/103554/19186/26444/23997/19173/22187/11737/26441/19166/19171/19182/69077/78294/17463/26443/22186/19185/66997/22631/109075/59029/67151/18750/66998/11651/227720/19181/19184/67089/66413/19167/17164/19175/621823/227715/103573/75901/72662/11991/50911/19179/57296/21762/12192/23996	52	42	ENSMUSG00000004951/ENSMUSG00000015656/ENSMUSG00000005779/ENSMUSG00000068749/ENSMUSG00000079197/ENSMUSG00000014769/ENSMUSG00000022216/ENSMUSG00000027566/ENSMUSG00000025487/ENSMUSG00000022193/ENSMUSG00000019505/ENSMUSG00000032249/ENSMUSG00000032301/ENSMUSG00000015671/ENSMUSG00000031897/ENSMUSG00000002102/ENSMUSG00000017428/ENSMUSG00000020460/ENSMUSG00000039067/ENSMUSG00000021024/ENSMUSG00000005625/…	10	ENSMUSG00000045983/ENSMUSG00000040850/ENSMUSG00000090137/ENSMUSG00000050965/ENSMUSG00000001855/ENSMUSG00000020290/ENSMUSG00000021962/ENSMUSG00000033166/ENSMUSG00000000568/ENSMUSG00000021127
R-MMU-3928662	EPHB-mediated forward signaling	31/3898	42/7756	0.00156709	0.0242661	ENSMUSG00000002489/ENSMUSG00000022261/ENSMUSG00000022957/ENSMUSG00000026341/ENSMUSG00000025499/ENSMUSG00000032537/ENSMUSG00000029465/ENSMUSG00000026959/ENSMUSG00000021270/ENSMUSG00000006304/ENSMUSG00000023951/ENSMUSG00000061751/ENSMUSG00000006699/ENSMUSG00000030774/ENSMUSG00000024290/ENSMUSG00000001300/ENSMUSG00000079426/ENSMUSG00000030209/ENSMUSG00000029621/ENSMUSG00000062960/ENSMUSG00000021662/…	Tiam1/Sdc2/Itsn1/Actr3/Hras/Ephb1/Arpc3/Grin1/Hsp90aa1/Arpc2/Vegfa/Kalrn/Cdc42/Pak1/Rock1/Efnb2/Arpc4/Grin2b/Arpc1a/Kdr/Arhgef28/Rasa1/Actr2/Ephb4/Efnb3/Efnb1/Arpc5/Rhoa/Ptk2/Ephb3/Rock2	21844/15529/16443/74117/15461/270190/56378/14810/15519/76709/22339/545156/12540/18479/19877/13642/68089/14812/56443/16542/110596/218397/66713/13846/13643/13641/67771/11848/14083/13845/19878	31	19	ENSMUSG00000002489/ENSMUSG00000022261/ENSMUSG00000026341/ENSMUSG00000025499/ENSMUSG00000032537/ENSMUSG00000029465/ENSMUSG00000026959/ENSMUSG00000021270/ENSMUSG00000006304/ENSMUSG00000006699/ENSMUSG00000030774/ENSMUSG00000079426/ENSMUSG00000030209/ENSMUSG00000029621/ENSMUSG00000020152/ENSMUSG00000003934/ENSMUSG00000008475/ENSMUSG00000007815/ENSMUSG00000005958	12	ENSMUSG00000022957/ENSMUSG00000023951/ENSMUSG00000061751/ENSMUSG00000024290/ENSMUSG00000001300/ENSMUSG00000062960/ENSMUSG00000021662/ENSMUSG00000021549/ENSMUSG00000029710/ENSMUSG00000031217/ENSMUSG00000022607/ENSMUSG00000020580
R-MMU-350054	Notch-HLH transcription pathway	3898-12-01	13/7756	0.00179695	0.0274101	ENSMUSG00000031925/ENSMUSG00000026923/ENSMUSG00000038146/ENSMUSG00000022521/ENSMUSG00000059401/ENSMUSG00000021039/ENSMUSG00000015468/ENSMUSG00000027878/ENSMUSG00000020918/ENSMUSG00000039191/ENSMUSG00000050567/ENSMUSG00000061143	Maml2/Notch1/Notch3/Crebbp/Mamld1/Snw1/Notch4/Notch2/Kat2a/Rbpj/Maml1/Maml3	270118/18128/18131/12914/333639/66354/18132/18129/14534/19664/103806/433586	12	2	ENSMUSG00000031925/ENSMUSG00000059401	10	ENSMUSG00000026923/ENSMUSG00000038146/ENSMUSG00000022521/ENSMUSG00000021039/ENSMUSG00000015468/ENSMUSG00000027878/ENSMUSG00000020918/ENSMUSG00000039191/ENSMUSG00000050567/ENSMUSG00000061143
R-MMU-9006936	Signaling by TGF-beta family members	57/3898	86/7756	0.00185565	0.0278893	ENSMUSG00000016327/ENSMUSG00000032402/ENSMUSG00000000532/ENSMUSG00000021765/ENSMUSG00000027803/ENSMUSG00000021258/ENSMUSG00000021796/ENSMUSG00000029053/ENSMUSG00000061393/ENSMUSG00000026496/ENSMUSG00000018363/ENSMUSG00000052155/ENSMUSG00000010376/ENSMUSG00000034557/ENSMUSG00000036867/ENSMUSG00000021096/ENSMUSG00000032440/ENSMUSG00000032966/ENSMUSG00000024589/ENSMUSG00000048616/ENSMUSG00000005575/…	Atp1b4/Smad3/Acvr1b/Fst/Wwtr1/Ccnk/Bmpr1a/Prkcz/Acvr2b/Parp1/Smurf2/Acvr2a/Nedd8/Zfyve9/Smad6/Ppm1a/Tgfbr2/Fkbp1a/Nedd4l/Nog/Ube2m/Usp9x/Smad4/Skil/Ubb/Ncor1/Ccnt2/Grem2/Snw1/Rps27a/Uba52/Rbl1/Trim33/Tfdp1/Bmpr2/Rnf111/Chrdl1/Cbl/Ccnc/Smad2/Ncor2/Arhgef18/Rhoa/Smad9/Mtmr4/Ski/Acvrl1/Stub1/Cdk9/Furin/Sp1/Tgfbr1/Ube2d1/Tgfb1/Pard3/Cdk8/Bmpr1b	67821/17127/11479/14313/97064/12454/12166/18762/11481/11545/66313/11480/18002/230597/17130/19042/21813/14225/83814/18121/22192/22284/17128/20482/22187/20185/72949/23893/66354/78294/22186/19650/94093/21781/12168/93836/83453/12402/51813/17126/20602/102098/11848/55994/170749/20481/11482/56424/107951/18550/20683/21812/216080/21803/93742/264064/12167	57	17	ENSMUSG00000016327/ENSMUSG00000021765/ENSMUSG00000027803/ENSMUSG00000029053/ENSMUSG00000010376/ENSMUSG00000032966/ENSMUSG00000024589/ENSMUSG00000005575/ENSMUSG00000019505/ENSMUSG00000020460/ENSMUSG00000028252/ENSMUSG00000024563/ENSMUSG00000007815/ENSMUSG00000039615/ENSMUSG00000009555/ENSMUSG00000019927/ENSMUSG00000002603	40	ENSMUSG00000032402/ENSMUSG00000000532/ENSMUSG00000021258/ENSMUSG00000021796/ENSMUSG00000061393/ENSMUSG00000026496/ENSMUSG00000018363/ENSMUSG00000052155/ENSMUSG00000034557/ENSMUSG00000036867/ENSMUSG00000021096/ENSMUSG00000032440/ENSMUSG00000048616/ENSMUSG00000031010/ENSMUSG00000024515/ENSMUSG00000027660/ENSMUSG00000018501/ENSMUSG00000026349/ENSMUSG00000050069/ENSMUSG00000021039/ENSMUSG00000090137/…
R-MMU-69275	G2/M Transition	105/3898	171/7756	0.00198119	0.0293445	ENSMUSG00000023067/ENSMUSG00000026790/ENSMUSG00000024542/ENSMUSG00000043091/ENSMUSG00000032534/ENSMUSG00000032218/ENSMUSG00000001473/ENSMUSG00000023004/ENSMUSG00000028447/ENSMUSG00000027496/ENSMUSG00000005779/ENSMUSG00000068749/ENSMUSG00000001525/ENSMUSG00000009013/ENSMUSG00000045136/ENSMUSG00000059552/ENSMUSG00000025228/ENSMUSG00000021270/ENSMUSG00000079197/ENSMUSG00000057110/ENSMUSG00000023944/…	Cdkn1a/Odf2/Cep192/Tuba1c/Cep63/Ccnb2/Tubb6/Tuba1b/Dctn3/Aurka/Psmb4/Psma5/Tubb5/Dynll1/Tubb2b/Trp53/Actr1a/Hsp90aa1/Psme2/Cntrl/Hsp90ab1/Ppp1cb/Sdccag8/Psmb1/Psme4/Psme1/Tuba1a/Psma7/Ppp1r12b/Cetn2/Tubb4b/Csnk1e/Rab8a/Psmd13/Psmb5/Optn/Cep250/Ubb/Mapre1/Tubb2a/Psma4/Wee1/Psma2/Psmb10/Psmc3/Psmd11/Rps27a/Psmd7/Tubgcp6/Psma6/Uba52/Cdk1/Psmd4/Psmd12/Fkbpl/Dctn2/Haus1/Dync1i2/Psmd14/Haus3/Ccna2/Psmd…	12575/18286/70799/22146/28135/12442/67951/22143/53598/20878/19172/26442/22154/56455/73710/22059/54130/15519/19188/26920/15516/19046/76816/19170/103554/19186/22142/26444/329251/26370/227613/27373/17274/23997/19173/71648/16328/22187/13589/22151/26441/22390/19166/19171/19182/69077/78294/17463/328580/26443/22186/12534/19185/66997/56299/69654/225745/13427/59029/231123/12428/67151/76478/66998/268697/19…	105	80	ENSMUSG00000023067/ENSMUSG00000026790/ENSMUSG00000024542/ENSMUSG00000043091/ENSMUSG00000032534/ENSMUSG00000032218/ENSMUSG00000001473/ENSMUSG00000023004/ENSMUSG00000028447/ENSMUSG00000027496/ENSMUSG00000005779/ENSMUSG00000068749/ENSMUSG00000001525/ENSMUSG00000009013/ENSMUSG00000045136/ENSMUSG00000059552/ENSMUSG00000025228/ENSMUSG00000021270/ENSMUSG00000079197/ENSMUSG00000023944/ENSMUSG00000026504/…	25	ENSMUSG00000057110/ENSMUSG00000014956/ENSMUSG00000040850/ENSMUSG00000073557/ENSMUSG00000022433/ENSMUSG00000026672/ENSMUSG00000038241/ENSMUSG00000031016/ENSMUSG00000051786/ENSMUSG00000090137/ENSMUSG00000031592/ENSMUSG00000020745/ENSMUSG00000033904/ENSMUSG00000022178/ENSMUSG00000020271/ENSMUSG00000043556/ENSMUSG00000040549/ENSMUSG00000040407/ENSMUSG00000019971/ENSMUSG00000045007/ENSMUSG00000025474/…
R-MMU-68867	Assembly of the pre-replicative complex	44/3898	64/7756	0.002025	0.029565	ENSMUSG00000005779/ENSMUSG00000068749/ENSMUSG00000018983/ENSMUSG00000079197/ENSMUSG00000014769/ENSMUSG00000040850/ENSMUSG00000022216/ENSMUSG00000027566/ENSMUSG00000025487/ENSMUSG00000026355/ENSMUSG00000022193/ENSMUSG00000019505/ENSMUSG00000002870/ENSMUSG00000032301/ENSMUSG00000015671/ENSMUSG00000031897/ENSMUSG00000002102/ENSMUSG00000017428/ENSMUSG00000020460/ENSMUSG00000039067/ENSMUSG00000021024/…	Psmb4/Psma5/E2f2/Psme2/Psmb1/Psme4/Psme1/Psma7/Psmd13/Mcm6/Psmb5/Ubb/Mcm2/Psma4/Psma2/Psmb10/Psmc3/Psmd11/Rps27a/Psmd7/Psma6/Uba52/Psmd4/Psmd12/Psmd14/Psmd9/Psmd5/Orc5/Gmnn/Psmc2/Psmc5/Psmc6/Psmd6/Psma3/Psmb6/Cdt1/E2f1/Psme2b/Psmc1/Psmd8/Psmd2/E2f3/Psmc4/Orc6	19172/26442/242705/19188/19170/103554/19186/26444/23997/17219/19173/22187/17216/26441/19166/19171/19182/69077/78294/17463/26443/22186/19185/66997/59029/67151/66998/26429/57441/19181/19184/67089/66413/19167/19175/67177/13555/621823/19179/57296/21762/13557/23996/56452	44	40	ENSMUSG00000005779/ENSMUSG00000068749/ENSMUSG00000018983/ENSMUSG00000079197/ENSMUSG00000014769/ENSMUSG00000022216/ENSMUSG00000027566/ENSMUSG00000025487/ENSMUSG00000026355/ENSMUSG00000022193/ENSMUSG00000019505/ENSMUSG00000002870/ENSMUSG00000032301/ENSMUSG00000015671/ENSMUSG00000031897/ENSMUSG00000002102/ENSMUSG00000017428/ENSMUSG00000020460/ENSMUSG00000039067/ENSMUSG00000021024/ENSMUSG00000005625/…	4	ENSMUSG00000040850/ENSMUSG00000090137/ENSMUSG00000006715/ENSMUSG00000016477
R-MMU-2262752	Cellular responses to stress	202/3898	349/7756	0.00208872	0.0300658	ENSMUSG00000031928/ENSMUSG00000023067/ENSMUSG00000022105/ENSMUSG00000025757/ENSMUSG00000026074/ENSMUSG00000046709/ENSMUSG00000057897/ENSMUSG00000026480/ENSMUSG00000015950/ENSMUSG00000053819/ENSMUSG00000046711/ENSMUSG00000041548/ENSMUSG00000043091/ENSMUSG00000026701/ENSMUSG00000053436/ENSMUSG00000030091/ENSMUSG00000001473/ENSMUSG00000018339/ENSMUSG00000024140/ENSMUSG00000019857/ENSMUSG00000023004/…	Mre11a/Cdkn1a/Rb1/Hspa4l/Map4k4/Mapk10/Camk2b/Ncf2/Ncf1/Camk2d/Hmga1/Hspb8/Tuba1c/Prdx6/Mapk14/Nup210/Tubb6/Gpx3/Epas1/Asf1a/Tuba1b/Txnrd1/Hspa8/Jun/Camk2a/Dctn3/Prdx2/Psmb4/Rps6ka1/Psma5/H1f0/Hspa2/Txn1/Ep300/Dynll1/Rps19bp1/Nup153/Tubb2b/Cdkn1b/Trp53/Hist2h2be/Dnajc2/Actr1a/Mapk9/Bag3/Camk2g/Cat/Gsk3b/Hspa1l/Rps6ka2/Phc3/Gpx1/Hspa5/Hsbp1/Hsp90aa1/Psme2/Bag2/Hsp90ab1/Hsph1/Dnaja4/Ccne2/Psmb1/Psm…	17535/12575/19645/18415/26921/26414/12323/17970/17969/108058/15361/80888/22146/11758/26416/54563/67951/14778/13819/66403/22143/50493/15481/16476/12322/53598/21672/19172/20111/26442/14958/15512/22166/328572/56455/66538/218210/73710/12576/22059/319190/22791/54130/26420/29810/12325/12359/56637/15482/20112/241915/14775/14828/68196/15519/19188/213539/15516/15505/58233/12448/19170/103554/19186/232440/1…	202	136	ENSMUSG00000031928/ENSMUSG00000023067/ENSMUSG00000022105/ENSMUSG00000025757/ENSMUSG00000026074/ENSMUSG00000046709/ENSMUSG00000026480/ENSMUSG00000015950/ENSMUSG00000053819/ENSMUSG00000046711/ENSMUSG00000041548/ENSMUSG00000043091/ENSMUSG00000026701/ENSMUSG00000001473/ENSMUSG00000019857/ENSMUSG00000023004/ENSMUSG00000015656/ENSMUSG00000028447/ENSMUSG00000005161/ENSMUSG00000005779/ENSMUSG00000003644/…	66	ENSMUSG00000057897/ENSMUSG00000053436/ENSMUSG00000030091/ENSMUSG00000018339/ENSMUSG00000024140/ENSMUSG00000020250/ENSMUSG00000052684/ENSMUSG00000024617/ENSMUSG00000096210/ENSMUSG00000055024/ENSMUSG00000021374/ENSMUSG00000003031/ENSMUSG00000068854/ENSMUSG00000020366/ENSMUSG00000021820/ENSMUSG00000027187/ENSMUSG00000022812/ENSMUSG00000007033/ENSMUSG00000023809/ENSMUSG00000037652/ENSMUSG00000028212/…
R-MMU-68949	Orc1 removal from chromatin	45/3898	66/7756	0.00234517	0.0323969	ENSMUSG00000054115/ENSMUSG00000005779/ENSMUSG00000068749/ENSMUSG00000079197/ENSMUSG00000014769/ENSMUSG00000040850/ENSMUSG00000022216/ENSMUSG00000027566/ENSMUSG00000025487/ENSMUSG00000026355/ENSMUSG00000022193/ENSMUSG00000019505/ENSMUSG00000002870/ENSMUSG00000032301/ENSMUSG00000015671/ENSMUSG00000031897/ENSMUSG00000002102/ENSMUSG00000017428/ENSMUSG00000020460/ENSMUSG00000039067/ENSMUSG00000021024/…	Skp2/Psmb4/Psma5/Psme2/Psmb1/Psme4/Psme1/Psma7/Psmd13/Mcm6/Psmb5/Ubb/Mcm2/Psma4/Psma2/Psmb10/Psmc3/Psmd11/Rps27a/Psmd7/Psma6/Uba52/Psmd4/Psmd12/Psmd14/Ccna2/Psmd9/Psmd5/Orc5/Psmc2/Psmc5/Psmc6/Psmd6/Psma3/Psmb6/Cdt1/Rbx1/Psme2b/Cdk2/Psmc1/Psmd8/Cul1/Psmd2/Psmc4/Orc6	27401/19172/26442/19188/19170/103554/19186/26444/23997/17219/19173/22187/17216/26441/19166/19171/19182/69077/78294/17463/26443/22186/19185/66997/59029/12428/67151/66998/26429/19181/19184/67089/66413/19167/19175/67177/56438/621823/12566/19179/57296/26965/21762/23996/56452	45	42	ENSMUSG00000054115/ENSMUSG00000005779/ENSMUSG00000068749/ENSMUSG00000079197/ENSMUSG00000014769/ENSMUSG00000022216/ENSMUSG00000027566/ENSMUSG00000025487/ENSMUSG00000026355/ENSMUSG00000022193/ENSMUSG00000019505/ENSMUSG00000002870/ENSMUSG00000032301/ENSMUSG00000015671/ENSMUSG00000031897/ENSMUSG00000002102/ENSMUSG00000017428/ENSMUSG00000020460/ENSMUSG00000039067/ENSMUSG00000021024/ENSMUSG00000005625/…	3	ENSMUSG00000040850/ENSMUSG00000090137/ENSMUSG00000029686
R-MMU-2173789	TGF-beta receptor signaling activates SMADs	18/3898	22/7756	0.00231139	0.0323969	ENSMUSG00000032402/ENSMUSG00000018363/ENSMUSG00000010376/ENSMUSG00000034557/ENSMUSG00000032440/ENSMUSG00000032966/ENSMUSG00000005575/ENSMUSG00000024515/ENSMUSG00000019505/ENSMUSG00000020460/ENSMUSG00000090137/ENSMUSG00000034342/ENSMUSG00000024563/ENSMUSG00000018401/ENSMUSG00000039615/ENSMUSG00000030530/ENSMUSG00000007613/ENSMUSG00000002603	Smad3/Smurf2/Nedd8/Zfyve9/Tgfbr2/Fkbp1a/Ube2m/Smad4/Ubb/Rps27a/Uba52/Cbl/Smad2/Mtmr4/Stub1/Furin/Tgfbr1/Tgfb1	17127/66313/18002/230597/21813/14225/22192/17128/22187/78294/22186/12402/17126/170749/56424/18550/21812/21803	18	8	ENSMUSG00000010376/ENSMUSG00000032966/ENSMUSG00000005575/ENSMUSG00000019505/ENSMUSG00000020460/ENSMUSG00000024563/ENSMUSG00000039615/ENSMUSG00000002603	10	ENSMUSG00000032402/ENSMUSG00000018363/ENSMUSG00000034557/ENSMUSG00000032440/ENSMUSG00000024515/ENSMUSG00000090137/ENSMUSG00000034342/ENSMUSG00000018401/ENSMUSG00000030530/ENSMUSG00000007613
R-MMU-400206	Regulation of lipid metabolism by Peroxisome proliferator-activated receptor alpha (PPARalpha)	16/3898	19/7756	0.00234576	0.0323969	ENSMUSG00000005886/ENSMUSG00000032185/ENSMUSG00000020647/ENSMUSG00000015846/ENSMUSG00000022521/ENSMUSG00000031622/ENSMUSG00000038369/ENSMUSG00000018501/ENSMUSG00000027580/ENSMUSG00000024454/ENSMUSG00000022383/ENSMUSG00000028233/ENSMUSG00000029478/ENSMUSG00000056608/ENSMUSG00000028949/ENSMUSG00000042557	Ncoa2/Carm1/Ncoa1/Rxra/Crebbp/Sin3b/Ncoa6/Ncor1/Helz2/Hdac3/Ppara/Tgs1/Ncor2/Chd9/Smarcd3/Sin3a	17978/59035/17977/20181/12914/20467/56406/20185/229003/15183/19013/116940/20602/109151/66993/20466	16	2	ENSMUSG00000031622/ENSMUSG00000024454	14	ENSMUSG00000005886/ENSMUSG00000032185/ENSMUSG00000020647/ENSMUSG00000015846/ENSMUSG00000022521/ENSMUSG00000038369/ENSMUSG00000018501/ENSMUSG00000027580/ENSMUSG00000022383/ENSMUSG00000028233/ENSMUSG00000029478/ENSMUSG00000056608/ENSMUSG00000028949/ENSMUSG00000042557
R-MMU-1236975	Antigen processing-Cross presentation	52/3898	78/7756	0.00239036	0.0325727	ENSMUSG00000022817/ENSMUSG00000016206/ENSMUSG00000026480/ENSMUSG00000015950/ENSMUSG00000027087/ENSMUSG00000005779/ENSMUSG00000068749/ENSMUSG00000027248/ENSMUSG00000003814/ENSMUSG00000050732/ENSMUSG00000030805/ENSMUSG00000079197/ENSMUSG00000024308/ENSMUSG00000014769/ENSMUSG00000040850/ENSMUSG00000022216/ENSMUSG00000027566/ENSMUSG00000006519/ENSMUSG00000025487/ENSMUSG00000027879/ENSMUSG00000022193/…	Itgb5/H2-M3/Ncf2/Ncf1/Itgav/Psmb4/Psma5/Pdia3/Calr/Vamp8/Stx4a/Psme2/Tapbp/Psmb1/Psme4/Psme1/Psma7/Cyba/Psmd13/Sec22b/Psmb5/Psma4/Snap23/Psma2/Psmb10/Psmc3/Psmd11/Psmd7/Psma6/Psmd4/Psmd12/Lnpep/Cybb/Psmd14/Tap2/H2-T23/Vamp3/Psmd9/Psmd5/Ncf4/Psmc2/Psmc5/Psmc6/Psmd6/H2-Q7/Psma3/Psmb6/Psme2b/Psmc1/Psmd8/Psmd2/Psmc4	16419/14991/17970/17969/16410/19172/26442/14827/12317/22320/20909/19188/21356/19170/103554/19186/26444/13057/23997/20333/19173/26441/20619/19166/19171/19182/69077/17463/26443/19185/66997/240028/13058/59029/21355/15040/22319/67151/66998/17972/19181/19184/67089/66413/15018/19167/19175/621823/19179/57296/21762/23996	52	48	ENSMUSG00000016206/ENSMUSG00000026480/ENSMUSG00000015950/ENSMUSG00000027087/ENSMUSG00000005779/ENSMUSG00000068749/ENSMUSG00000027248/ENSMUSG00000003814/ENSMUSG00000050732/ENSMUSG00000030805/ENSMUSG00000079197/ENSMUSG00000024308/ENSMUSG00000014769/ENSMUSG00000022216/ENSMUSG00000027566/ENSMUSG00000006519/ENSMUSG00000025487/ENSMUSG00000027879/ENSMUSG00000022193/ENSMUSG00000032301/ENSMUSG00000015671/…	4	ENSMUSG00000022817/ENSMUSG00000040850/ENSMUSG00000027287/ENSMUSG00000060550
R-MMU-532668	N-glycan trimming in the ER and Calnexin/Calreticulin cycle	25/3898	33/7756	0.00244834	0.0329237	ENSMUSG00000018442/ENSMUSG00000027248/ENSMUSG00000048578/ENSMUSG00000038312/ENSMUSG00000003402/ENSMUSG00000003814/ENSMUSG00000071655/ENSMUSG00000020368/ENSMUSG00000022365/ENSMUSG00000037470/ENSMUSG00000019505/ENSMUSG00000040462/ENSMUSG00000039100/ENSMUSG00000024807/ENSMUSG00000020460/ENSMUSG00000090137/ENSMUSG00000037075/ENSMUSG00000031751/ENSMUSG00000030104/ENSMUSG00000042104/ENSMUSG00000036646/…	Derl2/Pdia3/Mlec/Edem2/Prkcsh/Calr/Ubxn1/Canx/Derl1/Uggt1/Ubb/Os9/March6/Syvn1/Rps27a/Uba52/Rnf139/Amfr/Edem1/Uggt2/Man1b1/Ngly1/Mogs/Trim13/Psmc1	116891/14827/109154/108687/19089/12317/225896/12330/67819/320011/22187/216440/223455/74126/78294/22186/75841/23802/192193/66435/227619/59007/57377/66597/19179	25	17	ENSMUSG00000018442/ENSMUSG00000027248/ENSMUSG00000038312/ENSMUSG00000003402/ENSMUSG00000003814/ENSMUSG00000071655/ENSMUSG00000020368/ENSMUSG00000022365/ENSMUSG00000019505/ENSMUSG00000040462/ENSMUSG00000024807/ENSMUSG00000020460/ENSMUSG00000031751/ENSMUSG00000030104/ENSMUSG00000036646/ENSMUSG00000030036/ENSMUSG00000021178	8	ENSMUSG00000048578/ENSMUSG00000037470/ENSMUSG00000039100/ENSMUSG00000090137/ENSMUSG00000037075/ENSMUSG00000042104/ENSMUSG00000021785/ENSMUSG00000035235
R-MMU-174113	SCF-beta-TrCP mediated degradation of Emi1	36/3898	51/7756	0.00250621	0.0332642	ENSMUSG00000005779/ENSMUSG00000068749/ENSMUSG00000079197/ENSMUSG00000014769/ENSMUSG00000040850/ENSMUSG00000022216/ENSMUSG00000027566/ENSMUSG00000025487/ENSMUSG00000022193/ENSMUSG00000019505/ENSMUSG00000032301/ENSMUSG00000015671/ENSMUSG00000031897/ENSMUSG00000002102/ENSMUSG00000017428/ENSMUSG00000020460/ENSMUSG00000039067/ENSMUSG00000021024/ENSMUSG00000090137/ENSMUSG00000005625/ENSMUSG00000020720/…	Psmb4/Psma5/Psme2/Psmb1/Psme4/Psme1/Psma7/Psmd13/Psmb5/Ubb/Psma4/Psma2/Psmb10/Psmc3/Psmd11/Rps27a/Psmd7/Psma6/Uba52/Psmd4/Psmd12/Psmd14/Psmd9/Psmd5/Psmc2/Psmc5/Psmc6/Psmd6/Psma3/Psmb6/Psme2b/Psmc1/Psmd8/Cul1/Psmd2/Psmc4	19172/26442/19188/19170/103554/19186/26444/23997/19173/22187/26441/19166/19171/19182/69077/78294/17463/26443/22186/19185/66997/59029/67151/66998/19181/19184/67089/66413/19167/19175/621823/19179/57296/26965/21762/23996	36	33	ENSMUSG00000005779/ENSMUSG00000068749/ENSMUSG00000079197/ENSMUSG00000014769/ENSMUSG00000022216/ENSMUSG00000027566/ENSMUSG00000025487/ENSMUSG00000022193/ENSMUSG00000019505/ENSMUSG00000032301/ENSMUSG00000015671/ENSMUSG00000031897/ENSMUSG00000002102/ENSMUSG00000017428/ENSMUSG00000020460/ENSMUSG00000039067/ENSMUSG00000021024/ENSMUSG00000005625/ENSMUSG00000020720/ENSMUSG00000026914/ENSMUSG00000029440/…	3	ENSMUSG00000040850/ENSMUSG00000090137/ENSMUSG00000029686
R-MMU-69206	G1/S Transition	64/3898	99/7756	0.00257411	0.0337274	ENSMUSG00000023067/ENSMUSG00000022105/ENSMUSG00000054115/ENSMUSG00000005779/ENSMUSG00000068749/ENSMUSG00000003031/ENSMUSG00000079197/ENSMUSG00000028212/ENSMUSG00000014769/ENSMUSG00000022216/ENSMUSG00000006728/ENSMUSG00000027566/ENSMUSG00000025487/ENSMUSG00000026355/ENSMUSG00000024833/ENSMUSG00000028044/ENSMUSG00000022193/ENSMUSG00000019505/ENSMUSG00000002870/ENSMUSG00000032301/ENSMUSG00000031016/…	Cdkn1a/Rb1/Skp2/Psmb4/Psma5/Cdkn1b/Psme2/Ccne2/Psmb1/Psme1/Cdk4/Psma7/Psmd13/Mcm6/Pola2/Cks1b/Psmb5/Ubb/Mcm2/Psma4/Wee1/Psma2/Psmb10/Psmc3/Psmd11/Rps27a/Psmd7/Pole4/Psma6/Uba52/Psmd4/Psmd12/Pole3/Psmd14/Ccna2/Psmd9/Psmd5/Ccnd1/Orc5/Akt3/Akt1/Gmnn/Ppp2ca/Psmc2/Psmc5/Psmc6/Psmd6/Psma3/Psmb6/Cdt1/Ppp2cb/Ccne1/Pole/Psme2b/Cdk2/Rpa3/Ppp2r1a/Rpa1/Psmc1/Psmd8/Cul1/Psmd2/Psmc4/Orc6	12575/19645/27401/19172/26442/12576/19188/12448/19170/19186/12567/26444/23997/17219/18969/54124/19173/22187/17216/26441/22390/19166/19171/19182/69077/78294/17463/66979/26443/22186/19185/66997/59001/59029/12428/67151/66998/12443/26429/23797/11651/57441/19052/19181/19184/67089/66413/19167/19175/67177/19053/12447/18973/621823/12566/68240/51792/68275/19179/57296/26965/21762/23996/56452	64	55	ENSMUSG00000023067/ENSMUSG00000022105/ENSMUSG00000054115/ENSMUSG00000005779/ENSMUSG00000068749/ENSMUSG00000079197/ENSMUSG00000014769/ENSMUSG00000022216/ENSMUSG00000006728/ENSMUSG00000027566/ENSMUSG00000025487/ENSMUSG00000026355/ENSMUSG00000024833/ENSMUSG00000028044/ENSMUSG00000022193/ENSMUSG00000019505/ENSMUSG00000002870/ENSMUSG00000032301/ENSMUSG00000015671/ENSMUSG00000031897/ENSMUSG00000002102/…	9	ENSMUSG00000003031/ENSMUSG00000028212/ENSMUSG00000031016/ENSMUSG00000090137/ENSMUSG00000019699/ENSMUSG00000006715/ENSMUSG00000007080/ENSMUSG00000000751/ENSMUSG00000029686
R-MMU-8953854	Metabolism of RNA	270/3898	478/7756	0.00282711	0.0365735	ENSMUSG00000028274/ENSMUSG00000038299/ENSMUSG00000031148/ENSMUSG00000030091/ENSMUSG00000067995/ENSMUSG00000004951/ENSMUSG00000043241/ENSMUSG00000015656/ENSMUSG00000021018/ENSMUSG00000028907/ENSMUSG00000061983/ENSMUSG00000028495/ENSMUSG00000028495/ENSMUSG00000024735/ENSMUSG00000020850/ENSMUSG00000060036/ENSMUSG00000063316/ENSMUSG00000063316/ENSMUSG00000005779/ENSMUSG00000068749/ENSMUSG00000061477/…	Rngtt/Wdr36/Gpkow/Nup210/Gtf2f2/Hspb1/Upf2/Hspa8/Polr2h/Utp11/Rps12/Rps6/LOC105244208/Prpf19/Prpf8/Rpl3/Rpl27/LOC108167922/Psmb4/Psma5/Rps7/Rpl6/Rps15a/Nup153/Rpl19/Patl1/Rps14/Rps3a1/Ncl/Polr2g/Rps4x/Rpl34/Rpl34-ps1/Gm4705/Rpl26/Rcl1/Rpl13a/Snrnp200/Ppie/Sf3b5/Psme2/Rpl29/Gm8210/Rps27l/Rpl18/Rps13/Sf3b6/Rpl32/Srrm2/Psmb1/Eif4g1/Slbp/Psme4/Rpl10a/Zc3h11a/Hnrnpa3/Psme1/Rps11/Sarnp/Rrp7a/Rps9/Rps28…	24018/225348/209416/54563/68705/15507/326622/15481/245841/67205/20042/20104/105244208/28000/192159/27367/19942/108167922/19172/26442/20115/19988/267019/218210/19921/225929/20044/20091/17975/67710/20102/68436/619547/100043876/19941/59028/22121/320632/56031/66125/19188/19944/666642/67941/19899/68052/66055/19951/75956/19170/208643/20492/103554/19896/70579/229279/19186/27207/66118/74778/76846/54127/6…	270	194	ENSMUSG00000028274/ENSMUSG00000038299/ENSMUSG00000031148/ENSMUSG00000067995/ENSMUSG00000004951/ENSMUSG00000015656/ENSMUSG00000021018/ENSMUSG00000028907/ENSMUSG00000061983/ENSMUSG00000028495/ENSMUSG00000060036/ENSMUSG00000063316/ENSMUSG00000005779/ENSMUSG00000068749/ENSMUSG00000061477/ENSMUSG00000029614/ENSMUSG00000008683/ENSMUSG00000017404/ENSMUSG00000024608/ENSMUSG00000028081/ENSMUSG00000026234/…	68	ENSMUSG00000030091/ENSMUSG00000043241/ENSMUSG00000024735/ENSMUSG00000020850/ENSMUSG00000021374/ENSMUSG00000046139/ENSMUSG00000024785/ENSMUSG00000003660/ENSMUSG00000039218/ENSMUSG00000045983/ENSMUSG00000040850/ENSMUSG00000102976/ENSMUSG00000059005/ENSMUSG00000003360/ENSMUSG00000023118/ENSMUSG00000044068/ENSMUSG00000053293/ENSMUSG00000007850/ENSMUSG00000022800/ENSMUSG00000021039/ENSMUSG00000029250/…
R-MMU-202424	Downstream TCR signaling	54/3898	82/7756	0.00299872	0.0383087	ENSMUSG00000073421/ENSMUSG00000015755/ENSMUSG00000036594/ENSMUSG00000060586/ENSMUSG00000005779/ENSMUSG00000068749/ENSMUSG00000025199/ENSMUSG00000079197/ENSMUSG00000013663/ENSMUSG00000014769/ENSMUSG00000040850/ENSMUSG00000022216/ENSMUSG00000027566/ENSMUSG00000025487/ENSMUSG00000022193/ENSMUSG00000019505/ENSMUSG00000026778/ENSMUSG00000032301/ENSMUSG00000015671/ENSMUSG00000031897/ENSMUSG00000002102/…	H2-Ab1/Tab2/H2-Aa/H2-Eb1/Psmb4/Psma5/Chuk/Psme2/Pten/Psmb1/Psme4/Psme1/Psma7/Psmd13/Psmb5/Ubb/Prkcq/Psma4/Psma2/Psmb10/Psmc3/Psmd11/Rps27a/Psmd7/Psma6/Uba52/Bcl10/Psmd4/Psmd12/Traf6/Psmd14/Psmd9/Map3k7/Psmd5/Pik3r1/Cd3e/Psmc2/Psmc5/Fbxw11/Psmc6/Psmd6/Psma3/Psmb6/Malt1/Card11/Psme2b/Ube2d1/Psmc1/Cd247/Pik3ca/Psmd8/Cul1/Psmd2/Psmc4	14961/68652/14960/14969/19172/26442/12675/19188/19211/19170/103554/19186/26444/23997/19173/22187/18761/26441/19166/19171/19182/69077/78294/17463/26443/22186/12042/19185/66997/22034/59029/67151/26409/66998/18708/12501/19181/19184/103583/67089/66413/19167/19175/240354/108723/621823/216080/19179/12503/18706/57296/26965/21762/23996	54	40	ENSMUSG00000073421/ENSMUSG00000036594/ENSMUSG00000060586/ENSMUSG00000005779/ENSMUSG00000068749/ENSMUSG00000025199/ENSMUSG00000079197/ENSMUSG00000013663/ENSMUSG00000014769/ENSMUSG00000022216/ENSMUSG00000027566/ENSMUSG00000025487/ENSMUSG00000022193/ENSMUSG00000019505/ENSMUSG00000032301/ENSMUSG00000015671/ENSMUSG00000031897/ENSMUSG00000002102/ENSMUSG00000017428/ENSMUSG00000020460/ENSMUSG00000039067/…	14	ENSMUSG00000015755/ENSMUSG00000040850/ENSMUSG00000026778/ENSMUSG00000090137/ENSMUSG00000027164/ENSMUSG00000028284/ENSMUSG00000041417/ENSMUSG00000032093/ENSMUSG00000020271/ENSMUSG00000032688/ENSMUSG00000036526/ENSMUSG00000005763/ENSMUSG00000027665/ENSMUSG00000029686
R-MMU-1257604	PIP3 activates AKT signaling	127/3898	213/7756	0.00336415	0.0424464	ENSMUSG00000023067/ENSMUSG00000019768/ENSMUSG00000021326/ENSMUSG00000028017/ENSMUSG00000017843/ENSMUSG00000028278/ENSMUSG00000037225/ENSMUSG00000021732/ENSMUSG00000042903/ENSMUSG00000031714/ENSMUSG00000026626/ENSMUSG00000005779/ENSMUSG00000068749/ENSMUSG00000025199/ENSMUSG00000048960/ENSMUSG00000003031/ENSMUSG00000029195/ENSMUSG00000018547/ENSMUSG00000031565/ENSMUSG00000055817/ENSMUSG00000042390/…	Cdkn1a/Esr1/Trim27/Egf/Ppp2r5c/Rragd/Fgf2/Fgf10/Foxo4/Gab1/Ppp2r5a/Psmb4/Psma5/Chuk/Prex2/Cdkn1b/Klb/Pip4k2b/Fgfr1/Mta3/Gatad2b/Phc3/Kitl/Psme2/Sall4/Fgf6/Pten/Psmb1/Psme4/Pip4k2a/Phlpp1/Esr2/Psme1/Rictor/Rragc/Psma7/Pip5k1a/Eed/Pml/Fgf1/Pik3cd/Irs2/Irs1/Psmd13/Phc2/Lamtor4/Ptpn11/Psmb5/Erbb3/Prr5/Ubb/Nedd4/Lamtor1/Psma4/Myd88/Cbx6/Phc1/Nrg3/Psma2/Wwp2/Psmb10/Pdgfrb/Psmc3/Psmd11/Xiap/Creb1/Rps27a…	12575/13982/19720/13645/26931/52187/14173/14165/54601/14388/226849/19172/26442/12675/109294/12576/83379/108083/14182/116871/229542/241915/17311/19188/99377/14177/19211/19170/103554/18718/98432/13983/19186/78757/54170/26444/18720/13626/18854/14164/18707/384783/16367/23997/54383/66096/19247/19173/13867/109270/22187/17999/66508/26441/17874/494448/13619/18183/19166/66894/19171/18596/19182/69077/11798…	127	74	ENSMUSG00000023067/ENSMUSG00000019768/ENSMUSG00000021326/ENSMUSG00000017843/ENSMUSG00000021732/ENSMUSG00000026626/ENSMUSG00000005779/ENSMUSG00000068749/ENSMUSG00000025199/ENSMUSG00000029195/ENSMUSG00000079197/ENSMUSG00000013663/ENSMUSG00000014769/ENSMUSG00000026737/ENSMUSG00000044340/ENSMUSG00000021055/ENSMUSG00000022216/ENSMUSG00000028646/ENSMUSG00000027566/ENSMUSG00000030619/ENSMUSG00000036986/…	53	ENSMUSG00000028017/ENSMUSG00000028278/ENSMUSG00000037225/ENSMUSG00000042903/ENSMUSG00000031714/ENSMUSG00000048960/ENSMUSG00000003031/ENSMUSG00000018547/ENSMUSG00000031565/ENSMUSG00000055817/ENSMUSG00000042390/ENSMUSG00000037652/ENSMUSG00000019966/ENSMUSG00000027547/ENSMUSG00000000183/ENSMUSG00000040850/ENSMUSG00000050310/ENSMUSG00000028126/ENSMUSG00000036585/ENSMUSG00000039936/ENSMUSG00000038894/…
R-MMU-163685	Integration of energy metabolism	56/3898	86/7756	0.00368314	0.0433959	ENSMUSG00000043004/ENSMUSG00000034656/ENSMUSG00000038205/ENSMUSG00000031776/ENSMUSG00000020612/ENSMUSG00000042010/ENSMUSG00000022840/ENSMUSG00000032601/ENSMUSG00000005580/ENSMUSG00000028518/ENSMUSG00000028645/ENSMUSG00000030287/ENSMUSG00000024027/ENSMUSG00000029713/ENSMUSG00000005034/ENSMUSG00000022469/ENSMUSG00000016319/ENSMUSG00000057614/ENSMUSG00000024944/ENSMUSG00000050556/ENSMUSG00000022994/…	Gng2/Cacna1a/Prkab2/Arl2bp/Prkar1a/Acacb/Adcy5/Prkar2a/Adcy9/Prkaa2/Slc2a1/Itpr2/Glp1r/Gnb2/Prkacb/Rapgef3/Slc25a5/Gnai1/Arl2/Kcnb1/Adcy6/Gng5/Gng5-ps/Adcy2/Itpr3/Acly/Cacna1e/Adipor2/Cacna1c/Plcb3/Rapgef4/Gnb5/Taldo1/Acaca/Kcnj11/Gnaq/Prkca/Adra2c/Mlx/Gng12/Slc2a2/Gnb3/Gnai2/Prkag2/Fasn/Gngt2/Gnb1/Marcks/Prkaca/Gng11/Adipoq/Adcy8/Itpr1/Abcc8/Gnas/Agpat1	14702/12286/108097/107566/19084/100705/224129/19087/11515/108079/20525/16439/14652/14693/18749/223864/11740/14677/56327/16500/11512/14707/100043507/210044/16440/104112/12290/68465/12288/18797/56508/14697/21351/107476/16514/14682/18750/11553/21428/14701/20526/14695/14678/108099/14104/14710/14688/17118/18747/66066/11450/11514/16438/20927/14683/55979	56	30	ENSMUSG00000043004/ENSMUSG00000034656/ENSMUSG00000031776/ENSMUSG00000020612/ENSMUSG00000022840/ENSMUSG00000028645/ENSMUSG00000024027/ENSMUSG00000029713/ENSMUSG00000016319/ENSMUSG00000057614/ENSMUSG00000024944/ENSMUSG00000068523/ENSMUSG00000004110/ENSMUSG00000049044/ENSMUSG00000032192/ENSMUSG00000025503/ENSMUSG00000024639/ENSMUSG00000017801/ENSMUSG00000027690/ENSMUSG00000023439/ENSMUSG00000032562/…	25	ENSMUSG00000038205/ENSMUSG00000042010/ENSMUSG00000032601/ENSMUSG00000005580/ENSMUSG00000028518/ENSMUSG00000030287/ENSMUSG00000005034/ENSMUSG00000022469/ENSMUSG00000050556/ENSMUSG00000022994/ENSMUSG00000021536/ENSMUSG00000042644/ENSMUSG00000020917/ENSMUSG00000030168/ENSMUSG00000051331/ENSMUSG00000024960/ENSMUSG00000020532/ENSMUSG00000096146/ENSMUSG00000050965/ENSMUSG00000045318/ENSMUSG00000036402/…
R-MMU-1168372	Downstream signaling events of B Cell Receptor (BCR)	45/3898	67/7756	0.00369417	0.0433959	ENSMUSG00000071042/ENSMUSG00000025499/ENSMUSG00000005779/ENSMUSG00000068749/ENSMUSG00000025199/ENSMUSG00000079197/ENSMUSG00000027852/ENSMUSG00000014769/ENSMUSG00000040850/ENSMUSG00000022216/ENSMUSG00000027566/ENSMUSG00000025487/ENSMUSG00000022193/ENSMUSG00000019505/ENSMUSG00000032301/ENSMUSG00000015671/ENSMUSG00000031897/ENSMUSG00000002102/ENSMUSG00000017428/ENSMUSG00000020460/ENSMUSG00000039067/…	Rasgrp3/Hras/Psmb4/Psma5/Chuk/Psme2/Nras/Psmb1/Psme4/Psme1/Psma7/Psmd13/Psmb5/Ubb/Psma4/Psma2/Psmb10/Psmc3/Psmd11/Rps27a/Psmd7/Psma6/Uba52/Bcl10/Psmd4/Psmd12/Nfkbie/Psmd14/Psmd9/Psmd5/Psmc2/Psmc5/Fbxw11/Psmc6/Psmd6/Psma3/Psmb6/Malt1/Card11/Psme2b/Psmc1/Psmd8/Cul1/Psmd2/Psmc4	240168/15461/19172/26442/12675/19188/18176/19170/103554/19186/26444/23997/19173/22187/26441/19166/19171/19182/69077/78294/17463/26443/22186/12042/19185/66997/18037/59029/67151/66998/19181/19184/103583/67089/66413/19167/19175/240354/108723/621823/19179/57296/26965/21762/23996	45	38	ENSMUSG00000025499/ENSMUSG00000005779/ENSMUSG00000068749/ENSMUSG00000025199/ENSMUSG00000079197/ENSMUSG00000027852/ENSMUSG00000014769/ENSMUSG00000022216/ENSMUSG00000027566/ENSMUSG00000025487/ENSMUSG00000022193/ENSMUSG00000019505/ENSMUSG00000032301/ENSMUSG00000015671/ENSMUSG00000031897/ENSMUSG00000002102/ENSMUSG00000017428/ENSMUSG00000020460/ENSMUSG00000039067/ENSMUSG00000021024/ENSMUSG00000028191/…	7	ENSMUSG00000071042/ENSMUSG00000040850/ENSMUSG00000090137/ENSMUSG00000020271/ENSMUSG00000032688/ENSMUSG00000036526/ENSMUSG00000029686
R-MMU-174184	Cdc20:Phospho-APC/C mediated degradation of Cyclin A	45/3898	67/7756	0.00369417	0.0433959	ENSMUSG00000005779/ENSMUSG00000068749/ENSMUSG00000079197/ENSMUSG00000014769/ENSMUSG00000040850/ENSMUSG00000022216/ENSMUSG00000027566/ENSMUSG00000025487/ENSMUSG00000022193/ENSMUSG00000019505/ENSMUSG00000032301/ENSMUSG00000015671/ENSMUSG00000031897/ENSMUSG00000002102/ENSMUSG00000017428/ENSMUSG00000021774/ENSMUSG00000020460/ENSMUSG00000039067/ENSMUSG00000021024/ENSMUSG00000090137/ENSMUSG00000019942/…	Psmb4/Psma5/Psme2/Psmb1/Psme4/Psme1/Psma7/Psmd13/Psmb5/Ubb/Psma4/Psma2/Psmb10/Psmc3/Psmd11/Ube2e1/Rps27a/Psmd7/Psma6/Uba52/Cdk1/Psmd4/Psmd12/Psmd14/Ccna2/Psmd9/Bub3/Anapc7/Psmd5/Psmc2/Psmc5/Anapc4/Psmc6/Psmd6/Psma3/Psmb6/Psme2b/Ube2d1/Anapc11/Mad2l1/Psmc1/Psmd8/Psmd2/Ube2c/Psmc4	19172/26442/19188/19170/103554/19186/26444/23997/19173/22187/26441/19166/19171/19182/69077/22194/78294/17463/26443/22186/12534/19185/66997/59029/12428/67151/12237/56317/66998/19181/19184/52206/67089/66413/19167/19175/621823/216080/66156/56150/19179/57296/21762/68612/23996	45	42	ENSMUSG00000005779/ENSMUSG00000068749/ENSMUSG00000079197/ENSMUSG00000014769/ENSMUSG00000022216/ENSMUSG00000027566/ENSMUSG00000025487/ENSMUSG00000022193/ENSMUSG00000019505/ENSMUSG00000032301/ENSMUSG00000015671/ENSMUSG00000031897/ENSMUSG00000002102/ENSMUSG00000017428/ENSMUSG00000020460/ENSMUSG00000039067/ENSMUSG00000021024/ENSMUSG00000019942/ENSMUSG00000005625/ENSMUSG00000020720/ENSMUSG00000026914/…	3	ENSMUSG00000040850/ENSMUSG00000021774/ENSMUSG00000090137
R-MMU-69017	CDK-mediated phosphorylation and removal of Cdc6	45/3898	67/7756	0.00369417	0.0433959	ENSMUSG00000005779/ENSMUSG00000068749/ENSMUSG00000079197/ENSMUSG00000028212/ENSMUSG00000014769/ENSMUSG00000040850/ENSMUSG00000022216/ENSMUSG00000027566/ENSMUSG00000025487/ENSMUSG00000022193/ENSMUSG00000019505/ENSMUSG00000032301/ENSMUSG00000015671/ENSMUSG00000031897/ENSMUSG00000002102/ENSMUSG00000017428/ENSMUSG00000021774/ENSMUSG00000020460/ENSMUSG00000039067/ENSMUSG00000021024/ENSMUSG00000090137/…	Psmb4/Psma5/Psme2/Ccne2/Psmb1/Psme4/Psme1/Psma7/Psmd13/Psmb5/Ubb/Psma4/Psma2/Psmb10/Psmc3/Psmd11/Ube2e1/Rps27a/Psmd7/Psma6/Uba52/Psmd4/Psmd12/Psmd14/Ccna2/Psmd9/Anapc7/Psmd5/Psmc2/Psmc5/Anapc4/Psmc6/Psmd6/Psma3/Psmb6/Ccne1/Psme2b/Ube2d1/Cdk2/Anapc11/Psmc1/Psmd8/Psmd2/Ube2c/Psmc4	19172/26442/19188/12448/19170/103554/19186/26444/23997/19173/22187/26441/19166/19171/19182/69077/22194/78294/17463/26443/22186/19185/66997/59029/12428/67151/56317/66998/19181/19184/52206/67089/66413/19167/19175/12447/621823/216080/12566/66156/19179/57296/21762/68612/23996	45	41	ENSMUSG00000005779/ENSMUSG00000068749/ENSMUSG00000079197/ENSMUSG00000014769/ENSMUSG00000022216/ENSMUSG00000027566/ENSMUSG00000025487/ENSMUSG00000022193/ENSMUSG00000019505/ENSMUSG00000032301/ENSMUSG00000015671/ENSMUSG00000031897/ENSMUSG00000002102/ENSMUSG00000017428/ENSMUSG00000020460/ENSMUSG00000039067/ENSMUSG00000021024/ENSMUSG00000005625/ENSMUSG00000020720/ENSMUSG00000026914/ENSMUSG00000027715/…	4	ENSMUSG00000028212/ENSMUSG00000040850/ENSMUSG00000021774/ENSMUSG00000090137
R-MMU-1236978	Cross-presentation of soluble exogenous antigens (endosomes)	32/3898	45/7756	0.00358024	0.0433959	ENSMUSG00000005779/ENSMUSG00000068749/ENSMUSG00000079197/ENSMUSG00000014769/ENSMUSG00000040850/ENSMUSG00000022216/ENSMUSG00000027566/ENSMUSG00000025487/ENSMUSG00000022193/ENSMUSG00000032301/ENSMUSG00000015671/ENSMUSG00000031897/ENSMUSG00000002102/ENSMUSG00000017428/ENSMUSG00000039067/ENSMUSG00000021024/ENSMUSG00000005625/ENSMUSG00000020720/ENSMUSG00000026914/ENSMUSG00000029440/ENSMUSG00000026869/…	Psmb4/Psma5/Psme2/Psmb1/Psme4/Psme1/Psma7/Psmd13/Psmb5/Psma4/Psma2/Psmb10/Psmc3/Psmd11/Psmd7/Psma6/Psmd4/Psmd12/Psmd14/Psmd9/Psmd5/Psmc2/Psmc5/Psmc6/Psmd6/Psma3/Psmb6/Psme2b/Psmc1/Psmd8/Psmd2/Psmc4	19172/26442/19188/19170/103554/19186/26444/23997/19173/26441/19166/19171/19182/69077/17463/26443/19185/66997/59029/67151/66998/19181/19184/67089/66413/19167/19175/621823/19179/57296/21762/23996	32	31	ENSMUSG00000005779/ENSMUSG00000068749/ENSMUSG00000079197/ENSMUSG00000014769/ENSMUSG00000022216/ENSMUSG00000027566/ENSMUSG00000025487/ENSMUSG00000022193/ENSMUSG00000032301/ENSMUSG00000015671/ENSMUSG00000031897/ENSMUSG00000002102/ENSMUSG00000017428/ENSMUSG00000039067/ENSMUSG00000021024/ENSMUSG00000005625/ENSMUSG00000020720/ENSMUSG00000026914/ENSMUSG00000029440/ENSMUSG00000026869/ENSMUSG00000028932/…	1	ENSMUSG00000040850
R-MMU-901042	Calnexin/calreticulin cycle	19/3898	24/7756	0.00351951	0.0433959	ENSMUSG00000018442/ENSMUSG00000027248/ENSMUSG00000038312/ENSMUSG00000003402/ENSMUSG00000003814/ENSMUSG00000020368/ENSMUSG00000037470/ENSMUSG00000019505/ENSMUSG00000040462/ENSMUSG00000039100/ENSMUSG00000024807/ENSMUSG00000020460/ENSMUSG00000090137/ENSMUSG00000037075/ENSMUSG00000031751/ENSMUSG00000030104/ENSMUSG00000042104/ENSMUSG00000036646/ENSMUSG00000035235	Derl2/Pdia3/Edem2/Prkcsh/Calr/Canx/Uggt1/Ubb/Os9/March6/Syvn1/Rps27a/Uba52/Rnf139/Amfr/Edem1/Uggt2/Man1b1/Trim13	116891/14827/108687/19089/12317/12330/320011/22187/216440/223455/74126/78294/22186/75841/23802/192193/66435/227619/66597	19	13	ENSMUSG00000018442/ENSMUSG00000027248/ENSMUSG00000038312/ENSMUSG00000003402/ENSMUSG00000003814/ENSMUSG00000020368/ENSMUSG00000019505/ENSMUSG00000040462/ENSMUSG00000024807/ENSMUSG00000020460/ENSMUSG00000031751/ENSMUSG00000030104/ENSMUSG00000036646	6	ENSMUSG00000037470/ENSMUSG00000039100/ENSMUSG00000090137/ENSMUSG00000037075/ENSMUSG00000042104/ENSMUSG00000035235
R-MMU-1169091	Activation of NF-kappaB in B cells	42/3898	62/7756	0.00390742	0.0448695	ENSMUSG00000005779/ENSMUSG00000068749/ENSMUSG00000025199/ENSMUSG00000079197/ENSMUSG00000014769/ENSMUSG00000040850/ENSMUSG00000022216/ENSMUSG00000027566/ENSMUSG00000025487/ENSMUSG00000022193/ENSMUSG00000019505/ENSMUSG00000032301/ENSMUSG00000015671/ENSMUSG00000031897/ENSMUSG00000002102/ENSMUSG00000017428/ENSMUSG00000020460/ENSMUSG00000039067/ENSMUSG00000021024/ENSMUSG00000090137/ENSMUSG00000028191/…	Psmb4/Psma5/Chuk/Psme2/Psmb1/Psme4/Psme1/Psma7/Psmd13/Psmb5/Ubb/Psma4/Psma2/Psmb10/Psmc3/Psmd11/Rps27a/Psmd7/Psma6/Uba52/Bcl10/Psmd4/Psmd12/Nfkbie/Psmd14/Psmd9/Psmd5/Psmc2/Psmc5/Fbxw11/Psmc6/Psmd6/Psma3/Psmb6/Malt1/Card11/Psme2b/Psmc1/Psmd8/Cul1/Psmd2/Psmc4	19172/26442/12675/19188/19170/103554/19186/26444/23997/19173/22187/26441/19166/19171/19182/69077/78294/17463/26443/22186/12042/19185/66997/18037/59029/67151/66998/19181/19184/103583/67089/66413/19167/19175/240354/108723/621823/19179/57296/26965/21762/23996	42	36	ENSMUSG00000005779/ENSMUSG00000068749/ENSMUSG00000025199/ENSMUSG00000079197/ENSMUSG00000014769/ENSMUSG00000022216/ENSMUSG00000027566/ENSMUSG00000025487/ENSMUSG00000022193/ENSMUSG00000019505/ENSMUSG00000032301/ENSMUSG00000015671/ENSMUSG00000031897/ENSMUSG00000002102/ENSMUSG00000017428/ENSMUSG00000020460/ENSMUSG00000039067/ENSMUSG00000021024/ENSMUSG00000028191/ENSMUSG00000005625/ENSMUSG00000020720/…	6	ENSMUSG00000040850/ENSMUSG00000090137/ENSMUSG00000020271/ENSMUSG00000032688/ENSMUSG00000036526/ENSMUSG00000029686
R-MMU-8956320	Nucleobase biosynthesis	13/3898	15/7756	0.00388507	0.0448695	ENSMUSG00000029247/ENSMUSG00000011148/ENSMUSG00000029246/ENSMUSG00000062867/ENSMUSG00000022407/ENSMUSG00000013629/ENSMUSG00000022814/ENSMUSG00000020899/ENSMUSG00000031730/ENSMUSG00000015961/ENSMUSG00000027823/ENSMUSG00000030946/ENSMUSG00000003500	Paics/Adssl1/Ppat/Impdh2/Adsl/Cad/Umps/Pfas/Dhodh/Adss/Gmps/Lhpp/Impdh1	67054/11565/231327/23918/11564/69719/22247/237823/56749/11566/229363/76429/23917	13	4	ENSMUSG00000029247/ENSMUSG00000062867/ENSMUSG00000027823/ENSMUSG00000003500	9	ENSMUSG00000011148/ENSMUSG00000029246/ENSMUSG00000022407/ENSMUSG00000013629/ENSMUSG00000022814/ENSMUSG00000020899/ENSMUSG00000031730/ENSMUSG00000015961/ENSMUSG00000030946
R-MMU-9006925	Intracellular signaling by second messengers	139/3898	236/7756	0.00419622	0.0475385	ENSMUSG00000023067/ENSMUSG00000019768/ENSMUSG00000021326/ENSMUSG00000028017/ENSMUSG00000017843/ENSMUSG00000028278/ENSMUSG00000037225/ENSMUSG00000021732/ENSMUSG00000042903/ENSMUSG00000031714/ENSMUSG00000026626/ENSMUSG00000020612/ENSMUSG00000005779/ENSMUSG00000068749/ENSMUSG00000025199/ENSMUSG00000048960/ENSMUSG00000022840/ENSMUSG00000003031/ENSMUSG00000029195/ENSMUSG00000018547/ENSMUSG00000032601/…	Cdkn1a/Esr1/Trim27/Egf/Ppp2r5c/Rragd/Fgf2/Fgf10/Foxo4/Gab1/Ppp2r5a/Prkar1a/Psmb4/Psma5/Chuk/Prex2/Adcy5/Cdkn1b/Klb/Pip4k2b/Prkar2a/Adcy9/Fgfr1/Mta3/Gatad2b/Phc3/Kitl/Psme2/Sall4/Fgf6/Pten/Psmb1/Psme4/Pip4k2a/Phlpp1/Esr2/Psme1/Rictor/Rragc/Psma7/Pip5k1a/Eed/Prkce/Pml/Fgf1/Pik3cd/Irs2/Irs1/Prkacb/Psmd13/Phc2/Lamtor4/Ptpn11/Psmb5/Erbb3/Prr5/Ubb/Nedd4/Lamtor1/Psma4/Myd88/Cbx6/Phc1/Nrg3/Psma2/Pde1c/Ad…	12575/13982/19720/13645/26931/52187/14173/14165/54601/14388/226849/19084/19172/26442/12675/109294/224129/12576/83379/108083/19087/11515/14182/116871/229542/241915/17311/19188/99377/14177/19211/19170/103554/18718/98432/13983/19186/78757/54170/26444/18720/13626/18754/18854/14164/18707/384783/16367/18749/23997/54383/66096/19247/19173/13867/109270/22187/17999/66508/26441/17874/494448/13619/18183/1916…	139	79	ENSMUSG00000023067/ENSMUSG00000019768/ENSMUSG00000021326/ENSMUSG00000017843/ENSMUSG00000021732/ENSMUSG00000026626/ENSMUSG00000020612/ENSMUSG00000005779/ENSMUSG00000068749/ENSMUSG00000025199/ENSMUSG00000022840/ENSMUSG00000029195/ENSMUSG00000079197/ENSMUSG00000013663/ENSMUSG00000014769/ENSMUSG00000026737/ENSMUSG00000044340/ENSMUSG00000021055/ENSMUSG00000022216/ENSMUSG00000028646/ENSMUSG00000027566/…	60	ENSMUSG00000028017/ENSMUSG00000028278/ENSMUSG00000037225/ENSMUSG00000042903/ENSMUSG00000031714/ENSMUSG00000048960/ENSMUSG00000003031/ENSMUSG00000018547/ENSMUSG00000032601/ENSMUSG00000005580/ENSMUSG00000031565/ENSMUSG00000055817/ENSMUSG00000042390/ENSMUSG00000037652/ENSMUSG00000019966/ENSMUSG00000027547/ENSMUSG00000000183/ENSMUSG00000040850/ENSMUSG00000050310/ENSMUSG00000028126/ENSMUSG00000045038/…
R-MMU-193648	NRAGE signals death through JNK	36/3898	52/7756	0.00423288	0.0475385	ENSMUSG00000017631/ENSMUSG00000002489/ENSMUSG00000033721/ENSMUSG00000022788/ENSMUSG00000025656/ENSMUSG00000022957/ENSMUSG00000061462/ENSMUSG00000034801/ENSMUSG00000031442/ENSMUSG00000041977/ENSMUSG00000021215/ENSMUSG00000024241/ENSMUSG00000028059/ENSMUSG00000024959/ENSMUSG00000021895/ENSMUSG00000061751/ENSMUSG00000071176/ENSMUSG00000066406/ENSMUSG00000020611/ENSMUSG00000025265/ENSMUSG00000031511/…	Abr/Tiam1/Vav3/Fgd4/Arhgef9/Itsn1/Obscn/Sos2/Mcf2l/Arhgef11/Net1/Sos1/Arhgef2/Bad/Arhgef3/Kalrn/Arhgef10/Akap13/Gna13/Fgd1/Arhgef7/Trio/Arhgef37/Arhgef10l/Arhgef15/Arhgef6/Bcl2l11/Arhgef5/Mapk8/Plekhg5/Arhgef18/Tiam2/Plekhg2/Vav2/Vav1/Arhgef1	109934/21844/57257/224014/236915/16443/380698/20663/17207/213498/56349/20662/16800/12015/71704/545156/234094/75547/14674/14163/54126/223435/328967/72754/442801/73341/12125/54324/26419/269608/102098/24001/101497/22325/22324/16801	36	12	ENSMUSG00000017631/ENSMUSG00000002489/ENSMUSG00000033721/ENSMUSG00000021215/ENSMUSG00000024959/ENSMUSG00000021895/ENSMUSG00000020611/ENSMUSG00000031133/ENSMUSG00000023800/ENSMUSG00000009621/ENSMUSG00000034116/ENSMUSG00000040940	24	ENSMUSG00000022788/ENSMUSG00000025656/ENSMUSG00000022957/ENSMUSG00000061462/ENSMUSG00000034801/ENSMUSG00000031442/ENSMUSG00000041977/ENSMUSG00000024241/ENSMUSG00000028059/ENSMUSG00000061751/ENSMUSG00000071176/ENSMUSG00000066406/ENSMUSG00000025265/ENSMUSG00000031511/ENSMUSG00000022263/ENSMUSG00000045094/ENSMUSG00000040964/ENSMUSG00000052921/ENSMUSG00000027381/ENSMUSG00000033542/ENSMUSG00000021936/…
R-MMU-174143	APC/C-mediated degradation of cell cycle proteins	54/3898	83/7756	0.00442707	0.0486502	ENSMUSG00000023067/ENSMUSG00000054115/ENSMUSG00000027496/ENSMUSG00000005779/ENSMUSG00000068749/ENSMUSG00000003031/ENSMUSG00000079197/ENSMUSG00000014769/ENSMUSG00000040850/ENSMUSG00000022216/ENSMUSG00000027566/ENSMUSG00000025487/ENSMUSG00000033502/ENSMUSG00000022193/ENSMUSG00000019505/ENSMUSG00000032301/ENSMUSG00000015671/ENSMUSG00000031897/ENSMUSG00000002102/ENSMUSG00000017428/ENSMUSG00000021774/…	Cdkn1a/Skp2/Aurka/Psmb4/Psma5/Cdkn1b/Psme2/Psmb1/Psme4/Psme1/Psma7/Psmd13/Cdc14a/Psmb5/Ubb/Psma4/Psma2/Psmb10/Psmc3/Psmd11/Ube2e1/Rps27a/Psmd7/Psma6/Uba52/Cdk1/Psmd4/Psmd12/Psmd14/Ccna2/Psmd9/Bub3/Anapc7/Psmd5/Ccnb1/Aurkb/Psmc2/Psmc5/Anapc4/Psmc6/Psmd6/Psma3/Psmb6/Psme2b/Ube2d1/Cdk2/Anapc11/Mad2l1/Psmc1/Psmd8/Cul1/Psmd2/Ube2c/Psmc4	12575/27401/20878/19172/26442/12576/19188/19170/103554/19186/26444/23997/229776/19173/22187/26441/19166/19171/19182/69077/22194/78294/17463/26443/22186/12534/19185/66997/59029/12428/67151/12237/56317/66998/268697/20877/19181/19184/52206/67089/66413/19167/19175/621823/216080/12566/66156/56150/19179/57296/26965/21762/68612/23996	54	48	ENSMUSG00000023067/ENSMUSG00000054115/ENSMUSG00000027496/ENSMUSG00000005779/ENSMUSG00000068749/ENSMUSG00000079197/ENSMUSG00000014769/ENSMUSG00000022216/ENSMUSG00000027566/ENSMUSG00000025487/ENSMUSG00000022193/ENSMUSG00000019505/ENSMUSG00000032301/ENSMUSG00000015671/ENSMUSG00000031897/ENSMUSG00000002102/ENSMUSG00000017428/ENSMUSG00000020460/ENSMUSG00000039067/ENSMUSG00000021024/ENSMUSG00000019942/…	6	ENSMUSG00000003031/ENSMUSG00000040850/ENSMUSG00000033502/ENSMUSG00000021774/ENSMUSG00000090137/ENSMUSG00000029686
R-MMU-453276	Regulation of mitotic cell cycle	54/3898	83/7756	0.00442707	0.0486502	ENSMUSG00000023067/ENSMUSG00000054115/ENSMUSG00000027496/ENSMUSG00000005779/ENSMUSG00000068749/ENSMUSG00000003031/ENSMUSG00000079197/ENSMUSG00000014769/ENSMUSG00000040850/ENSMUSG00000022216/ENSMUSG00000027566/ENSMUSG00000025487/ENSMUSG00000033502/ENSMUSG00000022193/ENSMUSG00000019505/ENSMUSG00000032301/ENSMUSG00000015671/ENSMUSG00000031897/ENSMUSG00000002102/ENSMUSG00000017428/ENSMUSG00000021774/…	Cdkn1a/Skp2/Aurka/Psmb4/Psma5/Cdkn1b/Psme2/Psmb1/Psme4/Psme1/Psma7/Psmd13/Cdc14a/Psmb5/Ubb/Psma4/Psma2/Psmb10/Psmc3/Psmd11/Ube2e1/Rps27a/Psmd7/Psma6/Uba52/Cdk1/Psmd4/Psmd12/Psmd14/Ccna2/Psmd9/Bub3/Anapc7/Psmd5/Ccnb1/Aurkb/Psmc2/Psmc5/Anapc4/Psmc6/Psmd6/Psma3/Psmb6/Psme2b/Ube2d1/Cdk2/Anapc11/Mad2l1/Psmc1/Psmd8/Cul1/Psmd2/Ube2c/Psmc4	12575/27401/20878/19172/26442/12576/19188/19170/103554/19186/26444/23997/229776/19173/22187/26441/19166/19171/19182/69077/22194/78294/17463/26443/22186/12534/19185/66997/59029/12428/67151/12237/56317/66998/268697/20877/19181/19184/52206/67089/66413/19167/19175/621823/216080/12566/66156/56150/19179/57296/26965/21762/68612/23996	54	48	ENSMUSG00000023067/ENSMUSG00000054115/ENSMUSG00000027496/ENSMUSG00000005779/ENSMUSG00000068749/ENSMUSG00000079197/ENSMUSG00000014769/ENSMUSG00000022216/ENSMUSG00000027566/ENSMUSG00000025487/ENSMUSG00000022193/ENSMUSG00000019505/ENSMUSG00000032301/ENSMUSG00000015671/ENSMUSG00000031897/ENSMUSG00000002102/ENSMUSG00000017428/ENSMUSG00000020460/ENSMUSG00000039067/ENSMUSG00000021024/ENSMUSG00000019942/…	6	ENSMUSG00000003031/ENSMUSG00000040850/ENSMUSG00000033502/ENSMUSG00000021774/ENSMUSG00000090137/ENSMUSG00000029686
R-MMU-174084	Autodegradation of Cdh1 by Cdh1:APC/C	40/3898	59/7756	0.00471186	0.051229	ENSMUSG00000005779/ENSMUSG00000068749/ENSMUSG00000079197/ENSMUSG00000014769/ENSMUSG00000022216/ENSMUSG00000027566/ENSMUSG00000025487/ENSMUSG00000022193/ENSMUSG00000019505/ENSMUSG00000032301/ENSMUSG00000015671/ENSMUSG00000031897/ENSMUSG00000002102/ENSMUSG00000017428/ENSMUSG00000021774/ENSMUSG00000020460/ENSMUSG00000039067/ENSMUSG00000021024/ENSMUSG00000090137/ENSMUSG00000005625/ENSMUSG00000020720/…	Psmb4/Psma5/Psme2/Psmb1/Psme1/Psma7/Psmd13/Psmb5/Ubb/Psma4/Psma2/Psmb10/Psmc3/Psmd11/Ube2e1/Rps27a/Psmd7/Psma6/Uba52/Psmd4/Psmd12/Psmd14/Psmd9/Anapc7/Psmd5/Psmc2/Psmc5/Anapc4/Psmc6/Psmd6/Psma3/Psmb6/Psme2b/Ube2d1/Anapc11/Psmc1/Psmd8/Psmd2/Ube2c/Psmc4	19172/26442/19188/19170/19186/26444/23997/19173/22187/26441/19166/19171/19182/69077/22194/78294/17463/26443/22186/19185/66997/59029/67151/56317/66998/19181/19184/52206/67089/66413/19167/19175/621823/216080/66156/19179/57296/21762/68612/23996	40	38	ENSMUSG00000005779/ENSMUSG00000068749/ENSMUSG00000079197/ENSMUSG00000014769/ENSMUSG00000022216/ENSMUSG00000027566/ENSMUSG00000025487/ENSMUSG00000022193/ENSMUSG00000019505/ENSMUSG00000032301/ENSMUSG00000015671/ENSMUSG00000031897/ENSMUSG00000002102/ENSMUSG00000017428/ENSMUSG00000020460/ENSMUSG00000039067/ENSMUSG00000021024/ENSMUSG00000005625/ENSMUSG00000020720/ENSMUSG00000026914/ENSMUSG00000029440/…	2	ENSMUSG00000021774/ENSMUSG00000090137
R-MMU-5578775	Ion homeostasis	31/3898	44/7756	0.00516552	0.0555701	ENSMUSG00000042045/ENSMUSG00000033161/ENSMUSG00000054640/ENSMUSG00000029467/ENSMUSG00000079055/ENSMUSG00000028207/ENSMUSG00000019787/ENSMUSG00000032412/ENSMUSG00000030249/ENSMUSG00000030592/ENSMUSG00000030730/ENSMUSG00000026463/ENSMUSG00000031376/ENSMUSG00000030287/ENSMUSG00000020788/ENSMUSG00000042644/ENSMUSG00000030987/ENSMUSG00000030302/ENSMUSG00000096146/ENSMUSG00000007122/ENSMUSG00000036570/…	Sln/Atp1a1/Slc8a1/Atp2a2/Slc8a3/Asph/Trdn/Atp1b3/Abcc9/Ryr1/Atp2a1/Atp2b4/Atp2b3/Itpr2/Atp2a3/Itpr3/Stim1/Atp2b2/Kcnj11/Casq1/Fxyd1/Atp1a3/Fxyd6/Sri/Atp1a2/Nos1/Casq2/Dmpk/Slc8a2/Itpr1/Pln	66402/11928/20541/11938/110893/65973/76757/11933/20928/20190/11937/381290/320707/16439/53313/16440/20866/11941/16514/12372/56188/232975/59095/109552/98660/18125/12373/13400/110891/16438/18821	31	10	ENSMUSG00000042045/ENSMUSG00000033161/ENSMUSG00000029467/ENSMUSG00000028207/ENSMUSG00000032412/ENSMUSG00000030302/ENSMUSG00000036570/ENSMUSG00000040907/ENSMUSG00000027861/ENSMUSG00000030102	21	ENSMUSG00000054640/ENSMUSG00000079055/ENSMUSG00000019787/ENSMUSG00000030249/ENSMUSG00000030592/ENSMUSG00000030730/ENSMUSG00000026463/ENSMUSG00000031376/ENSMUSG00000030287/ENSMUSG00000020788/ENSMUSG00000042644/ENSMUSG00000030987/ENSMUSG00000096146/ENSMUSG00000007122/ENSMUSG00000066705/ENSMUSG00000003161/ENSMUSG00000007097/ENSMUSG00000029361/ENSMUSG00000030409/ENSMUSG00000030376/ENSMUSG00000038583
R-MMU-5610787	Hedgehog 'off' state	60/3898	94/7756	0.00527333	0.056139	ENSMUSG00000034848/ENSMUSG00000025231/ENSMUSG00000020612/ENSMUSG00000005779/ENSMUSG00000068749/ENSMUSG00000022840/ENSMUSG00000032601/ENSMUSG00000005580/ENSMUSG00000022812/ENSMUSG00000079197/ENSMUSG00000014769/ENSMUSG00000040850/ENSMUSG00000022216/ENSMUSG00000027566/ENSMUSG00000021466/ENSMUSG00000005034/ENSMUSG00000025487/ENSMUSG00000060798/ENSMUSG00000027598/ENSMUSG00000022193/ENSMUSG00000019505/…	Ttc21b/Sufu/Prkar1a/Psmb4/Psma5/Adcy5/Prkar2a/Adcy9/Gsk3b/Psme2/Psmb1/Psme4/Psme1/Psma7/Ptch1/Prkacb/Psmd13/Intu/Itch/Psmb5/Ubb/Psma4/Psma2/Adcy6/Psmb10/Psmc3/Adcy2/Psmd11/Rps27a/Psmd7/Psma6/Uba52/Psmd4/Smo/Psmd12/Ift172/Ift122/Psmd14/Psmd9/Tulp3/Psmd5/Psmc2/Psmc5/Wdr35/Csnk1a1/Psmc6/Psmd6/Psma3/Psmb6/Rbx1/Rpgrip1l/Psme2b/Prkaca/Psmc1/Psmd8/Cul1/Psmd2/Adcy8/Psmc4/Gnas	73668/24069/19084/19172/26442/224129/19087/11515/56637/19188/19170/103554/19186/26444/19206/18749/23997/380614/16396/19173/22187/26441/19166/11512/19171/19182/210044/69077/78294/17463/26443/22186/19185/319757/66997/67661/81896/59029/67151/22158/66998/19181/19184/74682/93687/67089/66413/19167/19175/56438/244585/621823/18747/19179/57296/26965/21762/11514/23996/14683	60	43	ENSMUSG00000034848/ENSMUSG00000025231/ENSMUSG00000020612/ENSMUSG00000005779/ENSMUSG00000068749/ENSMUSG00000022840/ENSMUSG00000079197/ENSMUSG00000014769/ENSMUSG00000022216/ENSMUSG00000027566/ENSMUSG00000025487/ENSMUSG00000022193/ENSMUSG00000019505/ENSMUSG00000032301/ENSMUSG00000015671/ENSMUSG00000031897/ENSMUSG00000002102/ENSMUSG00000017428/ENSMUSG00000020460/ENSMUSG00000039067/ENSMUSG00000021024/…	17	ENSMUSG00000032601/ENSMUSG00000005580/ENSMUSG00000022812/ENSMUSG00000040850/ENSMUSG00000021466/ENSMUSG00000005034/ENSMUSG00000060798/ENSMUSG00000027598/ENSMUSG00000022994/ENSMUSG00000021536/ENSMUSG00000090137/ENSMUSG00000001761/ENSMUSG00000038564/ENSMUSG00000066643/ENSMUSG00000024576/ENSMUSG00000029686/ENSMUSG00000027523
R-MMU-179419	APC:Cdc20 mediated degradation of cell cycle proteins prior to satisfation of the cell cycle checkpoint	45/3898	68/7756	0.00565468	0.0595258	ENSMUSG00000005779/ENSMUSG00000068749/ENSMUSG00000079197/ENSMUSG00000014769/ENSMUSG00000040850/ENSMUSG00000022216/ENSMUSG00000027566/ENSMUSG00000025487/ENSMUSG00000022193/ENSMUSG00000019505/ENSMUSG00000032301/ENSMUSG00000015671/ENSMUSG00000031897/ENSMUSG00000002102/ENSMUSG00000017428/ENSMUSG00000021774/ENSMUSG00000020460/ENSMUSG00000039067/ENSMUSG00000021024/ENSMUSG00000090137/ENSMUSG00000019942/…	Psmb4/Psma5/Psme2/Psmb1/Psme4/Psme1/Psma7/Psmd13/Psmb5/Ubb/Psma4/Psma2/Psmb10/Psmc3/Psmd11/Ube2e1/Rps27a/Psmd7/Psma6/Uba52/Cdk1/Psmd4/Psmd12/Psmd14/Ccna2/Psmd9/Bub3/Anapc7/Psmd5/Psmc2/Psmc5/Anapc4/Psmc6/Psmd6/Psma3/Psmb6/Psme2b/Ube2d1/Anapc11/Mad2l1/Psmc1/Psmd8/Psmd2/Ube2c/Psmc4	19172/26442/19188/19170/103554/19186/26444/23997/19173/22187/26441/19166/19171/19182/69077/22194/78294/17463/26443/22186/12534/19185/66997/59029/12428/67151/12237/56317/66998/19181/19184/52206/67089/66413/19167/19175/621823/216080/66156/56150/19179/57296/21762/68612/23996	45	42	ENSMUSG00000005779/ENSMUSG00000068749/ENSMUSG00000079197/ENSMUSG00000014769/ENSMUSG00000022216/ENSMUSG00000027566/ENSMUSG00000025487/ENSMUSG00000022193/ENSMUSG00000019505/ENSMUSG00000032301/ENSMUSG00000015671/ENSMUSG00000031897/ENSMUSG00000002102/ENSMUSG00000017428/ENSMUSG00000020460/ENSMUSG00000039067/ENSMUSG00000021024/ENSMUSG00000019942/ENSMUSG00000005625/ENSMUSG00000020720/ENSMUSG00000026914/…	3	ENSMUSG00000040850/ENSMUSG00000021774/ENSMUSG00000090137
R-MMU-1222556	ROS, RNS production in phagocytes	23/3898	31/7756	0.00570795	0.0595258	ENSMUSG00000026480/ENSMUSG00000015950/ENSMUSG00000001750/ENSMUSG00000019210/ENSMUSG00000015575/ENSMUSG00000004285/ENSMUSG00000021114/ENSMUSG00000033793/ENSMUSG00000006519/ENSMUSG00000024121/ENSMUSG00000022295/ENSMUSG00000024403/ENSMUSG00000039105/ENSMUSG00000033379/ENSMUSG00000013160/ENSMUSG00000039347/ENSMUSG00000028238/ENSMUSG00000053375/ENSMUSG00000020826/ENSMUSG00000015340/ENSMUSG00000071715/…	Ncf2/Ncf1/Tcirg1/Atp6v1e1/Atp6v0e/Atp6v1f/Atp6v1d/Atp6v1h/Cyba/Atp6v0c/Atp6v1c1/Atp6v1g2/Atp6v1g1/Atp6v0b/Atp6v0d1/Atp6v0e2/Atp6v0d2/Atp6v1e2/Nos2/Cybb/Ncf4/Nos1/Atp6v1a	17970/17969/27060/11973/11974/66144/73834/108664/13057/11984/66335/66237/66290/114143/11972/76252/242341/74915/18126/13058/17972/18125/11964	23	21	ENSMUSG00000026480/ENSMUSG00000015950/ENSMUSG00000001750/ENSMUSG00000019210/ENSMUSG00000015575/ENSMUSG00000004285/ENSMUSG00000021114/ENSMUSG00000033793/ENSMUSG00000006519/ENSMUSG00000024121/ENSMUSG00000022295/ENSMUSG00000024403/ENSMUSG00000039105/ENSMUSG00000033379/ENSMUSG00000013160/ENSMUSG00000039347/ENSMUSG00000028238/ENSMUSG00000053375/ENSMUSG00000015340/ENSMUSG00000071715/ENSMUSG00000052459	2	ENSMUSG00000020826/ENSMUSG00000029361
R-MMU-351202	Metabolism of polyamines	49/3898	75/7756	0.00580421	0.0599182	ENSMUSG00000003849/ENSMUSG00000027333/ENSMUSG00000005779/ENSMUSG00000068749/ENSMUSG00000025533/ENSMUSG00000037458/ENSMUSG00000079197/ENSMUSG00000019558/ENSMUSG00000025283/ENSMUSG00000035242/ENSMUSG00000014769/ENSMUSG00000040850/ENSMUSG00000022216/ENSMUSG00000027199/ENSMUSG00000027566/ENSMUSG00000025487/ENSMUSG00000022193/ENSMUSG00000032301/ENSMUSG00000028789/ENSMUSG00000063445/ENSMUSG00000076441/…	Nqo1/Smox/Psmb4/Psma5/Asl/Azin1/Psme2/Slc6a8/Sat1/Oaz1/Psmb1/Psme4/Psme1/Gatm/Psma7/Psmd13/Psmb5/Psma4/Azin2/Nmral1/Ass1/Psma2/Psmb10/Psmc3/Psmd11/Ckm/Psmd7/Psma6/Psmd4/Psmd12/Ckb/Ckmt2/Gamt/Psmd14/Psmd9/Psmd5/Psmc2/Psmc5/Paox/Psmc6/Psmd6/Psma3/Psmb6/Psme2b/Srm/Psmc1/Psmd8/Psmd2/Psmc4	18104/228608/19172/26442/109900/54375/19188/102857/20229/18245/19170/103554/19186/67092/26444/23997/19173/26441/242669/67824/11898/19166/19171/19182/69077/12715/17463/26443/19185/66997/12709/76722/14431/59029/67151/66998/19181/19184/212503/67089/66413/19167/19175/621823/20810/19179/57296/21762/23996	49	42	ENSMUSG00000003849/ENSMUSG00000005779/ENSMUSG00000068749/ENSMUSG00000025533/ENSMUSG00000037458/ENSMUSG00000079197/ENSMUSG00000025283/ENSMUSG00000035242/ENSMUSG00000014769/ENSMUSG00000022216/ENSMUSG00000027199/ENSMUSG00000027566/ENSMUSG00000025487/ENSMUSG00000022193/ENSMUSG00000032301/ENSMUSG00000076441/ENSMUSG00000015671/ENSMUSG00000031897/ENSMUSG00000002102/ENSMUSG00000017428/ENSMUSG00000039067/…	7	ENSMUSG00000027333/ENSMUSG00000019558/ENSMUSG00000040850/ENSMUSG00000028789/ENSMUSG00000063445/ENSMUSG00000030399/ENSMUSG00000021622
R-MMU-8939236	RUNX1 regulates transcription of genes involved in differentiation of HSCs	42/3898	63/7756	0.00607816	0.0606603	ENSMUSG00000022952/ENSMUSG00000002028/ENSMUSG00000005779/ENSMUSG00000068749/ENSMUSG00000031885/ENSMUSG00000079197/ENSMUSG00000014769/ENSMUSG00000040850/ENSMUSG00000022216/ENSMUSG00000027566/ENSMUSG00000025487/ENSMUSG00000027598/ENSMUSG00000022193/ENSMUSG00000019505/ENSMUSG00000032301/ENSMUSG00000015671/ENSMUSG00000015053/ENSMUSG00000031897/ENSMUSG00000002102/ENSMUSG00000017428/ENSMUSG00000020460/…	Runx1/Kmt2a/Psmb4/Psma5/Cbfb/Psme2/Psmb1/Psme4/Psme1/Psma7/Psmd13/Itch/Psmb5/Ubb/Psma4/Psma2/Gata2/Psmb10/Psmc3/Psmd11/Rps27a/Psmd7/Psma6/Uba52/Psmd4/Psmd12/Psmd14/Psmd9/Psmd5/Abl1/Psmc2/Psmc5/Psmc6/Psmd6/Psma3/Psmb6/Ldb1/Psme2b/Psmc1/Psmd8/Psmd2/Psmc4	12394/214162/19172/26442/12400/19188/19170/103554/19186/26444/23997/16396/19173/22187/26441/19166/14461/19171/19182/69077/78294/17463/26443/22186/19185/66997/59029/67151/66998/11350/19181/19184/67089/66413/19167/19175/16825/621823/19179/57296/21762/23996	42	35	ENSMUSG00000022952/ENSMUSG00000005779/ENSMUSG00000068749/ENSMUSG00000079197/ENSMUSG00000014769/ENSMUSG00000022216/ENSMUSG00000027566/ENSMUSG00000025487/ENSMUSG00000022193/ENSMUSG00000019505/ENSMUSG00000032301/ENSMUSG00000015671/ENSMUSG00000031897/ENSMUSG00000002102/ENSMUSG00000017428/ENSMUSG00000020460/ENSMUSG00000039067/ENSMUSG00000021024/ENSMUSG00000005625/ENSMUSG00000020720/ENSMUSG00000026914/…	7	ENSMUSG00000002028/ENSMUSG00000031885/ENSMUSG00000040850/ENSMUSG00000027598/ENSMUSG00000015053/ENSMUSG00000090137/ENSMUSG00000026842
R-MMU-2122947	NOTCH1 Intracellular Domain Regulates Transcription	3898-10-01	7756-11-01	0.00611351	0.0606603	ENSMUSG00000031925/ENSMUSG00000026923/ENSMUSG00000055024/ENSMUSG00000022521/ENSMUSG00000059401/ENSMUSG00000021039/ENSMUSG00000020918/ENSMUSG00000039191/ENSMUSG00000050567/ENSMUSG00000061143	Maml2/Notch1/Ep300/Crebbp/Mamld1/Snw1/Kat2a/Rbpj/Maml1/Maml3	270118/18128/328572/12914/333639/66354/14534/19664/103806/433586	10	2	ENSMUSG00000031925/ENSMUSG00000059401	8	ENSMUSG00000026923/ENSMUSG00000055024/ENSMUSG00000022521/ENSMUSG00000021039/ENSMUSG00000020918/ENSMUSG00000039191/ENSMUSG00000050567/ENSMUSG00000061143
R-MMU-418359	Reduction of cytosolic Ca++ levels	3898-10-01	7756-11-01	0.00611351	0.0606603	ENSMUSG00000054640/ENSMUSG00000029467/ENSMUSG00000079055/ENSMUSG00000030730/ENSMUSG00000026463/ENSMUSG00000031376/ENSMUSG00000020788/ENSMUSG00000030302/ENSMUSG00000003161/ENSMUSG00000030376	Slc8a1/Atp2a2/Slc8a3/Atp2a1/Atp2b4/Atp2b3/Atp2a3/Atp2b2/Sri/Slc8a2	20541/11938/110893/11937/381290/320707/53313/11941/109552/110891	10	2	ENSMUSG00000029467/ENSMUSG00000030302	8	ENSMUSG00000054640/ENSMUSG00000079055/ENSMUSG00000030730/ENSMUSG00000026463/ENSMUSG00000031376/ENSMUSG00000020788/ENSMUSG00000003161/ENSMUSG00000030376
R-MMU-8941856	RUNX3 regulates NOTCH signaling	3898-10-01	7756-11-01	0.00611351	0.0606603	ENSMUSG00000031925/ENSMUSG00000026923/ENSMUSG00000055024/ENSMUSG00000022521/ENSMUSG00000059401/ENSMUSG00000021039/ENSMUSG00000020918/ENSMUSG00000039191/ENSMUSG00000050567/ENSMUSG00000061143	Maml2/Notch1/Ep300/Crebbp/Mamld1/Snw1/Kat2a/Rbpj/Maml1/Maml3	270118/18128/328572/12914/333639/66354/14534/19664/103806/433586	10	2	ENSMUSG00000031925/ENSMUSG00000059401	8	ENSMUSG00000026923/ENSMUSG00000055024/ENSMUSG00000022521/ENSMUSG00000021039/ENSMUSG00000020918/ENSMUSG00000039191/ENSMUSG00000050567/ENSMUSG00000061143
R-MMU-5689603	UCH proteinases	54/3898	84/7756	0.00639909	0.061743	ENSMUSG00000029223/ENSMUSG00000005779/ENSMUSG00000068749/ENSMUSG00000034154/ENSMUSG00000010376/ENSMUSG00000079197/ENSMUSG00000014769/ENSMUSG00000018189/ENSMUSG00000040850/ENSMUSG00000022216/ENSMUSG00000027566/ENSMUSG00000031386/ENSMUSG00000025487/ENSMUSG00000022193/ENSMUSG00000040865/ENSMUSG00000019505/ENSMUSG00000032301/ENSMUSG00000015671/ENSMUSG00000031897/ENSMUSG00000002102/ENSMUSG00000017428/…	Uchl1/Psmb4/Psma5/Ino80/Nedd8/Psme2/Psmb1/Uchl5/Psme4/Psme1/Psma7/Hcfc1/Psmd13/Psmb5/Ino80d/Ubb/Psma4/Psma2/Psmb10/Psmc3/Psmd11/Asxl1/Nfrkb/Kdm1b/Rps27a/Psmd7/Psma6/Uba52/Ogt/Psmd4/Psmd12/Psmd14/Ruvbl1/Psmd9/Mbd5/Psmd5/Foxk1/Psmc2/Psmc5/Psmc6/Psmd6/Psma3/Uchl3/Bap1/Psmb6/Yy1/Asxl2/Psme2b/Psmc1/Ino80e/Psmd8/Psmd2/Psmc4/Actl6a	22223/19172/26442/68142/18002/19188/19170/56207/103554/19186/26444/15161/23997/19173/227195/22187/26441/19166/19171/19182/69077/228790/235134/218214/78294/17463/26443/22186/108155/19185/66997/59029/56505/67151/109241/66998/17425/19181/19184/67089/66413/19167/50933/104416/19175/22632/75302/621823/19179/233875/57296/21762/23996/56456	54	40	ENSMUSG00000029223/ENSMUSG00000005779/ENSMUSG00000068749/ENSMUSG00000010376/ENSMUSG00000079197/ENSMUSG00000014769/ENSMUSG00000018189/ENSMUSG00000022216/ENSMUSG00000027566/ENSMUSG00000025487/ENSMUSG00000022193/ENSMUSG00000019505/ENSMUSG00000032301/ENSMUSG00000015671/ENSMUSG00000031897/ENSMUSG00000002102/ENSMUSG00000017428/ENSMUSG00000020460/ENSMUSG00000039067/ENSMUSG00000021024/ENSMUSG00000005625/…	14	ENSMUSG00000034154/ENSMUSG00000040850/ENSMUSG00000031386/ENSMUSG00000040865/ENSMUSG00000042548/ENSMUSG00000042185/ENSMUSG00000038080/ENSMUSG00000090137/ENSMUSG00000034160/ENSMUSG00000036792/ENSMUSG00000056493/ENSMUSG00000021901/ENSMUSG00000021264/ENSMUSG00000037486
R-MMU-176408	Regulation of APC/C activators between G1/S and early anaphase	50/3898	77/7756	0.00640388	0.061743	ENSMUSG00000023067/ENSMUSG00000005779/ENSMUSG00000068749/ENSMUSG00000003031/ENSMUSG00000079197/ENSMUSG00000014769/ENSMUSG00000040850/ENSMUSG00000022216/ENSMUSG00000027566/ENSMUSG00000025487/ENSMUSG00000022193/ENSMUSG00000019505/ENSMUSG00000032301/ENSMUSG00000015671/ENSMUSG00000031897/ENSMUSG00000002102/ENSMUSG00000017428/ENSMUSG00000021774/ENSMUSG00000020460/ENSMUSG00000039067/ENSMUSG00000021024/…	Cdkn1a/Psmb4/Psma5/Cdkn1b/Psme2/Psmb1/Psme4/Psme1/Psma7/Psmd13/Psmb5/Ubb/Psma4/Psma2/Psmb10/Psmc3/Psmd11/Ube2e1/Rps27a/Psmd7/Psma6/Uba52/Cdk1/Psmd4/Psmd12/Psmd14/Ccna2/Psmd9/Bub3/Anapc7/Psmd5/Ccnb1/Psmc2/Psmc5/Anapc4/Psmc6/Psmd6/Psma3/Psmb6/Psme2b/Ube2d1/Cdk2/Anapc11/Mad2l1/Psmc1/Psmd8/Cul1/Psmd2/Ube2c/Psmc4	12575/19172/26442/12576/19188/19170/103554/19186/26444/23997/19173/22187/26441/19166/19171/19182/69077/22194/78294/17463/26443/22186/12534/19185/66997/59029/12428/67151/12237/56317/66998/268697/19181/19184/52206/67089/66413/19167/19175/621823/216080/12566/66156/56150/19179/57296/26965/21762/68612/23996	50	45	ENSMUSG00000023067/ENSMUSG00000005779/ENSMUSG00000068749/ENSMUSG00000079197/ENSMUSG00000014769/ENSMUSG00000022216/ENSMUSG00000027566/ENSMUSG00000025487/ENSMUSG00000022193/ENSMUSG00000019505/ENSMUSG00000032301/ENSMUSG00000015671/ENSMUSG00000031897/ENSMUSG00000002102/ENSMUSG00000017428/ENSMUSG00000020460/ENSMUSG00000039067/ENSMUSG00000021024/ENSMUSG00000019942/ENSMUSG00000005625/ENSMUSG00000020720/…	5	ENSMUSG00000003031/ENSMUSG00000040850/ENSMUSG00000021774/ENSMUSG00000090137/ENSMUSG00000029686
R-MMU-176409	APC/C:Cdc20 mediated degradation of mitotic proteins	46/3898	70/7756	0.00630646	0.061743	ENSMUSG00000005779/ENSMUSG00000068749/ENSMUSG00000079197/ENSMUSG00000014769/ENSMUSG00000040850/ENSMUSG00000022216/ENSMUSG00000027566/ENSMUSG00000025487/ENSMUSG00000022193/ENSMUSG00000019505/ENSMUSG00000032301/ENSMUSG00000015671/ENSMUSG00000031897/ENSMUSG00000002102/ENSMUSG00000017428/ENSMUSG00000021774/ENSMUSG00000020460/ENSMUSG00000039067/ENSMUSG00000021024/ENSMUSG00000090137/ENSMUSG00000019942/…	Psmb4/Psma5/Psme2/Psmb1/Psme4/Psme1/Psma7/Psmd13/Psmb5/Ubb/Psma4/Psma2/Psmb10/Psmc3/Psmd11/Ube2e1/Rps27a/Psmd7/Psma6/Uba52/Cdk1/Psmd4/Psmd12/Psmd14/Ccna2/Psmd9/Bub3/Anapc7/Psmd5/Ccnb1/Psmc2/Psmc5/Anapc4/Psmc6/Psmd6/Psma3/Psmb6/Psme2b/Ube2d1/Anapc11/Mad2l1/Psmc1/Psmd8/Psmd2/Ube2c/Psmc4	19172/26442/19188/19170/103554/19186/26444/23997/19173/22187/26441/19166/19171/19182/69077/22194/78294/17463/26443/22186/12534/19185/66997/59029/12428/67151/12237/56317/66998/268697/19181/19184/52206/67089/66413/19167/19175/621823/216080/66156/56150/19179/57296/21762/68612/23996	46	43	ENSMUSG00000005779/ENSMUSG00000068749/ENSMUSG00000079197/ENSMUSG00000014769/ENSMUSG00000022216/ENSMUSG00000027566/ENSMUSG00000025487/ENSMUSG00000022193/ENSMUSG00000019505/ENSMUSG00000032301/ENSMUSG00000015671/ENSMUSG00000031897/ENSMUSG00000002102/ENSMUSG00000017428/ENSMUSG00000020460/ENSMUSG00000039067/ENSMUSG00000021024/ENSMUSG00000019942/ENSMUSG00000005625/ENSMUSG00000020720/ENSMUSG00000026914/…	3	ENSMUSG00000040850/ENSMUSG00000021774/ENSMUSG00000090137
R-MMU-5358346	Hedgehog ligand biogenesis	39/3898	58/7756	0.00648904	0.0619794	ENSMUSG00000018442/ENSMUSG00000005779/ENSMUSG00000068749/ENSMUSG00000079197/ENSMUSG00000014769/ENSMUSG00000040850/ENSMUSG00000022216/ENSMUSG00000027566/ENSMUSG00000025487/ENSMUSG00000022193/ENSMUSG00000019505/ENSMUSG00000032301/ENSMUSG00000040462/ENSMUSG00000015671/ENSMUSG00000031897/ENSMUSG00000002102/ENSMUSG00000017428/ENSMUSG00000024807/ENSMUSG00000020460/ENSMUSG00000039067/ENSMUSG00000021024/…	Derl2/Psmb4/Psma5/Psme2/Psmb1/Psme4/Psme1/Psma7/Psmd13/Psmb5/Ubb/Psma4/Os9/Psma2/Psmb10/Psmc3/Psmd11/Syvn1/Rps27a/Psmd7/Psma6/Uba52/Psmd4/Psmd12/P4hb/Psmd14/Psmd9/Psmd5/Psmc2/Psmc5/Psmc6/Psmd6/Psma3/Psmb6/Psme2b/Psmc1/Psmd8/Psmd2/Psmc4	116891/19172/26442/19188/19170/103554/19186/26444/23997/19173/22187/26441/216440/19166/19171/19182/69077/74126/78294/17463/26443/22186/19185/66997/18453/59029/67151/66998/19181/19184/67089/66413/19167/19175/621823/19179/57296/21762/23996	39	37	ENSMUSG00000018442/ENSMUSG00000005779/ENSMUSG00000068749/ENSMUSG00000079197/ENSMUSG00000014769/ENSMUSG00000022216/ENSMUSG00000027566/ENSMUSG00000025487/ENSMUSG00000022193/ENSMUSG00000019505/ENSMUSG00000032301/ENSMUSG00000040462/ENSMUSG00000015671/ENSMUSG00000031897/ENSMUSG00000002102/ENSMUSG00000017428/ENSMUSG00000024807/ENSMUSG00000020460/ENSMUSG00000039067/ENSMUSG00000021024/ENSMUSG00000005625/…	2	ENSMUSG00000040850/ENSMUSG00000090137
R-MMU-9020702	Interleukin-1 signaling	59/3898	93/7756	0.006838	0.0647078	ENSMUSG00000025225/ENSMUSG00000015755/ENSMUSG00000038058/ENSMUSG00000005779/ENSMUSG00000068749/ENSMUSG00000025199/ENSMUSG00000022892/ENSMUSG00000021846/ENSMUSG00000079197/ENSMUSG00000014769/ENSMUSG00000040850/ENSMUSG00000022216/ENSMUSG00000027566/ENSMUSG00000025487/ENSMUSG00000021772/ENSMUSG00000022193/ENSMUSG00000019505/ENSMUSG00000032301/ENSMUSG00000032508/ENSMUSG00000015671/ENSMUSG00000031897/…	Nfkb2/Tab2/Nod1/Psmb4/Psma5/Chuk/App/Peli2/Psme2/Psmb1/Psme4/Psme1/Psma7/Psmd13/Nkiras1/Psmb5/Ubb/Psma4/Myd88/Psma2/Psmb10/Psmc3/Psmd11/Nkiras2/Rps27a/Il1r1/Map3k3/Psmd7/Psma6/Uba52/Psmd4/Psmd12/Traf6/Psmd14/Psmd9/Map3k7/Psmd5/Peli3/Il1r2/Psmc2/Psmc5/Fbxw11/Psmc6/Psmd6/Psma3/Psmb6/Rbx1/Tollip/Tnip2/Psme2b/Il1rn/Tab3/Psmc1/Il1rap/Psmd8/Cul1/Psmd2/Irak3/Psmc4	18034/68652/107607/19172/26442/12675/11820/93834/19188/19170/103554/19186/26444/23997/69721/19173/22187/26441/17874/19166/19171/19182/69077/71966/78294/16177/26406/17463/26443/22186/19185/66997/22034/59029/67151/26409/66998/240518/16178/19181/19184/103583/67089/66413/19167/19175/56438/54473/231130/621823/16181/66724/19179/16180/57296/26965/21762/73914/23996	59	43	ENSMUSG00000025225/ENSMUSG00000005779/ENSMUSG00000068749/ENSMUSG00000025199/ENSMUSG00000022892/ENSMUSG00000079197/ENSMUSG00000014769/ENSMUSG00000022216/ENSMUSG00000027566/ENSMUSG00000025487/ENSMUSG00000022193/ENSMUSG00000019505/ENSMUSG00000032301/ENSMUSG00000032508/ENSMUSG00000015671/ENSMUSG00000031897/ENSMUSG00000002102/ENSMUSG00000017428/ENSMUSG00000017837/ENSMUSG00000020460/ENSMUSG00000039067/…	16	ENSMUSG00000015755/ENSMUSG00000038058/ENSMUSG00000021846/ENSMUSG00000040850/ENSMUSG00000021772/ENSMUSG00000026072/ENSMUSG00000020700/ENSMUSG00000090137/ENSMUSG00000027164/ENSMUSG00000028284/ENSMUSG00000024901/ENSMUSG00000020271/ENSMUSG00000035476/ENSMUSG00000022514/ENSMUSG00000029686/ENSMUSG00000020227
R-MMU-8951664	Neddylation	105/3898	176/7756	0.00707913	0.0663749	ENSMUSG00000075307/ENSMUSG00000054115/ENSMUSG00000046997/ENSMUSG00000067081/ENSMUSG00000052934/ENSMUSG00000037474/ENSMUSG00000024140/ENSMUSG00000031519/ENSMUSG00000022358/ENSMUSG00000042607/ENSMUSG00000037104/ENSMUSG00000034768/ENSMUSG00000039753/ENSMUSG00000021898/ENSMUSG00000073700/ENSMUSG00000050503/ENSMUSG00000020027/ENSMUSG00000054978/ENSMUSG00000026571/ENSMUSG00000048787/ENSMUSG00000041556/…	Klhl41/Skp2/Spsb4/Asb18/Fbxo31/Dtl/Epas1/Asb5/Fbxo32/Asb4/Socs5/Asb16/Fbxl5/Asb14/Klhl21/Fbxl22/Socs2/Kbtbd13/Dcaf6/Dcun1d3/Fbxo2/Fbxo22/Dcaf8/Cul5/Tulp4/Fem1a/Nedd8/Klhl22/Wsb2/Fbxo9/Fbxw9/Fbxl16/Commd9/Obsl1/Dcaf5/Asb2/Fbxo21/Wdtc1/Fbxo27/Commd4/Ube2m/Asb10/Zbtb16/Commd7/Fbxl3/Commd3/Ddb1/Fem1b/Vhl/Commd6/Ubb/Cish/Fbxl8/Fbxo40/Commd1/Birc5/Fbxl13/Rps27a/Dcun1d5/Uba52/Eloc/Nae1/Ube2f/Fbxw4/Cop1/…	228003/27401/211949/208372/76454/76843/13819/76294/67731/65255/56468/217217/242960/142687/242785/74165/216233/74492/74106/233805/230904/71999/98193/75717/68842/14154/18002/224023/59043/71538/68628/214931/76501/98733/320808/65256/231670/230796/233040/66199/22192/117590/235320/99311/50789/12238/13194/14155/22346/66200/22187/12700/50788/207215/17846/11799/320118/78294/76863/22186/67923/234664/67921/…	105	55	ENSMUSG00000075307/ENSMUSG00000054115/ENSMUSG00000046997/ENSMUSG00000037474/ENSMUSG00000037104/ENSMUSG00000039753/ENSMUSG00000050503/ENSMUSG00000048787/ENSMUSG00000041556/ENSMUSG00000032309/ENSMUSG00000032030/ENSMUSG00000010376/ENSMUSG00000029364/ENSMUSG00000008167/ENSMUSG00000025738/ENSMUSG00000027163/ENSMUSG00000037463/ENSMUSG00000032299/ENSMUSG00000005575/ENSMUSG00000056941/ENSMUSG00000051154/…	50	ENSMUSG00000067081/ENSMUSG00000052934/ENSMUSG00000024140/ENSMUSG00000031519/ENSMUSG00000022358/ENSMUSG00000042607/ENSMUSG00000034768/ENSMUSG00000021898/ENSMUSG00000073700/ENSMUSG00000020027/ENSMUSG00000054978/ENSMUSG00000026571/ENSMUSG00000026554/ENSMUSG00000034377/ENSMUSG00000043683/ENSMUSG00000022750/ENSMUSG00000001366/ENSMUSG00000026211/ENSMUSG00000049106/ENSMUSG00000021200/ENSMUSG00000032898/…
R-MMU-6804757	Regulation of TP53 Degradation	24/3898	33/7756	0.00723874	0.0666486	ENSMUSG00000020326/ENSMUSG00000019970/ENSMUSG00000017843/ENSMUSG00000059552/ENSMUSG00000050310/ENSMUSG00000034218/ENSMUSG00000036106/ENSMUSG00000019505/ENSMUSG00000020460/ENSMUSG00000032010/ENSMUSG00000090137/ENSMUSG00000019942/ENSMUSG00000028991/ENSMUSG00000027715/ENSMUSG00000019699/ENSMUSG00000001729/ENSMUSG00000020349/ENSMUSG00000020184/ENSMUSG00000022710/ENSMUSG00000009630/ENSMUSG00000025358/…	Ccng1/Sgk1/Ppp2r5c/Trp53/Rictor/Atm/Prr5/Ubb/Rps27a/Usp2/Uba52/Cdk1/Mtor/Ccna2/Akt3/Akt1/Ppp2ca/Mdm2/Usp7/Ppp2cb/Cdk2/Ppp2r1a/Rffl/Mapkap1	12450/20393/26931/22059/78757/11920/109270/22187/78294/53376/22186/12534/56717/12428/23797/11651/19052/17246/252870/19053/12566/51792/67338/227743	24	14	ENSMUSG00000020326/ENSMUSG00000017843/ENSMUSG00000059552/ENSMUSG00000019505/ENSMUSG00000020460/ENSMUSG00000019942/ENSMUSG00000027715/ENSMUSG00000001729/ENSMUSG00000020349/ENSMUSG00000020184/ENSMUSG00000009630/ENSMUSG00000025358/ENSMUSG00000007564/ENSMUSG00000038696	10	ENSMUSG00000019970/ENSMUSG00000050310/ENSMUSG00000034218/ENSMUSG00000036106/ENSMUSG00000032010/ENSMUSG00000090137/ENSMUSG00000028991/ENSMUSG00000019699/ENSMUSG00000022710/ENSMUSG00000020696
R-MMU-6806003	Regulation of TP53 Expression and Degradation	24/3898	33/7756	0.00723874	0.0666486	ENSMUSG00000020326/ENSMUSG00000019970/ENSMUSG00000017843/ENSMUSG00000059552/ENSMUSG00000050310/ENSMUSG00000034218/ENSMUSG00000036106/ENSMUSG00000019505/ENSMUSG00000020460/ENSMUSG00000032010/ENSMUSG00000090137/ENSMUSG00000019942/ENSMUSG00000028991/ENSMUSG00000027715/ENSMUSG00000019699/ENSMUSG00000001729/ENSMUSG00000020349/ENSMUSG00000020184/ENSMUSG00000022710/ENSMUSG00000009630/ENSMUSG00000025358/…	Ccng1/Sgk1/Ppp2r5c/Trp53/Rictor/Atm/Prr5/Ubb/Rps27a/Usp2/Uba52/Cdk1/Mtor/Ccna2/Akt3/Akt1/Ppp2ca/Mdm2/Usp7/Ppp2cb/Cdk2/Ppp2r1a/Rffl/Mapkap1	12450/20393/26931/22059/78757/11920/109270/22187/78294/53376/22186/12534/56717/12428/23797/11651/19052/17246/252870/19053/12566/51792/67338/227743	24	14	ENSMUSG00000020326/ENSMUSG00000017843/ENSMUSG00000059552/ENSMUSG00000019505/ENSMUSG00000020460/ENSMUSG00000019942/ENSMUSG00000027715/ENSMUSG00000001729/ENSMUSG00000020349/ENSMUSG00000020184/ENSMUSG00000009630/ENSMUSG00000025358/ENSMUSG00000007564/ENSMUSG00000038696	10	ENSMUSG00000019970/ENSMUSG00000050310/ENSMUSG00000034218/ENSMUSG00000036106/ENSMUSG00000032010/ENSMUSG00000090137/ENSMUSG00000028991/ENSMUSG00000019699/ENSMUSG00000022710/ENSMUSG00000020696
R-MMU-983705	Signaling by the B Cell Receptor (BCR)	60/3898	95/7756	0.00737885	0.0667361	ENSMUSG00000042626/ENSMUSG00000040990/ENSMUSG00000071042/ENSMUSG00000025499/ENSMUSG00000005779/ENSMUSG00000068749/ENSMUSG00000025199/ENSMUSG00000024241/ENSMUSG00000028159/ENSMUSG00000079197/ENSMUSG00000027852/ENSMUSG00000014769/ENSMUSG00000040850/ENSMUSG00000022216/ENSMUSG00000027566/ENSMUSG00000030287/ENSMUSG00000039936/ENSMUSG00000025487/ENSMUSG00000022193/ENSMUSG00000019505/ENSMUSG00000032301/…	Shc1/Sh3kbp1/Rasgrp3/Hras/Psmb4/Psma5/Chuk/Sos1/Dapp1/Psme2/Nras/Psmb1/Psme4/Psme1/Psma7/Itpr2/Pik3cd/Psmd13/Psmb5/Ubb/Psma4/Psma2/Psmb10/Psmc3/Psmd11/Itpr3/Stim1/Rps27a/Psmd7/Psma6/Uba52/Bcl10/Psmd4/Psmd12/Nfkbie/Psmd14/Psmd9/Nck1/Cbl/Psmd5/Pik3r1/Cblb/Psmc2/Psmc5/Fbxw11/Psmc6/Psmd6/Psma3/Psmb6/Malt1/Card11/Psme2b/Psmc1/Vav1/Pik3ap1/Psmd8/Cul1/Psmd2/Itpr1/Psmc4	20416/58194/240168/15461/19172/26442/12675/20662/26377/19188/18176/19170/103554/19186/26444/16439/18707/23997/19173/22187/26441/19166/19171/19182/69077/16440/20866/78294/17463/26443/22186/12042/19185/66997/18037/59029/67151/17973/12402/66998/18708/208650/19181/19184/103583/67089/66413/19167/19175/240354/108723/621823/19179/22324/83490/57296/26965/21762/16438/23996	60	44	ENSMUSG00000042626/ENSMUSG00000025499/ENSMUSG00000005779/ENSMUSG00000068749/ENSMUSG00000025199/ENSMUSG00000079197/ENSMUSG00000027852/ENSMUSG00000014769/ENSMUSG00000022216/ENSMUSG00000027566/ENSMUSG00000025487/ENSMUSG00000022193/ENSMUSG00000019505/ENSMUSG00000032301/ENSMUSG00000015671/ENSMUSG00000031897/ENSMUSG00000002102/ENSMUSG00000017428/ENSMUSG00000020460/ENSMUSG00000039067/ENSMUSG00000021024/…	16	ENSMUSG00000040990/ENSMUSG00000071042/ENSMUSG00000024241/ENSMUSG00000028159/ENSMUSG00000040850/ENSMUSG00000030287/ENSMUSG00000039936/ENSMUSG00000042644/ENSMUSG00000030987/ENSMUSG00000090137/ENSMUSG00000034342/ENSMUSG00000041417/ENSMUSG00000020271/ENSMUSG00000032688/ENSMUSG00000036526/ENSMUSG00000029686
R-MMU-422356	Regulation of insulin secretion	40/3898	60/7756	0.00734035	0.0667361	ENSMUSG00000043004/ENSMUSG00000034656/ENSMUSG00000031776/ENSMUSG00000022840/ENSMUSG00000028645/ENSMUSG00000030287/ENSMUSG00000024027/ENSMUSG00000029713/ENSMUSG00000005034/ENSMUSG00000022469/ENSMUSG00000016319/ENSMUSG00000057614/ENSMUSG00000024944/ENSMUSG00000050556/ENSMUSG00000022994/ENSMUSG00000068523/ENSMUSG00000068523/ENSMUSG00000042644/ENSMUSG00000004110/ENSMUSG00000051331/ENSMUSG00000024960/…	Gng2/Cacna1a/Arl2bp/Adcy5/Slc2a1/Itpr2/Glp1r/Gnb2/Prkacb/Rapgef3/Slc25a5/Gnai1/Arl2/Kcnb1/Adcy6/Gng5/Gng5-ps/Itpr3/Cacna1e/Cacna1c/Plcb3/Rapgef4/Gnb5/Kcnj11/Gnaq/Prkca/Adra2c/Gng12/Slc2a2/Gnb3/Gnai2/Gngt2/Gnb1/Marcks/Prkaca/Gng11/Adcy8/Itpr1/Abcc8/Gnas	14702/12286/107566/224129/20525/16439/14652/14693/18749/223864/11740/14677/56327/16500/11512/14707/100043507/16440/12290/12288/18797/56508/14697/16514/14682/18750/11553/14701/20526/14695/14678/14710/14688/17118/18747/66066/11514/16438/20927/14683	40	25	ENSMUSG00000043004/ENSMUSG00000034656/ENSMUSG00000031776/ENSMUSG00000022840/ENSMUSG00000028645/ENSMUSG00000024027/ENSMUSG00000029713/ENSMUSG00000016319/ENSMUSG00000057614/ENSMUSG00000024944/ENSMUSG00000068523/ENSMUSG00000004110/ENSMUSG00000049044/ENSMUSG00000032192/ENSMUSG00000024639/ENSMUSG00000027690/ENSMUSG00000023439/ENSMUSG00000032562/ENSMUSG00000038811/ENSMUSG00000029064/ENSMUSG00000069662/…	14	ENSMUSG00000030287/ENSMUSG00000005034/ENSMUSG00000022469/ENSMUSG00000050556/ENSMUSG00000022994/ENSMUSG00000042644/ENSMUSG00000051331/ENSMUSG00000024960/ENSMUSG00000096146/ENSMUSG00000050965/ENSMUSG00000045318/ENSMUSG00000036402/ENSMUSG00000040136/ENSMUSG00000027523
R-MMU-194138	Signaling by VEGF	61/3898	97/7756	0.00793802	0.0711636	ENSMUSG00000001552/ENSMUSG00000026480/ENSMUSG00000033721/ENSMUSG00000015950/ENSMUSG00000053436/ENSMUSG00000025810/ENSMUSG00000004951/ENSMUSG00000027087/ENSMUSG00000029648/ENSMUSG00000025499/ENSMUSG00000029053/ENSMUSG00000020312/ENSMUSG00000033940/ENSMUSG00000037815/ENSMUSG00000029528/ENSMUSG00000041112/ENSMUSG00000021270/ENSMUSG00000017670/ENSMUSG00000027852/ENSMUSG00000023951/ENSMUSG00000006699/…	Jup/Ncf2/Vav3/Ncf1/Mapk14/Nrp1/Hspb1/Itgav/Flt1/Hras/Prkcz/Shc2/Brk1/Ctnna1/Pxn/Elmo1/Hsp90aa1/Elmo2/Nras/Vegfa/Cdc42/Flt4/Pak1/Cdh5/Rictor/Cyba/Rock1/Vegfc/Prr5/Mapk12/Vegfd/Dock1/Nrp2/Cyfip2/Kdr/Mtor/Rasa1/Crk/Cybb/Abi2/Nck1/Prkca/Wasf1/Akt3/Akt1/Ncf4/Pik3r1/Nckap1l/Rhoa/Ptk2/Mapkapk2/Wasf2/Mapkapk3/Rock2/Vav2/Vegfb/Vav1/Pik3ca/Mapkap1/Dscam/Nckap1	16480/17970/57257/17969/26416/18186/15507/16410/14254/15461/18762/216148/101314/12385/19303/140580/15519/140579/18176/22339/12540/14257/18479/12562/78757/13057/19877/22341/109270/29857/14205/330662/18187/76884/16542/56717/218397/12928/13058/329165/17973/18750/83767/23797/11651/17972/18708/105855/11848/14083/17164/242687/102626/19878/22325/22340/22324/18706/227743/13508/50884	61	33	ENSMUSG00000001552/ENSMUSG00000026480/ENSMUSG00000033721/ENSMUSG00000015950/ENSMUSG00000004951/ENSMUSG00000027087/ENSMUSG00000025499/ENSMUSG00000029053/ENSMUSG00000033940/ENSMUSG00000037815/ENSMUSG00000041112/ENSMUSG00000021270/ENSMUSG00000027852/ENSMUSG00000006699/ENSMUSG00000030774/ENSMUSG00000006519/ENSMUSG00000031520/ENSMUSG00000020340/ENSMUSG00000015340/ENSMUSG00000026782/ENSMUSG00000032475/…	28	ENSMUSG00000053436/ENSMUSG00000025810/ENSMUSG00000029648/ENSMUSG00000020312/ENSMUSG00000029528/ENSMUSG00000017670/ENSMUSG00000023951/ENSMUSG00000020357/ENSMUSG00000031871/ENSMUSG00000050310/ENSMUSG00000024290/ENSMUSG00000036106/ENSMUSG00000022610/ENSMUSG00000031380/ENSMUSG00000058325/ENSMUSG00000025969/ENSMUSG00000062960/ENSMUSG00000028991/ENSMUSG00000021549/ENSMUSG00000017776/ENSMUSG00000050965/…
R-MMU-422475	Axon guidance	156/3898	271/7756	0.00840735	0.0747157	ENSMUSG00000030110/ENSMUSG00000020598/ENSMUSG00000052397/ENSMUSG00000042626/ENSMUSG00000002489/ENSMUSG00000024924/ENSMUSG00000033721/ENSMUSG00000052504/ENSMUSG00000040990/ENSMUSG00000039115/ENSMUSG00000043091/ENSMUSG00000021180/ENSMUSG00000034311/ENSMUSG00000053436/ENSMUSG00000022995/ENSMUSG00000026042/ENSMUSG00000038387/ENSMUSG00000025810/ENSMUSG00000001473/ENSMUSG00000054855/ENSMUSG00000023004/…	Ret/Nrcam/Ezr/Shc1/Tiam1/Vldlr/Vav3/Epha3/Sh3kbp1/Itga9/Tuba1c/Rps6ka5/Kif4/Mapk14/Enah/Col5a2/Rras/Nrp1/Tubb6/Rnd1/Tuba1b/Efna5/Rhoc/Itgav/Sdc2/Itsn1/Gab1/Actr3/Hras/Sema3a/Reln/Ephb1/Siah1a/Ap2s1/Arpc3/Gab2/Arhgef11/Itgb1/Sema6d/Sos1/Tubb2b/Clta/Sema4d/Dag1/Fgfr1/Grin1/Arhgap35/Dnm3/Gsk3b/Cdk5r1/Sptbn1/Hsp90aa1/Epha7/Col4a4/Arpc2/Hsp90ab1/Trem2/Nras/Vegfa/Kalrn/Cdc42/Ap2a2/Pak1/Sptb/Col9a1/Tuba…	19713/319504/22350/20416/21844/22359/57257/13837/58194/104099/22146/73086/16571/26416/13800/12832/20130/18186/67951/223881/22143/13640/11853/16410/15529/16443/14388/74117/15461/20346/19699/270190/20437/232910/56378/14389/213498/16412/214968/20662/73710/12757/20354/13138/14182/14810/232906/103967/56637/12569/20742/15519/13841/12829/76709/15516/83433/18176/22339/545156/12540/11772/18479/20741/12839…	156	87	ENSMUSG00000030110/ENSMUSG00000020598/ENSMUSG00000052397/ENSMUSG00000042626/ENSMUSG00000002489/ENSMUSG00000033721/ENSMUSG00000052504/ENSMUSG00000039115/ENSMUSG00000043091/ENSMUSG00000034311/ENSMUSG00000022995/ENSMUSG00000026042/ENSMUSG00000038387/ENSMUSG00000001473/ENSMUSG00000054855/ENSMUSG00000023004/ENSMUSG00000048915/ENSMUSG00000002233/ENSMUSG00000027087/ENSMUSG00000022261/ENSMUSG00000026341/…	69	ENSMUSG00000024924/ENSMUSG00000040990/ENSMUSG00000021180/ENSMUSG00000053436/ENSMUSG00000025810/ENSMUSG00000022957/ENSMUSG00000031714/ENSMUSG00000041977/ENSMUSG00000024241/ENSMUSG00000021451/ENSMUSG00000031565/ENSMUSG00000058230/ENSMUSG00000022812/ENSMUSG00000020315/ENSMUSG00000023951/ENSMUSG00000061751/ENSMUSG00000021061/ENSMUSG00000026147/ENSMUSG00000039936/ENSMUSG00000038894/ENSMUSG00000024290/…
R-MMU-176814	Activation of APC/C and APC/C:Cdc20 mediated degradation of mitotic proteins	46/3898	71/7756	0.00928091	0.0810691	ENSMUSG00000005779/ENSMUSG00000068749/ENSMUSG00000079197/ENSMUSG00000014769/ENSMUSG00000040850/ENSMUSG00000022216/ENSMUSG00000027566/ENSMUSG00000025487/ENSMUSG00000022193/ENSMUSG00000019505/ENSMUSG00000032301/ENSMUSG00000015671/ENSMUSG00000031897/ENSMUSG00000002102/ENSMUSG00000017428/ENSMUSG00000021774/ENSMUSG00000020460/ENSMUSG00000039067/ENSMUSG00000021024/ENSMUSG00000090137/ENSMUSG00000019942/…	Psmb4/Psma5/Psme2/Psmb1/Psme4/Psme1/Psma7/Psmd13/Psmb5/Ubb/Psma4/Psma2/Psmb10/Psmc3/Psmd11/Ube2e1/Rps27a/Psmd7/Psma6/Uba52/Cdk1/Psmd4/Psmd12/Psmd14/Ccna2/Psmd9/Bub3/Anapc7/Psmd5/Ccnb1/Psmc2/Psmc5/Anapc4/Psmc6/Psmd6/Psma3/Psmb6/Psme2b/Ube2d1/Anapc11/Mad2l1/Psmc1/Psmd8/Psmd2/Ube2c/Psmc4	19172/26442/19188/19170/103554/19186/26444/23997/19173/22187/26441/19166/19171/19182/69077/22194/78294/17463/26443/22186/12534/19185/66997/59029/12428/67151/12237/56317/66998/268697/19181/19184/52206/67089/66413/19167/19175/621823/216080/66156/56150/19179/57296/21762/68612/23996	46	43	ENSMUSG00000005779/ENSMUSG00000068749/ENSMUSG00000079197/ENSMUSG00000014769/ENSMUSG00000022216/ENSMUSG00000027566/ENSMUSG00000025487/ENSMUSG00000022193/ENSMUSG00000019505/ENSMUSG00000032301/ENSMUSG00000015671/ENSMUSG00000031897/ENSMUSG00000002102/ENSMUSG00000017428/ENSMUSG00000020460/ENSMUSG00000039067/ENSMUSG00000021024/ENSMUSG00000019942/ENSMUSG00000005625/ENSMUSG00000020720/ENSMUSG00000026914/…	3	ENSMUSG00000040850/ENSMUSG00000021774/ENSMUSG00000090137
R-MMU-204998	Cell death signalling via NRAGE, NRIF and NADE	46/3898	71/7756	0.00928091	0.0810691	ENSMUSG00000017631/ENSMUSG00000002489/ENSMUSG00000033721/ENSMUSG00000022788/ENSMUSG00000025656/ENSMUSG00000022957/ENSMUSG00000061462/ENSMUSG00000034801/ENSMUSG00000031442/ENSMUSG00000041977/ENSMUSG00000021215/ENSMUSG00000024241/ENSMUSG00000028059/ENSMUSG00000024959/ENSMUSG00000021895/ENSMUSG00000031628/ENSMUSG00000061751/ENSMUSG00000071176/ENSMUSG00000066406/ENSMUSG00000020611/ENSMUSG00000025265/…	Abr/Tiam1/Vav3/Fgd4/Arhgef9/Itsn1/Obscn/Sos2/Mcf2l/Arhgef11/Net1/Sos1/Arhgef2/Bad/Arhgef3/Casp3/Kalrn/Arhgef10/Akap13/Gna13/Fgd1/Arhgef7/Trio/Ubb/Arhgef37/Arhgef10l/Arhgef15/Rps27a/Uba52/Arhgef6/Bcl2l11/Traf6/Arhgef5/Psen2/Mapk8/Plekhg5/Aph1a/Arhgef18/Tiam2/Ywhae/Plekhg2/Vav2/Vav1/Ngfr/Bex3/Arhgef1	109934/21844/57257/224014/236915/16443/380698/20663/17207/213498/56349/20662/16800/12015/71704/12367/545156/234094/75547/14674/14163/54126/223435/22187/328967/72754/442801/78294/22186/73341/12125/22034/54324/19165/26419/269608/226548/102098/24001/22627/101497/22325/22324/18053/12070/16801	46	19	ENSMUSG00000017631/ENSMUSG00000002489/ENSMUSG00000033721/ENSMUSG00000021215/ENSMUSG00000024959/ENSMUSG00000021895/ENSMUSG00000031628/ENSMUSG00000020611/ENSMUSG00000019505/ENSMUSG00000020460/ENSMUSG00000031133/ENSMUSG00000010609/ENSMUSG00000015750/ENSMUSG00000023800/ENSMUSG00000020849/ENSMUSG00000009621/ENSMUSG00000034116/ENSMUSG00000046432/ENSMUSG00000040940	27	ENSMUSG00000022788/ENSMUSG00000025656/ENSMUSG00000022957/ENSMUSG00000061462/ENSMUSG00000034801/ENSMUSG00000031442/ENSMUSG00000041977/ENSMUSG00000024241/ENSMUSG00000028059/ENSMUSG00000061751/ENSMUSG00000071176/ENSMUSG00000066406/ENSMUSG00000025265/ENSMUSG00000031511/ENSMUSG00000022263/ENSMUSG00000045094/ENSMUSG00000040964/ENSMUSG00000052921/ENSMUSG00000090137/ENSMUSG00000027381/ENSMUSG00000027164/…
R-MMU-190236	Signaling by FGFR	51/3898	80/7756	0.0100334	0.0847575	ENSMUSG00000042626/ENSMUSG00000047414/ENSMUSG00000067995/ENSMUSG00000037225/ENSMUSG00000021018/ENSMUSG00000021732/ENSMUSG00000031714/ENSMUSG00000025499/ENSMUSG00000024241/ENSMUSG00000029195/ENSMUSG00000031565/ENSMUSG00000071662/ENSMUSG00000048373/ENSMUSG00000028708/ENSMUSG00000000183/ENSMUSG00000027852/ENSMUSG00000047787/ENSMUSG00000036585/ENSMUSG00000043733/ENSMUSG00000022114/ENSMUSG00000019505/…	Shc1/Flrt2/Gtf2f2/Fgf2/Polr2h/Fgf10/Gab1/Hras/Sos1/Klb/Fgfr1/Polr2g/Fgfbp1/Mknk1/Fgf6/Nras/Flrt1/Fgf1/Ptpn11/Spry2/Ubb/Polr2k/Polr2d/Hnrnph1/Polr2b/Rps27a/Uba52/Spred2/Ncbp1/Braf/Fgf7/Tial1/Frs3/Ncbp2/Polr2e/Frs2/Fgfrl1/Hnrnpa1/Tia1/Polr2j/Cbl/Galnt3/Ppp2ca/Pik3r1/Fgfbp3/Ppp2cb/Polr2f/Fgfr4/Ppp2r1a/Pik3ca/Polr2l	20416/399558/68705/14173/245841/14165/14388/15461/20662/83379/14182/67710/14181/17346/14177/18176/396184/14164/19247/24064/22187/17749/69241/59013/231329/78294/22186/114716/433702/109880/14178/21843/107971/68092/66420/327826/116701/15382/21841/20022/12402/14425/19052/18708/72514/19053/69833/14186/51792/18706/66491	51	29	ENSMUSG00000042626/ENSMUSG00000047414/ENSMUSG00000067995/ENSMUSG00000021018/ENSMUSG00000021732/ENSMUSG00000025499/ENSMUSG00000029195/ENSMUSG00000071662/ENSMUSG00000027852/ENSMUSG00000022114/ENSMUSG00000019505/ENSMUSG00000045996/ENSMUSG00000024258/ENSMUSG00000020460/ENSMUSG00000028330/ENSMUSG00000027208/ENSMUSG00000030846/ENSMUSG00000022774/ENSMUSG00000004667/ENSMUSG00000008090/ENSMUSG00000046434/…	22	ENSMUSG00000037225/ENSMUSG00000031714/ENSMUSG00000024241/ENSMUSG00000031565/ENSMUSG00000048373/ENSMUSG00000028708/ENSMUSG00000000183/ENSMUSG00000047787/ENSMUSG00000036585/ENSMUSG00000043733/ENSMUSG00000007850/ENSMUSG00000029250/ENSMUSG00000090137/ENSMUSG00000045671/ENSMUSG00000002413/ENSMUSG00000023266/ENSMUSG00000020170/ENSMUSG00000071337/ENSMUSG00000034342/ENSMUSG00000041417/ENSMUSG00000047632/…
R-MMU-68874	M/G1 Transition	51/3898	80/7756	0.0100334	0.0847575	ENSMUSG00000005779/ENSMUSG00000068749/ENSMUSG00000018983/ENSMUSG00000079197/ENSMUSG00000014769/ENSMUSG00000040850/ENSMUSG00000022216/ENSMUSG00000027566/ENSMUSG00000025487/ENSMUSG00000026355/ENSMUSG00000024833/ENSMUSG00000022193/ENSMUSG00000019505/ENSMUSG00000002870/ENSMUSG00000032301/ENSMUSG00000015671/ENSMUSG00000031897/ENSMUSG00000002102/ENSMUSG00000017428/ENSMUSG00000020460/ENSMUSG00000039067/…	Psmb4/Psma5/E2f2/Psme2/Psmb1/Psme4/Psme1/Psma7/Psmd13/Mcm6/Pola2/Psmb5/Ubb/Mcm2/Psma4/Psma2/Psmb10/Psmc3/Psmd11/Rps27a/Psmd7/Pole4/Psma6/Uba52/Psmd4/Psmd12/Pole3/Psmd14/Psmd9/Psmd5/Orc5/Gmnn/Psmc2/Psmc5/Psmc6/Psmd6/Psma3/Psmb6/Cdt1/Pole/E2f1/Psme2b/Cdk2/Rpa3/Rpa1/Psmc1/Psmd8/Psmd2/E2f3/Psmc4/Orc6	19172/26442/242705/19188/19170/103554/19186/26444/23997/17219/18969/19173/22187/17216/26441/19166/19171/19182/69077/78294/17463/66979/26443/22186/19185/66997/59001/59029/67151/66998/26429/57441/19181/19184/67089/66413/19167/19175/67177/18973/13555/621823/12566/68240/68275/19179/57296/21762/13557/23996/56452	51	45	ENSMUSG00000005779/ENSMUSG00000068749/ENSMUSG00000018983/ENSMUSG00000079197/ENSMUSG00000014769/ENSMUSG00000022216/ENSMUSG00000027566/ENSMUSG00000025487/ENSMUSG00000026355/ENSMUSG00000024833/ENSMUSG00000022193/ENSMUSG00000019505/ENSMUSG00000002870/ENSMUSG00000032301/ENSMUSG00000015671/ENSMUSG00000031897/ENSMUSG00000002102/ENSMUSG00000017428/ENSMUSG00000020460/ENSMUSG00000039067/ENSMUSG00000030042/…	6	ENSMUSG00000040850/ENSMUSG00000090137/ENSMUSG00000006715/ENSMUSG00000007080/ENSMUSG00000000751/ENSMUSG00000016477
R-MMU-69002	DNA Replication Pre-Initiation	51/3898	80/7756	0.0100334	0.0847575	ENSMUSG00000005779/ENSMUSG00000068749/ENSMUSG00000018983/ENSMUSG00000079197/ENSMUSG00000014769/ENSMUSG00000040850/ENSMUSG00000022216/ENSMUSG00000027566/ENSMUSG00000025487/ENSMUSG00000026355/ENSMUSG00000024833/ENSMUSG00000022193/ENSMUSG00000019505/ENSMUSG00000002870/ENSMUSG00000032301/ENSMUSG00000015671/ENSMUSG00000031897/ENSMUSG00000002102/ENSMUSG00000017428/ENSMUSG00000020460/ENSMUSG00000039067/…	Psmb4/Psma5/E2f2/Psme2/Psmb1/Psme4/Psme1/Psma7/Psmd13/Mcm6/Pola2/Psmb5/Ubb/Mcm2/Psma4/Psma2/Psmb10/Psmc3/Psmd11/Rps27a/Psmd7/Pole4/Psma6/Uba52/Psmd4/Psmd12/Pole3/Psmd14/Psmd9/Psmd5/Orc5/Gmnn/Psmc2/Psmc5/Psmc6/Psmd6/Psma3/Psmb6/Cdt1/Pole/E2f1/Psme2b/Cdk2/Rpa3/Rpa1/Psmc1/Psmd8/Psmd2/E2f3/Psmc4/Orc6	19172/26442/242705/19188/19170/103554/19186/26444/23997/17219/18969/19173/22187/17216/26441/19166/19171/19182/69077/78294/17463/66979/26443/22186/19185/66997/59001/59029/67151/66998/26429/57441/19181/19184/67089/66413/19167/19175/67177/18973/13555/621823/12566/68240/68275/19179/57296/21762/13557/23996/56452	51	45	ENSMUSG00000005779/ENSMUSG00000068749/ENSMUSG00000018983/ENSMUSG00000079197/ENSMUSG00000014769/ENSMUSG00000022216/ENSMUSG00000027566/ENSMUSG00000025487/ENSMUSG00000026355/ENSMUSG00000024833/ENSMUSG00000022193/ENSMUSG00000019505/ENSMUSG00000002870/ENSMUSG00000032301/ENSMUSG00000015671/ENSMUSG00000031897/ENSMUSG00000002102/ENSMUSG00000017428/ENSMUSG00000020460/ENSMUSG00000039067/ENSMUSG00000030042/…	6	ENSMUSG00000040850/ENSMUSG00000090137/ENSMUSG00000006715/ENSMUSG00000007080/ENSMUSG00000000751/ENSMUSG00000016477
R-MMU-1980143	Signaling by NOTCH1	15/3898	19/7756	0.0101178	0.0847575	ENSMUSG00000031925/ENSMUSG00000026923/ENSMUSG00000055024/ENSMUSG00000022521/ENSMUSG00000027598/ENSMUSG00000059401/ENSMUSG00000019505/ENSMUSG00000021039/ENSMUSG00000020460/ENSMUSG00000090137/ENSMUSG00000020918/ENSMUSG00000039191/ENSMUSG00000050567/ENSMUSG00000061143/ENSMUSG00000002799	Maml2/Notch1/Ep300/Crebbp/Itch/Mamld1/Ubb/Snw1/Rps27a/Uba52/Kat2a/Rbpj/Maml1/Maml3/Jag2	270118/18128/328572/12914/16396/333639/22187/66354/78294/22186/14534/19664/103806/433586/16450	15	5	ENSMUSG00000031925/ENSMUSG00000059401/ENSMUSG00000019505/ENSMUSG00000020460/ENSMUSG00000002799	10	ENSMUSG00000026923/ENSMUSG00000055024/ENSMUSG00000022521/ENSMUSG00000027598/ENSMUSG00000021039/ENSMUSG00000090137/ENSMUSG00000020918/ENSMUSG00000039191/ENSMUSG00000050567/ENSMUSG00000061143
R-MMU-901032	ER Quality Control Compartment (ERQC)	15/3898	19/7756	0.0101178	0.0847575	ENSMUSG00000018442/ENSMUSG00000038312/ENSMUSG00000037470/ENSMUSG00000019505/ENSMUSG00000040462/ENSMUSG00000039100/ENSMUSG00000024807/ENSMUSG00000020460/ENSMUSG00000090137/ENSMUSG00000037075/ENSMUSG00000031751/ENSMUSG00000030104/ENSMUSG00000042104/ENSMUSG00000036646/ENSMUSG00000035235	Derl2/Edem2/Uggt1/Ubb/Os9/March6/Syvn1/Rps27a/Uba52/Rnf139/Amfr/Edem1/Uggt2/Man1b1/Trim13	116891/108687/320011/22187/216440/223455/74126/78294/22186/75841/23802/192193/66435/227619/66597	15	9	ENSMUSG00000018442/ENSMUSG00000038312/ENSMUSG00000019505/ENSMUSG00000040462/ENSMUSG00000024807/ENSMUSG00000020460/ENSMUSG00000031751/ENSMUSG00000030104/ENSMUSG00000036646	6	ENSMUSG00000037470/ENSMUSG00000039100/ENSMUSG00000090137/ENSMUSG00000037075/ENSMUSG00000042104/ENSMUSG00000035235
R-MMU-381676	Glucagon-like Peptide-1 (GLP1) regulates insulin secretion	23/3898	32/7756	0.0106993	0.0888999	ENSMUSG00000043004/ENSMUSG00000022840/ENSMUSG00000030287/ENSMUSG00000024027/ENSMUSG00000029713/ENSMUSG00000005034/ENSMUSG00000022469/ENSMUSG00000050556/ENSMUSG00000022994/ENSMUSG00000068523/ENSMUSG00000068523/ENSMUSG00000042644/ENSMUSG00000049044/ENSMUSG00000032192/ENSMUSG00000036402/ENSMUSG00000023439/ENSMUSG00000038811/ENSMUSG00000029064/ENSMUSG00000005469/ENSMUSG00000032766/ENSMUSG00000022376/…	Gng2/Adcy5/Itpr2/Glp1r/Gnb2/Prkacb/Rapgef3/Kcnb1/Adcy6/Gng5/Gng5-ps/Itpr3/Rapgef4/Gnb5/Gng12/Gnb3/Gngt2/Gnb1/Prkaca/Gng11/Adcy8/Itpr1/Gnas	14702/224129/16439/14652/14693/18749/223864/16500/11512/14707/100043507/16440/56508/14697/14701/14695/14710/14688/18747/66066/11514/16438/14683	23	14	ENSMUSG00000043004/ENSMUSG00000022840/ENSMUSG00000024027/ENSMUSG00000029713/ENSMUSG00000068523/ENSMUSG00000049044/ENSMUSG00000032192/ENSMUSG00000023439/ENSMUSG00000038811/ENSMUSG00000029064/ENSMUSG00000005469/ENSMUSG00000032766/ENSMUSG00000022376/ENSMUSG00000030102	8	ENSMUSG00000030287/ENSMUSG00000005034/ENSMUSG00000022469/ENSMUSG00000050556/ENSMUSG00000022994/ENSMUSG00000042644/ENSMUSG00000036402/ENSMUSG00000027523
R-MMU-174178	APC/C:Cdh1 mediated degradation of Cdc20 and other APC/C:Cdh1 targeted proteins in late mitosis/early G1	44/3898	68/7756	0.0111821	0.0914244	ENSMUSG00000054115/ENSMUSG00000027496/ENSMUSG00000005779/ENSMUSG00000068749/ENSMUSG00000079197/ENSMUSG00000014769/ENSMUSG00000040850/ENSMUSG00000022216/ENSMUSG00000027566/ENSMUSG00000025487/ENSMUSG00000022193/ENSMUSG00000019505/ENSMUSG00000032301/ENSMUSG00000015671/ENSMUSG00000031897/ENSMUSG00000002102/ENSMUSG00000017428/ENSMUSG00000021774/ENSMUSG00000020460/ENSMUSG00000039067/ENSMUSG00000021024/…	Skp2/Aurka/Psmb4/Psma5/Psme2/Psmb1/Psme4/Psme1/Psma7/Psmd13/Psmb5/Ubb/Psma4/Psma2/Psmb10/Psmc3/Psmd11/Ube2e1/Rps27a/Psmd7/Psma6/Uba52/Psmd4/Psmd12/Psmd14/Psmd9/Anapc7/Psmd5/Aurkb/Psmc2/Psmc5/Anapc4/Psmc6/Psmd6/Psma3/Psmb6/Psme2b/Ube2d1/Anapc11/Psmc1/Psmd8/Psmd2/Ube2c/Psmc4	27401/20878/19172/26442/19188/19170/103554/19186/26444/23997/19173/22187/26441/19166/19171/19182/69077/22194/78294/17463/26443/22186/19185/66997/59029/67151/56317/66998/20877/19181/19184/52206/67089/66413/19167/19175/621823/216080/66156/19179/57296/21762/68612/23996	44	41	ENSMUSG00000054115/ENSMUSG00000027496/ENSMUSG00000005779/ENSMUSG00000068749/ENSMUSG00000079197/ENSMUSG00000014769/ENSMUSG00000022216/ENSMUSG00000027566/ENSMUSG00000025487/ENSMUSG00000022193/ENSMUSG00000019505/ENSMUSG00000032301/ENSMUSG00000015671/ENSMUSG00000031897/ENSMUSG00000002102/ENSMUSG00000017428/ENSMUSG00000020460/ENSMUSG00000039067/ENSMUSG00000021024/ENSMUSG00000005625/ENSMUSG00000020720/…	3	ENSMUSG00000040850/ENSMUSG00000021774/ENSMUSG00000090137
R-MMU-75109	Triglyceride biosynthesis	3898-09-01	7756-10-01	0.0111629	0.0914244	ENSMUSG00000025059/ENSMUSG00000020593/ENSMUSG00000030747/ENSMUSG00000022555/ENSMUSG00000024978/ENSMUSG00000012187/ENSMUSG00000050103/ENSMUSG00000052396/ENSMUSG00000024052	Gk/Lpin1/Dgat2/Dgat1/Gpam/Mogat1/Agmo/Mogat2/Lpin2	14933/14245/67800/13350/14732/68393/319660/233549/64898	9	3	ENSMUSG00000025059/ENSMUSG00000022555/ENSMUSG00000012187	6	ENSMUSG00000020593/ENSMUSG00000030747/ENSMUSG00000024978/ENSMUSG00000050103/ENSMUSG00000052396/ENSMUSG00000024052
R-MMU-2173796	SMAD2/SMAD3:SMAD4 heterotrimer regulates transcription	18/3898	24/7756	0.0119871	0.0964631	ENSMUSG00000016327/ENSMUSG00000032402/ENSMUSG00000027803/ENSMUSG00000021258/ENSMUSG00000024515/ENSMUSG00000019505/ENSMUSG00000026349/ENSMUSG00000021039/ENSMUSG00000020460/ENSMUSG00000090137/ENSMUSG00000027641/ENSMUSG00000038482/ENSMUSG00000032217/ENSMUSG00000028252/ENSMUSG00000024563/ENSMUSG00000009555/ENSMUSG00000001280/ENSMUSG00000029635	Atp1b4/Smad3/Wwtr1/Ccnk/Smad4/Ubb/Ccnt2/Snw1/Rps27a/Uba52/Rbl1/Tfdp1/Rnf111/Ccnc/Smad2/Cdk9/Sp1/Cdk8	67821/17127/97064/12454/17128/22187/72949/66354/78294/22186/19650/21781/93836/51813/17126/107951/20683/264064	18	7	ENSMUSG00000016327/ENSMUSG00000027803/ENSMUSG00000019505/ENSMUSG00000020460/ENSMUSG00000028252/ENSMUSG00000024563/ENSMUSG00000009555	11	ENSMUSG00000032402/ENSMUSG00000021258/ENSMUSG00000024515/ENSMUSG00000026349/ENSMUSG00000021039/ENSMUSG00000090137/ENSMUSG00000027641/ENSMUSG00000038482/ENSMUSG00000032217/ENSMUSG00000001280/ENSMUSG00000029635
R-MMU-77387	Insulin receptor recycling	18/3898	24/7756	0.0119871	0.0964631	ENSMUSG00000001750/ENSMUSG00000019210/ENSMUSG00000015575/ENSMUSG00000004285/ENSMUSG00000021114/ENSMUSG00000033793/ENSMUSG00000024121/ENSMUSG00000022295/ENSMUSG00000024403/ENSMUSG00000039105/ENSMUSG00000033379/ENSMUSG00000013160/ENSMUSG00000039347/ENSMUSG00000028238/ENSMUSG00000005534/ENSMUSG00000053375/ENSMUSG00000019087/ENSMUSG00000052459	Tcirg1/Atp6v1e1/Atp6v0e/Atp6v1f/Atp6v1d/Atp6v1h/Atp6v0c/Atp6v1c1/Atp6v1g2/Atp6v1g1/Atp6v0b/Atp6v0d1/Atp6v0e2/Atp6v0d2/Insr/Atp6v1e2/Atp6ap1/Atp6v1a	27060/11973/11974/66144/73834/108664/11984/66335/66237/66290/114143/11972/76252/242341/16337/74915/54411/11964	18	18	ENSMUSG00000001750/ENSMUSG00000019210/ENSMUSG00000015575/ENSMUSG00000004285/ENSMUSG00000021114/ENSMUSG00000033793/ENSMUSG00000024121/ENSMUSG00000022295/ENSMUSG00000024403/ENSMUSG00000039105/ENSMUSG00000033379/ENSMUSG00000013160/ENSMUSG00000039347/ENSMUSG00000028238/ENSMUSG00000005534/ENSMUSG00000053375/ENSMUSG00000019087/ENSMUSG00000052459	0
R-MMU-174154	APC/C:Cdc20 mediated degradation of Securin	41/3898	63/7756	0.0122621	0.0979053	ENSMUSG00000005779/ENSMUSG00000068749/ENSMUSG00000079197/ENSMUSG00000014769/ENSMUSG00000040850/ENSMUSG00000022216/ENSMUSG00000027566/ENSMUSG00000025487/ENSMUSG00000022193/ENSMUSG00000019505/ENSMUSG00000032301/ENSMUSG00000015671/ENSMUSG00000031897/ENSMUSG00000002102/ENSMUSG00000017428/ENSMUSG00000021774/ENSMUSG00000020460/ENSMUSG00000039067/ENSMUSG00000021024/ENSMUSG00000090137/ENSMUSG00000005625/…	Psmb4/Psma5/Psme2/Psmb1/Psme4/Psme1/Psma7/Psmd13/Psmb5/Ubb/Psma4/Psma2/Psmb10/Psmc3/Psmd11/Ube2e1/Rps27a/Psmd7/Psma6/Uba52/Psmd4/Psmd12/Psmd14/Psmd9/Anapc7/Psmd5/Psmc2/Psmc5/Anapc4/Psmc6/Psmd6/Psma3/Psmb6/Psme2b/Ube2d1/Anapc11/Psmc1/Psmd8/Psmd2/Ube2c/Psmc4	19172/26442/19188/19170/103554/19186/26444/23997/19173/22187/26441/19166/19171/19182/69077/22194/78294/17463/26443/22186/19185/66997/59029/67151/56317/66998/19181/19184/52206/67089/66413/19167/19175/621823/216080/66156/19179/57296/21762/68612/23996	41	38	ENSMUSG00000005779/ENSMUSG00000068749/ENSMUSG00000079197/ENSMUSG00000014769/ENSMUSG00000022216/ENSMUSG00000027566/ENSMUSG00000025487/ENSMUSG00000022193/ENSMUSG00000019505/ENSMUSG00000032301/ENSMUSG00000015671/ENSMUSG00000031897/ENSMUSG00000002102/ENSMUSG00000017428/ENSMUSG00000020460/ENSMUSG00000039067/ENSMUSG00000021024/ENSMUSG00000005625/ENSMUSG00000020720/ENSMUSG00000026914/ENSMUSG00000029440/…	3	ENSMUSG00000040850/ENSMUSG00000021774/ENSMUSG00000090137
R-MMU-9006934	Signaling by Receptor Tyrosine Kinases	217/3898	388/7756	0.0124875	0.0989323	ENSMUSG00000019889/ENSMUSG00000020919/ENSMUSG00000042626/ENSMUSG00000019768/ENSMUSG00000030671/ENSMUSG00000028197/ENSMUSG00000047414/ENSMUSG00000001552/ENSMUSG00000026480/ENSMUSG00000033721/ENSMUSG00000015950/ENSMUSG00000040990/ENSMUSG00000021702/ENSMUSG00000001750/ENSMUSG00000021180/ENSMUSG00000053436/ENSMUSG00000048482/ENSMUSG00000026042/ENSMUSG00000067995/ENSMUSG00000026479/ENSMUSG00000028017/…	Ptprk/Stat5b/Shc1/Esr1/Pde3b/Col24a1/Flrt2/Jup/Ncf2/Vav3/Ncf1/Sh3kbp1/Thbs4/Tcirg1/Rps6ka5/Mapk14/Bdnf/Col5a2/Gtf2f2/Lamc2/Egf/Nrp1/Hspb1/Jak2/Fgf2/Dusp7/Polr2h/Itgav/Fgf10/Flt1/Gab1/Atp6v1e1/Hras/Atp6v0e/Prkcz/Ap2s1/Shc2/Rps6ka1/Gab2/Itgb1/Brk1/Ctnna1/Atp6v1f/Sos1/Clta/Klb/Cul5/Pxn/Elmo1/Kidins220/Fgfr1/Polr2g/Fgfbp1/Rps6ka2/Atp6v1d/Kitl/Hsp90aa1/Mknk1/Col4a4/Ptpn3/Elmo2/Fgf6/Spint2/Nras/Vegfa/C…	19272/20851/20416/13982/18576/71355/399558/16480/17970/57257/17969/58194/21828/27060/73086/26416/12064/12832/68705/16782/13645/18186/15507/16452/14173/235584/245841/16410/14165/14254/14388/11973/15461/11974/18762/232910/216148/20111/14389/16412/101314/12385/66144/20662/12757/83379/75717/19303/140580/77480/14182/67710/14181/20112/73834/17311/15519/17346/12829/545622/140579/14177/20733/18176/22339/…	217	124	ENSMUSG00000019889/ENSMUSG00000042626/ENSMUSG00000019768/ENSMUSG00000030671/ENSMUSG00000028197/ENSMUSG00000047414/ENSMUSG00000001552/ENSMUSG00000026480/ENSMUSG00000033721/ENSMUSG00000015950/ENSMUSG00000021702/ENSMUSG00000001750/ENSMUSG00000048482/ENSMUSG00000026042/ENSMUSG00000067995/ENSMUSG00000026479/ENSMUSG00000004951/ENSMUSG00000021018/ENSMUSG00000027087/ENSMUSG00000021732/ENSMUSG00000019210/…	93	ENSMUSG00000020919/ENSMUSG00000040990/ENSMUSG00000021180/ENSMUSG00000053436/ENSMUSG00000028017/ENSMUSG00000025810/ENSMUSG00000024789/ENSMUSG00000037225/ENSMUSG00000053716/ENSMUSG00000029648/ENSMUSG00000031714/ENSMUSG00000020312/ENSMUSG00000024241/ENSMUSG00000029528/ENSMUSG00000031565/ENSMUSG00000048373/ENSMUSG00000023809/ENSMUSG00000019966/ENSMUSG00000028708/ENSMUSG00000038764/ENSMUSG00000017670/…
R-MMU-3299685	Detoxification of Reactive Oxygen Species	21/3898	29/7756	0.0128167	0.100759	ENSMUSG00000026480/ENSMUSG00000015950/ENSMUSG00000026701/ENSMUSG00000018339/ENSMUSG00000020250/ENSMUSG00000005161/ENSMUSG00000028367/ENSMUSG00000027187/ENSMUSG00000063856/ENSMUSG00000006519/ENSMUSG00000006818/ENSMUSG00000025130/ENSMUSG00000015340/ENSMUSG00000022982/ENSMUSG00000028691/ENSMUSG00000071715/ENSMUSG00000060803/ENSMUSG00000024997/ENSMUSG00000005354/ENSMUSG00000021831/ENSMUSG00000024953	Ncf2/Ncf1/Prdx6/Gpx3/Txnrd1/Prdx2/Txn1/Cat/Gpx1/Cyba/Sod2/P4hb/Cybb/Sod1/Prdx1/Ncf4/Gstp1/Prdx3/Txn2/Ero1l/Prdx5	17970/17969/11758/14778/50493/21672/22166/12359/14775/13057/20656/18453/13058/20655/18477/17972/14870/11757/56551/50527/54683	21	16	ENSMUSG00000026480/ENSMUSG00000015950/ENSMUSG00000026701/ENSMUSG00000005161/ENSMUSG00000028367/ENSMUSG00000063856/ENSMUSG00000006519/ENSMUSG00000025130/ENSMUSG00000015340/ENSMUSG00000022982/ENSMUSG00000028691/ENSMUSG00000071715/ENSMUSG00000060803/ENSMUSG00000005354/ENSMUSG00000021831/ENSMUSG00000024953	5	ENSMUSG00000018339/ENSMUSG00000020250/ENSMUSG00000027187/ENSMUSG00000006818/ENSMUSG00000024997
R-MMU-1632852	Macroautophagy	42/3898	65/7756	0.013481	0.105172	ENSMUSG00000022663/ENSMUSG00000038205/ENSMUSG00000035354/ENSMUSG00000028278/ENSMUSG00000029512/ENSMUSG00000033124/ENSMUSG00000027244/ENSMUSG00000034354/ENSMUSG00000009013/ENSMUSG00000053119/ENSMUSG00000018567/ENSMUSG00000028518/ENSMUSG00000026812/ENSMUSG00000027602/ENSMUSG00000028646/ENSMUSG00000025907/ENSMUSG00000050552/ENSMUSG00000030269/ENSMUSG00000030842/ENSMUSG00000030161/ENSMUSG00000033916/…	Atg3/Prkab2/Uvrag/Rragd/Ulk1/Atg9a/Atg13/Mtmr3/Dynll1/Chmp3/Gabarap/Prkaa2/Tsc1/Map1lc3a/Rragc/Rb1cc1/Lamtor4/Mtmr14/Lamtor1/Gabarapl1/Chmp2a/Atg101/Mtor/Atg4b/Lamtor5/Prkag1/Lamtor2/Atg4c/Atg14/Lamtor3/Pik3r4/Wipi1/Gabarapl2/Rheb/Dynll2/Chmp2b/Atg4a/Prkag2/Atg7/Becn1/Atg5/Chmp6	67841/108097/78610/52187/22241/245860/51897/74302/56455/66700/56486/108079/64930/66734/54170/12421/66096/97287/66508/57436/68953/68118/56717/66615/68576/19082/83409/242557/100504663/56692/75669/52639/93739/19744/68097/68942/666468/108099/74244/56208/11793/208092	42	25	ENSMUSG00000022663/ENSMUSG00000035354/ENSMUSG00000027244/ENSMUSG00000009013/ENSMUSG00000053119/ENSMUSG00000018567/ENSMUSG00000027602/ENSMUSG00000028646/ENSMUSG00000050552/ENSMUSG00000030842/ENSMUSG00000033916/ENSMUSG00000037204/ENSMUSG00000026280/ENSMUSG00000087260/ENSMUSG00000067713/ENSMUSG00000028062/ENSMUSG00000091512/ENSMUSG00000031950/ENSMUSG00000028945/ENSMUSG00000004843/ENSMUSG00000028944/…	17	ENSMUSG00000038205/ENSMUSG00000028278/ENSMUSG00000029512/ENSMUSG00000033124/ENSMUSG00000034354/ENSMUSG00000028518/ENSMUSG00000026812/ENSMUSG00000025907/ENSMUSG00000030269/ENSMUSG00000030161/ENSMUSG00000028991/ENSMUSG00000028550/ENSMUSG00000037526/ENSMUSG00000032571/ENSMUSG00000041895/ENSMUSG00000020483/ENSMUSG00000079418
R-MMU-69231	Cyclin D associated events in G1	28/3898	41/7756	0.0147524	0.11336	ENSMUSG00000023067/ENSMUSG00000022105/ENSMUSG00000054115/ENSMUSG00000024789/ENSMUSG00000031666/ENSMUSG00000003031/ENSMUSG00000018983/ENSMUSG00000034165/ENSMUSG00000006728/ENSMUSG00000028044/ENSMUSG00000019505/ENSMUSG00000020460/ENSMUSG00000090137/ENSMUSG00000040274/ENSMUSG00000027641/ENSMUSG00000038482/ENSMUSG00000073802/ENSMUSG00000070348/ENSMUSG00000026842/ENSMUSG00000020349/ENSMUSG00000028551/…	Cdkn1a/Rb1/Skp2/Jak2/Rbl2/Cdkn1b/E2f2/Ccnd3/Cdk4/Cks1b/Ubb/Rps27a/Uba52/Cdk6/Rbl1/Tfdp1/Cdkn2b/Ccnd1/Abl1/Ppp2ca/Cdkn2c/Ppp2cb/Ppp2r2a/E2f1/Ppp2r1a/Ccnd2/Cul1/E2f3	12575/19645/27401/16452/19651/12576/242705/12445/12567/54124/22187/78294/22186/12571/19650/21781/12579/12443/11350/19052/12580/19053/71978/13555/51792/12444/26965/13557	28	16	ENSMUSG00000023067/ENSMUSG00000022105/ENSMUSG00000054115/ENSMUSG00000018983/ENSMUSG00000034165/ENSMUSG00000006728/ENSMUSG00000028044/ENSMUSG00000019505/ENSMUSG00000020460/ENSMUSG00000040274/ENSMUSG00000070348/ENSMUSG00000020349/ENSMUSG00000009630/ENSMUSG00000022052/ENSMUSG00000027490/ENSMUSG00000007564	12	ENSMUSG00000024789/ENSMUSG00000031666/ENSMUSG00000003031/ENSMUSG00000090137/ENSMUSG00000027641/ENSMUSG00000038482/ENSMUSG00000073802/ENSMUSG00000026842/ENSMUSG00000028551/ENSMUSG00000000184/ENSMUSG00000029686/ENSMUSG00000016477
R-MMU-69236	G1 Phase	28/3898	41/7756	0.0147524	0.11336	ENSMUSG00000023067/ENSMUSG00000022105/ENSMUSG00000054115/ENSMUSG00000024789/ENSMUSG00000031666/ENSMUSG00000003031/ENSMUSG00000018983/ENSMUSG00000034165/ENSMUSG00000006728/ENSMUSG00000028044/ENSMUSG00000019505/ENSMUSG00000020460/ENSMUSG00000090137/ENSMUSG00000040274/ENSMUSG00000027641/ENSMUSG00000038482/ENSMUSG00000073802/ENSMUSG00000070348/ENSMUSG00000026842/ENSMUSG00000020349/ENSMUSG00000028551/…	Cdkn1a/Rb1/Skp2/Jak2/Rbl2/Cdkn1b/E2f2/Ccnd3/Cdk4/Cks1b/Ubb/Rps27a/Uba52/Cdk6/Rbl1/Tfdp1/Cdkn2b/Ccnd1/Abl1/Ppp2ca/Cdkn2c/Ppp2cb/Ppp2r2a/E2f1/Ppp2r1a/Ccnd2/Cul1/E2f3	12575/19645/27401/16452/19651/12576/242705/12445/12567/54124/22187/78294/22186/12571/19650/21781/12579/12443/11350/19052/12580/19053/71978/13555/51792/12444/26965/13557	28	16	ENSMUSG00000023067/ENSMUSG00000022105/ENSMUSG00000054115/ENSMUSG00000018983/ENSMUSG00000034165/ENSMUSG00000006728/ENSMUSG00000028044/ENSMUSG00000019505/ENSMUSG00000020460/ENSMUSG00000040274/ENSMUSG00000070348/ENSMUSG00000020349/ENSMUSG00000009630/ENSMUSG00000022052/ENSMUSG00000027490/ENSMUSG00000007564	12	ENSMUSG00000024789/ENSMUSG00000031666/ENSMUSG00000003031/ENSMUSG00000090137/ENSMUSG00000027641/ENSMUSG00000038482/ENSMUSG00000073802/ENSMUSG00000026842/ENSMUSG00000028551/ENSMUSG00000000184/ENSMUSG00000029686/ENSMUSG00000016477
R-MMU-69052	Switching of origins to a post-replicative state	53/3898	85/7756	0.0161142	0.122901	ENSMUSG00000054115/ENSMUSG00000005779/ENSMUSG00000068749/ENSMUSG00000079197/ENSMUSG00000028212/ENSMUSG00000014769/ENSMUSG00000040850/ENSMUSG00000022216/ENSMUSG00000027566/ENSMUSG00000025487/ENSMUSG00000026355/ENSMUSG00000022193/ENSMUSG00000019505/ENSMUSG00000002870/ENSMUSG00000032301/ENSMUSG00000015671/ENSMUSG00000031897/ENSMUSG00000002102/ENSMUSG00000017428/ENSMUSG00000021774/ENSMUSG00000020460/…	Skp2/Psmb4/Psma5/Psme2/Ccne2/Psmb1/Psme4/Psme1/Psma7/Psmd13/Mcm6/Psmb5/Ubb/Mcm2/Psma4/Psma2/Psmb10/Psmc3/Psmd11/Ube2e1/Rps27a/Psmd7/Psma6/Uba52/Psmd4/Psmd12/Psmd14/Ccna2/Psmd9/Anapc7/Psmd5/Orc5/Psmc2/Psmc5/Anapc4/Psmc6/Psmd6/Psma3/Psmb6/Cdt1/Rbx1/Ccne1/Psme2b/Ube2d1/Cdk2/Anapc11/Psmc1/Psmd8/Cul1/Psmd2/Ube2c/Psmc4/Orc6	27401/19172/26442/19188/12448/19170/103554/19186/26444/23997/17219/19173/22187/17216/26441/19166/19171/19182/69077/22194/78294/17463/26443/22186/19185/66997/59029/12428/67151/56317/66998/26429/19181/19184/52206/67089/66413/19167/19175/67177/56438/12447/621823/216080/12566/66156/19179/57296/26965/21762/68612/23996/56452	53	48	ENSMUSG00000054115/ENSMUSG00000005779/ENSMUSG00000068749/ENSMUSG00000079197/ENSMUSG00000014769/ENSMUSG00000022216/ENSMUSG00000027566/ENSMUSG00000025487/ENSMUSG00000026355/ENSMUSG00000022193/ENSMUSG00000019505/ENSMUSG00000002870/ENSMUSG00000032301/ENSMUSG00000015671/ENSMUSG00000031897/ENSMUSG00000002102/ENSMUSG00000017428/ENSMUSG00000020460/ENSMUSG00000039067/ENSMUSG00000021024/ENSMUSG00000005625/…	5	ENSMUSG00000028212/ENSMUSG00000040850/ENSMUSG00000021774/ENSMUSG00000090137/ENSMUSG00000029686
R-MMU-157118	Signaling by NOTCH	29/3898	43/7756	0.0169053	0.127979	ENSMUSG00000028017/ENSMUSG00000031925/ENSMUSG00000026923/ENSMUSG00000003051/ENSMUSG00000055024/ENSMUSG00000038146/ENSMUSG00000022521/ENSMUSG00000027598/ENSMUSG00000059401/ENSMUSG00000019505/ENSMUSG00000014773/ENSMUSG00000031930/ENSMUSG00000021039/ENSMUSG00000020460/ENSMUSG00000027314/ENSMUSG00000090137/ENSMUSG00000015468/ENSMUSG00000010609/ENSMUSG00000015750/ENSMUSG00000027878/ENSMUSG00000030530/…	Egf/Maml2/Notch1/Elf3/Ep300/Notch3/Crebbp/Itch/Mamld1/Ubb/Dll1/Wwp2/Snw1/Rps27a/Dll4/Uba52/Notch4/Psen2/Aph1a/Notch2/Furin/Kat2a/Prkci/Jag1/Rbpj/Maml1/Maml3/Adam10/Jag2	13645/270118/18128/13710/328572/18131/12914/16396/333639/22187/13388/66894/66354/78294/54485/22186/18132/19165/226548/18129/18550/14534/18759/16449/19664/103806/433586/11487/16450	29	10	ENSMUSG00000031925/ENSMUSG00000003051/ENSMUSG00000059401/ENSMUSG00000019505/ENSMUSG00000014773/ENSMUSG00000031930/ENSMUSG00000020460/ENSMUSG00000010609/ENSMUSG00000015750/ENSMUSG00000002799	19	ENSMUSG00000028017/ENSMUSG00000026923/ENSMUSG00000055024/ENSMUSG00000038146/ENSMUSG00000022521/ENSMUSG00000027598/ENSMUSG00000021039/ENSMUSG00000027314/ENSMUSG00000090137/ENSMUSG00000015468/ENSMUSG00000027878/ENSMUSG00000030530/ENSMUSG00000020918/ENSMUSG00000037643/ENSMUSG00000027276/ENSMUSG00000039191/ENSMUSG00000050567/ENSMUSG00000061143/ENSMUSG00000054693
R-MMU-5632684	Hedgehog 'on' state	55/3898	89/7756	0.0182895	0.134077	ENSMUSG00000064325/ENSMUSG00000025231/ENSMUSG00000005779/ENSMUSG00000068749/ENSMUSG00000038119/ENSMUSG00000029122/ENSMUSG00000018363/ENSMUSG00000079197/ENSMUSG00000014769/ENSMUSG00000040850/ENSMUSG00000022216/ENSMUSG00000027566/ENSMUSG00000021466/ENSMUSG00000025487/ENSMUSG00000060798/ENSMUSG00000027598/ENSMUSG00000050248/ENSMUSG00000022193/ENSMUSG00000019505/ENSMUSG00000032301/ENSMUSG00000015671/…	Hhip/Sufu/Psmb4/Psma5/Cdon/Evc/Smurf2/Psme2/Psmb1/Psme4/Psme1/Psma7/Ptch1/Psmd13/Intu/Itch/Evc2/Psmb5/Ubb/Psma4/Psma2/Psmb10/Psmc3/Psmd11/Ulk3/Rps27a/Psmd7/Psma6/Uba52/Gas1/Psmd4/Smo/Psmd12/Ift172/Spopl/Psmd14/Psmd9/Cul3/Psmd5/Spop/Psmc2/Psmc5/Csnk1a1/Psmc6/Psmd6/Psma3/Psmb6/Rbx1/Rpgrip1l/Psme2b/Psmc1/Psmd8/Psmd2/Dzip1/Psmc4	15245/24069/19172/26442/57810/59056/66313/19188/19170/103554/19186/26444/19206/23997/380614/16396/68525/19173/22187/26441/19166/19171/19182/69077/71742/78294/17463/26443/22186/14451/19185/319757/66997/67661/76857/59029/67151/26554/66998/20747/19181/19184/93687/67089/66413/19167/19175/56438/244585/621823/19179/57296/21762/66573/23996	55	39	ENSMUSG00000064325/ENSMUSG00000025231/ENSMUSG00000005779/ENSMUSG00000068749/ENSMUSG00000079197/ENSMUSG00000014769/ENSMUSG00000022216/ENSMUSG00000027566/ENSMUSG00000025487/ENSMUSG00000022193/ENSMUSG00000019505/ENSMUSG00000032301/ENSMUSG00000015671/ENSMUSG00000031897/ENSMUSG00000002102/ENSMUSG00000017428/ENSMUSG00000032308/ENSMUSG00000020460/ENSMUSG00000039067/ENSMUSG00000021024/ENSMUSG00000052957/…	16	ENSMUSG00000038119/ENSMUSG00000029122/ENSMUSG00000018363/ENSMUSG00000040850/ENSMUSG00000021466/ENSMUSG00000060798/ENSMUSG00000027598/ENSMUSG00000050248/ENSMUSG00000090137/ENSMUSG00000001761/ENSMUSG00000038564/ENSMUSG00000026771/ENSMUSG00000004364/ENSMUSG00000057522/ENSMUSG00000024576/ENSMUSG00000042156
R-MMU-114508	Effects of PIP2 hydrolysis	17/3898	23/7756	0.0182903	0.134077	ENSMUSG00000035735/ENSMUSG00000034731/ENSMUSG00000021108/ENSMUSG00000045038/ENSMUSG00000030287/ENSMUSG00000026778/ENSMUSG00000042644/ENSMUSG00000070738/ENSMUSG00000038665/ENSMUSG00000025357/ENSMUSG00000033174/ENSMUSG00000027716/ENSMUSG00000039206/ENSMUSG00000036095/ENSMUSG00000032046/ENSMUSG00000030102/ENSMUSG00000000276	Dagla/Dgkh/Prkch/Prkce/Itpr2/Prkcq/Itpr3/Dgkd/Dgki/Dgka/Mgll/Trpc3/Daglb/Dgkb/Abhd12/Itpr1/Dgke	269060/380921/18755/18754/16439/18761/16440/227333/320127/13139/23945/22065/231871/217480/76192/16438/56077	17	4	ENSMUSG00000034731/ENSMUSG00000038665/ENSMUSG00000032046/ENSMUSG00000030102	13	ENSMUSG00000035735/ENSMUSG00000021108/ENSMUSG00000045038/ENSMUSG00000030287/ENSMUSG00000026778/ENSMUSG00000042644/ENSMUSG00000070738/ENSMUSG00000025357/ENSMUSG00000033174/ENSMUSG00000027716/ENSMUSG00000039206/ENSMUSG00000036095/ENSMUSG00000000276
R-MMU-418360	Platelet calcium homeostasis	17/3898	23/7756	0.0182903	0.134077	ENSMUSG00000027071/ENSMUSG00000054640/ENSMUSG00000029467/ENSMUSG00000079055/ENSMUSG00000030730/ENSMUSG00000026463/ENSMUSG00000031376/ENSMUSG00000030287/ENSMUSG00000020788/ENSMUSG00000042644/ENSMUSG00000030302/ENSMUSG00000029470/ENSMUSG00000003161/ENSMUSG00000027716/ENSMUSG00000020787/ENSMUSG00000030376/ENSMUSG00000030102	P2rx3/Slc8a1/Atp2a2/Slc8a3/Atp2a1/Atp2b4/Atp2b3/Itpr2/Atp2a3/Itpr3/Atp2b2/P2rx4/Sri/Trpc3/P2rx1/Slc8a2/Itpr1	228139/20541/11938/110893/11937/381290/320707/16439/53313/16440/11941/18438/109552/22065/18436/110891/16438	17	5	ENSMUSG00000027071/ENSMUSG00000029467/ENSMUSG00000030302/ENSMUSG00000029470/ENSMUSG00000030102	12	ENSMUSG00000054640/ENSMUSG00000079055/ENSMUSG00000030730/ENSMUSG00000026463/ENSMUSG00000031376/ENSMUSG00000030287/ENSMUSG00000020788/ENSMUSG00000042644/ENSMUSG00000003161/ENSMUSG00000027716/ENSMUSG00000020787/ENSMUSG00000030376
R-MMU-70895	Branched-chain amino acid catabolism	17/3898	23/7756	0.0182903	0.134077	ENSMUSG00000021238/ENSMUSG00000025260/ENSMUSG00000032263/ENSMUSG00000027332/ENSMUSG00000020534/ENSMUSG00000030826/ENSMUSG00000026687/ENSMUSG00000060376/ENSMUSG00000021646/ENSMUSG00000000340/ENSMUSG00000029776/ENSMUSG00000027709/ENSMUSG00000030802/ENSMUSG00000020664/ENSMUSG00000079834/ENSMUSG00000037826/ENSMUSG00000031969	Aldh6a1/Hsd17b10/Bckdhb/Ivd/Shmt1/Bcat2/Aldh9a1/Bckdha/Mccc2/Dbt/Hibadh/Mccc1/Bckdk/Dld/Tmlhe/Ppm1k/Acad8	104776/15108/12040/56357/20425/12036/56752/12039/78038/13171/58875/72039/12041/13382/192289/243382/66948	17	2	ENSMUSG00000025260/ENSMUSG00000031969	15	ENSMUSG00000021238/ENSMUSG00000032263/ENSMUSG00000027332/ENSMUSG00000020534/ENSMUSG00000030826/ENSMUSG00000026687/ENSMUSG00000060376/ENSMUSG00000021646/ENSMUSG00000000340/ENSMUSG00000029776/ENSMUSG00000027709/ENSMUSG00000030802/ENSMUSG00000020664/ENSMUSG00000079834/ENSMUSG00000037826
R-MMU-200425	Import of palmitoyl-CoA into the mitochondrial matrix	3898-12-01	15/7756	0.0183667	0.134077	ENSMUSG00000008035/ENSMUSG00000038205/ENSMUSG00000042010/ENSMUSG00000002250/ENSMUSG00000028518/ENSMUSG00000015846/ENSMUSG00000035686/ENSMUSG00000078937/ENSMUSG00000018900/ENSMUSG00000028607/ENSMUSG00000020532/ENSMUSG00000028944	Mid1ip1/Prkab2/Acacb/Ppard/Prkaa2/Rxra/Thrsp/Cpt1b/Slc22a5/Cpt2/Acaca/Prkag2	68041/108097/100705/19015/108079/20181/21835/12895/20520/12896/107476/108099	12	3	ENSMUSG00000008035/ENSMUSG00000035686/ENSMUSG00000028944	9	ENSMUSG00000038205/ENSMUSG00000042010/ENSMUSG00000002250/ENSMUSG00000028518/ENSMUSG00000015846/ENSMUSG00000078937/ENSMUSG00000018900/ENSMUSG00000028607/ENSMUSG00000020532
R-MMU-5654738	Signaling by FGFR2	46/3898	73/7756	0.0187197	0.135685	ENSMUSG00000042626/ENSMUSG00000067995/ENSMUSG00000037225/ENSMUSG00000021018/ENSMUSG00000021732/ENSMUSG00000031714/ENSMUSG00000025499/ENSMUSG00000024241/ENSMUSG00000029195/ENSMUSG00000031565/ENSMUSG00000071662/ENSMUSG00000048373/ENSMUSG00000028708/ENSMUSG00000000183/ENSMUSG00000027852/ENSMUSG00000036585/ENSMUSG00000043733/ENSMUSG00000022114/ENSMUSG00000019505/ENSMUSG00000045996/ENSMUSG00000024258/…	Shc1/Gtf2f2/Fgf2/Polr2h/Fgf10/Gab1/Hras/Sos1/Klb/Fgfr1/Polr2g/Fgfbp1/Mknk1/Fgf6/Nras/Fgf1/Ptpn11/Spry2/Ubb/Polr2k/Polr2d/Hnrnph1/Polr2b/Rps27a/Uba52/Ncbp1/Braf/Fgf7/Tial1/Frs3/Ncbp2/Polr2e/Frs2/Hnrnpa1/Tia1/Polr2j/Cbl/Ppp2ca/Pik3r1/Fgfbp3/Ppp2cb/Polr2f/Fgfr4/Ppp2r1a/Pik3ca/Polr2l	20416/68705/14173/245841/14165/14388/15461/20662/83379/14182/67710/14181/17346/14177/18176/14164/19247/24064/22187/17749/69241/59013/231329/78294/22186/433702/109880/14178/21843/107971/68092/66420/327826/15382/21841/20022/12402/19052/18708/72514/19053/69833/14186/51792/18706/66491	46	26	ENSMUSG00000042626/ENSMUSG00000067995/ENSMUSG00000021018/ENSMUSG00000021732/ENSMUSG00000025499/ENSMUSG00000029195/ENSMUSG00000071662/ENSMUSG00000027852/ENSMUSG00000022114/ENSMUSG00000019505/ENSMUSG00000045996/ENSMUSG00000024258/ENSMUSG00000020460/ENSMUSG00000028330/ENSMUSG00000027208/ENSMUSG00000030846/ENSMUSG00000022774/ENSMUSG00000004667/ENSMUSG00000046434/ENSMUSG00000039771/ENSMUSG00000020349/…	20	ENSMUSG00000037225/ENSMUSG00000031714/ENSMUSG00000024241/ENSMUSG00000031565/ENSMUSG00000048373/ENSMUSG00000028708/ENSMUSG00000000183/ENSMUSG00000036585/ENSMUSG00000043733/ENSMUSG00000007850/ENSMUSG00000029250/ENSMUSG00000090137/ENSMUSG00000002413/ENSMUSG00000023266/ENSMUSG00000020170/ENSMUSG00000071337/ENSMUSG00000034342/ENSMUSG00000041417/ENSMUSG00000047632/ENSMUSG00000027665
R-MMU-73817	Purine ribonucleoside monophosphate biosynthesis	3898-10-01	7756-12-01	0.0200585	0.144365	ENSMUSG00000029247/ENSMUSG00000011148/ENSMUSG00000029246/ENSMUSG00000062867/ENSMUSG00000022407/ENSMUSG00000020899/ENSMUSG00000015961/ENSMUSG00000027823/ENSMUSG00000030946/ENSMUSG00000003500	Paics/Adssl1/Ppat/Impdh2/Adsl/Pfas/Adss/Gmps/Lhpp/Impdh1	67054/11565/231327/23918/11564/237823/11566/229363/76429/23917	10	4	ENSMUSG00000029247/ENSMUSG00000062867/ENSMUSG00000027823/ENSMUSG00000003500	6	ENSMUSG00000011148/ENSMUSG00000029246/ENSMUSG00000022407/ENSMUSG00000020899/ENSMUSG00000015961/ENSMUSG00000030946
R-MMU-195721	Signaling by WNT	144/3898	254/7756	0.0214819	0.152462	ENSMUSG00000043004/ENSMUSG00000049791/ENSMUSG00000028173/ENSMUSG00000028988/ENSMUSG00000050199/ENSMUSG00000050288/ENSMUSG00000034910/ENSMUSG00000017843/ENSMUSG00000015957/ENSMUSG00000024617/ENSMUSG00000026626/ENSMUSG00000020393/ENSMUSG00000008036/ENSMUSG00000005779/ENSMUSG00000051910/ENSMUSG00000068749/ENSMUSG00000017376/ENSMUSG00000021816/ENSMUSG00000070643/ENSMUSG00000055024/ENSMUSG00000028478/…	Gng2/Fzd4/Wls/Ctnnbip1/Lgr4/Fzd2/Pygo1/Ppp2r5c/Wnt11/Camk2a/Ppp2r5a/Kremen1/Ap2s1/Psmb4/Sox6/Psma5/Nlk/Ppp3cb/Sox13/Ep300/Clta/Hist2h2be/Vps29/Smurf2/Snx3/Wnt3/Fzd7/Lgr5/Gsk3b/Pygo2/Sox4/Usp34/Psme2/Ap2a2/Psmb1/Axin2/Psme4/Tle4/Psme1/H2afj/Psma7/Crebbp/Frat2/Gnb2/Csnk1e/Psmd13/Pfn1/H3f3b/Ctbp2/Psmb5/Lrp6/Rspo2/Ubb/Dvl1/Gnao1/Psma4/Chd8/Psma2/Wnt4/Psmb10/Gng5/Gng5-ps/Psmc3/Psmd11/Xiap/Wnt5b/Ap2m1/…	14702/14366/68151/67087/107515/57265/72135/26931/22411/12322/226849/84035/232910/19172/20679/26442/18099/19056/20668/328572/12757/319190/56433/66313/54198/22415/14369/14160/56637/68911/20677/17847/19188/11772/19170/12006/103554/21888/19186/232440/26444/12914/212398/14693/27373/23997/18643/15081/13017/19173/16974/239405/22187/13542/14681/26441/67772/19166/22417/19171/14707/100043507/19182/69077/11…	144	87	ENSMUSG00000043004/ENSMUSG00000028173/ENSMUSG00000028988/ENSMUSG00000050288/ENSMUSG00000017843/ENSMUSG00000026626/ENSMUSG00000008036/ENSMUSG00000005779/ENSMUSG00000068749/ENSMUSG00000017376/ENSMUSG00000028478/ENSMUSG00000029462/ENSMUSG00000019804/ENSMUSG00000000125/ENSMUSG00000020140/ENSMUSG00000047824/ENSMUSG00000076431/ENSMUSG00000079197/ENSMUSG00000002957/ENSMUSG00000014769/ENSMUSG00000024642/…	56	ENSMUSG00000049791/ENSMUSG00000050199/ENSMUSG00000034910/ENSMUSG00000015957/ENSMUSG00000024617/ENSMUSG00000020393/ENSMUSG00000051910/ENSMUSG00000021816/ENSMUSG00000070643/ENSMUSG00000055024/ENSMUSG00000068854/ENSMUSG00000018363/ENSMUSG00000041075/ENSMUSG00000022812/ENSMUSG00000056342/ENSMUSG00000000142/ENSMUSG00000040850/ENSMUSG00000022521/ENSMUSG00000022433/ENSMUSG00000030201/ENSMUSG00000029071/…
R-MMU-2029482	Regulation of actin dynamics for phagocytic cup formation	39/3898	61/7756	0.0214109	0.152462	ENSMUSG00000033721/ENSMUSG00000026341/ENSMUSG00000034593/ENSMUSG00000029465/ENSMUSG00000033940/ENSMUSG00000041112/ENSMUSG00000021270/ENSMUSG00000006304/ENSMUSG00000023944/ENSMUSG00000017670/ENSMUSG00000006699/ENSMUSG00000030774/ENSMUSG00000056328/ENSMUSG00000022272/ENSMUSG00000079426/ENSMUSG00000058325/ENSMUSG00000020340/ENSMUSG00000029621/ENSMUSG00000020152/ENSMUSG00000017776/ENSMUSG00000008475/…	Vav3/Actr3/Myo5a/Arpc3/Brk1/Elmo1/Hsp90aa1/Arpc2/Hsp90ab1/Elmo2/Cdc42/Pak1/Myh1/Myo10/Arpc4/Dock1/Cyfip2/Arpc1a/Actr2/Crk/Arpc5/Abi2/Nck1/Fcgr3/Wasf1/Fcgr2b/Abl1/Wipf3/Nckap1l/Nf2/Ptk2/Myh9/Wasf2/Fcgr4/Wipf2/Vav2/Vav1/Cd247/Nckap1	57257/74117/17918/56378/101314/140580/15519/76709/15516/140579/12540/18479/17879/17909/68089/330662/76884/56443/66713/12928/67771/329165/17973/14131/83767/14130/11350/330319/105855/18016/14083/17886/242687/246256/68524/22325/22324/12503/50884	39	26	ENSMUSG00000033721/ENSMUSG00000026341/ENSMUSG00000034593/ENSMUSG00000029465/ENSMUSG00000033940/ENSMUSG00000041112/ENSMUSG00000021270/ENSMUSG00000006304/ENSMUSG00000023944/ENSMUSG00000006699/ENSMUSG00000030774/ENSMUSG00000022272/ENSMUSG00000079426/ENSMUSG00000020340/ENSMUSG00000029621/ENSMUSG00000020152/ENSMUSG00000008475/ENSMUSG00000026782/ENSMUSG00000032475/ENSMUSG00000059498/ENSMUSG00000019831/…	13	ENSMUSG00000017670/ENSMUSG00000056328/ENSMUSG00000058325/ENSMUSG00000017776/ENSMUSG00000026842/ENSMUSG00000086040/ENSMUSG00000009073/ENSMUSG00000022607/ENSMUSG00000022443/ENSMUSG00000028868/ENSMUSG00000038013/ENSMUSG00000005763/ENSMUSG00000027002
R-MMU-2454202	Fc epsilon receptor (FCERI) signaling	69/3898	115/7756	0.0218982	0.154345	ENSMUSG00000042626/ENSMUSG00000046709/ENSMUSG00000033721/ENSMUSG00000052684/ENSMUSG00000025499/ENSMUSG00000015755/ENSMUSG00000005779/ENSMUSG00000068749/ENSMUSG00000004508/ENSMUSG00000025199/ENSMUSG00000021816/ENSMUSG00000024241/ENSMUSG00000020366/ENSMUSG00000079197/ENSMUSG00000031902/ENSMUSG00000027852/ENSMUSG00000014769/ENSMUSG00000040850/ENSMUSG00000030774/ENSMUSG00000022216/ENSMUSG00000027566/…	Shc1/Mapk10/Vav3/Jun/Hras/Tab2/Psmb4/Psma5/Gab2/Chuk/Ppp3cb/Sos1/Mapk9/Psme2/Nfatc3/Nras/Psmb1/Psme4/Pak1/Psme1/Psma7/Psmd13/Psmb5/Fcer1g/Ubb/Prkcq/Psma4/Psma2/Psmb10/Psmc3/Psmd11/Tec/Rps27a/Psmd7/Psma6/Uba52/Bcl10/Psmd4/Psmd12/Map2k4/Traf6/Mapk8/Psmd14/Psmd9/Map3k7/Psmd5/Pik3r1/Psmc2/Psmc5/Fbxw11/Psmc6/Psmd6/Psma3/Psmb6/Malt1/Lcp2/Card11/Psme2b/Ube2d1/Vav2/Tab3/Psmc1/Vav1/Fcer1a/Pik3ca/Psmd8/Cul…	20416/26414/57257/16476/15461/68652/19172/26442/14389/12675/19056/20662/26420/19188/18021/18176/19170/103554/18479/19186/26444/23997/19173/14127/22187/18761/26441/19166/19171/19182/69077/21682/78294/17463/26443/22186/12042/19185/66997/26398/22034/26419/59029/67151/26409/66998/18708/19181/19184/103583/67089/66413/19167/19175/240354/16822/108723/621823/216080/22325/66724/19179/22324/14125/18706/572…	69	48	ENSMUSG00000042626/ENSMUSG00000046709/ENSMUSG00000033721/ENSMUSG00000025499/ENSMUSG00000005779/ENSMUSG00000068749/ENSMUSG00000004508/ENSMUSG00000025199/ENSMUSG00000079197/ENSMUSG00000027852/ENSMUSG00000014769/ENSMUSG00000030774/ENSMUSG00000022216/ENSMUSG00000027566/ENSMUSG00000025487/ENSMUSG00000022193/ENSMUSG00000058715/ENSMUSG00000019505/ENSMUSG00000032301/ENSMUSG00000015671/ENSMUSG00000031897/…	21	ENSMUSG00000052684/ENSMUSG00000015755/ENSMUSG00000021816/ENSMUSG00000024241/ENSMUSG00000020366/ENSMUSG00000031902/ENSMUSG00000040850/ENSMUSG00000026778/ENSMUSG00000090137/ENSMUSG00000033352/ENSMUSG00000027164/ENSMUSG00000021936/ENSMUSG00000028284/ENSMUSG00000041417/ENSMUSG00000020271/ENSMUSG00000032688/ENSMUSG00000036526/ENSMUSG00000035476/ENSMUSG00000005339/ENSMUSG00000027665/ENSMUSG00000029686
R-MMU-5358351	Signaling by Hedgehog	75/3898	126/7756	0.0221152	0.154806	ENSMUSG00000034848/ENSMUSG00000064325/ENSMUSG00000025231/ENSMUSG00000018442/ENSMUSG00000020612/ENSMUSG00000005779/ENSMUSG00000068749/ENSMUSG00000038119/ENSMUSG00000029122/ENSMUSG00000022840/ENSMUSG00000032601/ENSMUSG00000018363/ENSMUSG00000005580/ENSMUSG00000022812/ENSMUSG00000079197/ENSMUSG00000014769/ENSMUSG00000040850/ENSMUSG00000022216/ENSMUSG00000027566/ENSMUSG00000021466/ENSMUSG00000005034/…	Ttc21b/Hhip/Sufu/Derl2/Prkar1a/Psmb4/Psma5/Cdon/Evc/Adcy5/Prkar2a/Smurf2/Adcy9/Gsk3b/Psme2/Psmb1/Psme4/Psme1/Psma7/Ptch1/Prkacb/Psmd13/Intu/Itch/Evc2/Psmb5/Ubb/Psma4/Os9/Psma2/Adcy6/Psmb10/Psmc3/Adcy2/Psmd11/Ulk3/Syvn1/Rps27a/Psmd7/Psma6/Uba52/Gas1/Psmd4/Smo/Psmd12/P4hb/Ift172/Spopl/Ift122/Psmd14/Psmd9/Tulp3/Cul3/Psmd5/Spop/Psmc2/Psmc5/Wdr35/Csnk1a1/Psmc6/Psmd6/Psma3/Psmb6/Rbx1/Rpgrip1l/Psme2b/Pr…	73668/15245/24069/116891/19084/19172/26442/57810/59056/224129/19087/66313/11515/56637/19188/19170/103554/19186/26444/19206/18749/23997/380614/16396/68525/19173/22187/26441/216440/19166/11512/19171/19182/210044/69077/71742/74126/78294/17463/26443/22186/14451/19185/319757/66997/18453/67661/76857/81896/59029/67151/22158/26554/66998/20747/19181/19184/74682/93687/67089/66413/19167/19175/56438/244585/6…	75	50	ENSMUSG00000034848/ENSMUSG00000064325/ENSMUSG00000025231/ENSMUSG00000018442/ENSMUSG00000020612/ENSMUSG00000005779/ENSMUSG00000068749/ENSMUSG00000022840/ENSMUSG00000079197/ENSMUSG00000014769/ENSMUSG00000022216/ENSMUSG00000027566/ENSMUSG00000025487/ENSMUSG00000022193/ENSMUSG00000019505/ENSMUSG00000032301/ENSMUSG00000040462/ENSMUSG00000015671/ENSMUSG00000031897/ENSMUSG00000002102/ENSMUSG00000017428/…	25	ENSMUSG00000038119/ENSMUSG00000029122/ENSMUSG00000032601/ENSMUSG00000018363/ENSMUSG00000005580/ENSMUSG00000022812/ENSMUSG00000040850/ENSMUSG00000021466/ENSMUSG00000005034/ENSMUSG00000060798/ENSMUSG00000027598/ENSMUSG00000050248/ENSMUSG00000022994/ENSMUSG00000021536/ENSMUSG00000090137/ENSMUSG00000001761/ENSMUSG00000038564/ENSMUSG00000026771/ENSMUSG00000004364/ENSMUSG00000057522/ENSMUSG00000066643/…
R-MMU-5689896	Ovarian tumor domain proteases	21/3898	30/7756	0.0226647	0.157574	ENSMUSG00000019768/ENSMUSG00000038058/ENSMUSG00000059552/ENSMUSG00000031438/ENSMUSG00000038495/ENSMUSG00000030967/ENSMUSG00000013663/ENSMUSG00000019505/ENSMUSG00000020400/ENSMUSG00000005871/ENSMUSG00000020460/ENSMUSG00000021203/ENSMUSG00000090137/ENSMUSG00000019942/ENSMUSG00000045210/ENSMUSG00000027164/ENSMUSG00000021277/ENSMUSG00000007815/ENSMUSG00000059866/ENSMUSG00000019927/ENSMUSG00000024767	Esr1/Nod1/Trp53/Rnf128/Otud7b/Zranb1/Pten/Ubb/Tnip1/Apc/Rps27a/Otub2/Uba52/Cdk1/Vcpip1/Traf6/Traf3/Rhoa/Tnip2/Ube2d1/Otub1	13982/107607/22059/66889/229603/360216/19211/22187/57783/11789/78294/68149/22186/12534/70675/22034/22031/11848/231130/216080/107260	21	12	ENSMUSG00000019768/ENSMUSG00000059552/ENSMUSG00000031438/ENSMUSG00000013663/ENSMUSG00000019505/ENSMUSG00000005871/ENSMUSG00000020460/ENSMUSG00000019942/ENSMUSG00000007815/ENSMUSG00000059866/ENSMUSG00000019927/ENSMUSG00000024767	9	ENSMUSG00000038058/ENSMUSG00000038495/ENSMUSG00000030967/ENSMUSG00000020400/ENSMUSG00000021203/ENSMUSG00000090137/ENSMUSG00000045210/ENSMUSG00000027164/ENSMUSG00000021277
R-MMU-202403	TCR signaling	60/3898	99/7756	0.0240419	0.166019	ENSMUSG00000073421/ENSMUSG00000015755/ENSMUSG00000036594/ENSMUSG00000060586/ENSMUSG00000005779/ENSMUSG00000068749/ENSMUSG00000025199/ENSMUSG00000079197/ENSMUSG00000013663/ENSMUSG00000014769/ENSMUSG00000040850/ENSMUSG00000030774/ENSMUSG00000022216/ENSMUSG00000027566/ENSMUSG00000025487/ENSMUSG00000022193/ENSMUSG00000019505/ENSMUSG00000026778/ENSMUSG00000032301/ENSMUSG00000086564/ENSMUSG00000015671/…	H2-Ab1/Tab2/H2-Aa/H2-Eb1/Psmb4/Psma5/Chuk/Psme2/Pten/Psmb1/Psme4/Pak1/Psme1/Psma7/Psmd13/Psmb5/Ubb/Prkcq/Psma4/Cd101/Psma2/Pag1/Psmb10/Psmc3/Csk/Psmd11/Rps27a/Psmd7/Psma6/Uba52/Bcl10/Psmd4/Psmd12/Traf6/Psmd14/Psmd9/Map3k7/Nck1/Psmd5/Pik3r1/Cd3e/Psmc2/Psmc5/Fbxw11/Psmc6/Psmd6/Psma3/Psmb6/Malt1/Lcp2/Card11/Psme2b/Ube2d1/Psmc1/Cd247/Pik3ca/Psmd8/Cul1/Psmd2/Psmc4	14961/68652/14960/14969/19172/26442/12675/19188/19211/19170/103554/18479/19186/26444/23997/19173/22187/18761/26441/630146/19166/94212/19171/19182/12988/69077/78294/17463/26443/22186/12042/19185/66997/22034/59029/67151/26409/17973/66998/18708/12501/19181/19184/103583/67089/66413/19167/19175/240354/16822/108723/621823/216080/19179/12503/18706/57296/26965/21762/23996	60	46	ENSMUSG00000073421/ENSMUSG00000036594/ENSMUSG00000060586/ENSMUSG00000005779/ENSMUSG00000068749/ENSMUSG00000025199/ENSMUSG00000079197/ENSMUSG00000013663/ENSMUSG00000014769/ENSMUSG00000030774/ENSMUSG00000022216/ENSMUSG00000027566/ENSMUSG00000025487/ENSMUSG00000022193/ENSMUSG00000019505/ENSMUSG00000032301/ENSMUSG00000086564/ENSMUSG00000015671/ENSMUSG00000027508/ENSMUSG00000031897/ENSMUSG00000002102/…	14	ENSMUSG00000015755/ENSMUSG00000040850/ENSMUSG00000026778/ENSMUSG00000090137/ENSMUSG00000027164/ENSMUSG00000028284/ENSMUSG00000041417/ENSMUSG00000032093/ENSMUSG00000020271/ENSMUSG00000032688/ENSMUSG00000036526/ENSMUSG00000005763/ENSMUSG00000027665/ENSMUSG00000029686
R-MMU-432040	Vasopressin regulates renal water homeostasis via Aquaporins	25/3898	37/7756	0.0250353	0.171719	ENSMUSG00000043004/ENSMUSG00000025885/ENSMUSG00000024411/ENSMUSG00000004655/ENSMUSG00000020612/ENSMUSG00000022840/ENSMUSG00000032601/ENSMUSG00000005580/ENSMUSG00000029713/ENSMUSG00000005034/ENSMUSG00000040022/ENSMUSG00000022994/ENSMUSG00000068523/ENSMUSG00000068523/ENSMUSG00000021536/ENSMUSG00000004771/ENSMUSG00000032192/ENSMUSG00000036402/ENSMUSG00000023439/ENSMUSG00000038811/ENSMUSG00000029064/…	Gng2/Myo5b/Aqp4/Aqp1/Prkar1a/Adcy5/Prkar2a/Adcy9/Gnb2/Prkacb/Rab11fip2/Adcy6/Gng5/Gng5-ps/Adcy2/Rab11a/Gnb5/Gng12/Gnb3/Gngt2/Gnb1/Prkaca/Gng11/Adcy8/Gnas	14702/17919/11829/11826/19084/224129/19087/11515/14693/18749/74998/11512/14707/100043507/210044/53869/14697/14701/14695/14710/14688/18747/66066/11514/14683	25	15	ENSMUSG00000043004/ENSMUSG00000025885/ENSMUSG00000024411/ENSMUSG00000020612/ENSMUSG00000022840/ENSMUSG00000029713/ENSMUSG00000068523/ENSMUSG00000004771/ENSMUSG00000032192/ENSMUSG00000023439/ENSMUSG00000038811/ENSMUSG00000029064/ENSMUSG00000005469/ENSMUSG00000032766/ENSMUSG00000022376	9	ENSMUSG00000004655/ENSMUSG00000032601/ENSMUSG00000005580/ENSMUSG00000005034/ENSMUSG00000040022/ENSMUSG00000022994/ENSMUSG00000021536/ENSMUSG00000036402/ENSMUSG00000027523
R-MMU-71291	Metabolism of amino acids and derivatives	128/3898	225/7756	0.0253857	0.172961	ENSMUSG00000020774/ENSMUSG00000003849/ENSMUSG00000030934/ENSMUSG00000040010/ENSMUSG00000027333/ENSMUSG00000021238/ENSMUSG00000053398/ENSMUSG00000025260/ENSMUSG00000003526/ENSMUSG00000032263/ENSMUSG00000049858/ENSMUSG00000000214/ENSMUSG00000007682/ENSMUSG00000024654/ENSMUSG00000020250/ENSMUSG00000034424/ENSMUSG00000030905/ENSMUSG00000010095/ENSMUSG00000005779/ENSMUSG00000031700/ENSMUSG00000068749/…	Aspa/Nqo1/Oat/Slc7a5/Smox/Aldh6a1/Phgdh/Hsd17b10/Prodh/Bckdhb/Suox/Th/Dio2/Asrgl1/Txnrd1/Gcsh/Crym/Slc3a2/Psmb4/Gpt2/Psma5/Ivd/Psat1/Carns1/Ddc/Grhpr/Asl/Tdo2/Shmt1/Azin1/Mtrr/Lipt1/Qdpr/Psme2/Psph/Slc6a8/Sat1/Hnmt/Oaz1/Glul/Psmb1/Psme4/Psme1/Gcdh/Gatm/Gadl1/Kyat1/Tst/Psma7/Tph1/Mpst/Bcat2/Pcbd1/Serinc5/Psmd13/Carnmt1/Mtr/Aldh9a1/Bckdha/Psmb5/Mccc2/Oca2/Psma4/Dbt/Azin2/Nmral1/Ass1/Psma2/Cth/Psmb1…	11484/18104/18242/20539/228608/104776/236539/15108/19125/12040/211389/21823/13371/66514/50493/68133/12971/17254/19172/108682/26442/56357/107272/107239/13195/76238/109900/56720/20425/54375/210009/623661/110391/19188/100678/102857/20229/140483/18245/14645/19170/103554/19186/270076/67092/73748/70266/22117/26444/21990/246221/12036/13180/218442/23997/67383/238505/56752/12039/19173/78038/18431/26441/13…	128	73	ENSMUSG00000020774/ENSMUSG00000003849/ENSMUSG00000040010/ENSMUSG00000053398/ENSMUSG00000025260/ENSMUSG00000000214/ENSMUSG00000007682/ENSMUSG00000034424/ENSMUSG00000030905/ENSMUSG00000010095/ENSMUSG00000005779/ENSMUSG00000068749/ENSMUSG00000024640/ENSMUSG00000020182/ENSMUSG00000025533/ENSMUSG00000028011/ENSMUSG00000037458/ENSMUSG00000037216/ENSMUSG00000015806/ENSMUSG00000079197/ENSMUSG00000029446/…	55	ENSMUSG00000030934/ENSMUSG00000027333/ENSMUSG00000021238/ENSMUSG00000003526/ENSMUSG00000032263/ENSMUSG00000049858/ENSMUSG00000024654/ENSMUSG00000020250/ENSMUSG00000031700/ENSMUSG00000027332/ENSMUSG00000075289/ENSMUSG00000035637/ENSMUSG00000020534/ENSMUSG00000034617/ENSMUSG00000019558/ENSMUSG00000026986/ENSMUSG00000026473/ENSMUSG00000040850/ENSMUSG00000003809/ENSMUSG00000056880/ENSMUSG00000039648/…
R-MMU-5607764	CLEC7A (Dectin-1) signaling	51/3898	83/7756	0.0258845	0.174039	ENSMUSG00000025225/ENSMUSG00000015755/ENSMUSG00000005779/ENSMUSG00000068749/ENSMUSG00000025199/ENSMUSG00000021816/ENSMUSG00000002983/ENSMUSG00000079197/ENSMUSG00000031902/ENSMUSG00000014769/ENSMUSG00000040850/ENSMUSG00000005575/ENSMUSG00000022216/ENSMUSG00000027566/ENSMUSG00000025487/ENSMUSG00000022193/ENSMUSG00000019505/ENSMUSG00000032301/ENSMUSG00000015671/ENSMUSG00000031897/ENSMUSG00000002102/…	Nfkb2/Tab2/Psmb4/Psma5/Chuk/Ppp3cb/Relb/Psme2/Nfatc3/Psmb1/Psme4/Ube2m/Psme1/Psma7/Psmd13/Psmb5/Ubb/Psma4/Psma2/Psmb10/Psmc3/Psmd11/Rps27a/Psmd7/Psma6/Uba52/Bcl10/Psmd4/Psmd12/Traf6/Psmd14/Psmd9/Map3k7/Pycard/Psmd5/Psmc2/Psmc5/Fbxw11/Psmc6/Psmd6/Psma3/Psmb6/Malt1/Psme2b/Ube2d1/Tab3/Psmc1/Psmd8/Cul1/Psmd2/Psmc4	18034/68652/19172/26442/12675/19056/19698/19188/18021/19170/103554/22192/19186/26444/23997/19173/22187/26441/19166/19171/19182/69077/78294/17463/26443/22186/12042/19185/66997/22034/59029/67151/26409/66824/66998/19181/19184/103583/67089/66413/19167/19175/240354/621823/216080/66724/19179/57296/26965/21762/23996	51	40	ENSMUSG00000025225/ENSMUSG00000005779/ENSMUSG00000068749/ENSMUSG00000025199/ENSMUSG00000002983/ENSMUSG00000079197/ENSMUSG00000014769/ENSMUSG00000005575/ENSMUSG00000022216/ENSMUSG00000027566/ENSMUSG00000025487/ENSMUSG00000022193/ENSMUSG00000019505/ENSMUSG00000032301/ENSMUSG00000015671/ENSMUSG00000031897/ENSMUSG00000002102/ENSMUSG00000017428/ENSMUSG00000020460/ENSMUSG00000039067/ENSMUSG00000021024/…	11	ENSMUSG00000015755/ENSMUSG00000021816/ENSMUSG00000031902/ENSMUSG00000040850/ENSMUSG00000090137/ENSMUSG00000027164/ENSMUSG00000028284/ENSMUSG00000020271/ENSMUSG00000032688/ENSMUSG00000035476/ENSMUSG00000029686
R-MMU-446219	Synthesis of substrates in N-glycan biosythesis	37/3898	58/7756	0.0258318	0.174039	ENSMUSG00000026670/ENSMUSG00000031749/ENSMUSG00000025425/ENSMUSG00000028334/ENSMUSG00000079442/ENSMUSG00000022474/ENSMUSG00000006517/ENSMUSG00000056091/ENSMUSG00000002804/ENSMUSG00000034744/ENSMUSG00000029992/ENSMUSG00000039037/ENSMUSG00000025466/ENSMUSG00000030282/ENSMUSG00000022570/ENSMUSG00000022711/ENSMUSG00000042684/ENSMUSG00000026810/ENSMUSG00000079434/ENSMUSG00000040710/ENSMUSG00000023068/…	Uap1/St3gal2/St8sia5/Nans/St6galnac4/Pmm1/Mvd/St3gal5/Nudt14/Nagk/Gfpt1/St6galnac5/Fuom/Cmas/Tsta3/Pmm2/Npl/Dpm2/Neu2/St8sia4/Nus1/St3gal1/Fuk/Dpm3/Srd5a3/St6gal1/Alg5/St8sia6/St6galnac6/Mpi/St6galnac2/Neu3/St8sia2/Gne/St6galnac3/Dpm1/Gfpt2	107652/20444/225742/94181/20448/29858/192156/20454/66174/56174/14583/26938/69064/12764/22122/54128/74091/13481/23956/20452/52014/20442/234730/68563/57357/20440/66248/241230/50935/110119/20446/50877/20450/50798/20447/13480/14584	37	19	ENSMUSG00000026670/ENSMUSG00000025425/ENSMUSG00000028334/ENSMUSG00000079442/ENSMUSG00000022474/ENSMUSG00000006517/ENSMUSG00000002804/ENSMUSG00000034744/ENSMUSG00000039037/ENSMUSG00000025466/ENSMUSG00000030282/ENSMUSG00000022570/ENSMUSG00000022711/ENSMUSG00000026810/ENSMUSG00000023068/ENSMUSG00000042737/ENSMUSG00000029233/ENSMUSG00000036632/ENSMUSG00000025789	18	ENSMUSG00000031749/ENSMUSG00000056091/ENSMUSG00000029992/ENSMUSG00000042684/ENSMUSG00000079434/ENSMUSG00000040710/ENSMUSG00000013846/ENSMUSG00000033703/ENSMUSG00000022885/ENSMUSG00000003418/ENSMUSG00000026811/ENSMUSG00000032306/ENSMUSG00000057286/ENSMUSG00000035239/ENSMUSG00000028479/ENSMUSG00000052544/ENSMUSG00000078919/ENSMUSG00000020363
R-MMU-390522	Striated Muscle Contraction	22/3898	32/7756	0.0265604	0.177416	ENSMUSG00000068614/ENSMUSG00000026418/ENSMUSG00000020908/ENSMUSG00000064179/ENSMUSG00000061086/ENSMUSG00000055775/ENSMUSG00000091898/ENSMUSG00000026414/ENSMUSG00000028328/ENSMUSG00000006457/ENSMUSG00000045103/ENSMUSG00000028464/ENSMUSG00000005628/ENSMUSG00000031972/ENSMUSG00000013936/ENSMUSG00000026950/ENSMUSG00000026208/ENSMUSG00000020061/ENSMUSG00000038670/ENSMUSG00000059741/ENSMUSG00000007877/…	Actc1/Tnni1/Myh3/Tnnt1/Myl4/Myh8/Tnnc1/Tnnt2/Tmod1/Actn3/Dmd/Tpm2/Tmod4/Acta1/Myl2/Neb/Des/Mybpc1/Mybpc2/Myl3/Tcap/Tmod2	11464/21952/17883/21955/17896/17885/21924/21956/21916/11474/13405/22004/50874/11459/17906/17996/13346/109272/233199/17897/21393/50876	22	10	ENSMUSG00000068614/ENSMUSG00000026418/ENSMUSG00000020908/ENSMUSG00000064179/ENSMUSG00000061086/ENSMUSG00000055775/ENSMUSG00000091898/ENSMUSG00000026414/ENSMUSG00000013936/ENSMUSG00000026208	12	ENSMUSG00000028328/ENSMUSG00000006457/ENSMUSG00000045103/ENSMUSG00000028464/ENSMUSG00000005628/ENSMUSG00000031972/ENSMUSG00000026950/ENSMUSG00000020061/ENSMUSG00000038670/ENSMUSG00000059741/ENSMUSG00000007877/ENSMUSG00000032186
R-MMU-1369062	ABC transporters in lipid homeostasis	3898-11-01	14/7756	0.0298566	0.194353	ENSMUSG00000055782/ENSMUSG00000024030/ENSMUSG00000018800/ENSMUSG00000031378/ENSMUSG00000032131/ENSMUSG00000044749/ENSMUSG00000026944/ENSMUSG00000035722/ENSMUSG00000028127/ENSMUSG00000041797/ENSMUSG00000024130	Abcd2/Abcg1/Abca5/Abcd1/Abcg4/Abca6/Abca2/Abca7/Abcd3/Abca9/Abca3	26874/11307/217265/11666/192663/76184/11305/27403/19299/217262/27410	11	3	ENSMUSG00000024030/ENSMUSG00000018800/ENSMUSG00000035722	8	ENSMUSG00000055782/ENSMUSG00000031378/ENSMUSG00000032131/ENSMUSG00000044749/ENSMUSG00000026944/ENSMUSG00000028127/ENSMUSG00000041797/ENSMUSG00000024130
R-MMU-392517	Rap1 signalling	3898-11-01	14/7756	0.0298566	0.194353	ENSMUSG00000038807/ENSMUSG00000005034/ENSMUSG00000022469/ENSMUSG00000041351/ENSMUSG00000000441/ENSMUSG00000049044/ENSMUSG00000022285/ENSMUSG00000032946/ENSMUSG00000052920/ENSMUSG00000005469/ENSMUSG00000056917	Rap1gap2/Prkacb/Rapgef3/Rap1gap/Raf1/Rapgef4/Ywhaz/Rasgrp2/Prkg1/Prkaca/Sipa1	380711/18749/223864/110351/110157/56508/22631/19395/19091/18747/20469	11	4	ENSMUSG00000038807/ENSMUSG00000049044/ENSMUSG00000022285/ENSMUSG00000005469	7	ENSMUSG00000005034/ENSMUSG00000022469/ENSMUSG00000041351/ENSMUSG00000000441/ENSMUSG00000032946/ENSMUSG00000052920/ENSMUSG00000056917
R-MMU-442729	CREB phosphorylation through the activation of CaMKII	3898-11-01	14/7756	0.0298566	0.194353	ENSMUSG00000057897/ENSMUSG00000053819/ENSMUSG00000024617/ENSMUSG00000026959/ENSMUSG00000021820/ENSMUSG00000020886/ENSMUSG00000030209/ENSMUSG00000025958/ENSMUSG00000022055/ENSMUSG00000040407/ENSMUSG00000002771	Camk2b/Camk2d/Camk2a/Grin1/Camk2g/Dlg4/Grin2b/Creb1/Nefl/Akap9/Grin2d	12323/108058/12322/14810/12325/13385/14812/12912/18039/100986/14814	11	4	ENSMUSG00000053819/ENSMUSG00000026959/ENSMUSG00000030209/ENSMUSG00000022055	7	ENSMUSG00000057897/ENSMUSG00000024617/ENSMUSG00000021820/ENSMUSG00000020886/ENSMUSG00000025958/ENSMUSG00000040407/ENSMUSG00000002771
R-MMU-442982	Ras activation upon Ca2+ influx through NMDA receptor	3898-11-01	14/7756	0.0298566	0.194353	ENSMUSG00000057897/ENSMUSG00000053819/ENSMUSG00000025499/ENSMUSG00000024617/ENSMUSG00000026959/ENSMUSG00000021820/ENSMUSG00000020886/ENSMUSG00000030209/ENSMUSG00000022055/ENSMUSG00000040407/ENSMUSG00000002771	Camk2b/Camk2d/Hras/Camk2a/Grin1/Camk2g/Dlg4/Grin2b/Nefl/Akap9/Grin2d	12323/108058/15461/12322/14810/12325/13385/14812/18039/100986/14814	11	5	ENSMUSG00000053819/ENSMUSG00000025499/ENSMUSG00000026959/ENSMUSG00000030209/ENSMUSG00000022055	6	ENSMUSG00000057897/ENSMUSG00000024617/ENSMUSG00000021820/ENSMUSG00000020886/ENSMUSG00000040407/ENSMUSG00000002771
R-MMU-4420097	VEGFA-VEGFR2 Pathway	54/3898	89/7756	0.0304033	0.196659	ENSMUSG00000001552/ENSMUSG00000026480/ENSMUSG00000033721/ENSMUSG00000015950/ENSMUSG00000053436/ENSMUSG00000004951/ENSMUSG00000027087/ENSMUSG00000025499/ENSMUSG00000029053/ENSMUSG00000020312/ENSMUSG00000033940/ENSMUSG00000037815/ENSMUSG00000029528/ENSMUSG00000041112/ENSMUSG00000021270/ENSMUSG00000017670/ENSMUSG00000027852/ENSMUSG00000023951/ENSMUSG00000006699/ENSMUSG00000030774/ENSMUSG00000031871/…	Jup/Ncf2/Vav3/Ncf1/Mapk14/Hspb1/Itgav/Hras/Prkcz/Shc2/Brk1/Ctnna1/Pxn/Elmo1/Hsp90aa1/Elmo2/Nras/Vegfa/Cdc42/Pak1/Cdh5/Rictor/Cyba/Rock1/Prr5/Mapk12/Dock1/Cyfip2/Kdr/Mtor/Rasa1/Crk/Cybb/Abi2/Nck1/Prkca/Wasf1/Akt3/Akt1/Ncf4/Pik3r1/Nckap1l/Rhoa/Ptk2/Mapkapk2/Wasf2/Mapkapk3/Rock2/Vav2/Vav1/Pik3ca/Mapkap1/Dscam/Nckap1	16480/17970/57257/17969/26416/15507/16410/15461/18762/216148/101314/12385/19303/140580/15519/140579/18176/22339/12540/18479/12562/78757/13057/19877/109270/29857/330662/76884/16542/56717/218397/12928/13058/329165/17973/18750/83767/23797/11651/17972/18708/105855/11848/14083/17164/242687/102626/19878/22325/22324/18706/227743/13508/50884	54	31	ENSMUSG00000001552/ENSMUSG00000026480/ENSMUSG00000033721/ENSMUSG00000015950/ENSMUSG00000004951/ENSMUSG00000027087/ENSMUSG00000025499/ENSMUSG00000029053/ENSMUSG00000033940/ENSMUSG00000037815/ENSMUSG00000041112/ENSMUSG00000021270/ENSMUSG00000027852/ENSMUSG00000006699/ENSMUSG00000030774/ENSMUSG00000006519/ENSMUSG00000020340/ENSMUSG00000015340/ENSMUSG00000026782/ENSMUSG00000032475/ENSMUSG00000019831/…	23	ENSMUSG00000053436/ENSMUSG00000020312/ENSMUSG00000029528/ENSMUSG00000017670/ENSMUSG00000023951/ENSMUSG00000031871/ENSMUSG00000050310/ENSMUSG00000024290/ENSMUSG00000036106/ENSMUSG00000022610/ENSMUSG00000058325/ENSMUSG00000062960/ENSMUSG00000028991/ENSMUSG00000021549/ENSMUSG00000017776/ENSMUSG00000050965/ENSMUSG00000019699/ENSMUSG00000041417/ENSMUSG00000022607/ENSMUSG00000028868/ENSMUSG00000020580/…
R-MMU-2029480	Fcgamma receptor (FCGR) dependent phagocytosis	50/3898	82/7756	0.0324982	0.208888	ENSMUSG00000033721/ENSMUSG00000026341/ENSMUSG00000034593/ENSMUSG00000029465/ENSMUSG00000033940/ENSMUSG00000041112/ENSMUSG00000021270/ENSMUSG00000006304/ENSMUSG00000023944/ENSMUSG00000017670/ENSMUSG00000006699/ENSMUSG00000030774/ENSMUSG00000056328/ENSMUSG00000045038/ENSMUSG00000022272/ENSMUSG00000042632/ENSMUSG00000079426/ENSMUSG00000058325/ENSMUSG00000020340/ENSMUSG00000029621/ENSMUSG00000020152/…	Vav3/Actr3/Myo5a/Arpc3/Brk1/Elmo1/Hsp90aa1/Arpc2/Hsp90ab1/Elmo2/Cdc42/Pak1/Myh1/Prkce/Myo10/Pla2g6/Arpc4/Dock1/Cyfip2/Arpc1a/Actr2/Crk/Arpc5/Pld4/Abi2/Nck1/Fcgr3/Wasf1/Fcgr2b/Abl1/Pld3/Pik3r1/Wipf3/Pld2/Nckap1l/Nf2/Ptk2/Pld1/Fgr/Myh9/Plpp4/Wasf2/Fcgr4/Wipf2/Vav2/Vav1/Cd247/Pik3ca/Nckap1/Hck	57257/74117/17918/56378/101314/140580/15519/76709/15516/140579/12540/18479/17879/18754/17909/53357/68089/330662/76884/56443/66713/12928/67771/104759/329165/17973/14131/83767/14130/11350/18807/18708/330319/18806/105855/18016/14083/18805/14191/17886/381925/242687/246256/68524/22325/22324/12503/18706/50884/15162	50	31	ENSMUSG00000033721/ENSMUSG00000026341/ENSMUSG00000034593/ENSMUSG00000029465/ENSMUSG00000033940/ENSMUSG00000041112/ENSMUSG00000021270/ENSMUSG00000006304/ENSMUSG00000023944/ENSMUSG00000006699/ENSMUSG00000030774/ENSMUSG00000022272/ENSMUSG00000079426/ENSMUSG00000020340/ENSMUSG00000029621/ENSMUSG00000020152/ENSMUSG00000008475/ENSMUSG00000052160/ENSMUSG00000026782/ENSMUSG00000032475/ENSMUSG00000059498/…	19	ENSMUSG00000017670/ENSMUSG00000056328/ENSMUSG00000045038/ENSMUSG00000042632/ENSMUSG00000058325/ENSMUSG00000017776/ENSMUSG00000026842/ENSMUSG00000041417/ENSMUSG00000086040/ENSMUSG00000020828/ENSMUSG00000009073/ENSMUSG00000022607/ENSMUSG00000027695/ENSMUSG00000022443/ENSMUSG00000028868/ENSMUSG00000038013/ENSMUSG00000005763/ENSMUSG00000027665/ENSMUSG00000027002
R-MMU-4641263	Regulation of FZD by ubiquitination	14/3898	19/7756	0.0332539	0.21109	ENSMUSG00000049791/ENSMUSG00000050199/ENSMUSG00000020140/ENSMUSG00000030201/ENSMUSG00000051920/ENSMUSG00000019505/ENSMUSG00000020460/ENSMUSG00000090137/ENSMUSG00000041961/ENSMUSG00000024913/ENSMUSG00000027363/ENSMUSG00000034177/ENSMUSG00000019880/ENSMUSG00000036904	Fzd4/Lgr4/Lgr5/Lrp6/Rspo2/Ubb/Rps27a/Uba52/Znrf3/Lrp5/Usp8/Rnf43/Rspo3/Fzd8	14366/107515/14160/16974/239405/22187/78294/22186/407821/16973/84092/207742/72780/14370	14	7	ENSMUSG00000020140/ENSMUSG00000051920/ENSMUSG00000019505/ENSMUSG00000020460/ENSMUSG00000034177/ENSMUSG00000019880/ENSMUSG00000036904	7	ENSMUSG00000049791/ENSMUSG00000050199/ENSMUSG00000030201/ENSMUSG00000090137/ENSMUSG00000041961/ENSMUSG00000024913/ENSMUSG00000027363
R-MMU-74259	Purine catabolism	14/3898	19/7756	0.0332539	0.21109	ENSMUSG00000020736/ENSMUSG00000054958/ENSMUSG00000024066/ENSMUSG00000045211/ENSMUSG00000063856/ENSMUSG00000020622/ENSMUSG00000040658/ENSMUSG00000074797/ENSMUSG00000025041/ENSMUSG00000036639/ENSMUSG00000058624/ENSMUSG00000032565/ENSMUSG00000025817/ENSMUSG00000032420	Nt5c/Nt5c1a/Xdh/Nudt18/Gpx1/Nt5c1b/Dnph1/Itpa/Nt5c2/Nudt1/Gda/Nudt16/Nudt5/Nt5e	50773/230718/22436/213484/14775/70881/381101/16434/76952/17766/14544/75686/53893/23959	14	8	ENSMUSG00000020736/ENSMUSG00000063856/ENSMUSG00000020622/ENSMUSG00000074797/ENSMUSG00000025041/ENSMUSG00000036639/ENSMUSG00000032565/ENSMUSG00000025817	6	ENSMUSG00000054958/ENSMUSG00000024066/ENSMUSG00000045211/ENSMUSG00000040658/ENSMUSG00000058624/ENSMUSG00000032420
R-MMU-442742	CREB phosphorylation through the activation of Ras	17/3898	24/7756	0.0335982	0.211959	ENSMUSG00000057897/ENSMUSG00000053819/ENSMUSG00000038387/ENSMUSG00000025499/ENSMUSG00000024617/ENSMUSG00000003644/ENSMUSG00000026959/ENSMUSG00000021820/ENSMUSG00000023809/ENSMUSG00000020886/ENSMUSG00000030209/ENSMUSG00000000441/ENSMUSG00000025958/ENSMUSG00000002413/ENSMUSG00000022055/ENSMUSG00000040407/ENSMUSG00000002771	Camk2b/Camk2d/Rras/Hras/Camk2a/Rps6ka1/Grin1/Camk2g/Rps6ka2/Dlg4/Grin2b/Raf1/Creb1/Braf/Nefl/Akap9/Grin2d	12323/108058/20130/15461/12322/20111/14810/12325/20112/13385/14812/110157/12912/109880/18039/100986/14814	17	7	ENSMUSG00000053819/ENSMUSG00000038387/ENSMUSG00000025499/ENSMUSG00000003644/ENSMUSG00000026959/ENSMUSG00000030209/ENSMUSG00000022055	10	ENSMUSG00000057897/ENSMUSG00000024617/ENSMUSG00000021820/ENSMUSG00000023809/ENSMUSG00000020886/ENSMUSG00000000441/ENSMUSG00000025958/ENSMUSG00000002413/ENSMUSG00000040407/ENSMUSG00000002771
R-MMU-6814122	Cooperation of PDCL (PhLP1) and TRiC/CCT in G-protein beta folding	24/3898	36/7756	0.0346195	0.217062	ENSMUSG00000043004/ENSMUSG00000007739/ENSMUSG00000025613/ENSMUSG00000068039/ENSMUSG00000029713/ENSMUSG00000057614/ENSMUSG00000031748/ENSMUSG00000020599/ENSMUSG00000034024/ENSMUSG00000068523/ENSMUSG00000068523/ENSMUSG00000022234/ENSMUSG00000026527/ENSMUSG00000032192/ENSMUSG00000001416/ENSMUSG00000030007/ENSMUSG00000036402/ENSMUSG00000023439/ENSMUSG00000032562/ENSMUSG00000038811/ENSMUSG00000029064/…	Gng2/Cct4/Cct8/Tcp1/Gnb2/Gnai1/Gnao1/Rgs9/Cct2/Gng5/Gng5-ps/Cct5/Rgs7/Gnb5/Cct3/Cct7/Gng12/Gnb3/Gnai2/Gngt2/Gnb1/Gnat2/Gng11/Pdcl	14702/12464/12469/21454/14693/14677/14681/19739/12461/14707/100043507/12465/24012/14697/12462/12468/14701/14695/14678/14710/14688/14686/66066/67466	24	20	ENSMUSG00000043004/ENSMUSG00000007739/ENSMUSG00000025613/ENSMUSG00000068039/ENSMUSG00000029713/ENSMUSG00000057614/ENSMUSG00000020599/ENSMUSG00000034024/ENSMUSG00000068523/ENSMUSG00000022234/ENSMUSG00000026527/ENSMUSG00000032192/ENSMUSG00000001416/ENSMUSG00000030007/ENSMUSG00000023439/ENSMUSG00000032562/ENSMUSG00000038811/ENSMUSG00000029064/ENSMUSG00000032766/ENSMUSG00000009030	3	ENSMUSG00000031748/ENSMUSG00000036402/ENSMUSG00000009108
R-MMU-446652	Interleukin-1 family signaling	63/3898	106/7756	0.0352833	0.219875	ENSMUSG00000025225/ENSMUSG00000015755/ENSMUSG00000038058/ENSMUSG00000005779/ENSMUSG00000068749/ENSMUSG00000025199/ENSMUSG00000022892/ENSMUSG00000021846/ENSMUSG00000079197/ENSMUSG00000014769/ENSMUSG00000040850/ENSMUSG00000022216/ENSMUSG00000027566/ENSMUSG00000025487/ENSMUSG00000021772/ENSMUSG00000022193/ENSMUSG00000046845/ENSMUSG00000019505/ENSMUSG00000032301/ENSMUSG00000032508/ENSMUSG00000015671/…	Nfkb2/Tab2/Nod1/Psmb4/Psma5/Chuk/App/Peli2/Psme2/Psmb1/Psme4/Psme1/Psma7/Psmd13/Nkiras1/Psmb5/Il1f10/Ubb/Psma4/Myd88/Psma2/Psmb10/Psmc3/Psmd11/Nkiras2/Rps27a/Il1r1/Map3k3/Psmd7/Psma6/Uba52/Psmd4/Psmd12/Traf6/Mapk8/Psmd14/Psmd9/Map3k7/Psmd5/Peli3/Il33/Il1r2/Psmc2/Psmc5/Fbxw11/Psmc6/Psmd6/Psma3/Il18bp/Psmb6/Rbx1/Tollip/Tnip2/Psme2b/Il1rn/Tab3/Psmc1/Il1rap/Psmd8/Cul1/Psmd2/Irak3/Psmc4	18034/68652/107607/19172/26442/12675/11820/93834/19188/19170/103554/19186/26444/23997/69721/19173/215274/22187/26441/17874/19166/19171/19182/69077/71966/78294/16177/26406/17463/26443/22186/19185/66997/22034/26419/59029/67151/26409/66998/240518/77125/16178/19181/19184/103583/67089/66413/19167/16068/19175/56438/54473/231130/621823/16181/66724/19179/16180/57296/26965/21762/73914/23996	63	45	ENSMUSG00000025225/ENSMUSG00000005779/ENSMUSG00000068749/ENSMUSG00000025199/ENSMUSG00000022892/ENSMUSG00000079197/ENSMUSG00000014769/ENSMUSG00000022216/ENSMUSG00000027566/ENSMUSG00000025487/ENSMUSG00000022193/ENSMUSG00000046845/ENSMUSG00000019505/ENSMUSG00000032301/ENSMUSG00000032508/ENSMUSG00000015671/ENSMUSG00000031897/ENSMUSG00000002102/ENSMUSG00000017428/ENSMUSG00000017837/ENSMUSG00000020460/…	18	ENSMUSG00000015755/ENSMUSG00000038058/ENSMUSG00000021846/ENSMUSG00000040850/ENSMUSG00000021772/ENSMUSG00000026072/ENSMUSG00000020700/ENSMUSG00000090137/ENSMUSG00000027164/ENSMUSG00000021936/ENSMUSG00000028284/ENSMUSG00000024901/ENSMUSG00000024810/ENSMUSG00000020271/ENSMUSG00000035476/ENSMUSG00000022514/ENSMUSG00000029686/ENSMUSG00000020227
R-MMU-3700989	Transcriptional Regulation by TP53	147/3898	263/7756	0.0360561	0.223329	ENSMUSG00000000552/ENSMUSG00000031928/ENSMUSG00000023067/ENSMUSG00000032009/ENSMUSG00000020326/ENSMUSG00000038205/ENSMUSG00000022510/ENSMUSG00000036390/ENSMUSG00000019970/ENSMUSG00000053436/ENSMUSG00000037991/ENSMUSG00000067995/ENSMUSG00000017843/ENSMUSG00000021258/ENSMUSG00000028278/ENSMUSG00000038975/ENSMUSG00000020250/ENSMUSG00000021018/ENSMUSG00000018965/ENSMUSG00000027496/ENSMUSG00000005161/…	Zfp385a/Mre11a/Cdkn1a/Sesn3/Ccng1/Prkab2/Trp63/Gadd45a/Sgk1/Mapk14/Rmi2/Gtf2f2/Ppp2r5c/Ccnk/Rragd/Rabggtb/Txnrd1/Polr2h/Ywhah/Aurka/Prdx2/Bax/Smyd2/Txn1/Hipk2/Ep300/Cdkn1b/Trp53/Pip4k2b/Pcna/Polr2g/Gatad2b/Prkaa2/Cdk5r1/Nuak1/Tsc1/Kat6a/Hipk1/Ccne2/Pip4k2a/Wrn/Rictor/Rragc/Brpf3/Pml/Brip1/Atm/Lamtor4/Taf12/Nelfe/Prr5/Ubb/Lamtor1/Cnot1/Rfc5/Polr2k/Taf10/Cdk12/Kmt5a/Cdk5/Ccnt2/Polr2d/Nbn/Chm/Polr2b…	29813/17535/12575/75747/12450/108097/22061/13197/20393/26416/223970/68705/26931/12454/52187/19352/50493/245841/22629/20878/21672/12028/226830/22166/15258/328572/12576/22059/108083/18538/67710/229542/108079/12569/77976/64930/244349/15257/12448/18718/22427/78757/54170/268936/18854/237911/11920/66096/66464/27632/109270/22187/66508/234594/72151/17749/24075/69131/67956/12568/72949/69241/27354/12662/23…	147	86	ENSMUSG00000000552/ENSMUSG00000031928/ENSMUSG00000023067/ENSMUSG00000032009/ENSMUSG00000020326/ENSMUSG00000022510/ENSMUSG00000036390/ENSMUSG00000067995/ENSMUSG00000017843/ENSMUSG00000038975/ENSMUSG00000021018/ENSMUSG00000018965/ENSMUSG00000027496/ENSMUSG00000005161/ENSMUSG00000003873/ENSMUSG00000028367/ENSMUSG00000059552/ENSMUSG00000027342/ENSMUSG00000071662/ENSMUSG00000048895/ENSMUSG00000026737/…	60	ENSMUSG00000038205/ENSMUSG00000019970/ENSMUSG00000053436/ENSMUSG00000037991/ENSMUSG00000021258/ENSMUSG00000028278/ENSMUSG00000020250/ENSMUSG00000026603/ENSMUSG00000061436/ENSMUSG00000055024/ENSMUSG00000003031/ENSMUSG00000018547/ENSMUSG00000042390/ENSMUSG00000028518/ENSMUSG00000020032/ENSMUSG00000026812/ENSMUSG00000031540/ENSMUSG00000008730/ENSMUSG00000028212/ENSMUSG00000050310/ENSMUSG00000063952/…
R-MMU-3769402	Deactivation of the beta-catenin transactivating complex	25/3898	38/7756	0.0387256	0.238419	ENSMUSG00000028988/ENSMUSG00000034910/ENSMUSG00000051910/ENSMUSG00000070643/ENSMUSG00000047824/ENSMUSG00000076431/ENSMUSG00000024642/ENSMUSG00000019505/ENSMUSG00000053754/ENSMUSG00000025860/ENSMUSG00000063382/ENSMUSG00000005871/ENSMUSG00000020460/ENSMUSG00000090137/ENSMUSG00000022285/ENSMUSG00000034771/ENSMUSG00000001729/ENSMUSG00000074637/ENSMUSG00000063060/ENSMUSG00000000567/ENSMUSG00000020290/…	Ctnnbip1/Pygo1/Sox6/Sox13/Pygo2/Sox4/Tle4/Ubb/Chd8/Xiap/Bcl9l/Apc/Rps27a/Uba52/Ywhaz/Tle2/Akt1/Sox2/Sox7/Sox9/Xpo1/Tle3/Tcf7l1/Lef1/Tcf7	67087/72135/20679/20668/68911/20677/21888/22187/67772/11798/80288/11789/78294/22186/22631/21886/11651/20674/20680/20682/103573/21887/21415/16842/21414	25	12	ENSMUSG00000028988/ENSMUSG00000047824/ENSMUSG00000076431/ENSMUSG00000024642/ENSMUSG00000019505/ENSMUSG00000005871/ENSMUSG00000020460/ENSMUSG00000022285/ENSMUSG00000001729/ENSMUSG00000074637/ENSMUSG00000000567/ENSMUSG00000027985	13	ENSMUSG00000034910/ENSMUSG00000051910/ENSMUSG00000070643/ENSMUSG00000053754/ENSMUSG00000025860/ENSMUSG00000063382/ENSMUSG00000090137/ENSMUSG00000034771/ENSMUSG00000063060/ENSMUSG00000020290/ENSMUSG00000032280/ENSMUSG00000055799/ENSMUSG00000000782
R-MMU-8878171	Transcriptional regulation by RUNX1	93/3898	162/7756	0.0390336	0.238876	ENSMUSG00000049577/ENSMUSG00000019768/ENSMUSG00000022952/ENSMUSG00000021441/ENSMUSG00000002028/ENSMUSG00000005779/ENSMUSG00000068749/ENSMUSG00000031885/ENSMUSG00000061436/ENSMUSG00000055024/ENSMUSG00000068854/ENSMUSG00000055298/ENSMUSG00000037652/ENSMUSG00000079197/ENSMUSG00000034165/ENSMUSG00000024067/ENSMUSG00000014769/ENSMUSG00000040850/ENSMUSG00000038056/ENSMUSG00000022216/ENSMUSG00000060032/…	Zfpm1/Esr1/Runx1/Cts6/Kmt2a/Psmb4/Psma5/Cbfb/Hipk2/Ep300/Hist2h2be/Ctsj/Phc3/Psme2/Ccnd3/Dpy30/Psmb1/Psme4/Kmt2c/Psme1/H2afj/Psma7/Crebbp/Pml/Psmd13/Phc2/Sin3b/H3f3b/Itch/Prmt6/Ptpn11/Arid1b/Psmb5/Ubb/Arid1a/Smarca2/Psma4/Elf2/Cbx6/Phc1/Psma2/Arid2/Gata2/Psmb10/Psmc3/Psmd11/Rps27a/Psmd7/Psma6/Uba52/Hist1h2be/H2afz/Yaf2/Psmd4/Psmd12/Cdk6/Hist1h4i/Setd1a/Kmt2e/Kmt2b/Pcgf5/Psmd14/Psmd9/Smarcc2/Hist1…	22761/13982/12394/58518/214162/19172/26442/12400/15258/328572/319190/26898/241915/19188/12445/66310/19170/103554/231051/19186/232440/26444/12914/18854/23997/54383/20467/15081/16396/99890/19247/239985/19173/22187/93760/67155/26441/69257/494448/13619/19166/77044/14461/19171/19182/69077/78294/17463/26443/22186/319179/51788/67057/19185/66997/12571/319158/233904/69188/75410/76073/59029/67151/68094/319…	93	59	ENSMUSG00000049577/ENSMUSG00000019768/ENSMUSG00000022952/ENSMUSG00000021441/ENSMUSG00000005779/ENSMUSG00000068749/ENSMUSG00000055298/ENSMUSG00000079197/ENSMUSG00000034165/ENSMUSG00000024067/ENSMUSG00000014769/ENSMUSG00000022216/ENSMUSG00000060032/ENSMUSG00000027566/ENSMUSG00000036986/ENSMUSG00000025487/ENSMUSG00000028796/ENSMUSG00000031622/ENSMUSG00000016559/ENSMUSG00000049300/ENSMUSG00000022193/…	34	ENSMUSG00000002028/ENSMUSG00000031885/ENSMUSG00000061436/ENSMUSG00000055024/ENSMUSG00000068854/ENSMUSG00000037652/ENSMUSG00000040850/ENSMUSG00000038056/ENSMUSG00000022521/ENSMUSG00000027598/ENSMUSG00000043733/ENSMUSG00000069729/ENSMUSG00000007880/ENSMUSG00000024921/ENSMUSG00000037174/ENSMUSG00000089715/ENSMUSG00000040669/ENSMUSG00000033237/ENSMUSG00000015053/ENSMUSG00000090137/ENSMUSG00000022634/…
R-MMU-1538133	G0 and Early G1	3898-12-01	16/7756	0.0400022	0.240484	ENSMUSG00000031666/ENSMUSG00000028212/ENSMUSG00000085793/ENSMUSG00000022897/ENSMUSG00000027641/ENSMUSG00000038482/ENSMUSG00000058729/ENSMUSG00000027715/ENSMUSG00000057236/ENSMUSG00000036845/ENSMUSG00000002068/ENSMUSG00000025358	Rbl2/Ccne2/Lin52/Dyrk1a/Rbl1/Tfdp1/Lin9/Ccna2/Rbbp4/Lin37/Ccne1/Cdk2	19651/12448/217708/13548/19650/21781/72568/12428/19646/75660/12447/12566	12	5	ENSMUSG00000027715/ENSMUSG00000057236/ENSMUSG00000036845/ENSMUSG00000002068/ENSMUSG00000025358	7	ENSMUSG00000031666/ENSMUSG00000028212/ENSMUSG00000085793/ENSMUSG00000022897/ENSMUSG00000027641/ENSMUSG00000038482/ENSMUSG00000058729
R-MMU-204174	Regulation of pyruvate dehydrogenase (PDH) complex	3898-12-01	16/7756	0.0400022	0.240484	ENSMUSG00000035232/ENSMUSG00000049225/ENSMUSG00000002250/ENSMUSG00000019577/ENSMUSG00000015846/ENSMUSG00000038967/ENSMUSG00000006494/ENSMUSG00000020664/ENSMUSG00000033624/ENSMUSG00000048371/ENSMUSG00000000168/ENSMUSG00000010914	Pdk3/Pdp1/Ppard/Pdk4/Rxra/Pdk2/Pdk1/Dld/Pdpr/Pdp2/Dlat/Pdhx	236900/381511/19015/27273/20181/18604/228026/13382/319518/382051/235339/27402	12	1	ENSMUSG00000035232	11	ENSMUSG00000049225/ENSMUSG00000002250/ENSMUSG00000019577/ENSMUSG00000015846/ENSMUSG00000038967/ENSMUSG00000006494/ENSMUSG00000020664/ENSMUSG00000033624/ENSMUSG00000048371/ENSMUSG00000000168/ENSMUSG00000010914
R-MMU-6804760	Regulation of TP53 Activity through Methylation	3898-12-01	16/7756	0.0400022	0.240484	ENSMUSG00000026603/ENSMUSG00000055024/ENSMUSG00000059552/ENSMUSG00000034218/ENSMUSG00000019505/ENSMUSG00000049327/ENSMUSG00000020460/ENSMUSG00000090137/ENSMUSG00000006288/ENSMUSG00000036893/ENSMUSG00000023110/ENSMUSG00000020184	Smyd2/Ep300/Trp53/Atm/Ubb/Kmt5a/Rps27a/Uba52/Ttc5/Ehmt1/Prmt5/Mdm2	226830/328572/22059/11920/22187/67956/78294/22186/219022/77683/27374/17246	12	5	ENSMUSG00000059552/ENSMUSG00000019505/ENSMUSG00000020460/ENSMUSG00000006288/ENSMUSG00000020184	7	ENSMUSG00000026603/ENSMUSG00000055024/ENSMUSG00000034218/ENSMUSG00000049327/ENSMUSG00000090137/ENSMUSG00000036893/ENSMUSG00000023110
R-MMU-400042	Adrenaline,noradrenaline inhibits insulin secretion	15/3898	21/7756	0.0410145	0.245127	ENSMUSG00000043004/ENSMUSG00000022840/ENSMUSG00000029713/ENSMUSG00000057614/ENSMUSG00000022994/ENSMUSG00000068523/ENSMUSG00000068523/ENSMUSG00000032192/ENSMUSG00000045318/ENSMUSG00000036402/ENSMUSG00000023439/ENSMUSG00000032562/ENSMUSG00000038811/ENSMUSG00000029064/ENSMUSG00000032766	Gng2/Adcy5/Gnb2/Gnai1/Adcy6/Gng5/Gng5-ps/Gnb5/Adra2c/Gng12/Gnb3/Gnai2/Gngt2/Gnb1/Gng11	14702/224129/14693/14677/11512/14707/100043507/14697/11553/14701/14695/14678/14710/14688/66066	15	11	ENSMUSG00000043004/ENSMUSG00000022840/ENSMUSG00000029713/ENSMUSG00000057614/ENSMUSG00000068523/ENSMUSG00000032192/ENSMUSG00000023439/ENSMUSG00000032562/ENSMUSG00000038811/ENSMUSG00000029064/ENSMUSG00000032766	3	ENSMUSG00000022994/ENSMUSG00000045318/ENSMUSG00000036402
R-MMU-3371556	Cellular response to heat stress	50/3898	83/7756	0.042519	0.252642	ENSMUSG00000025757/ENSMUSG00000057897/ENSMUSG00000053819/ENSMUSG00000041548/ENSMUSG00000030091/ENSMUSG00000015656/ENSMUSG00000024617/ENSMUSG00000059970/ENSMUSG00000055024/ENSMUSG00000051518/ENSMUSG00000021374/ENSMUSG00000029014/ENSMUSG00000030847/ENSMUSG00000021820/ENSMUSG00000022812/ENSMUSG00000007033/ENSMUSG00000026864/ENSMUSG00000031839/ENSMUSG00000021270/ENSMUSG00000042215/ENSMUSG00000023944/…	Hspa4l/Camk2b/Camk2d/Hspb8/Nup210/Hspa8/Camk2a/Hspa2/Ep300/Rps19bp1/Nup153/Dnajc2/Bag3/Camk2g/Gsk3b/Hspa1l/Hspa5/Hsbp1/Hsp90aa1/Bag2/Hsp90ab1/Hsph1/Crebbp/Nup35/Hspa9/Atm/Hikeshi/Nup93/Pom121/Mtor/Nup50/Nup160/Seh1l/Bag1/St13/Hspa14/Ranbp2/Ccar2/Cryab/Nup88/Nup155/Nup214/Rae1/Mapkapk2/Sirt1/Eef1a1/Ywhae/Dnajb6/Rpa3/Rpa1	18415/12323/108058/80888/54563/15481/12322/15512/328572/66538/218210/22791/29810/12325/56637/15482/14828/68196/15519/213539/15516/15505/12914/69482/15526/11920/67669/71805/107939/56717/18141/59015/72124/12017/70356/50497/19386/219158/12955/19069/170762/227720/66679/17164/93759/13627/22627/23950/68240/68275	50	28	ENSMUSG00000025757/ENSMUSG00000053819/ENSMUSG00000041548/ENSMUSG00000015656/ENSMUSG00000059970/ENSMUSG00000051518/ENSMUSG00000029014/ENSMUSG00000030847/ENSMUSG00000026864/ENSMUSG00000031839/ENSMUSG00000021270/ENSMUSG00000042215/ENSMUSG00000023944/ENSMUSG00000029657/ENSMUSG00000026999/ENSMUSG00000032939/ENSMUSG00000016619/ENSMUSG00000079614/ENSMUSG00000028416/ENSMUSG00000022403/ENSMUSG00000109865/…	22	ENSMUSG00000057897/ENSMUSG00000030091/ENSMUSG00000024617/ENSMUSG00000055024/ENSMUSG00000021374/ENSMUSG00000021820/ENSMUSG00000022812/ENSMUSG00000007033/ENSMUSG00000022521/ENSMUSG00000024359/ENSMUSG00000034218/ENSMUSG00000062797/ENSMUSG00000053293/ENSMUSG00000028991/ENSMUSG00000051329/ENSMUSG00000003226/ENSMUSG00000033712/ENSMUSG00000022142/ENSMUSG00000001855/ENSMUSG00000020063/ENSMUSG00000029131/…
R-MMU-1483255	PI Metabolism	45/3898	74/7756	0.0434889	0.256911	ENSMUSG00000005225/ENSMUSG00000010936/ENSMUSG00000062210/ENSMUSG00000034570/ENSMUSG00000030231/ENSMUSG00000023805/ENSMUSG00000020901/ENSMUSG00000034354/ENSMUSG00000025949/ENSMUSG00000018547/ENSMUSG00000033917/ENSMUSG00000041757/ENSMUSG00000013663/ENSMUSG00000032737/ENSMUSG00000026737/ENSMUSG00000028126/ENSMUSG00000026113/ENSMUSG00000039936/ENSMUSG00000030269/ENSMUSG00000019478/ENSMUSG00000030660/…	Plekha8/Vac14/Tnfaip8/Inpp5j/Plekha5/Synj2/Pik3r5/Mtmr3/Pikfyve/Pip4k2b/Gde1/Plekha6/Pten/Inppl1/Pip4k2a/Pip5k1a/Inpp4a/Pik3cd/Mtmr14/Rab4a/Pik3c2a/Pi4ka/Sbf1/Ocrl/Sacm1l/Mtmr1/Ptpn13/Rufy1/Pik3r1/Rab5a/Arf3/Pik3r4/Pi4k2b/Mtmr12/Mtmr4/Mtmr2/Tnfaip8l2/Pik3c2b/Tmem55b/Pik3r6/Pitpnb/Inpp4b/Inpp5e/Pik3ca/Plekha1	231999/234729/106869/170835/109135/20975/320207/74302/18711/108083/56209/240753/19211/16332/18718/18720/269180/18707/97287/19341/18704/224020/77980/320634/83493/53332/19249/216724/18708/271457/11842/75669/67073/268783/170749/77116/69769/240752/219024/104709/56305/234515/64436/18706/101476	45	17	ENSMUSG00000005225/ENSMUSG00000010936/ENSMUSG00000062210/ENSMUSG00000030231/ENSMUSG00000020901/ENSMUSG00000025949/ENSMUSG00000041757/ENSMUSG00000013663/ENSMUSG00000026737/ENSMUSG00000019478/ENSMUSG00000025240/ENSMUSG00000051853/ENSMUSG00000029186/ENSMUSG00000039458/ENSMUSG00000013707/ENSMUSG00000035953/ENSMUSG00000037940	28	ENSMUSG00000034570/ENSMUSG00000023805/ENSMUSG00000034354/ENSMUSG00000018547/ENSMUSG00000033917/ENSMUSG00000032737/ENSMUSG00000028126/ENSMUSG00000026113/ENSMUSG00000039936/ENSMUSG00000030269/ENSMUSG00000030660/ENSMUSG00000041720/ENSMUSG00000036529/ENSMUSG00000001173/ENSMUSG00000015214/ENSMUSG00000034573/ENSMUSG00000020375/ENSMUSG00000041417/ENSMUSG00000017831/ENSMUSG00000032571/ENSMUSG00000018401/…
R-MMU-5621481	C-type lectin receptors (CLRs)	60/3898	102/7756	0.0500335	0.292941	ENSMUSG00000021180/ENSMUSG00000025225/ENSMUSG00000025499/ENSMUSG00000015755/ENSMUSG00000005779/ENSMUSG00000068749/ENSMUSG00000025199/ENSMUSG00000021816/ENSMUSG00000055024/ENSMUSG00000002983/ENSMUSG00000079197/ENSMUSG00000031902/ENSMUSG00000027852/ENSMUSG00000014769/ENSMUSG00000040850/ENSMUSG00000005575/ENSMUSG00000030774/ENSMUSG00000022216/ENSMUSG00000027566/ENSMUSG00000022521/ENSMUSG00000005034/…	Rps6ka5/Nfkb2/Hras/Tab2/Psmb4/Psma5/Chuk/Ppp3cb/Ep300/Relb/Psme2/Nfatc3/Nras/Psmb1/Psme4/Ube2m/Pak1/Psme1/Psma7/Crebbp/Prkacb/Psmd13/Psmb5/Ubb/Psma4/Psma2/Psmb10/Psmc3/Psmd11/Raf1/Rps27a/Psmd7/Psma6/Uba52/Bcl10/Psmd4/Psmd12/Traf6/Psmd14/Psmd9/Map3k7/Pycard/Psmd5/Psmc2/Psmc5/Fbxw11/Psmc6/Psmd6/Psma3/Psmb6/Malt1/Psme2b/Ube2d1/Prkaca/Tab3/Psmc1/Psmd8/Cul1/Psmd2/Psmc4	73086/18034/15461/68652/19172/26442/12675/19056/328572/19698/19188/18021/18176/19170/103554/22192/18479/19186/26444/12914/18749/23997/19173/22187/26441/19166/19171/19182/69077/110157/78294/17463/26443/22186/12042/19185/66997/22034/59029/67151/26409/66824/66998/19181/19184/103583/67089/66413/19167/19175/240354/621823/216080/18747/66724/19179/57296/26965/21762/23996	60	44	ENSMUSG00000025225/ENSMUSG00000025499/ENSMUSG00000005779/ENSMUSG00000068749/ENSMUSG00000025199/ENSMUSG00000002983/ENSMUSG00000079197/ENSMUSG00000027852/ENSMUSG00000014769/ENSMUSG00000005575/ENSMUSG00000030774/ENSMUSG00000022216/ENSMUSG00000027566/ENSMUSG00000025487/ENSMUSG00000022193/ENSMUSG00000019505/ENSMUSG00000032301/ENSMUSG00000015671/ENSMUSG00000031897/ENSMUSG00000002102/ENSMUSG00000017428/…	16	ENSMUSG00000021180/ENSMUSG00000015755/ENSMUSG00000021816/ENSMUSG00000055024/ENSMUSG00000031902/ENSMUSG00000040850/ENSMUSG00000022521/ENSMUSG00000005034/ENSMUSG00000000441/ENSMUSG00000090137/ENSMUSG00000027164/ENSMUSG00000028284/ENSMUSG00000020271/ENSMUSG00000032688/ENSMUSG00000035476/ENSMUSG00000029686
R-MMU-180024	DARPP-32 events	13/3898	18/7756	0.0501611	0.292941	ENSMUSG00000032177/ENSMUSG00000020612/ENSMUSG00000032601/ENSMUSG00000028525/ENSMUSG00000021699/ENSMUSG00000005034/ENSMUSG00000040385/ENSMUSG00000028969/ENSMUSG00000020349/ENSMUSG00000031842/ENSMUSG00000009630/ENSMUSG00000005469/ENSMUSG00000007564	Pde4a/Prkar1a/Prkar2a/Pde4b/Pde4d/Prkacb/Ppp1ca/Cdk5/Ppp2ca/Pde4c/Ppp2cb/Prkaca/Ppp2r1a	18577/19084/19087/18578/238871/18749/19045/12568/19052/110385/19053/18747/51792	13	7	ENSMUSG00000020612/ENSMUSG00000040385/ENSMUSG00000028969/ENSMUSG00000020349/ENSMUSG00000009630/ENSMUSG00000005469/ENSMUSG00000007564	6	ENSMUSG00000032177/ENSMUSG00000032601/ENSMUSG00000028525/ENSMUSG00000021699/ENSMUSG00000005034/ENSMUSG00000031842
R-MMU-390466	Chaperonin-mediated protein folding	24/3898	37/7756	0.0523134	0.300361	ENSMUSG00000043004/ENSMUSG00000007739/ENSMUSG00000025613/ENSMUSG00000068039/ENSMUSG00000029713/ENSMUSG00000057614/ENSMUSG00000031748/ENSMUSG00000020599/ENSMUSG00000034024/ENSMUSG00000068523/ENSMUSG00000068523/ENSMUSG00000022234/ENSMUSG00000026527/ENSMUSG00000032192/ENSMUSG00000001416/ENSMUSG00000030007/ENSMUSG00000036402/ENSMUSG00000023439/ENSMUSG00000032562/ENSMUSG00000038811/ENSMUSG00000029064/…	Gng2/Cct4/Cct8/Tcp1/Gnb2/Gnai1/Gnao1/Rgs9/Cct2/Gng5/Gng5-ps/Cct5/Rgs7/Gnb5/Cct3/Cct7/Gng12/Gnb3/Gnai2/Gngt2/Gnb1/Gnat2/Gng11/Pdcl	14702/12464/12469/21454/14693/14677/14681/19739/12461/14707/100043507/12465/24012/14697/12462/12468/14701/14695/14678/14710/14688/14686/66066/67466	24	20	ENSMUSG00000043004/ENSMUSG00000007739/ENSMUSG00000025613/ENSMUSG00000068039/ENSMUSG00000029713/ENSMUSG00000057614/ENSMUSG00000020599/ENSMUSG00000034024/ENSMUSG00000068523/ENSMUSG00000022234/ENSMUSG00000026527/ENSMUSG00000032192/ENSMUSG00000001416/ENSMUSG00000030007/ENSMUSG00000023439/ENSMUSG00000032562/ENSMUSG00000038811/ENSMUSG00000029064/ENSMUSG00000032766/ENSMUSG00000009030	3	ENSMUSG00000031748/ENSMUSG00000036402/ENSMUSG00000009108
R-MMU-391251	Protein folding	24/3898	37/7756	0.0523134	0.300361	ENSMUSG00000043004/ENSMUSG00000007739/ENSMUSG00000025613/ENSMUSG00000068039/ENSMUSG00000029713/ENSMUSG00000057614/ENSMUSG00000031748/ENSMUSG00000020599/ENSMUSG00000034024/ENSMUSG00000068523/ENSMUSG00000068523/ENSMUSG00000022234/ENSMUSG00000026527/ENSMUSG00000032192/ENSMUSG00000001416/ENSMUSG00000030007/ENSMUSG00000036402/ENSMUSG00000023439/ENSMUSG00000032562/ENSMUSG00000038811/ENSMUSG00000029064/…	Gng2/Cct4/Cct8/Tcp1/Gnb2/Gnai1/Gnao1/Rgs9/Cct2/Gng5/Gng5-ps/Cct5/Rgs7/Gnb5/Cct3/Cct7/Gng12/Gnb3/Gnai2/Gngt2/Gnb1/Gnat2/Gng11/Pdcl	14702/12464/12469/21454/14693/14677/14681/19739/12461/14707/100043507/12465/24012/14697/12462/12468/14701/14695/14678/14710/14688/14686/66066/67466	24	20	ENSMUSG00000043004/ENSMUSG00000007739/ENSMUSG00000025613/ENSMUSG00000068039/ENSMUSG00000029713/ENSMUSG00000057614/ENSMUSG00000020599/ENSMUSG00000034024/ENSMUSG00000068523/ENSMUSG00000022234/ENSMUSG00000026527/ENSMUSG00000032192/ENSMUSG00000001416/ENSMUSG00000030007/ENSMUSG00000023439/ENSMUSG00000032562/ENSMUSG00000038811/ENSMUSG00000029064/ENSMUSG00000032766/ENSMUSG00000009030	3	ENSMUSG00000031748/ENSMUSG00000036402/ENSMUSG00000009108
R-MMU-438064	Post NMDA receptor activation events	20/3898	30/7756	0.051988	0.300361	ENSMUSG00000057897/ENSMUSG00000053819/ENSMUSG00000038387/ENSMUSG00000025499/ENSMUSG00000024617/ENSMUSG00000003644/ENSMUSG00000026959/ENSMUSG00000021820/ENSMUSG00000023809/ENSMUSG00000020886/ENSMUSG00000005034/ENSMUSG00000030209/ENSMUSG00000000441/ENSMUSG00000025958/ENSMUSG00000002413/ENSMUSG00000022055/ENSMUSG00000040407/ENSMUSG00000002771/ENSMUSG00000005469/ENSMUSG00000022376	Camk2b/Camk2d/Rras/Hras/Camk2a/Rps6ka1/Grin1/Camk2g/Rps6ka2/Dlg4/Prkacb/Grin2b/Raf1/Creb1/Braf/Nefl/Akap9/Grin2d/Prkaca/Adcy8	12323/108058/20130/15461/12322/20111/14810/12325/20112/13385/18749/14812/110157/12912/109880/18039/100986/14814/18747/11514	20	9	ENSMUSG00000053819/ENSMUSG00000038387/ENSMUSG00000025499/ENSMUSG00000003644/ENSMUSG00000026959/ENSMUSG00000030209/ENSMUSG00000022055/ENSMUSG00000005469/ENSMUSG00000022376	11	ENSMUSG00000057897/ENSMUSG00000024617/ENSMUSG00000021820/ENSMUSG00000023809/ENSMUSG00000020886/ENSMUSG00000005034/ENSMUSG00000000441/ENSMUSG00000025958/ENSMUSG00000002413/ENSMUSG00000040407/ENSMUSG00000002771
R-MMU-6807505	RNA polymerase II transcribes snRNA genes	44/3898	73/7756	0.054222	0.30958	ENSMUSG00000026107/ENSMUSG00000067995/ENSMUSG00000021258/ENSMUSG00000021018/ENSMUSG00000028271/ENSMUSG00000040446/ENSMUSG00000071662/ENSMUSG00000033543/ENSMUSG00000034525/ENSMUSG00000008301/ENSMUSG00000045996/ENSMUSG00000026349/ENSMUSG00000024258/ENSMUSG00000029250/ENSMUSG00000036980/ENSMUSG00000028330/ENSMUSG00000001542/ENSMUSG00000028483/ENSMUSG00000032398/ENSMUSG00000029547/ENSMUSG00000022774/…	Nabp1/Gtf2f2/Ccnk/Polr2h/Gtf2b/Rprd1a/Polr2g/Gtf2a2/Ice1/Phax/Polr2k/Ccnt2/Polr2d/Polr2b/Taf6/Ncbp1/Ell2/Snapc3/Snapc5/Ints1/Ncbp2/Zc3h8/Pcf11/Polr2e/Gtf2e1/Gtf2e2/Ell/Zfp143/Polr2j/Taf13/Rprd2/Supt5/Cdk9/Taf9/Ak6/Ints11/Sp1/Polr2f/Ints7/Taf8/Ice2/Ints8/Polr2l/Ints9	109019/68705/12454/245841/229906/225283/67710/235459/218333/56698/17749/72949/69241/231329/21343/433702/192657/77634/330959/68510/68092/57432/74737/66420/74197/68153/13716/20841/20022/99730/75137/20924/107951/108143/102216272/71957/20683/69833/77065/63856/93697/72656/66491/210925	44	24	ENSMUSG00000026107/ENSMUSG00000067995/ENSMUSG00000021018/ENSMUSG00000028271/ENSMUSG00000071662/ENSMUSG00000033543/ENSMUSG00000008301/ENSMUSG00000045996/ENSMUSG00000024258/ENSMUSG00000028330/ENSMUSG00000028483/ENSMUSG00000032398/ENSMUSG00000022774/ENSMUSG00000027387/ENSMUSG00000004667/ENSMUSG00000031585/ENSMUSG00000039771/ENSMUSG00000048100/ENSMUSG00000009555/ENSMUSG00000078941/ENSMUSG00000033020/…	19	ENSMUSG00000021258/ENSMUSG00000040446/ENSMUSG00000034525/ENSMUSG00000026349/ENSMUSG00000029250/ENSMUSG00000036980/ENSMUSG00000001542/ENSMUSG00000029547/ENSMUSG00000041328/ENSMUSG00000022828/ENSMUSG00000070002/ENSMUSG00000061079/ENSMUSG00000028106/ENSMUSG00000003435/ENSMUSG00000029034/ENSMUSG00000001280/ENSMUSG00000023980/ENSMUSG00000032235/ENSMUSG00000040738
R-MMU-201681	TCF dependent signaling in response to WNT	101/3898	179/7756	0.055338	0.313327	ENSMUSG00000049791/ENSMUSG00000028988/ENSMUSG00000050199/ENSMUSG00000050288/ENSMUSG00000034910/ENSMUSG00000017843/ENSMUSG00000026626/ENSMUSG00000020393/ENSMUSG00000005779/ENSMUSG00000051910/ENSMUSG00000068749/ENSMUSG00000070643/ENSMUSG00000055024/ENSMUSG00000068854/ENSMUSG00000018363/ENSMUSG00000020140/ENSMUSG00000022812/ENSMUSG00000047824/ENSMUSG00000076431/ENSMUSG00000056342/ENSMUSG00000079197/…	Fzd4/Ctnnbip1/Lgr4/Fzd2/Pygo1/Ppp2r5c/Ppp2r5a/Kremen1/Psmb4/Sox6/Psma5/Sox13/Ep300/Hist2h2be/Smurf2/Lgr5/Gsk3b/Pygo2/Sox4/Usp34/Psme2/Psmb1/Axin2/Psme4/Tle4/Psme1/H2afj/Psma7/Crebbp/Frat2/Csnk1e/Psmd13/H3f3b/Psmb5/Lrp6/Rspo2/Ubb/Dvl1/Psma4/Chd8/Psma2/Psmb10/Psmc3/Psmd11/Xiap/Bcl9l/Apc/Rps27a/Psmd7/Psma6/Uba52/Hist1h2be/H2afz/Cav1/Psmd4/Psmd12/Hist1h4i/Ywhaz/Znrf3/Lrp5/Tle2/Psmd14/Ruvbl1/Fzd1/Psmd…	14366/67087/107515/57265/72135/26931/226849/84035/19172/20679/26442/20668/328572/319190/66313/14160/56637/68911/20677/17847/19188/19170/12006/103554/21888/19186/232440/26444/12914/212398/27373/23997/15081/19173/16974/239405/22187/13542/26441/67772/19166/19171/19182/69077/11798/80288/11789/78294/17463/26443/22186/319179/51788/12389/19185/66997/319158/22631/407821/16973/21886/59029/56505/14362/6715…	101	63	ENSMUSG00000028988/ENSMUSG00000050288/ENSMUSG00000017843/ENSMUSG00000026626/ENSMUSG00000005779/ENSMUSG00000068749/ENSMUSG00000020140/ENSMUSG00000047824/ENSMUSG00000076431/ENSMUSG00000079197/ENSMUSG00000014769/ENSMUSG00000024642/ENSMUSG00000022216/ENSMUSG00000060032/ENSMUSG00000027566/ENSMUSG00000047604/ENSMUSG00000025487/ENSMUSG00000016559/ENSMUSG00000022193/ENSMUSG00000051920/ENSMUSG00000019505/…	38	ENSMUSG00000049791/ENSMUSG00000050199/ENSMUSG00000034910/ENSMUSG00000020393/ENSMUSG00000051910/ENSMUSG00000070643/ENSMUSG00000055024/ENSMUSG00000068854/ENSMUSG00000018363/ENSMUSG00000022812/ENSMUSG00000056342/ENSMUSG00000000142/ENSMUSG00000040850/ENSMUSG00000022521/ENSMUSG00000022433/ENSMUSG00000030201/ENSMUSG00000029071/ENSMUSG00000053754/ENSMUSG00000025860/ENSMUSG00000063382/ENSMUSG00000090137/…
R-MMU-418346	Platelet homeostasis	39/3898	64/7756	0.0554914	0.313327	ENSMUSG00000043004/ENSMUSG00000030671/ENSMUSG00000027071/ENSMUSG00000053436/ENSMUSG00000054640/ENSMUSG00000029467/ENSMUSG00000079055/ENSMUSG00000030730/ENSMUSG00000026463/ENSMUSG00000031376/ENSMUSG00000030287/ENSMUSG00000029713/ENSMUSG00000020788/ENSMUSG00000068523/ENSMUSG00000068523/ENSMUSG00000042644/ENSMUSG00000030302/ENSMUSG00000032192/ENSMUSG00000005611/ENSMUSG00000020826/ENSMUSG00000037366/…	Gng2/Pde3b/P2rx3/Mapk14/Slc8a1/Atp2a2/Slc8a3/Atp2a1/Atp2b4/Atp2b3/Itpr2/Gnb2/Atp2a3/Gng5/Gng5-ps/Itpr3/Atp2b2/Gnb5/Mrvi1/Nos2/Pafah2/Gnaq/Prkg1/P2rx4/Sri/Pde3a/Trpc3/Fgr/Nos1/Gng12/Gnb3/P2rx1/Gngt2/Gnb1/Slc8a2/Gng11/Pde5a/Itpr1/Gnas	14702/18576/228139/26416/20541/11938/110893/11937/381290/320707/16439/14693/53313/14707/100043507/16440/11941/14697/17540/18126/100163/14682/19091/18438/109552/54611/22065/14191/18125/14701/14695/18436/14710/14688/110891/66066/242202/16438/14683	39	17	ENSMUSG00000043004/ENSMUSG00000030671/ENSMUSG00000027071/ENSMUSG00000029467/ENSMUSG00000029713/ENSMUSG00000068523/ENSMUSG00000030302/ENSMUSG00000032192/ENSMUSG00000037366/ENSMUSG00000024639/ENSMUSG00000029470/ENSMUSG00000028874/ENSMUSG00000023439/ENSMUSG00000038811/ENSMUSG00000029064/ENSMUSG00000032766/ENSMUSG00000030102	21	ENSMUSG00000053436/ENSMUSG00000054640/ENSMUSG00000079055/ENSMUSG00000030730/ENSMUSG00000026463/ENSMUSG00000031376/ENSMUSG00000030287/ENSMUSG00000020788/ENSMUSG00000042644/ENSMUSG00000005611/ENSMUSG00000020826/ENSMUSG00000052920/ENSMUSG00000003161/ENSMUSG00000041741/ENSMUSG00000027716/ENSMUSG00000029361/ENSMUSG00000036402/ENSMUSG00000020787/ENSMUSG00000030376/ENSMUSG00000053965/ENSMUSG00000027523
R-MMU-15869	Metabolism of nucleotides	57/3898	97/7756	0.0563718	0.313659	ENSMUSG00000032478/ENSMUSG00000030978/ENSMUSG00000020736/ENSMUSG00000041608/ENSMUSG00000070385/ENSMUSG00000020250/ENSMUSG00000039197/ENSMUSG00000025630/ENSMUSG00000054958/ENSMUSG00000020407/ENSMUSG00000029247/ENSMUSG00000024066/ENSMUSG00000028367/ENSMUSG00000011148/ENSMUSG00000045211/ENSMUSG00000002550/ENSMUSG00000029246/ENSMUSG00000063856/ENSMUSG00000020622/ENSMUSG00000062867/ENSMUSG00000028792/…	Nme6/Rrm1/Nt5c/Entpd3/Ampd1/Txnrd1/Adk/Hprt/Nt5c1a/Upp1/Paics/Xdh/Txn1/Adssl1/Nudt18/Uck1/Ppat/Gpx1/Nt5c1b/Impdh2/Ak2/Adsl/Rrm2b/Dnph1/Cmpk1/Cad/Entpd6/Umps/Nt5c3/Guk1/Adal/Pfas/Itpa/Dctd/Nt5c2/Dhodh/Nudt1/Adss/Glrx/Ak4/Gda/Gmps/Lhpp/Ctps/Dtymk/Nudt16/Rrm2/Ak1/Nme1/Dpyd/Impdh1/Tk2/Entpd1/Aprt/Nudt5/Nme4/Nt5e	54369/20133/50773/215446/229665/50493/11534/15452/230718/22271/67054/22436/22166/11565/213484/22245/231327/14775/70881/23918/11637/11564/382985/381101/66588/69719/12497/22247/107569/14923/75894/237823/16434/320685/76952/56749/17766/11566/93692/11639/14544/229363/76429/51797/21915/75686/20135/11636/18102/99586/23917/57813/12495/11821/53893/56520/23959	57	29	ENSMUSG00000032478/ENSMUSG00000030978/ENSMUSG00000020736/ENSMUSG00000041608/ENSMUSG00000025630/ENSMUSG00000020407/ENSMUSG00000029247/ENSMUSG00000028367/ENSMUSG00000002550/ENSMUSG00000063856/ENSMUSG00000020622/ENSMUSG00000062867/ENSMUSG00000028792/ENSMUSG00000028719/ENSMUSG00000029780/ENSMUSG00000020444/ENSMUSG00000074797/ENSMUSG00000031562/ENSMUSG00000025041/ENSMUSG00000036639/ENSMUSG00000027823/…	28	ENSMUSG00000070385/ENSMUSG00000020250/ENSMUSG00000039197/ENSMUSG00000054958/ENSMUSG00000024066/ENSMUSG00000011148/ENSMUSG00000045211/ENSMUSG00000029246/ENSMUSG00000022407/ENSMUSG00000022292/ENSMUSG00000040658/ENSMUSG00000013629/ENSMUSG00000033068/ENSMUSG00000022814/ENSMUSG00000027259/ENSMUSG00000020899/ENSMUSG00000031730/ENSMUSG00000015961/ENSMUSG00000021591/ENSMUSG00000028527/ENSMUSG00000058624/…
R-MMU-399719	Trafficking of AMPA receptors	17/3898	25/7756	0.0564709	0.313659	ENSMUSG00000057897/ENSMUSG00000053819/ENSMUSG00000020723/ENSMUSG00000024617/ENSMUSG00000008036/ENSMUSG00000021820/ENSMUSG00000058254/ENSMUSG00000020886/ENSMUSG00000002957/ENSMUSG00000027624/ENSMUSG00000022841/ENSMUSG00000022770/ENSMUSG00000034187/ENSMUSG00000035152/ENSMUSG00000033577/ENSMUSG00000050965/ENSMUSG00000020184	Camk2b/Camk2d/Cacng4/Camk2a/Ap2s1/Camk2g/Tspan7/Dlg4/Ap2a2/Epb41l1/Ap2m1/Dlg1/Nsf/Ap2b1/Myo6/Prkca/Mdm2	12323/108058/54377/12322/232910/12325/21912/13385/11772/13821/11773/13383/18195/71770/17920/18750/17246	17	7	ENSMUSG00000053819/ENSMUSG00000020723/ENSMUSG00000008036/ENSMUSG00000002957/ENSMUSG00000022841/ENSMUSG00000035152/ENSMUSG00000020184	10	ENSMUSG00000057897/ENSMUSG00000024617/ENSMUSG00000021820/ENSMUSG00000058254/ENSMUSG00000020886/ENSMUSG00000027624/ENSMUSG00000022770/ENSMUSG00000034187/ENSMUSG00000033577/ENSMUSG00000050965
R-MMU-399721	Glutamate binding, activation of AMPA receptors and synaptic plasticity	17/3898	25/7756	0.0564709	0.313659	ENSMUSG00000057897/ENSMUSG00000053819/ENSMUSG00000020723/ENSMUSG00000024617/ENSMUSG00000008036/ENSMUSG00000021820/ENSMUSG00000058254/ENSMUSG00000020886/ENSMUSG00000002957/ENSMUSG00000027624/ENSMUSG00000022841/ENSMUSG00000022770/ENSMUSG00000034187/ENSMUSG00000035152/ENSMUSG00000033577/ENSMUSG00000050965/ENSMUSG00000020184	Camk2b/Camk2d/Cacng4/Camk2a/Ap2s1/Camk2g/Tspan7/Dlg4/Ap2a2/Epb41l1/Ap2m1/Dlg1/Nsf/Ap2b1/Myo6/Prkca/Mdm2	12323/108058/54377/12322/232910/12325/21912/13385/11772/13821/11773/13383/18195/71770/17920/18750/17246	17	7	ENSMUSG00000053819/ENSMUSG00000020723/ENSMUSG00000008036/ENSMUSG00000002957/ENSMUSG00000022841/ENSMUSG00000035152/ENSMUSG00000020184	10	ENSMUSG00000057897/ENSMUSG00000024617/ENSMUSG00000021820/ENSMUSG00000058254/ENSMUSG00000020886/ENSMUSG00000027624/ENSMUSG00000022770/ENSMUSG00000034187/ENSMUSG00000033577/ENSMUSG00000050965
R-MMU-5675221	Negative regulation of MAPK pathway	25/3898	39/7756	0.0572379	0.316201	ENSMUSG00000017843/ENSMUSG00000053716/ENSMUSG00000025499/ENSMUSG00000026626/ENSMUSG00000018334/ENSMUSG00000027852/ENSMUSG00000037887/ENSMUSG00000027368/ENSMUSG00000032959/ENSMUSG00000019505/ENSMUSG00000030203/ENSMUSG00000001127/ENSMUSG00000000441/ENSMUSG00000020460/ENSMUSG00000024190/ENSMUSG00000090137/ENSMUSG00000004936/ENSMUSG00000002413/ENSMUSG00000020349/ENSMUSG00000034765/ENSMUSG00000029458/…	Ppp2r5c/Dusp7/Hras/Ppp2r5a/Ksr1/Nras/Dusp8/Dusp2/Pebp1/Ubb/Dusp16/Araf/Raf1/Rps27a/Dusp1/Uba52/Map2k1/Braf/Ppp2ca/Dusp5/Brap/Paqr3/Ppp2cb/Ppp5c/Ppp2r1a	26931/235584/15461/226849/16706/18176/18218/13537/23980/22187/70686/11836/110157/78294/19252/22186/26395/109880/19052/240672/72399/231474/19053/19060/51792	25	14	ENSMUSG00000017843/ENSMUSG00000025499/ENSMUSG00000026626/ENSMUSG00000027852/ENSMUSG00000037887/ENSMUSG00000027368/ENSMUSG00000032959/ENSMUSG00000019505/ENSMUSG00000020460/ENSMUSG00000020349/ENSMUSG00000034765/ENSMUSG00000009630/ENSMUSG00000003099/ENSMUSG00000007564	11	ENSMUSG00000053716/ENSMUSG00000018334/ENSMUSG00000030203/ENSMUSG00000001127/ENSMUSG00000000441/ENSMUSG00000024190/ENSMUSG00000090137/ENSMUSG00000004936/ENSMUSG00000002413/ENSMUSG00000029458/ENSMUSG00000055725
R-MMU-69242	S Phase	80/3898	140/7756	0.0593315	0.322536	ENSMUSG00000023067/ENSMUSG00000022105/ENSMUSG00000054115/ENSMUSG00000034021/ENSMUSG00000005779/ENSMUSG00000068749/ENSMUSG00000003031/ENSMUSG00000027342/ENSMUSG00000079197/ENSMUSG00000028212/ENSMUSG00000014769/ENSMUSG00000040850/ENSMUSG00000029191/ENSMUSG00000022216/ENSMUSG00000006728/ENSMUSG00000027566/ENSMUSG00000025487/ENSMUSG00000026355/ENSMUSG00000024833/ENSMUSG00000028044/ENSMUSG00000022193/…	Cdkn1a/Rb1/Skp2/Pds5b/Psmb4/Psma5/Cdkn1b/Pcna/Psme2/Ccne2/Psmb1/Psme4/Rfc1/Psme1/Cdk4/Psma7/Psmd13/Mcm6/Pola2/Cks1b/Psmb5/Ubb/Mcm2/Psma4/Rfc5/Wee1/Smc1a/Psma2/Psmb10/Psmc3/Psmd11/Ube2e1/Rps27a/Stag1/Psmd7/Pole4/Psma6/Uba52/Psmd4/Psmd12/Pole3/Psmd14/Ccna2/Psmd9/Anapc7/Gins4/Psmd5/Ccnd1/Pold3/Orc5/Akt3/Akt1/Psmc2/Psmc5/Anapc4/Psmc6/Psmd6/Psma3/Pds5a/Psmb6/Cdt1/Rbx1/Ccne1/Pole/Esco1/Psme2b/Ube2d1/Cd…	12575/19645/27401/100710/19172/26442/12576/18538/19188/12448/19170/103554/19687/19186/12567/26444/23997/17219/18969/54124/19173/22187/17216/26441/72151/22390/24061/19166/19171/19182/69077/22194/78294/20842/17463/66979/26443/22186/19185/66997/59001/59029/12428/67151/56317/109145/66998/12443/67967/26429/23797/11651/19181/19184/52206/67089/66413/19167/71521/19175/67177/56438/12447/18973/77805/621823…	80	66	ENSMUSG00000023067/ENSMUSG00000022105/ENSMUSG00000054115/ENSMUSG00000005779/ENSMUSG00000068749/ENSMUSG00000027342/ENSMUSG00000079197/ENSMUSG00000014769/ENSMUSG00000029191/ENSMUSG00000022216/ENSMUSG00000006728/ENSMUSG00000027566/ENSMUSG00000025487/ENSMUSG00000026355/ENSMUSG00000024833/ENSMUSG00000028044/ENSMUSG00000022193/ENSMUSG00000019505/ENSMUSG00000002870/ENSMUSG00000032301/ENSMUSG00000029363/…	14	ENSMUSG00000034021/ENSMUSG00000003031/ENSMUSG00000028212/ENSMUSG00000040850/ENSMUSG00000031016/ENSMUSG00000021774/ENSMUSG00000037286/ENSMUSG00000090137/ENSMUSG00000019699/ENSMUSG00000029202/ENSMUSG00000007080/ENSMUSG00000000751/ENSMUSG00000025862/ENSMUSG00000029686
R-MMU-8848021	Signaling by PTK6	30/3898	48/7756	0.0592628	0.322536	ENSMUSG00000028017/ENSMUSG00000025499/ENSMUSG00000003031/ENSMUSG00000029528/ENSMUSG00000041112/ENSMUSG00000058230/ENSMUSG00000017670/ENSMUSG00000027852/ENSMUSG00000006728/ENSMUSG00000027540/ENSMUSG00000018166/ENSMUSG00000019505/ENSMUSG00000058325/ENSMUSG00000041014/ENSMUSG00000020460/ENSMUSG00000090137/ENSMUSG00000021549/ENSMUSG00000036273/ENSMUSG00000017776/ENSMUSG00000024486/ENSMUSG00000034342/…	Egf/Hras/Cdkn1b/Pxn/Elmo1/Arhgap35/Elmo2/Nras/Cdk4/Ptpn1/Erbb3/Ubb/Dock1/Nrg3/Rps27a/Uba52/Rasa1/Lrrk2/Crk/Hbegf/Cbl/Ccnd1/Khdrbs3/Akt1/Rhoa/Sfpq/Dok1/Gpnmb/Ccne1/Cdk2	13645/15461/12576/19303/140580/232906/140579/18176/12567/19246/13867/22187/330662/18183/78294/22186/218397/66725/12928/15200/12402/12443/13992/11651/11848/71514/13448/93695/12447/12566	30	17	ENSMUSG00000025499/ENSMUSG00000041112/ENSMUSG00000027852/ENSMUSG00000006728/ENSMUSG00000027540/ENSMUSG00000019505/ENSMUSG00000041014/ENSMUSG00000020460/ENSMUSG00000070348/ENSMUSG00000022332/ENSMUSG00000001729/ENSMUSG00000007815/ENSMUSG00000028820/ENSMUSG00000068335/ENSMUSG00000029816/ENSMUSG00000002068/ENSMUSG00000025358	13	ENSMUSG00000028017/ENSMUSG00000003031/ENSMUSG00000029528/ENSMUSG00000058230/ENSMUSG00000017670/ENSMUSG00000018166/ENSMUSG00000058325/ENSMUSG00000090137/ENSMUSG00000021549/ENSMUSG00000036273/ENSMUSG00000017776/ENSMUSG00000024486/ENSMUSG00000034342
R-MMU-9006927	Signaling by Non-Receptor Tyrosine Kinases	30/3898	48/7756	0.0592628	0.322536	ENSMUSG00000028017/ENSMUSG00000025499/ENSMUSG00000003031/ENSMUSG00000029528/ENSMUSG00000041112/ENSMUSG00000058230/ENSMUSG00000017670/ENSMUSG00000027852/ENSMUSG00000006728/ENSMUSG00000027540/ENSMUSG00000018166/ENSMUSG00000019505/ENSMUSG00000058325/ENSMUSG00000041014/ENSMUSG00000020460/ENSMUSG00000090137/ENSMUSG00000021549/ENSMUSG00000036273/ENSMUSG00000017776/ENSMUSG00000024486/ENSMUSG00000034342/…	Egf/Hras/Cdkn1b/Pxn/Elmo1/Arhgap35/Elmo2/Nras/Cdk4/Ptpn1/Erbb3/Ubb/Dock1/Nrg3/Rps27a/Uba52/Rasa1/Lrrk2/Crk/Hbegf/Cbl/Ccnd1/Khdrbs3/Akt1/Rhoa/Sfpq/Dok1/Gpnmb/Ccne1/Cdk2	13645/15461/12576/19303/140580/232906/140579/18176/12567/19246/13867/22187/330662/18183/78294/22186/218397/66725/12928/15200/12402/12443/13992/11651/11848/71514/13448/93695/12447/12566	30	17	ENSMUSG00000025499/ENSMUSG00000041112/ENSMUSG00000027852/ENSMUSG00000006728/ENSMUSG00000027540/ENSMUSG00000019505/ENSMUSG00000041014/ENSMUSG00000020460/ENSMUSG00000070348/ENSMUSG00000022332/ENSMUSG00000001729/ENSMUSG00000007815/ENSMUSG00000028820/ENSMUSG00000068335/ENSMUSG00000029816/ENSMUSG00000002068/ENSMUSG00000025358	13	ENSMUSG00000028017/ENSMUSG00000003031/ENSMUSG00000029528/ENSMUSG00000058230/ENSMUSG00000017670/ENSMUSG00000018166/ENSMUSG00000058325/ENSMUSG00000090137/ENSMUSG00000021549/ENSMUSG00000036273/ENSMUSG00000017776/ENSMUSG00000024486/ENSMUSG00000034342
R-MMU-446193	Biosynthesis of the N-glycan precursor (dolichol lipid-linked oligosaccharide, LLO) and transfer to a nascent protein	41/3898	68/7756	0.0613451	0.327114	ENSMUSG00000026670/ENSMUSG00000031749/ENSMUSG00000025425/ENSMUSG00000028334/ENSMUSG00000079442/ENSMUSG00000022474/ENSMUSG00000006517/ENSMUSG00000056091/ENSMUSG00000002804/ENSMUSG00000034744/ENSMUSG00000039740/ENSMUSG00000029992/ENSMUSG00000039037/ENSMUSG00000025466/ENSMUSG00000030282/ENSMUSG00000022570/ENSMUSG00000073792/ENSMUSG00000022711/ENSMUSG00000042684/ENSMUSG00000026810/ENSMUSG00000079434/…	Uap1/St3gal2/St8sia5/Nans/St6galnac4/Pmm1/Mvd/St3gal5/Nudt14/Nagk/Alg2/Gfpt1/St6galnac5/Fuom/Cmas/Tsta3/Alg6/Pmm2/Npl/Dpm2/Neu2/St8sia4/Nus1/St3gal1/Fuk/Dpm3/Srd5a3/St6gal1/Alg5/St8sia6/St6galnac6/Alg9/Mpi/St6galnac2/Neu3/St8sia2/Gne/St6galnac3/Dpm1/Gfpt2/Dpagt1	107652/20444/225742/94181/20448/29858/192156/20454/66174/56174/56737/14583/26938/69064/12764/22122/320438/54128/74091/13481/23956/20452/52014/20442/234730/68563/57357/20440/66248/241230/50935/102580/110119/20446/50877/20450/50798/20447/13480/14584/13478	41	21	ENSMUSG00000026670/ENSMUSG00000025425/ENSMUSG00000028334/ENSMUSG00000079442/ENSMUSG00000022474/ENSMUSG00000006517/ENSMUSG00000002804/ENSMUSG00000034744/ENSMUSG00000039037/ENSMUSG00000025466/ENSMUSG00000030282/ENSMUSG00000022570/ENSMUSG00000022711/ENSMUSG00000026810/ENSMUSG00000023068/ENSMUSG00000042737/ENSMUSG00000029233/ENSMUSG00000036632/ENSMUSG00000032059/ENSMUSG00000025789/ENSMUSG00000032123	20	ENSMUSG00000031749/ENSMUSG00000056091/ENSMUSG00000039740/ENSMUSG00000029992/ENSMUSG00000073792/ENSMUSG00000042684/ENSMUSG00000079434/ENSMUSG00000040710/ENSMUSG00000013846/ENSMUSG00000033703/ENSMUSG00000022885/ENSMUSG00000003418/ENSMUSG00000026811/ENSMUSG00000032306/ENSMUSG00000057286/ENSMUSG00000035239/ENSMUSG00000028479/ENSMUSG00000052544/ENSMUSG00000078919/ENSMUSG00000020363
R-MMU-1295596	Spry regulation of FGF signaling	3898-11-01	15/7756	0.061454	0.327114	ENSMUSG00000028708/ENSMUSG00000043733/ENSMUSG00000022114/ENSMUSG00000019505/ENSMUSG00000020460/ENSMUSG00000090137/ENSMUSG00000002413/ENSMUSG00000034342/ENSMUSG00000020349/ENSMUSG00000009630/ENSMUSG00000007564	Mknk1/Ptpn11/Spry2/Ubb/Rps27a/Uba52/Braf/Cbl/Ppp2ca/Ppp2cb/Ppp2r1a	17346/19247/24064/22187/78294/22186/109880/12402/19052/19053/51792	11	6	ENSMUSG00000022114/ENSMUSG00000019505/ENSMUSG00000020460/ENSMUSG00000020349/ENSMUSG00000009630/ENSMUSG00000007564	5	ENSMUSG00000028708/ENSMUSG00000043733/ENSMUSG00000090137/ENSMUSG00000002413/ENSMUSG00000034342
R-MMU-2173788	Downregulation of TGF-beta receptor signaling	3898-11-01	15/7756	0.061454	0.327114	ENSMUSG00000032402/ENSMUSG00000018363/ENSMUSG00000032440/ENSMUSG00000019505/ENSMUSG00000020460/ENSMUSG00000090137/ENSMUSG00000024563/ENSMUSG00000018401/ENSMUSG00000039615/ENSMUSG00000007613/ENSMUSG00000002603	Smad3/Smurf2/Tgfbr2/Ubb/Rps27a/Uba52/Smad2/Mtmr4/Stub1/Tgfbr1/Tgfb1	17127/66313/21813/22187/78294/22186/17126/170749/56424/21812/21803	11	5	ENSMUSG00000019505/ENSMUSG00000020460/ENSMUSG00000024563/ENSMUSG00000039615/ENSMUSG00000002603	6	ENSMUSG00000032402/ENSMUSG00000018363/ENSMUSG00000032440/ENSMUSG00000090137/ENSMUSG00000018401/ENSMUSG00000007613
R-MMU-400685	Sema4D in semaphorin signaling	3898-11-01	15/7756	0.061454	0.327114	ENSMUSG00000038387/ENSMUSG00000054855/ENSMUSG00000002233/ENSMUSG00000041977/ENSMUSG00000021451/ENSMUSG00000058230/ENSMUSG00000024290/ENSMUSG00000007815/ENSMUSG00000020580/ENSMUSG00000054364/ENSMUSG00000009376	Rras/Rnd1/Rhoc/Arhgef11/Sema4d/Arhgap35/Rock1/Rhoa/Rock2/Rhob/Met	20130/223881/11853/213498/20354/232906/19877/11848/19878/11852/17295	11	5	ENSMUSG00000038387/ENSMUSG00000054855/ENSMUSG00000002233/ENSMUSG00000007815/ENSMUSG00000009376	6	ENSMUSG00000041977/ENSMUSG00000021451/ENSMUSG00000058230/ENSMUSG00000024290/ENSMUSG00000020580/ENSMUSG00000054364
R-MMU-445717	Aquaporin-mediated transport	26/3898	41/7756	0.0621075	0.32888	ENSMUSG00000043004/ENSMUSG00000025885/ENSMUSG00000024411/ENSMUSG00000004655/ENSMUSG00000020612/ENSMUSG00000022840/ENSMUSG00000032601/ENSMUSG00000005580/ENSMUSG00000029713/ENSMUSG00000005034/ENSMUSG00000040022/ENSMUSG00000022994/ENSMUSG00000068523/ENSMUSG00000068523/ENSMUSG00000021536/ENSMUSG00000004771/ENSMUSG00000032192/ENSMUSG00000036402/ENSMUSG00000023439/ENSMUSG00000038811/ENSMUSG00000029064/…	Gng2/Myo5b/Aqp4/Aqp1/Prkar1a/Adcy5/Prkar2a/Adcy9/Gnb2/Prkacb/Rab11fip2/Adcy6/Gng5/Gng5-ps/Adcy2/Rab11a/Gnb5/Gng12/Gnb3/Gngt2/Gnb1/Prkaca/Aqp7/Gng11/Adcy8/Gnas	14702/17919/11829/11826/19084/224129/19087/11515/14693/18749/74998/11512/14707/100043507/210044/53869/14697/14701/14695/14710/14688/18747/11832/66066/11514/14683	26	15	ENSMUSG00000043004/ENSMUSG00000025885/ENSMUSG00000024411/ENSMUSG00000020612/ENSMUSG00000022840/ENSMUSG00000029713/ENSMUSG00000068523/ENSMUSG00000004771/ENSMUSG00000032192/ENSMUSG00000023439/ENSMUSG00000038811/ENSMUSG00000029064/ENSMUSG00000005469/ENSMUSG00000032766/ENSMUSG00000022376	10	ENSMUSG00000004655/ENSMUSG00000032601/ENSMUSG00000005580/ENSMUSG00000005034/ENSMUSG00000040022/ENSMUSG00000022994/ENSMUSG00000021536/ENSMUSG00000036402/ENSMUSG00000028427/ENSMUSG00000027523
R-MMU-446203	Asparagine N-linked glycosylation	149/3898	271/7756	0.0640014	0.333778	ENSMUSG00000026670/ENSMUSG00000020386/ENSMUSG00000014496/ENSMUSG00000031749/ENSMUSG00000043091/ENSMUSG00000025425/ENSMUSG00000041891/ENSMUSG00000015759/ENSMUSG00000001473/ENSMUSG00000023004/ENSMUSG00000028334/ENSMUSG00000060992/ENSMUSG00000056124/ENSMUSG00000079442/ENSMUSG00000032679/ENSMUSG00000022474/ENSMUSG00000018442/ENSMUSG00000028447/ENSMUSG00000020440/ENSMUSG00000029378/ENSMUSG00000006517/…	Uap1/Sar1b/Ankrd28/St3gal2/Tuba1c/St8sia5/Lman1/Cnih1/Tubb6/Tuba1b/Nans/Copz1/B4galt6/St6galnac4/Cd59a/Pmm1/Derl2/Dctn3/Arf5/Areg/Mvd/Sec24a/Pdia3/Copg2/Dynll1/Mlec/Edem2/Tubb2b/Cog6/Actr1a/St3gal5/Prkcsh/Calr/Ubxn1/Nudt14/Nagk/Alg2/Mgat1/Trappc2l/Man2a1/Tbc1d20/Gfpt1/Sptbn1/Canx/Tmed3/Trappc4/St6galnac5/Sptb/Derl1/Golga2/Tuba1a/Uggt1/Arf4/Kdelr1/Dctn6/Tubb4b/Trappc1/Fuom/Sec22b/Ubb/B4galt4/Trapp…	107652/66397/105522/20444/22146/225742/70361/12793/67951/22143/94181/56447/56386/20448/12509/29858/116891/53598/11844/11839/192156/77371/14827/54160/56455/109154/108687/73710/67542/54130/20454/19089/12317/225896/66174/56174/56737/17308/59005/17158/67231/14583/20742/12330/66111/60409/26938/20741/67819/99412/22142/320011/11843/68137/22428/227613/245828/69064/20333/22187/56375/67091/17156/22151/2164…	149	92	ENSMUSG00000026670/ENSMUSG00000043091/ENSMUSG00000025425/ENSMUSG00000041891/ENSMUSG00000015759/ENSMUSG00000001473/ENSMUSG00000023004/ENSMUSG00000028334/ENSMUSG00000060992/ENSMUSG00000056124/ENSMUSG00000079442/ENSMUSG00000032679/ENSMUSG00000022474/ENSMUSG00000018442/ENSMUSG00000028447/ENSMUSG00000020440/ENSMUSG00000029378/ENSMUSG00000006517/ENSMUSG00000027248/ENSMUSG00000025607/ENSMUSG00000009013/…	57	ENSMUSG00000020386/ENSMUSG00000014496/ENSMUSG00000031749/ENSMUSG00000036391/ENSMUSG00000048578/ENSMUSG00000027742/ENSMUSG00000056091/ENSMUSG00000039740/ENSMUSG00000024085/ENSMUSG00000029992/ENSMUSG00000020315/ENSMUSG00000021061/ENSMUSG00000037470/ENSMUSG00000008763/ENSMUSG00000038886/ENSMUSG00000039100/ENSMUSG00000026110/ENSMUSG00000028413/ENSMUSG00000073792/ENSMUSG00000020986/ENSMUSG00000090137/…
R-MMU-5683057	MAPK family signaling cascades	138/3898	250/7756	0.0636107	0.333778	ENSMUSG00000030110/ENSMUSG00000042626/ENSMUSG00000057897/ENSMUSG00000053819/ENSMUSG00000071042/ENSMUSG00000028017/ENSMUSG00000017843/ENSMUSG00000004951/ENSMUSG00000024789/ENSMUSG00000037225/ENSMUSG00000053716/ENSMUSG00000070565/ENSMUSG00000021732/ENSMUSG00000028530/ENSMUSG00000001930/ENSMUSG00000025499/ENSMUSG00000024617/ENSMUSG00000026626/ENSMUSG00000020312/ENSMUSG00000005779/ENSMUSG00000042688/…	Ret/Shc1/Camk2b/Camk2d/Rasgrp3/Egf/Ppp2r5c/Hspb1/Jak2/Fgf2/Dusp7/Rasal2/Fgf10/Jak1/Vwf/Hras/Camk2a/Ppp2r5a/Shc2/Psmb4/Mapk6/Psma5/Sos1/Klb/Fgfr1/Ksr1/Grin1/Camk2g/Sptbn1/Kitl/Psme2/Spred3/Fgf6/Nras/Ccnd3/Kalrn/Cdc42/Dlg4/Psmb1/Psme4/Pak1/Psme1/Sptb/Cdc14b/Dusp8/Dusp2/Psma7/Fgf1/Irs2/Irs1/Prkacb/Ncam1/Psmd13/Tek/Pebp1/Gfra4/Cdc14a/Ptpn11/Psmb5/Erbb3/Ubb/Psma4/Grin2b/Dusp16/Nrg3/Psma2/Psmb10/Pdgfrb…	19713/20416/12323/108058/240168/13645/26931/15507/16452/14173/235584/226525/14165/16451/22371/15461/12322/226849/216148/19172/50772/26442/20662/83379/14182/16706/14810/12325/20742/17311/19188/101809/14177/18176/12445/545156/12540/13385/19170/103554/18479/19186/20741/218294/18218/13537/26444/14164/384783/16367/18749/17967/23997/21687/23980/14588/229776/19247/19173/13867/22187/26441/14812/70686/181…	138	74	ENSMUSG00000030110/ENSMUSG00000042626/ENSMUSG00000053819/ENSMUSG00000017843/ENSMUSG00000004951/ENSMUSG00000070565/ENSMUSG00000021732/ENSMUSG00000025499/ENSMUSG00000026626/ENSMUSG00000005779/ENSMUSG00000042688/ENSMUSG00000068749/ENSMUSG00000029195/ENSMUSG00000026959/ENSMUSG00000079197/ENSMUSG00000027852/ENSMUSG00000034165/ENSMUSG00000006699/ENSMUSG00000014769/ENSMUSG00000030774/ENSMUSG00000022216/…	64	ENSMUSG00000057897/ENSMUSG00000071042/ENSMUSG00000028017/ENSMUSG00000024789/ENSMUSG00000037225/ENSMUSG00000053716/ENSMUSG00000028530/ENSMUSG00000001930/ENSMUSG00000024617/ENSMUSG00000020312/ENSMUSG00000024241/ENSMUSG00000031565/ENSMUSG00000018334/ENSMUSG00000021820/ENSMUSG00000020315/ENSMUSG00000019966/ENSMUSG00000037239/ENSMUSG00000000183/ENSMUSG00000061751/ENSMUSG00000020886/ENSMUSG00000040850/…
R-MMU-8939243	RUNX1 interacts with co-factors whose precise effect on RUNX1 targets is not known	22/3898	34/7756	0.0640122	0.333778	ENSMUSG00000022952/ENSMUSG00000031885/ENSMUSG00000061436/ENSMUSG00000055024/ENSMUSG00000037652/ENSMUSG00000028796/ENSMUSG00000069729/ENSMUSG00000007880/ENSMUSG00000024921/ENSMUSG00000089715/ENSMUSG00000040669/ENSMUSG00000033237/ENSMUSG00000022634/ENSMUSG00000024805/ENSMUSG00000025369/ENSMUSG00000000902/ENSMUSG00000037935/ENSMUSG00000028949/ENSMUSG00000024387/ENSMUSG00000000085/ENSMUSG00000046707/…	Runx1/Cbfb/Hipk2/Ep300/Phc3/Phc2/Arid1b/Arid1a/Smarca2/Cbx6/Phc1/Arid2/Yaf2/Pcgf5/Smarcc2/Smarcb1/Smarce1/Smarcd3/Csnk2b/Scmh1/Csnk2a2/Actl6a	12394/12400/15258/328572/241915/54383/239985/93760/67155/494448/13619/77044/67057/76073/68094/20587/57376/66993/13001/29871/13000/56456	22	7	ENSMUSG00000022952/ENSMUSG00000028796/ENSMUSG00000000902/ENSMUSG00000037935/ENSMUSG00000024387/ENSMUSG00000046707/ENSMUSG00000027671	15	ENSMUSG00000031885/ENSMUSG00000061436/ENSMUSG00000055024/ENSMUSG00000037652/ENSMUSG00000069729/ENSMUSG00000007880/ENSMUSG00000024921/ENSMUSG00000089715/ENSMUSG00000040669/ENSMUSG00000033237/ENSMUSG00000022634/ENSMUSG00000024805/ENSMUSG00000025369/ENSMUSG00000028949/ENSMUSG00000000085
R-MMU-2682334	EPH-Ephrin signaling	43/3898	72/7756	0.0671153	0.34546	ENSMUSG00000002489/ENSMUSG00000033721/ENSMUSG00000052504/ENSMUSG00000048915/ENSMUSG00000022261/ENSMUSG00000022957/ENSMUSG00000026341/ENSMUSG00000025499/ENSMUSG00000032537/ENSMUSG00000029465/ENSMUSG00000026959/ENSMUSG00000021270/ENSMUSG00000028289/ENSMUSG00000006304/ENSMUSG00000023951/ENSMUSG00000061751/ENSMUSG00000006699/ENSMUSG00000030774/ENSMUSG00000024290/ENSMUSG00000001300/ENSMUSG00000031511/…	Tiam1/Vav3/Epha3/Efna5/Sdc2/Itsn1/Actr3/Hras/Ephb1/Arpc3/Grin1/Hsp90aa1/Epha7/Arpc2/Vegfa/Kalrn/Cdc42/Pak1/Rock1/Efnb2/Arhgef7/Myl12a/Arpc4/Grin2b/Arpc1a/Kdr/Arhgef28/Rasa1/Actr2/Ephb4/Efnb3/Efnb1/Psen2/Arpc5/Aph1a/Sdcbp/Efna1/Rhoa/Ptk2/Ephb3/Efna2/Rock2/Vav2	21844/57257/13837/13640/15529/16443/74117/15461/270190/56378/14810/15519/13841/76709/22339/545156/12540/18479/19877/13642/54126/67268/68089/14812/56443/16542/110596/218397/66713/13846/13643/13641/19165/67771/226548/53378/13636/11848/14083/13845/13637/19878/22325	43	28	ENSMUSG00000002489/ENSMUSG00000033721/ENSMUSG00000052504/ENSMUSG00000048915/ENSMUSG00000022261/ENSMUSG00000026341/ENSMUSG00000025499/ENSMUSG00000032537/ENSMUSG00000029465/ENSMUSG00000026959/ENSMUSG00000021270/ENSMUSG00000028289/ENSMUSG00000006304/ENSMUSG00000006699/ENSMUSG00000030774/ENSMUSG00000024048/ENSMUSG00000079426/ENSMUSG00000030209/ENSMUSG00000029621/ENSMUSG00000020152/ENSMUSG00000003934/…	15	ENSMUSG00000022957/ENSMUSG00000023951/ENSMUSG00000061751/ENSMUSG00000024290/ENSMUSG00000001300/ENSMUSG00000031511/ENSMUSG00000062960/ENSMUSG00000021662/ENSMUSG00000021549/ENSMUSG00000029710/ENSMUSG00000031217/ENSMUSG00000027954/ENSMUSG00000022607/ENSMUSG00000003070/ENSMUSG00000020580
R-MMU-5654736	Signaling by FGFR1	32/3898	52/7756	0.0672667	0.34546	ENSMUSG00000042626/ENSMUSG00000047414/ENSMUSG00000037225/ENSMUSG00000021732/ENSMUSG00000031714/ENSMUSG00000025499/ENSMUSG00000024241/ENSMUSG00000029195/ENSMUSG00000031565/ENSMUSG00000028708/ENSMUSG00000000183/ENSMUSG00000027852/ENSMUSG00000047787/ENSMUSG00000036585/ENSMUSG00000043733/ENSMUSG00000022114/ENSMUSG00000019505/ENSMUSG00000020460/ENSMUSG00000090137/ENSMUSG00000045671/ENSMUSG00000002413/…	Shc1/Flrt2/Fgf2/Fgf10/Gab1/Hras/Sos1/Klb/Fgfr1/Mknk1/Fgf6/Nras/Flrt1/Fgf1/Ptpn11/Spry2/Ubb/Rps27a/Uba52/Spred2/Braf/Fgf7/Frs3/Frs2/Fgfrl1/Cbl/Ppp2ca/Pik3r1/Ppp2cb/Fgfr4/Ppp2r1a/Pik3ca	20416/399558/14173/14165/14388/15461/20662/83379/14182/17346/14177/18176/396184/14164/19247/24064/22187/78294/22186/114716/109880/14178/107971/327826/116701/12402/19052/18708/19053/14186/51792/18706	32	15	ENSMUSG00000042626/ENSMUSG00000047414/ENSMUSG00000021732/ENSMUSG00000025499/ENSMUSG00000029195/ENSMUSG00000027852/ENSMUSG00000022114/ENSMUSG00000019505/ENSMUSG00000020460/ENSMUSG00000027208/ENSMUSG00000008090/ENSMUSG00000020349/ENSMUSG00000009630/ENSMUSG00000005320/ENSMUSG00000007564	17	ENSMUSG00000037225/ENSMUSG00000031714/ENSMUSG00000024241/ENSMUSG00000031565/ENSMUSG00000028708/ENSMUSG00000000183/ENSMUSG00000047787/ENSMUSG00000036585/ENSMUSG00000043733/ENSMUSG00000090137/ENSMUSG00000045671/ENSMUSG00000002413/ENSMUSG00000023266/ENSMUSG00000020170/ENSMUSG00000034342/ENSMUSG00000041417/ENSMUSG00000027665
R-MMU-936837	Ion transport by P-type ATPases	27/3898	43/7756	0.0669112	0.34546	ENSMUSG00000042045/ENSMUSG00000031441/ENSMUSG00000033161/ENSMUSG00000015668/ENSMUSG00000048939/ENSMUSG00000029467/ENSMUSG00000032412/ENSMUSG00000030730/ENSMUSG00000026463/ENSMUSG00000031376/ENSMUSG00000020788/ENSMUSG00000062949/ENSMUSG00000033792/ENSMUSG00000036622/ENSMUSG00000030302/ENSMUSG00000027546/ENSMUSG00000036570/ENSMUSG00000040907/ENSMUSG00000066705/ENSMUSG00000003161/ENSMUSG00000038094/…	Sln/Atp11a/Atp1a1/Pdzd11/Atp13a5/Atp2a2/Atp1b3/Atp2a1/Atp2b4/Atp2b3/Atp2a3/Atp11c/Atp7a/Atp13a2/Atp2b2/Atp9a/Fxyd1/Atp1a3/Fxyd6/Sri/Atp13a4/Atp13a1/Atp1a2/Atp8a2/Atp8a1/Pln/Atp10a	66402/50770/11928/72621/268878/11938/11933/11937/381290/320707/53313/320940/11977/74772/11941/11981/56188/232975/59095/109552/224079/170759/98660/50769/11980/18821/11982	27	12	ENSMUSG00000042045/ENSMUSG00000031441/ENSMUSG00000033161/ENSMUSG00000015668/ENSMUSG00000029467/ENSMUSG00000032412/ENSMUSG00000030302/ENSMUSG00000036570/ENSMUSG00000040907/ENSMUSG00000038094/ENSMUSG00000031862/ENSMUSG00000037685	15	ENSMUSG00000048939/ENSMUSG00000030730/ENSMUSG00000026463/ENSMUSG00000031376/ENSMUSG00000020788/ENSMUSG00000062949/ENSMUSG00000033792/ENSMUSG00000036622/ENSMUSG00000027546/ENSMUSG00000066705/ENSMUSG00000003161/ENSMUSG00000007097/ENSMUSG00000021983/ENSMUSG00000038583/ENSMUSG00000025324
R-MMU-3371571	HSF1-dependent transactivation	15/3898	22/7756	0.0698219	0.35679	ENSMUSG00000057897/ENSMUSG00000053819/ENSMUSG00000041548/ENSMUSG00000015656/ENSMUSG00000024617/ENSMUSG00000059970/ENSMUSG00000055024/ENSMUSG00000021820/ENSMUSG00000007033/ENSMUSG00000031839/ENSMUSG00000021270/ENSMUSG00000023944/ENSMUSG00000022521/ENSMUSG00000028991/ENSMUSG00000032060	Camk2b/Camk2d/Hspb8/Hspa8/Camk2a/Hspa2/Ep300/Camk2g/Hspa1l/Hsbp1/Hsp90aa1/Hsp90ab1/Crebbp/Mtor/Cryab	12323/108058/80888/15481/12322/15512/328572/12325/15482/68196/15519/15516/12914/56717/12955	15	8	ENSMUSG00000053819/ENSMUSG00000041548/ENSMUSG00000015656/ENSMUSG00000059970/ENSMUSG00000031839/ENSMUSG00000021270/ENSMUSG00000023944/ENSMUSG00000032060	7	ENSMUSG00000057897/ENSMUSG00000024617/ENSMUSG00000055024/ENSMUSG00000021820/ENSMUSG00000007033/ENSMUSG00000022521/ENSMUSG00000028991
R-MMU-380972	Energy dependent regulation of mTOR by LKB1-AMPK	19/3898	29/7756	0.0713806	0.36294	ENSMUSG00000038205/ENSMUSG00000026027/ENSMUSG00000028278/ENSMUSG00000028518/ENSMUSG00000026812/ENSMUSG00000021096/ENSMUSG00000069631/ENSMUSG00000028646/ENSMUSG00000050552/ENSMUSG00000030842/ENSMUSG00000028991/ENSMUSG00000087260/ENSMUSG00000067713/ENSMUSG00000028062/ENSMUSG00000091512/ENSMUSG00000036707/ENSMUSG00000028945/ENSMUSG00000028944/ENSMUSG00000003068	Prkab2/Stradb/Rragd/Prkaa2/Tsc1/Ppm1a/Strada/Rragc/Lamtor4/Lamtor1/Mtor/Lamtor5/Prkag1/Lamtor2/Lamtor3/Cab39/Rheb/Prkag2/Stk11	108097/227154/52187/108079/64930/19042/72149/54170/66096/66508/56717/68576/19082/83409/56692/12283/19744/108099/20869	19	12	ENSMUSG00000026027/ENSMUSG00000069631/ENSMUSG00000028646/ENSMUSG00000050552/ENSMUSG00000030842/ENSMUSG00000087260/ENSMUSG00000067713/ENSMUSG00000028062/ENSMUSG00000091512/ENSMUSG00000036707/ENSMUSG00000028945/ENSMUSG00000028944	7	ENSMUSG00000038205/ENSMUSG00000028278/ENSMUSG00000028518/ENSMUSG00000026812/ENSMUSG00000021096/ENSMUSG00000028991/ENSMUSG00000003068
R-MMU-193704	p75 NTR receptor-mediated signalling	51/3898	87/7756	0.0717547	0.363036	ENSMUSG00000017631/ENSMUSG00000002489/ENSMUSG00000033721/ENSMUSG00000022788/ENSMUSG00000025656/ENSMUSG00000022957/ENSMUSG00000061462/ENSMUSG00000034801/ENSMUSG00000031442/ENSMUSG00000041977/ENSMUSG00000021215/ENSMUSG00000024241/ENSMUSG00000028059/ENSMUSG00000024959/ENSMUSG00000021895/ENSMUSG00000031628/ENSMUSG00000061751/ENSMUSG00000071176/ENSMUSG00000066406/ENSMUSG00000020611/ENSMUSG00000025265/…	Abr/Tiam1/Vav3/Fgd4/Arhgef9/Itsn1/Obscn/Sos2/Mcf2l/Arhgef11/Net1/Sos1/Arhgef2/Bad/Arhgef3/Casp3/Kalrn/Arhgef10/Akap13/Gna13/Fgd1/Arhgef7/Trio/Ubb/Arhgef37/Myd88/Arhgef10l/Arhgef15/Rps27a/Uba52/Arhgef6/Arhgdia/Bcl2l11/Traf6/Arhgef5/Psen2/Mapk8/Plekhg5/Aph1a/Arhgef18/Tiam2/Rhoa/Mag/Ywhae/Prkci/Plekhg2/Vav2/Vav1/Ngfr/Bex3/Arhgef1	109934/21844/57257/224014/236915/16443/380698/20663/17207/213498/56349/20662/16800/12015/71704/12367/545156/234094/75547/14674/14163/54126/223435/22187/328967/17874/72754/442801/78294/22186/73341/192662/12125/22034/54324/19165/26419/269608/226548/102098/24001/11848/17136/22627/18759/101497/22325/22324/18053/12070/16801	51	22	ENSMUSG00000017631/ENSMUSG00000002489/ENSMUSG00000033721/ENSMUSG00000021215/ENSMUSG00000024959/ENSMUSG00000021895/ENSMUSG00000031628/ENSMUSG00000020611/ENSMUSG00000019505/ENSMUSG00000032508/ENSMUSG00000020460/ENSMUSG00000031133/ENSMUSG00000025132/ENSMUSG00000010609/ENSMUSG00000015750/ENSMUSG00000023800/ENSMUSG00000007815/ENSMUSG00000020849/ENSMUSG00000009621/ENSMUSG00000034116/ENSMUSG00000046432/…	29	ENSMUSG00000022788/ENSMUSG00000025656/ENSMUSG00000022957/ENSMUSG00000061462/ENSMUSG00000034801/ENSMUSG00000031442/ENSMUSG00000041977/ENSMUSG00000024241/ENSMUSG00000028059/ENSMUSG00000061751/ENSMUSG00000071176/ENSMUSG00000066406/ENSMUSG00000025265/ENSMUSG00000031511/ENSMUSG00000022263/ENSMUSG00000045094/ENSMUSG00000040964/ENSMUSG00000052921/ENSMUSG00000090137/ENSMUSG00000027381/ENSMUSG00000027164/…
R-MMU-450321	JNK (c-Jun kinases) phosphorylation and activation mediated by activated human TAK1	3898-12-01	17/7756	0.0744758	0.374947	ENSMUSG00000046709/ENSMUSG00000015755/ENSMUSG00000038058/ENSMUSG00000020366/ENSMUSG00000019505/ENSMUSG00000020460/ENSMUSG00000090137/ENSMUSG00000033352/ENSMUSG00000027164/ENSMUSG00000021936/ENSMUSG00000028284/ENSMUSG00000035476	Mapk10/Tab2/Nod1/Mapk9/Ubb/Rps27a/Uba52/Map2k4/Traf6/Mapk8/Map3k7/Tab3	26414/68652/107607/26420/22187/78294/22186/26398/22034/26419/26409/66724	12	3	ENSMUSG00000046709/ENSMUSG00000019505/ENSMUSG00000020460	9	ENSMUSG00000015755/ENSMUSG00000038058/ENSMUSG00000020366/ENSMUSG00000090137/ENSMUSG00000033352/ENSMUSG00000027164/ENSMUSG00000021936/ENSMUSG00000028284/ENSMUSG00000035476
R-MMU-913531	Interferon Signaling	24/3898	38/7756	0.0756068	0.378775	ENSMUSG00000057897/ENSMUSG00000053819/ENSMUSG00000024789/ENSMUSG00000028530/ENSMUSG00000024617/ENSMUSG00000022884/ENSMUSG00000021820/ENSMUSG00000059796/ENSMUSG00000045983/ENSMUSG00000027540/ENSMUSG00000043733/ENSMUSG00000025234/ENSMUSG00000026021/ENSMUSG00000055170/ENSMUSG00000024539/ENSMUSG00000032175/ENSMUSG00000020009/ENSMUSG00000040033/ENSMUSG00000058355/ENSMUSG00000027078/ENSMUSG00000028760/…	Camk2b/Camk2d/Jak2/Jak1/Camk2a/Eif4a2/Camk2g/Eif4a1/Eif4g1/Ptpn1/Ptpn11/Arih1/Sumo1/Ifng/Ptpn2/Tyk2/Ifngr1/Stat2/Abce1/Ube2l6/Eif4g3/Usp18/Pias1/Eif4e3	12323/108058/16452/16451/12322/13682/12325/13681/208643/19246/19247/23806/22218/15978/19255/54721/15979/20847/24015/56791/230861/24110/56469/66892	24	10	ENSMUSG00000053819/ENSMUSG00000022884/ENSMUSG00000059796/ENSMUSG00000027540/ENSMUSG00000026021/ENSMUSG00000055170/ENSMUSG00000024539/ENSMUSG00000032175/ENSMUSG00000027078/ENSMUSG00000093661	14	ENSMUSG00000057897/ENSMUSG00000024789/ENSMUSG00000028530/ENSMUSG00000024617/ENSMUSG00000021820/ENSMUSG00000045983/ENSMUSG00000043733/ENSMUSG00000025234/ENSMUSG00000020009/ENSMUSG00000040033/ENSMUSG00000058355/ENSMUSG00000028760/ENSMUSG00000030107/ENSMUSG00000032405
R-MMU-5654741	Signaling by FGFR3	29/3898	47/7756	0.0762896	0.380332	ENSMUSG00000042626/ENSMUSG00000037225/ENSMUSG00000021732/ENSMUSG00000031714/ENSMUSG00000025499/ENSMUSG00000024241/ENSMUSG00000029195/ENSMUSG00000031565/ENSMUSG00000028708/ENSMUSG00000000183/ENSMUSG00000027852/ENSMUSG00000036585/ENSMUSG00000043733/ENSMUSG00000022114/ENSMUSG00000019505/ENSMUSG00000020460/ENSMUSG00000090137/ENSMUSG00000002413/ENSMUSG00000027208/ENSMUSG00000023266/ENSMUSG00000020170/…	Shc1/Fgf2/Fgf10/Gab1/Hras/Sos1/Klb/Fgfr1/Mknk1/Fgf6/Nras/Fgf1/Ptpn11/Spry2/Ubb/Rps27a/Uba52/Braf/Fgf7/Frs3/Frs2/Cbl/Galnt3/Ppp2ca/Pik3r1/Ppp2cb/Fgfr4/Ppp2r1a/Pik3ca	20416/14173/14165/14388/15461/20662/83379/14182/17346/14177/18176/14164/19247/24064/22187/78294/22186/109880/14178/107971/327826/12402/14425/19052/18708/19053/14186/51792/18706	29	14	ENSMUSG00000042626/ENSMUSG00000021732/ENSMUSG00000025499/ENSMUSG00000029195/ENSMUSG00000027852/ENSMUSG00000022114/ENSMUSG00000019505/ENSMUSG00000020460/ENSMUSG00000027208/ENSMUSG00000026994/ENSMUSG00000020349/ENSMUSG00000009630/ENSMUSG00000005320/ENSMUSG00000007564	15	ENSMUSG00000037225/ENSMUSG00000031714/ENSMUSG00000024241/ENSMUSG00000031565/ENSMUSG00000028708/ENSMUSG00000000183/ENSMUSG00000036585/ENSMUSG00000043733/ENSMUSG00000090137/ENSMUSG00000002413/ENSMUSG00000023266/ENSMUSG00000020170/ENSMUSG00000034342/ENSMUSG00000041417/ENSMUSG00000027665
R-MMU-5684996	MAPK1/MAPK3 signaling	124/3898	225/7756	0.079193	0.392889	ENSMUSG00000030110/ENSMUSG00000042626/ENSMUSG00000057897/ENSMUSG00000053819/ENSMUSG00000071042/ENSMUSG00000028017/ENSMUSG00000017843/ENSMUSG00000024789/ENSMUSG00000037225/ENSMUSG00000053716/ENSMUSG00000070565/ENSMUSG00000021732/ENSMUSG00000028530/ENSMUSG00000001930/ENSMUSG00000025499/ENSMUSG00000024617/ENSMUSG00000026626/ENSMUSG00000020312/ENSMUSG00000005779/ENSMUSG00000068749/ENSMUSG00000024241/…	Ret/Shc1/Camk2b/Camk2d/Rasgrp3/Egf/Ppp2r5c/Jak2/Fgf2/Dusp7/Rasal2/Fgf10/Jak1/Vwf/Hras/Camk2a/Ppp2r5a/Shc2/Psmb4/Psma5/Sos1/Klb/Fgfr1/Ksr1/Grin1/Camk2g/Sptbn1/Kitl/Psme2/Spred3/Fgf6/Nras/Dlg4/Psmb1/Psme4/Psme1/Sptb/Dusp8/Dusp2/Psma7/Fgf1/Irs2/Irs1/Ncam1/Psmd13/Tek/Pebp1/Gfra4/Ptpn11/Psmb5/Erbb3/Ubb/Psma4/Grin2b/Dusp16/Nrg3/Psma2/Psmb10/Pdgfrb/Psmc3/Csk/Psmd11/Il17rd/Araf/Raf1/Il6ra/Rps27a/Psmd7/Ps…	19713/20416/12323/108058/240168/13645/26931/16452/14173/235584/226525/14165/16451/22371/15461/12322/226849/216148/19172/26442/20662/83379/14182/16706/14810/12325/20742/17311/19188/101809/14177/18176/13385/19170/103554/19186/20741/18218/13537/26444/14164/384783/16367/17967/23997/21687/23980/14588/19247/19173/13867/22187/26441/14812/70686/18183/19166/19171/18596/19182/12988/69077/171463/11836/11015…	124	67	ENSMUSG00000030110/ENSMUSG00000042626/ENSMUSG00000053819/ENSMUSG00000017843/ENSMUSG00000070565/ENSMUSG00000021732/ENSMUSG00000025499/ENSMUSG00000026626/ENSMUSG00000005779/ENSMUSG00000068749/ENSMUSG00000029195/ENSMUSG00000026959/ENSMUSG00000079197/ENSMUSG00000027852/ENSMUSG00000014769/ENSMUSG00000022216/ENSMUSG00000037887/ENSMUSG00000027368/ENSMUSG00000027566/ENSMUSG00000039542/ENSMUSG00000025487/…	57	ENSMUSG00000057897/ENSMUSG00000071042/ENSMUSG00000028017/ENSMUSG00000024789/ENSMUSG00000037225/ENSMUSG00000053716/ENSMUSG00000028530/ENSMUSG00000001930/ENSMUSG00000024617/ENSMUSG00000020312/ENSMUSG00000024241/ENSMUSG00000031565/ENSMUSG00000018334/ENSMUSG00000021820/ENSMUSG00000020315/ENSMUSG00000019966/ENSMUSG00000037239/ENSMUSG00000000183/ENSMUSG00000020886/ENSMUSG00000040850/ENSMUSG00000021061/…
R-MMU-165159	mTOR signalling	25/3898	40/7756	0.0812134	0.400967	ENSMUSG00000038205/ENSMUSG00000026027/ENSMUSG00000031490/ENSMUSG00000028278/ENSMUSG00000028495/ENSMUSG00000028495/ENSMUSG00000028518/ENSMUSG00000026812/ENSMUSG00000021096/ENSMUSG00000045983/ENSMUSG00000069631/ENSMUSG00000028646/ENSMUSG00000050552/ENSMUSG00000030842/ENSMUSG00000028991/ENSMUSG00000087260/ENSMUSG00000067713/ENSMUSG00000028062/ENSMUSG00000020516/ENSMUSG00000001729/ENSMUSG00000091512/…	Prkab2/Stradb/Eif4ebp1/Rragd/Rps6/LOC105244208/Prkaa2/Tsc1/Ppm1a/Eif4g1/Strada/Rragc/Lamtor4/Lamtor1/Mtor/Lamtor5/Prkag1/Lamtor2/Rps6kb1/Akt1/Lamtor3/Cab39/Rheb/Prkag2/Stk11	108097/227154/13685/52187/20104/105244208/108079/64930/19042/208643/72149/54170/66096/66508/56717/68576/19082/83409/72508/11651/56692/12283/19744/108099/20869	25	15	ENSMUSG00000026027/ENSMUSG00000031490/ENSMUSG00000028495/ENSMUSG00000069631/ENSMUSG00000028646/ENSMUSG00000050552/ENSMUSG00000030842/ENSMUSG00000087260/ENSMUSG00000067713/ENSMUSG00000028062/ENSMUSG00000001729/ENSMUSG00000091512/ENSMUSG00000036707/ENSMUSG00000028945/ENSMUSG00000028944	9	ENSMUSG00000038205/ENSMUSG00000028278/ENSMUSG00000028518/ENSMUSG00000026812/ENSMUSG00000021096/ENSMUSG00000045983/ENSMUSG00000028991/ENSMUSG00000020516/ENSMUSG00000003068
R-MMU-2565942	Regulation of PLK1 Activity at G2/M Transition	49/3898	84/7756	0.0837907	0.411703	ENSMUSG00000026790/ENSMUSG00000024542/ENSMUSG00000032534/ENSMUSG00000032218/ENSMUSG00000028447/ENSMUSG00000027496/ENSMUSG00000001525/ENSMUSG00000009013/ENSMUSG00000025228/ENSMUSG00000021270/ENSMUSG00000057110/ENSMUSG00000014956/ENSMUSG00000026504/ENSMUSG00000072235/ENSMUSG00000073557/ENSMUSG00000031347/ENSMUSG00000036752/ENSMUSG00000022433/ENSMUSG00000003037/ENSMUSG00000026672/ENSMUSG00000038241/…	Odf2/Cep192/Cep63/Ccnb2/Dctn3/Aurka/Tubb5/Dynll1/Actr1a/Hsp90aa1/Cntrl/Ppp1cb/Sdccag8/Tuba1a/Ppp1r12b/Cetn2/Tubb4b/Csnk1e/Rab8a/Optn/Cep250/Ubb/Mapre1/Rps27a/Uba52/Cdk1/Dctn2/Haus1/Dync1i2/Haus3/Haus8/Ccnb1/Pcm1/Pafah1b1/Ccp110/Ajuba/Fbxw11/Ckap5/Ssna1/Ywhae/Akap9/Cep290/Cep78/Ppp2r1a/Cul1/Ppp1r12a/Cep41/Cenpj/Ninl	18286/70799/28135/12442/53598/20878/22154/56455/54130/15519/26920/19046/76816/22142/329251/26370/227613/27373/17274/71648/16328/22187/13589/78294/22186/12534/69654/225745/13427/231123/76478/268697/18536/18472/101565/16475/103583/75786/68475/22627/100986/216274/208518/51792/26965/17931/83922/219103/78177	49	32	ENSMUSG00000026790/ENSMUSG00000024542/ENSMUSG00000032534/ENSMUSG00000032218/ENSMUSG00000028447/ENSMUSG00000027496/ENSMUSG00000001525/ENSMUSG00000009013/ENSMUSG00000025228/ENSMUSG00000021270/ENSMUSG00000026504/ENSMUSG00000072235/ENSMUSG00000031347/ENSMUSG00000036752/ENSMUSG00000003037/ENSMUSG00000019505/ENSMUSG00000027479/ENSMUSG00000020460/ENSMUSG00000019942/ENSMUSG00000025410/ENSMUSG00000041840/…	17	ENSMUSG00000057110/ENSMUSG00000014956/ENSMUSG00000073557/ENSMUSG00000022433/ENSMUSG00000026672/ENSMUSG00000038241/ENSMUSG00000090137/ENSMUSG00000031592/ENSMUSG00000020745/ENSMUSG00000033904/ENSMUSG00000022178/ENSMUSG00000020271/ENSMUSG00000040549/ENSMUSG00000040407/ENSMUSG00000019971/ENSMUSG00000041491/ENSMUSG00000029686
R-MMU-1296065	Inwardly rectifying K+ channels	17/3898	26/7756	0.0881112	0.43086	ENSMUSG00000043004/ENSMUSG00000030249/ENSMUSG00000042529/ENSMUSG00000024462/ENSMUSG00000029713/ENSMUSG00000039809/ENSMUSG00000068523/ENSMUSG00000068523/ENSMUSG00000030247/ENSMUSG00000096146/ENSMUSG00000036402/ENSMUSG00000023439/ENSMUSG00000038811/ENSMUSG00000029064/ENSMUSG00000062609/ENSMUSG00000040136/ENSMUSG00000041695	Gng2/Abcc9/Kcnj12/Gabbr1/Gnb2/Gabbr2/Gng5/Gng5-ps/Kcnj8/Kcnj11/Gng12/Gnb3/Gngt2/Gnb1/Kcnj15/Abcc8/Kcnj2	14702/20928/16515/54393/14693/242425/14707/100043507/16523/16514/14701/14695/14710/14688/16516/20927/16518	17	9	ENSMUSG00000043004/ENSMUSG00000024462/ENSMUSG00000029713/ENSMUSG00000039809/ENSMUSG00000068523/ENSMUSG00000023439/ENSMUSG00000038811/ENSMUSG00000029064/ENSMUSG00000041695	7	ENSMUSG00000030249/ENSMUSG00000042529/ENSMUSG00000030247/ENSMUSG00000096146/ENSMUSG00000036402/ENSMUSG00000062609/ENSMUSG00000040136
R-MMU-917937	Iron uptake and transport	32/3898	53/7756	0.0897194	0.436634	ENSMUSG00000025993/ENSMUSG00000001750/ENSMUSG00000066595/ENSMUSG00000039753/ENSMUSG00000019210/ENSMUSG00000015575/ENSMUSG00000004285/ENSMUSG00000010376/ENSMUSG00000021114/ENSMUSG00000033793/ENSMUSG00000022797/ENSMUSG00000024121/ENSMUSG00000022295/ENSMUSG00000024403/ENSMUSG00000039105/ENSMUSG00000006611/ENSMUSG00000033379/ENSMUSG00000013160/ENSMUSG00000003617/ENSMUSG00000019505/ENSMUSG00000039347/…	Slc40a1/Tcirg1/Flvcr1/Fbxl5/Atp6v1e1/Atp6v0e/Atp6v1f/Nedd8/Atp6v1d/Atp6v1h/Tfrc/Atp6v0c/Atp6v1c1/Atp6v1g2/Atp6v1g1/Hfe/Atp6v0b/Atp6v0d1/Cp/Ubb/Atp6v0e2/Atp6v0d2/Rps27a/Uba52/Atp6v1e2/Atp6ap1/Atp6v1a/Ftl1/Hmox2/Abcg2/Cul1/Cybrd1	53945/27060/226844/242960/11973/11974/66144/18002/73834/108664/22042/11984/66335/66237/66290/15216/114143/11972/12870/22187/76252/242341/78294/22186/74915/54411/11964/14325/15369/26357/26965/73649	32	25	ENSMUSG00000025993/ENSMUSG00000001750/ENSMUSG00000039753/ENSMUSG00000019210/ENSMUSG00000015575/ENSMUSG00000004285/ENSMUSG00000010376/ENSMUSG00000021114/ENSMUSG00000033793/ENSMUSG00000024121/ENSMUSG00000022295/ENSMUSG00000024403/ENSMUSG00000039105/ENSMUSG00000006611/ENSMUSG00000033379/ENSMUSG00000013160/ENSMUSG00000019505/ENSMUSG00000039347/ENSMUSG00000028238/ENSMUSG00000020460/ENSMUSG00000053375/…	7	ENSMUSG00000066595/ENSMUSG00000022797/ENSMUSG00000003617/ENSMUSG00000090137/ENSMUSG00000029802/ENSMUSG00000029686/ENSMUSG00000027015
R-MMU-5633007	Regulation of TP53 Activity	84/3898	150/7756	0.0903557	0.437647	ENSMUSG00000000552/ENSMUSG00000031928/ENSMUSG00000020326/ENSMUSG00000038205/ENSMUSG00000022510/ENSMUSG00000019970/ENSMUSG00000053436/ENSMUSG00000037991/ENSMUSG00000017843/ENSMUSG00000027496/ENSMUSG00000026603/ENSMUSG00000061436/ENSMUSG00000055024/ENSMUSG00000059552/ENSMUSG00000018547/ENSMUSG00000042390/ENSMUSG00000028518/ENSMUSG00000048895/ENSMUSG00000020032/ENSMUSG00000031540/ENSMUSG00000008730/…	Zfp385a/Mre11a/Ccng1/Prkab2/Trp63/Sgk1/Mapk14/Rmi2/Ppp2r5c/Aurka/Smyd2/Hipk2/Ep300/Trp53/Pip4k2b/Gatad2b/Prkaa2/Cdk5r1/Nuak1/Kat6a/Hipk1/Pip4k2a/Wrn/Rictor/Brpf3/Pml/Brip1/Atm/Taf12/Prr5/Ubb/Rfc5/Taf10/Kmt5a/Cdk5/Nbn/Taf6/Brd1/Rps27a/Usp2/Uba52/Hus1/Cdk1/Mtor/Trp53inp1/Ttc5/Prkag1/Rmi1/Top3a/Ehmt1/Ccna2/Rbbp4/Taf13/Prmt5/Akt3/Akt1/Meaf6/Ppp2ca/Mdm2/Trp53rka/Aurkb/Noc2l/Dyrk2/Pin1/Csnk2b/Usp7/Mbd3…	29813/17535/12450/108097/22061/20393/26416/223970/26931/20878/226830/15258/328572/22059/108083/229542/108079/12569/77976/244349/15257/18718/22427/78757/268936/18854/237911/11920/66464/109270/22187/72151/24075/67956/12568/27354/21343/223770/78294/53376/22186/15574/12534/56717/60599/219022/19082/74386/21975/77683/12428/19646/99730/27374/23797/11651/70088/19052/17246/381406/20877/57741/69181/23988/1…	84	46	ENSMUSG00000000552/ENSMUSG00000031928/ENSMUSG00000020326/ENSMUSG00000022510/ENSMUSG00000017843/ENSMUSG00000027496/ENSMUSG00000059552/ENSMUSG00000048895/ENSMUSG00000026737/ENSMUSG00000031583/ENSMUSG00000036986/ENSMUSG00000034329/ENSMUSG00000028899/ENSMUSG00000019505/ENSMUSG00000029363/ENSMUSG00000043866/ENSMUSG00000028969/ENSMUSG00000020460/ENSMUSG00000019942/ENSMUSG00000006288/ENSMUSG00000067713/…	37	ENSMUSG00000038205/ENSMUSG00000019970/ENSMUSG00000053436/ENSMUSG00000037991/ENSMUSG00000026603/ENSMUSG00000061436/ENSMUSG00000055024/ENSMUSG00000018547/ENSMUSG00000042390/ENSMUSG00000028518/ENSMUSG00000020032/ENSMUSG00000031540/ENSMUSG00000008730/ENSMUSG00000050310/ENSMUSG00000063952/ENSMUSG00000034218/ENSMUSG00000036106/ENSMUSG00000049327/ENSMUSG00000028224/ENSMUSG00000036980/ENSMUSG00000022387/…
R-MMU-2173791	TGF-beta receptor signaling in EMT (epithelial to mesenchymal transition)	3898-10-01	14/7756	0.092775	0.441005	ENSMUSG00000029053/ENSMUSG00000032440/ENSMUSG00000019505/ENSMUSG00000020460/ENSMUSG00000090137/ENSMUSG00000004568/ENSMUSG00000007815/ENSMUSG00000007613/ENSMUSG00000002603/ENSMUSG00000025812	Prkcz/Tgfbr2/Ubb/Rps27a/Uba52/Arhgef18/Rhoa/Tgfbr1/Tgfb1/Pard3	18762/21813/22187/78294/22186/102098/11848/21812/21803/93742	10	5	ENSMUSG00000029053/ENSMUSG00000019505/ENSMUSG00000020460/ENSMUSG00000007815/ENSMUSG00000002603	5	ENSMUSG00000032440/ENSMUSG00000090137/ENSMUSG00000004568/ENSMUSG00000007613/ENSMUSG00000025812
R-MMU-3232118	SUMOylation of transcription factors	3898-10-01	14/7756	0.092775	0.441005	ENSMUSG00000025423/ENSMUSG00000028640/ENSMUSG00000015120/ENSMUSG00000026021/ENSMUSG00000043909/ENSMUSG00000035158/ENSMUSG00000027109/ENSMUSG00000043099/ENSMUSG00000020265/ENSMUSG00000032405	Pias2/Tfap2c/Ube2i/Sumo1/Trp53bp1/Mitf/Sp3/Hic1/Sumo3/Pias1	17344/21420/22196/22218/27223/17342/20687/15248/20610/56469	10	6	ENSMUSG00000028640/ENSMUSG00000015120/ENSMUSG00000026021/ENSMUSG00000043909/ENSMUSG00000035158/ENSMUSG00000020265	4	ENSMUSG00000025423/ENSMUSG00000027109/ENSMUSG00000043099/ENSMUSG00000032405
R-MMU-3322077	Glycogen synthesis	3898-10-01	14/7756	0.092775	0.441005	ENSMUSG00000055493/ENSMUSG00000025791/ENSMUSG00000019505/ENSMUSG00000020460/ENSMUSG00000090137/ENSMUSG00000003865/ENSMUSG00000044231/ENSMUSG00000001891/ENSMUSG00000019528/ENSMUSG00000022707	Epm2a/Pgm2/Ubb/Rps27a/Uba52/Gys1/Nhlrc1/Ugp2/Gyg/Gbe1	13853/72157/22187/78294/22186/14936/105193/216558/27357/74185	10	4	ENSMUSG00000019505/ENSMUSG00000020460/ENSMUSG00000001891/ENSMUSG00000019528	6	ENSMUSG00000055493/ENSMUSG00000025791/ENSMUSG00000090137/ENSMUSG00000003865/ENSMUSG00000044231/ENSMUSG00000022707
R-MMU-8849471	PTK6 Regulates RHO GTPases, RAS GTPase and MAP kinases	3898-10-01	14/7756	0.092775	0.441005	ENSMUSG00000025499/ENSMUSG00000029528/ENSMUSG00000041112/ENSMUSG00000058230/ENSMUSG00000017670/ENSMUSG00000027852/ENSMUSG00000058325/ENSMUSG00000021549/ENSMUSG00000017776/ENSMUSG00000007815	Hras/Pxn/Elmo1/Arhgap35/Elmo2/Nras/Dock1/Rasa1/Crk/Rhoa	15461/19303/140580/232906/140579/18176/330662/218397/12928/11848	10	4	ENSMUSG00000025499/ENSMUSG00000041112/ENSMUSG00000027852/ENSMUSG00000007815	6	ENSMUSG00000029528/ENSMUSG00000058230/ENSMUSG00000017670/ENSMUSG00000058325/ENSMUSG00000021549/ENSMUSG00000017776
R-MMU-5654743	Signaling by FGFR4	28/3898	46/7756	0.0972174	0.459982	ENSMUSG00000042626/ENSMUSG00000037225/ENSMUSG00000021732/ENSMUSG00000031714/ENSMUSG00000025499/ENSMUSG00000024241/ENSMUSG00000029195/ENSMUSG00000031565/ENSMUSG00000028708/ENSMUSG00000000183/ENSMUSG00000027852/ENSMUSG00000036585/ENSMUSG00000043733/ENSMUSG00000022114/ENSMUSG00000019505/ENSMUSG00000020460/ENSMUSG00000090137/ENSMUSG00000002413/ENSMUSG00000027208/ENSMUSG00000023266/ENSMUSG00000020170/…	Shc1/Fgf2/Fgf10/Gab1/Hras/Sos1/Klb/Fgfr1/Mknk1/Fgf6/Nras/Fgf1/Ptpn11/Spry2/Ubb/Rps27a/Uba52/Braf/Fgf7/Frs3/Frs2/Cbl/Ppp2ca/Pik3r1/Ppp2cb/Fgfr4/Ppp2r1a/Pik3ca	20416/14173/14165/14388/15461/20662/83379/14182/17346/14177/18176/14164/19247/24064/22187/78294/22186/109880/14178/107971/327826/12402/19052/18708/19053/14186/51792/18706	28	13	ENSMUSG00000042626/ENSMUSG00000021732/ENSMUSG00000025499/ENSMUSG00000029195/ENSMUSG00000027852/ENSMUSG00000022114/ENSMUSG00000019505/ENSMUSG00000020460/ENSMUSG00000027208/ENSMUSG00000020349/ENSMUSG00000009630/ENSMUSG00000005320/ENSMUSG00000007564	15	ENSMUSG00000037225/ENSMUSG00000031714/ENSMUSG00000024241/ENSMUSG00000031565/ENSMUSG00000028708/ENSMUSG00000000183/ENSMUSG00000036585/ENSMUSG00000043733/ENSMUSG00000090137/ENSMUSG00000002413/ENSMUSG00000023266/ENSMUSG00000020170/ENSMUSG00000034342/ENSMUSG00000041417/ENSMUSG00000027665
R-MMU-5673001	RAF/MAP kinase cascade	120/3898	219/7756	0.0978413	0.460801	ENSMUSG00000030110/ENSMUSG00000042626/ENSMUSG00000057897/ENSMUSG00000053819/ENSMUSG00000071042/ENSMUSG00000028017/ENSMUSG00000017843/ENSMUSG00000024789/ENSMUSG00000037225/ENSMUSG00000053716/ENSMUSG00000070565/ENSMUSG00000021732/ENSMUSG00000028530/ENSMUSG00000001930/ENSMUSG00000025499/ENSMUSG00000024617/ENSMUSG00000026626/ENSMUSG00000020312/ENSMUSG00000005779/ENSMUSG00000068749/ENSMUSG00000024241/…	Ret/Shc1/Camk2b/Camk2d/Rasgrp3/Egf/Ppp2r5c/Jak2/Fgf2/Dusp7/Rasal2/Fgf10/Jak1/Vwf/Hras/Camk2a/Ppp2r5a/Shc2/Psmb4/Psma5/Sos1/Klb/Fgfr1/Ksr1/Grin1/Camk2g/Sptbn1/Kitl/Psme2/Spred3/Fgf6/Nras/Dlg4/Psmb1/Psme4/Psme1/Sptb/Dusp8/Dusp2/Psma7/Fgf1/Irs2/Irs1/Ncam1/Psmd13/Tek/Pebp1/Gfra4/Psmb5/Erbb3/Ubb/Psma4/Grin2b/Dusp16/Nrg3/Psma2/Psmb10/Pdgfrb/Psmc3/Csk/Psmd11/Il17rd/Araf/Raf1/Rps27a/Psmd7/Psma6/Dusp1/Uba…	19713/20416/12323/108058/240168/13645/26931/16452/14173/235584/226525/14165/16451/22371/15461/12322/226849/216148/19172/26442/20662/83379/14182/16706/14810/12325/20742/17311/19188/101809/14177/18176/13385/19170/103554/19186/20741/18218/13537/26444/14164/384783/16367/17967/23997/21687/23980/14588/19173/13867/22187/26441/14812/70686/18183/19166/19171/18596/19182/12988/69077/171463/11836/110157/7829…	120	65	ENSMUSG00000030110/ENSMUSG00000042626/ENSMUSG00000053819/ENSMUSG00000017843/ENSMUSG00000070565/ENSMUSG00000021732/ENSMUSG00000025499/ENSMUSG00000026626/ENSMUSG00000005779/ENSMUSG00000068749/ENSMUSG00000029195/ENSMUSG00000026959/ENSMUSG00000079197/ENSMUSG00000027852/ENSMUSG00000014769/ENSMUSG00000022216/ENSMUSG00000037887/ENSMUSG00000027368/ENSMUSG00000027566/ENSMUSG00000039542/ENSMUSG00000025487/…	55	ENSMUSG00000057897/ENSMUSG00000071042/ENSMUSG00000028017/ENSMUSG00000024789/ENSMUSG00000037225/ENSMUSG00000053716/ENSMUSG00000028530/ENSMUSG00000001930/ENSMUSG00000024617/ENSMUSG00000020312/ENSMUSG00000024241/ENSMUSG00000031565/ENSMUSG00000018334/ENSMUSG00000021820/ENSMUSG00000020315/ENSMUSG00000019966/ENSMUSG00000037239/ENSMUSG00000000183/ENSMUSG00000020886/ENSMUSG00000040850/ENSMUSG00000021061/…
R-MMU-5620916	VxPx cargo-targeting to cilium	14/3898	21/7756	0.0983846	0.461234	ENSMUSG00000029763/ENSMUSG00000022377/ENSMUSG00000037098/ENSMUSG00000053799/ENSMUSG00000021877/ENSMUSG00000003037/ENSMUSG00000032855/ENSMUSG00000004771/ENSMUSG00000030897/ENSMUSG00000064181/ENSMUSG00000025224/ENSMUSG00000021357/ENSMUSG00000074030/ENSMUSG00000036435	Exoc4/Asap1/Rab11fip3/Exoc6/Arf4/Rab8a/Pkd1/Rab11a/Cnga4/Rab3ip/Gbf1/Exoc2/Exoc8/Exoc1	20336/13196/215445/107371/11843/17274/18763/53869/233649/216363/107338/66482/102058/69940	14	9	ENSMUSG00000029763/ENSMUSG00000022377/ENSMUSG00000021877/ENSMUSG00000003037/ENSMUSG00000004771/ENSMUSG00000030897/ENSMUSG00000064181/ENSMUSG00000074030/ENSMUSG00000036435	5	ENSMUSG00000037098/ENSMUSG00000053799/ENSMUSG00000032855/ENSMUSG00000025224/ENSMUSG00000021357
R-MMU-73887	Death Receptor Signalling	72/3898	128/7756	0.100504	0.469021	ENSMUSG00000017631/ENSMUSG00000002489/ENSMUSG00000033721/ENSMUSG00000022788/ENSMUSG00000025656/ENSMUSG00000022957/ENSMUSG00000061462/ENSMUSG00000015755/ENSMUSG00000034801/ENSMUSG00000031442/ENSMUSG00000041977/ENSMUSG00000025199/ENSMUSG00000021215/ENSMUSG00000024778/ENSMUSG00000024241/ENSMUSG00000028059/ENSMUSG00000020372/ENSMUSG00000046034/ENSMUSG00000031077/ENSMUSG00000038495/ENSMUSG00000024959/…	Abr/Tiam1/Vav3/Fgd4/Arhgef9/Itsn1/Obscn/Tab2/Sos2/Mcf2l/Arhgef11/Chuk/Net1/Fas/Sos1/Arhgef2/Rack1/Otulin/Fadd/Otud7b/Bad/Arhgef3/Casp3/Kalrn/Arhgef10/Akap13/Nsmaf/Gna13/Fgd1/Arhgef7/Tnfsf10/Trio/Ubb/Arhgef37/Myd88/Tradd/Arhgef10l/Usp4/Xiap/Arhgef15/Sppl2a/Rps27a/Usp2/Uba52/Arhgef6/Arhgdia/Traf1/Bcl2l11/Traf6/Arhgef5/Birc2/Psen2/Mapk8/Plekhg5/Aph1a/Map3k7/Rbck1/Arhgef18/Tiam2/Rhoa/Tnfrsf1a/Usp21/M…	109934/21844/57257/224014/236915/16443/380698/68652/20663/17207/213498/12675/56349/14102/20662/16800/14694/432940/14082/229603/12015/71704/12367/545156/234094/75547/18201/14674/14163/54126/22035/223435/22187/328967/17874/71609/72754/22258/11798/442801/66552/78294/53376/22186/73341/192662/22029/12125/22034/54324/11797/19165/26419/269608/226548/26409/24105/102098/24001/11848/21937/30941/17136/22627…	72	32	ENSMUSG00000017631/ENSMUSG00000002489/ENSMUSG00000033721/ENSMUSG00000025199/ENSMUSG00000021215/ENSMUSG00000024778/ENSMUSG00000020372/ENSMUSG00000046034/ENSMUSG00000031077/ENSMUSG00000024959/ENSMUSG00000021895/ENSMUSG00000031628/ENSMUSG00000020611/ENSMUSG00000019505/ENSMUSG00000032508/ENSMUSG00000031887/ENSMUSG00000032612/ENSMUSG00000020460/ENSMUSG00000031133/ENSMUSG00000025132/ENSMUSG00000026875/…	40	ENSMUSG00000022788/ENSMUSG00000025656/ENSMUSG00000022957/ENSMUSG00000061462/ENSMUSG00000015755/ENSMUSG00000034801/ENSMUSG00000031442/ENSMUSG00000041977/ENSMUSG00000024241/ENSMUSG00000028059/ENSMUSG00000038495/ENSMUSG00000061751/ENSMUSG00000071176/ENSMUSG00000066406/ENSMUSG00000028245/ENSMUSG00000025265/ENSMUSG00000031511/ENSMUSG00000039304/ENSMUSG00000022263/ENSMUSG00000045094/ENSMUSG00000040964/…
R-MMU-69239	Synthesis of DNA	64/3898	113/7756	0.10166	0.470847	ENSMUSG00000054115/ENSMUSG00000005779/ENSMUSG00000068749/ENSMUSG00000027342/ENSMUSG00000079197/ENSMUSG00000028212/ENSMUSG00000014769/ENSMUSG00000040850/ENSMUSG00000029191/ENSMUSG00000022216/ENSMUSG00000027566/ENSMUSG00000025487/ENSMUSG00000026355/ENSMUSG00000024833/ENSMUSG00000022193/ENSMUSG00000019505/ENSMUSG00000002870/ENSMUSG00000032301/ENSMUSG00000029363/ENSMUSG00000015671/ENSMUSG00000031897/…	Skp2/Psmb4/Psma5/Pcna/Psme2/Ccne2/Psmb1/Psme4/Rfc1/Psme1/Psma7/Psmd13/Mcm6/Pola2/Psmb5/Ubb/Mcm2/Psma4/Rfc5/Psma2/Psmb10/Psmc3/Psmd11/Ube2e1/Rps27a/Psmd7/Pole4/Psma6/Uba52/Psmd4/Psmd12/Pole3/Psmd14/Ccna2/Psmd9/Anapc7/Gins4/Psmd5/Pold3/Orc5/Psmc2/Psmc5/Anapc4/Psmc6/Psmd6/Psma3/Psmb6/Cdt1/Rbx1/Ccne1/Pole/Psme2b/Ube2d1/Cdk2/Rpa3/Anapc11/Rpa1/Psmc1/Psmd8/Cul1/Psmd2/Ube2c/Psmc4/Orc6	27401/19172/26442/18538/19188/12448/19170/103554/19687/19186/26444/23997/17219/18969/19173/22187/17216/26441/72151/19166/19171/19182/69077/22194/78294/17463/66979/26443/22186/19185/66997/59001/59029/12428/67151/56317/109145/66998/67967/26429/19181/19184/52206/67089/66413/19167/19175/67177/56438/12447/18973/621823/216080/12566/68240/66156/68275/19179/57296/26965/21762/68612/23996/56452	64	57	ENSMUSG00000054115/ENSMUSG00000005779/ENSMUSG00000068749/ENSMUSG00000027342/ENSMUSG00000079197/ENSMUSG00000014769/ENSMUSG00000029191/ENSMUSG00000022216/ENSMUSG00000027566/ENSMUSG00000025487/ENSMUSG00000026355/ENSMUSG00000024833/ENSMUSG00000022193/ENSMUSG00000019505/ENSMUSG00000002870/ENSMUSG00000032301/ENSMUSG00000029363/ENSMUSG00000015671/ENSMUSG00000031897/ENSMUSG00000002102/ENSMUSG00000017428/…	7	ENSMUSG00000028212/ENSMUSG00000040850/ENSMUSG00000021774/ENSMUSG00000090137/ENSMUSG00000007080/ENSMUSG00000000751/ENSMUSG00000029686
R-MMU-1660499	Synthesis of PIPs at the plasma membrane	29/3898	48/7756	0.102278	0.470847	ENSMUSG00000005225/ENSMUSG00000034570/ENSMUSG00000030231/ENSMUSG00000023805/ENSMUSG00000020901/ENSMUSG00000034354/ENSMUSG00000018547/ENSMUSG00000041757/ENSMUSG00000013663/ENSMUSG00000032737/ENSMUSG00000026737/ENSMUSG00000028126/ENSMUSG00000026113/ENSMUSG00000039936/ENSMUSG00000030269/ENSMUSG00000019478/ENSMUSG00000030660/ENSMUSG00000001173/ENSMUSG00000015214/ENSMUSG00000034573/ENSMUSG00000020375/…	Plekha8/Inpp5j/Plekha5/Synj2/Pik3r5/Mtmr3/Pip4k2b/Plekha6/Pten/Inppl1/Pip4k2a/Pip5k1a/Inpp4a/Pik3cd/Mtmr14/Rab4a/Pik3c2a/Ocrl/Mtmr1/Ptpn13/Rufy1/Pik3r1/Rab5a/Pi4k2b/Pik3c2b/Pik3r6/Inpp4b/Pik3ca/Plekha1	231999/170835/109135/20975/320207/74302/108083/240753/19211/16332/18718/18720/269180/18707/97287/19341/18704/320634/53332/19249/216724/18708/271457/67073/240752/104709/234515/18706/101476	29	9	ENSMUSG00000005225/ENSMUSG00000030231/ENSMUSG00000020901/ENSMUSG00000041757/ENSMUSG00000013663/ENSMUSG00000026737/ENSMUSG00000019478/ENSMUSG00000029186/ENSMUSG00000037940	20	ENSMUSG00000034570/ENSMUSG00000023805/ENSMUSG00000034354/ENSMUSG00000018547/ENSMUSG00000032737/ENSMUSG00000028126/ENSMUSG00000026113/ENSMUSG00000039936/ENSMUSG00000030269/ENSMUSG00000030660/ENSMUSG00000001173/ENSMUSG00000015214/ENSMUSG00000034573/ENSMUSG00000020375/ENSMUSG00000041417/ENSMUSG00000017831/ENSMUSG00000026447/ENSMUSG00000046207/ENSMUSG00000027665/ENSMUSG00000040268
R-MMU-5628897	TP53 Regulates Metabolic Genes	29/3898	48/7756	0.102278	0.470847	ENSMUSG00000032009/ENSMUSG00000038205/ENSMUSG00000028278/ENSMUSG00000020250/ENSMUSG00000018965/ENSMUSG00000005161/ENSMUSG00000028367/ENSMUSG00000028518/ENSMUSG00000026812/ENSMUSG00000028646/ENSMUSG00000050552/ENSMUSG00000030842/ENSMUSG00000038028/ENSMUSG00000028991/ENSMUSG00000022285/ENSMUSG00000087260/ENSMUSG00000067713/ENSMUSG00000047281/ENSMUSG00000028062/ENSMUSG00000028691/ENSMUSG00000019699/…	Sesn3/Prkab2/Rragd/Txnrd1/Ywhah/Prdx2/Txn1/Prkaa2/Tsc1/Rragc/Lamtor4/Lamtor1/Tigar/Mtor/Ywhaz/Lamtor5/Prkag1/Sfn/Lamtor2/Prdx1/Akt3/Akt1/Lamtor3/Rheb/Ywhae/Gls/Prkag2/Sesn1/Prdx5	75747/108097/52187/50493/22629/21672/22166/108079/64930/54170/66096/66508/319801/56717/22631/68576/19082/55948/83409/18477/23797/11651/56692/19744/22627/14660/108099/140742/54683	29	19	ENSMUSG00000032009/ENSMUSG00000018965/ENSMUSG00000005161/ENSMUSG00000028367/ENSMUSG00000028646/ENSMUSG00000050552/ENSMUSG00000030842/ENSMUSG00000022285/ENSMUSG00000087260/ENSMUSG00000067713/ENSMUSG00000047281/ENSMUSG00000028062/ENSMUSG00000028691/ENSMUSG00000001729/ENSMUSG00000091512/ENSMUSG00000028945/ENSMUSG00000020849/ENSMUSG00000028944/ENSMUSG00000024953	10	ENSMUSG00000038205/ENSMUSG00000028278/ENSMUSG00000020250/ENSMUSG00000028518/ENSMUSG00000026812/ENSMUSG00000038028/ENSMUSG00000028991/ENSMUSG00000019699/ENSMUSG00000026103/ENSMUSG00000038332
R-MMU-177929	Signaling by EGFR	24/3898	39/7756	0.104997	0.472718	ENSMUSG00000019889/ENSMUSG00000042626/ENSMUSG00000040990/ENSMUSG00000028017/ENSMUSG00000031714/ENSMUSG00000025499/ENSMUSG00000024241/ENSMUSG00000029528/ENSMUSG00000038764/ENSMUSG00000027852/ENSMUSG00000006699/ENSMUSG00000030029/ENSMUSG00000031511/ENSMUSG00000043733/ENSMUSG00000028552/ENSMUSG00000022114/ENSMUSG00000019505/ENSMUSG00000027508/ENSMUSG00000032312/ENSMUSG00000020460/ENSMUSG00000090137/…	Ptprk/Shc1/Sh3kbp1/Egf/Gab1/Hras/Sos1/Pxn/Ptpn3/Nras/Cdc42/Lrig1/Arhgef7/Ptpn11/Eps15/Spry2/Ubb/Pag1/Csk/Rps27a/Uba52/Cbl/Pik3r1/Pik3ca	19272/20416/58194/13645/14388/15461/20662/19303/545622/18176/12540/16206/54126/19247/13858/24064/22187/94212/12988/78294/22186/12402/18708/18706	24	10	ENSMUSG00000019889/ENSMUSG00000042626/ENSMUSG00000025499/ENSMUSG00000027852/ENSMUSG00000006699/ENSMUSG00000022114/ENSMUSG00000019505/ENSMUSG00000027508/ENSMUSG00000032312/ENSMUSG00000020460	14	ENSMUSG00000040990/ENSMUSG00000028017/ENSMUSG00000031714/ENSMUSG00000024241/ENSMUSG00000029528/ENSMUSG00000038764/ENSMUSG00000030029/ENSMUSG00000031511/ENSMUSG00000043733/ENSMUSG00000028552/ENSMUSG00000090137/ENSMUSG00000034342/ENSMUSG00000041417/ENSMUSG00000027665
R-MMU-110314	Recognition of DNA damage by PCNA-containing replication complex	19/3898	30/7756	0.104877	0.472718	ENSMUSG00000037474/ENSMUSG00000027342/ENSMUSG00000029191/ENSMUSG00000024740/ENSMUSG00000019505/ENSMUSG00000029363/ENSMUSG00000020460/ENSMUSG00000020390/ENSMUSG00000032512/ENSMUSG00000030042/ENSMUSG00000090137/ENSMUSG00000028394/ENSMUSG00000006310/ENSMUSG00000030726/ENSMUSG00000022400/ENSMUSG00000007080/ENSMUSG00000012483/ENSMUSG00000000751/ENSMUSG00000031446	Dtl/Pcna/Rfc1/Ddb1/Ubb/Rfc5/Rps27a/Ube2b/Wdr48/Pole4/Uba52/Pole3/Zbtb32/Pold3/Rbx1/Pole/Rpa3/Rpa1/Cul4a	76843/18538/19687/13194/22187/72151/78294/22210/67561/66979/22186/59001/58206/67967/56438/18973/68240/68275/99375	19	13	ENSMUSG00000037474/ENSMUSG00000027342/ENSMUSG00000029191/ENSMUSG00000024740/ENSMUSG00000019505/ENSMUSG00000029363/ENSMUSG00000020460/ENSMUSG00000030042/ENSMUSG00000028394/ENSMUSG00000006310/ENSMUSG00000030726/ENSMUSG00000022400/ENSMUSG00000012483	6	ENSMUSG00000020390/ENSMUSG00000032512/ENSMUSG00000090137/ENSMUSG00000007080/ENSMUSG00000000751/ENSMUSG00000031446
R-MMU-4085001	Sialic acid metabolism	19/3898	30/7756	0.104877	0.472718	ENSMUSG00000031749/ENSMUSG00000025425/ENSMUSG00000028334/ENSMUSG00000079442/ENSMUSG00000056091/ENSMUSG00000039037/ENSMUSG00000030282/ENSMUSG00000042684/ENSMUSG00000079434/ENSMUSG00000040710/ENSMUSG00000013846/ENSMUSG00000022885/ENSMUSG00000003418/ENSMUSG00000026811/ENSMUSG00000057286/ENSMUSG00000035239/ENSMUSG00000025789/ENSMUSG00000028479/ENSMUSG00000052544	St3gal2/St8sia5/Nans/St6galnac4/St3gal5/St6galnac5/Cmas/Npl/Neu2/St8sia4/St3gal1/St6gal1/St8sia6/St6galnac6/St6galnac2/Neu3/St8sia2/Gne/St6galnac3	20444/225742/94181/20448/20454/26938/12764/74091/23956/20452/20442/20440/241230/50935/20446/50877/20450/50798/20447	19	6	ENSMUSG00000025425/ENSMUSG00000028334/ENSMUSG00000079442/ENSMUSG00000039037/ENSMUSG00000030282/ENSMUSG00000025789	13	ENSMUSG00000031749/ENSMUSG00000056091/ENSMUSG00000042684/ENSMUSG00000079434/ENSMUSG00000040710/ENSMUSG00000013846/ENSMUSG00000022885/ENSMUSG00000003418/ENSMUSG00000026811/ENSMUSG00000057286/ENSMUSG00000035239/ENSMUSG00000028479/ENSMUSG00000052544
R-MMU-8866652	Synthesis of active ubiquitin: roles of E1 and E2 enzymes	19/3898	30/7756	0.104877	0.472718	ENSMUSG00000025939/ENSMUSG00000014349/ENSMUSG00000046034/ENSMUSG00000039159/ENSMUSG00000020794/ENSMUSG00000031010/ENSMUSG00000009293/ENSMUSG00000019505/ENSMUSG00000060860/ENSMUSG00000021774/ENSMUSG00000020460/ENSMUSG00000020390/ENSMUSG00000090137/ENSMUSG00000016308/ENSMUSG00000022710/ENSMUSG00000022111/ENSMUSG00000019927/ENSMUSG00000001403/ENSMUSG00000035898	Ube2w/Ube2z/Otulin/Ube2h/Ube2g1/Usp9x/Ube2g2/Ubb/Ube2s/Ube2e1/Rps27a/Ube2b/Uba52/Ube2a/Usp7/Uchl3/Ube2d1/Ube2c/Uba6	66799/268470/432940/22214/67128/22284/22213/22187/77891/22194/78294/22210/22186/22209/252870/50933/216080/68612/231380	19	11	ENSMUSG00000025939/ENSMUSG00000014349/ENSMUSG00000046034/ENSMUSG00000009293/ENSMUSG00000019505/ENSMUSG00000060860/ENSMUSG00000020460/ENSMUSG00000016308/ENSMUSG00000022111/ENSMUSG00000019927/ENSMUSG00000001403	8	ENSMUSG00000039159/ENSMUSG00000020794/ENSMUSG00000031010/ENSMUSG00000021774/ENSMUSG00000020390/ENSMUSG00000090137/ENSMUSG00000022710/ENSMUSG00000035898
R-MMU-917977	Transferrin endocytosis and recycling	19/3898	30/7756	0.104877	0.472718	ENSMUSG00000001750/ENSMUSG00000019210/ENSMUSG00000015575/ENSMUSG00000004285/ENSMUSG00000021114/ENSMUSG00000033793/ENSMUSG00000022797/ENSMUSG00000024121/ENSMUSG00000022295/ENSMUSG00000024403/ENSMUSG00000039105/ENSMUSG00000006611/ENSMUSG00000033379/ENSMUSG00000013160/ENSMUSG00000039347/ENSMUSG00000028238/ENSMUSG00000053375/ENSMUSG00000019087/ENSMUSG00000052459	Tcirg1/Atp6v1e1/Atp6v0e/Atp6v1f/Atp6v1d/Atp6v1h/Tfrc/Atp6v0c/Atp6v1c1/Atp6v1g2/Atp6v1g1/Hfe/Atp6v0b/Atp6v0d1/Atp6v0e2/Atp6v0d2/Atp6v1e2/Atp6ap1/Atp6v1a	27060/11973/11974/66144/73834/108664/22042/11984/66335/66237/66290/15216/114143/11972/76252/242341/74915/54411/11964	19	18	ENSMUSG00000001750/ENSMUSG00000019210/ENSMUSG00000015575/ENSMUSG00000004285/ENSMUSG00000021114/ENSMUSG00000033793/ENSMUSG00000024121/ENSMUSG00000022295/ENSMUSG00000024403/ENSMUSG00000039105/ENSMUSG00000006611/ENSMUSG00000033379/ENSMUSG00000013160/ENSMUSG00000039347/ENSMUSG00000028238/ENSMUSG00000053375/ENSMUSG00000019087/ENSMUSG00000052459	1	ENSMUSG00000022797
R-MMU-71406	Pyruvate metabolism and Citric Acid (TCA) cycle	30/3898	50/7756	0.107204	0.480537	ENSMUSG00000035232/ENSMUSG00000030621/ENSMUSG00000025911/ENSMUSG00000020988/ENSMUSG00000049225/ENSMUSG00000032418/ENSMUSG00000002250/ENSMUSG00000019577/ENSMUSG00000015846/ENSMUSG00000024556/ENSMUSG00000030246/ENSMUSG00000038967/ENSMUSG00000021577/ENSMUSG00000052738/ENSMUSG00000006494/ENSMUSG00000073609/ENSMUSG00000005683/ENSMUSG00000022477/ENSMUSG00000063229/ENSMUSG00000020664/ENSMUSG00000030541/…	Pdk3/Me3/Adhfe1/L2hgdh/Pdp1/Me1/Ppard/Pdk4/Rxra/Me2/Ldhb/Pdk2/Sdha/Suclg1/Pdk1/D2hgdh/Cs/Aco2/Ldha/Dld/Idh2/Pdpr/Idh3a/Ogdh/Idh3b/Pdp2/Bsg/Dlat/Mdh2/Pdhx	236900/109264/76187/217666/381511/17436/19015/27273/20181/107029/16832/18604/66945/56451/228026/98314/12974/11429/16828/13382/269951/319518/67834/18293/170718/382051/12215/235339/17448/27402	30	4	ENSMUSG00000035232/ENSMUSG00000024556/ENSMUSG00000063229/ENSMUSG00000019179	26	ENSMUSG00000030621/ENSMUSG00000025911/ENSMUSG00000020988/ENSMUSG00000049225/ENSMUSG00000032418/ENSMUSG00000002250/ENSMUSG00000019577/ENSMUSG00000015846/ENSMUSG00000030246/ENSMUSG00000038967/ENSMUSG00000021577/ENSMUSG00000052738/ENSMUSG00000006494/ENSMUSG00000073609/ENSMUSG00000005683/ENSMUSG00000022477/ENSMUSG00000020664/ENSMUSG00000030541/ENSMUSG00000033624/ENSMUSG00000032279/ENSMUSG00000020456/…
R-MMU-2559585	Oncogene Induced Senescence	3898-11-01	16/7756	0.108648	0.480685	ENSMUSG00000059552/ENSMUSG00000006728/ENSMUSG00000019505/ENSMUSG00000020460/ENSMUSG00000090137/ENSMUSG00000022895/ENSMUSG00000040274/ENSMUSG00000073802/ENSMUSG00000020184/ENSMUSG00000028551/ENSMUSG00000032035	Trp53/Cdk4/Ubb/Rps27a/Uba52/Ets2/Cdk6/Cdkn2b/Mdm2/Cdkn2c/Ets1	22059/12567/22187/78294/22186/23872/12571/12579/17246/12580/23871	11	6	ENSMUSG00000059552/ENSMUSG00000006728/ENSMUSG00000019505/ENSMUSG00000020460/ENSMUSG00000040274/ENSMUSG00000020184	5	ENSMUSG00000090137/ENSMUSG00000022895/ENSMUSG00000073802/ENSMUSG00000028551/ENSMUSG00000032035
R-MMU-3000170	Syndecan interactions	3898-11-01	16/7756	0.108648	0.480685	ENSMUSG00000022817/ENSMUSG00000037225/ENSMUSG00000027087/ENSMUSG00000022261/ENSMUSG00000025809/ENSMUSG00000027111/ENSMUSG00000020758/ENSMUSG00000025743/ENSMUSG00000026193/ENSMUSG00000050965/ENSMUSG00000002603	Itgb5/Fgf2/Itgav/Sdc2/Itgb1/Itga6/Itgb4/Sdc3/Fn1/Prkca/Tgfb1	16419/14173/16410/15529/16412/16403/192897/20970/14268/18750/21803	11	4	ENSMUSG00000027087/ENSMUSG00000022261/ENSMUSG00000025809/ENSMUSG00000002603	7	ENSMUSG00000022817/ENSMUSG00000037225/ENSMUSG00000027111/ENSMUSG00000020758/ENSMUSG00000025743/ENSMUSG00000026193/ENSMUSG00000050965
R-MMU-8979227	Triglyceride metabolism	3898-11-01	16/7756	0.108648	0.480685	ENSMUSG00000025059/ENSMUSG00000026827/ENSMUSG00000020593/ENSMUSG00000028773/ENSMUSG00000030747/ENSMUSG00000022555/ENSMUSG00000024978/ENSMUSG00000012187/ENSMUSG00000050103/ENSMUSG00000052396/ENSMUSG00000024052	Gk/Gpd2/Lpin1/Fabp3/Dgat2/Dgat1/Gpam/Mogat1/Agmo/Mogat2/Lpin2	14933/14571/14245/14077/67800/13350/14732/68393/319660/233549/64898	11	4	ENSMUSG00000025059/ENSMUSG00000028773/ENSMUSG00000022555/ENSMUSG00000012187	7	ENSMUSG00000026827/ENSMUSG00000020593/ENSMUSG00000030747/ENSMUSG00000024978/ENSMUSG00000050103/ENSMUSG00000052396/ENSMUSG00000024052
R-MMU-8982491	Glycogen metabolism	15/3898	23/7756	0.109268	0.481346	ENSMUSG00000055493/ENSMUSG00000032648/ENSMUSG00000025791/ENSMUSG00000034055/ENSMUSG00000025579/ENSMUSG00000019505/ENSMUSG00000025537/ENSMUSG00000020460/ENSMUSG00000090137/ENSMUSG00000003865/ENSMUSG00000044231/ENSMUSG00000001891/ENSMUSG00000033400/ENSMUSG00000019528/ENSMUSG00000022707	Epm2a/Pygm/Pgm2/Phka1/Gaa/Ubb/Phkg1/Rps27a/Uba52/Gys1/Nhlrc1/Ugp2/Agl/Gyg/Gbe1	13853/19309/72157/18679/14387/22187/18682/78294/22186/14936/105193/216558/77559/27357/74185	15	4	ENSMUSG00000019505/ENSMUSG00000020460/ENSMUSG00000001891/ENSMUSG00000019528	11	ENSMUSG00000055493/ENSMUSG00000032648/ENSMUSG00000025791/ENSMUSG00000034055/ENSMUSG00000025579/ENSMUSG00000025537/ENSMUSG00000090137/ENSMUSG00000003865/ENSMUSG00000044231/ENSMUSG00000033400/ENSMUSG00000022707
R-MMU-69306	DNA Replication	68/3898	121/7756	0.110082	0.482849	ENSMUSG00000054115/ENSMUSG00000005779/ENSMUSG00000068749/ENSMUSG00000018983/ENSMUSG00000027342/ENSMUSG00000079197/ENSMUSG00000028212/ENSMUSG00000014769/ENSMUSG00000040850/ENSMUSG00000029191/ENSMUSG00000022216/ENSMUSG00000027566/ENSMUSG00000025487/ENSMUSG00000026355/ENSMUSG00000024833/ENSMUSG00000022193/ENSMUSG00000019505/ENSMUSG00000002870/ENSMUSG00000032301/ENSMUSG00000029363/ENSMUSG00000015671/…	Skp2/Psmb4/Psma5/E2f2/Pcna/Psme2/Ccne2/Psmb1/Psme4/Rfc1/Psme1/Psma7/Psmd13/Mcm6/Pola2/Psmb5/Ubb/Mcm2/Psma4/Rfc5/Psma2/Psmb10/Psmc3/Psmd11/Ube2e1/Rps27a/Psmd7/Pole4/Psma6/Uba52/Psmd4/Psmd12/Pole3/Psmd14/Ccna2/Psmd9/Anapc7/Gins4/Psmd5/Pold3/Orc5/Gmnn/Psmc2/Psmc5/Anapc4/Psmc6/Psmd6/Psma3/Psmb6/Cdt1/Rbx1/Ccne1/Pole/E2f1/Psme2b/Ube2d1/Cdk2/Rpa3/Anapc11/Rpa1/Psmc1/Psmd8/Cul1/Psmd2/E2f3/Ube2c/Psmc4/Orc6	27401/19172/26442/242705/18538/19188/12448/19170/103554/19687/19186/26444/23997/17219/18969/19173/22187/17216/26441/72151/19166/19171/19182/69077/22194/78294/17463/66979/26443/22186/19185/66997/59001/59029/12428/67151/56317/109145/66998/67967/26429/57441/19181/19184/52206/67089/66413/19167/19175/67177/56438/12447/18973/13555/621823/216080/12566/68240/66156/68275/19179/57296/26965/21762/13557/6861…	68	59	ENSMUSG00000054115/ENSMUSG00000005779/ENSMUSG00000068749/ENSMUSG00000018983/ENSMUSG00000027342/ENSMUSG00000079197/ENSMUSG00000014769/ENSMUSG00000029191/ENSMUSG00000022216/ENSMUSG00000027566/ENSMUSG00000025487/ENSMUSG00000026355/ENSMUSG00000024833/ENSMUSG00000022193/ENSMUSG00000019505/ENSMUSG00000002870/ENSMUSG00000032301/ENSMUSG00000029363/ENSMUSG00000015671/ENSMUSG00000031897/ENSMUSG00000002102/…	9	ENSMUSG00000028212/ENSMUSG00000040850/ENSMUSG00000021774/ENSMUSG00000090137/ENSMUSG00000006715/ENSMUSG00000007080/ENSMUSG00000000751/ENSMUSG00000029686/ENSMUSG00000016477
R-MMU-71387	Metabolism of carbohydrates	132/3898	243/7756	0.110823	0.484024	ENSMUSG00000027227/ENSMUSG00000001642/ENSMUSG00000032122/ENSMUSG00000026773/ENSMUSG00000062184/ENSMUSG00000033350/ENSMUSG00000035459/ENSMUSG00000028692/ENSMUSG00000031749/ENSMUSG00000037089/ENSMUSG00000024892/ENSMUSG00000045994/ENSMUSG00000028961/ENSMUSG00000030091/ENSMUSG00000055493/ENSMUSG00000041559/ENSMUSG00000032648/ENSMUSG00000038871/ENSMUSG00000056124/ENSMUSG00000053279/ENSMUSG00000025232/…	Sord/Akr1b3/Slc37a2/Pfkfb3/Hs6st2/Chst2/Stab2/Akr1a1/St3gal2/Slc35b2/Pcx/B3gat1/Pgd/Nup210/Epm2a/Fmod/Pygm/Bpgm/B4galt6/Aldh1a1/Hexa/Sdc2/Bcan/Hk2/Hs3st5/Pfkfb4/Pgls/Nup153/Dse/Slc9a1/Pgm2/Eno1/Ndst1/Slc2a1/Pfkfb1/Xylt1/Hk1/Phka1/Dera/Chst15/Nup35/Hspg2/Gck/Gpc1/Pfkp/Gaa/Gusb/Ubb/B4galt4/Gpc4/Nup93/Sdc3/Ogn/Pck1/B3gat3/Adpgk/Abcc5/Tkfc/Phkg1/Chp1/B4galt1/Pom121/Manba/Cd44/Rps27a/Kera/Uba52/Gys1/C…	20322/11677/56857/170768/50786/54371/192188/58810/20444/73836/18563/76898/110208/54563/13853/14264/19309/12183/56386/11668/15211/15529/12032/15277/319415/270198/66171/218210/212898/20544/72157/13806/15531/20525/18639/233781/15275/18679/232449/77590/69482/15530/103988/14733/56421/14387/110006/22187/56375/14735/71805/20970/18295/18534/72727/72141/27416/225913/18682/56398/14595/107939/110173/12505/7…	132	65	ENSMUSG00000027227/ENSMUSG00000001642/ENSMUSG00000032122/ENSMUSG00000062184/ENSMUSG00000033350/ENSMUSG00000028692/ENSMUSG00000037089/ENSMUSG00000045994/ENSMUSG00000028961/ENSMUSG00000056124/ENSMUSG00000025232/ENSMUSG00000022261/ENSMUSG00000004892/ENSMUSG00000031807/ENSMUSG00000039497/ENSMUSG00000028854/ENSMUSG00000063524/ENSMUSG00000028645/ENSMUSG00000037012/ENSMUSG00000030225/ENSMUSG00000026999/…	67	ENSMUSG00000026773/ENSMUSG00000035459/ENSMUSG00000031749/ENSMUSG00000024892/ENSMUSG00000030091/ENSMUSG00000055493/ENSMUSG00000041559/ENSMUSG00000032648/ENSMUSG00000038871/ENSMUSG00000053279/ENSMUSG00000000628/ENSMUSG00000044499/ENSMUSG00000025648/ENSMUSG00000021374/ENSMUSG00000025791/ENSMUSG00000054008/ENSMUSG00000025271/ENSMUSG00000030657/ENSMUSG00000034055/ENSMUSG00000030930/ENSMUSG00000028763/…
R-MMU-1566948	Elastic fibre formation	26/3898	43/7756	0.116928	0.493803	ENSMUSG00000022817/ENSMUSG00000001870/ENSMUSG00000026971/ENSMUSG00000027087/ENSMUSG00000024940/ENSMUSG00000025809/ENSMUSG00000042436/ENSMUSG00000064080/ENSMUSG00000040488/ENSMUSG00000021253/ENSMUSG00000032334/ENSMUSG00000026768/ENSMUSG00000021835/ENSMUSG00000026193/ENSMUSG00000060572/ENSMUSG00000038259/ENSMUSG00000030530/ENSMUSG00000024529/ENSMUSG00000025185/ENSMUSG00000034205/ENSMUSG00000029675/…	Itgb5/Ltbp1/Itgb6/Itgav/Ltbp3/Itgb1/Mfap4/Fbln2/Ltbp4/Tgfb3/Loxl1/Itga8/Bmp4/Fn1/Mfap2/Gdf5/Furin/Lox/Loxl4/Loxl2/Eln/Fbn1/Mfap5/Tgfb1/Fbln5/Tgfb2	16419/268977/16420/16410/16998/16412/76293/14115/108075/21809/16949/241226/12159/14268/17150/14563/18550/16948/67573/94352/13717/14118/50530/21803/23876/21808	26	14	ENSMUSG00000001870/ENSMUSG00000026971/ENSMUSG00000027087/ENSMUSG00000025809/ENSMUSG00000042436/ENSMUSG00000032334/ENSMUSG00000060572/ENSMUSG00000038259/ENSMUSG00000024529/ENSMUSG00000034205/ENSMUSG00000029675/ENSMUSG00000027204/ENSMUSG00000030116/ENSMUSG00000002603	12	ENSMUSG00000022817/ENSMUSG00000024940/ENSMUSG00000064080/ENSMUSG00000040488/ENSMUSG00000021253/ENSMUSG00000026768/ENSMUSG00000021835/ENSMUSG00000026193/ENSMUSG00000030530/ENSMUSG00000025185/ENSMUSG00000021186/ENSMUSG00000039239
R-MMU-180292	GAB1 signalosome	3898-08-01	7756-11-01	0.116472	0.493803	ENSMUSG00000028017/ENSMUSG00000031714/ENSMUSG00000029528/ENSMUSG00000043733/ENSMUSG00000027508/ENSMUSG00000032312/ENSMUSG00000041417/ENSMUSG00000027665	Egf/Gab1/Pxn/Ptpn11/Pag1/Csk/Pik3r1/Pik3ca	13645/14388/19303/19247/94212/12988/18708/18706	8	2	ENSMUSG00000027508/ENSMUSG00000032312	6	ENSMUSG00000028017/ENSMUSG00000031714/ENSMUSG00000029528/ENSMUSG00000043733/ENSMUSG00000041417/ENSMUSG00000027665
R-MMU-189451	Heme biosynthesis	3898-08-01	7756-11-01	0.116472	0.493803	ENSMUSG00000025270/ENSMUSG00000022742/ENSMUSG00000062729/ENSMUSG00000030979/ENSMUSG00000024588/ENSMUSG00000032786/ENSMUSG00000042148/ENSMUSG00000040018	Alas2/Cpox/Ppox/Uros/Fech/Alas1/Cox10/Cox15	11656/12892/19044/22276/14151/11655/70383/226139	8	2	ENSMUSG00000062729/ENSMUSG00000030979	6	ENSMUSG00000025270/ENSMUSG00000022742/ENSMUSG00000024588/ENSMUSG00000032786/ENSMUSG00000042148/ENSMUSG00000040018
R-MMU-196780	Biotin transport and metabolism	3898-08-01	7756-11-01	0.116472	0.493803	ENSMUSG00000024892/ENSMUSG00000015668/ENSMUSG00000041650/ENSMUSG00000042010/ENSMUSG00000032527/ENSMUSG00000021646/ENSMUSG00000027709/ENSMUSG00000020532	Pcx/Pdzd11/Pcca/Acacb/Pccb/Mccc2/Mccc1/Acaca	18563/72621/110821/100705/66904/78038/72039/107476	8	1	ENSMUSG00000015668	7	ENSMUSG00000024892/ENSMUSG00000041650/ENSMUSG00000042010/ENSMUSG00000032527/ENSMUSG00000021646/ENSMUSG00000027709/ENSMUSG00000020532
R-MMU-416572	Sema4D induced cell migration and growth-cone collapse	3898-08-01	7756-11-01	0.116472	0.493803	ENSMUSG00000054855/ENSMUSG00000002233/ENSMUSG00000041977/ENSMUSG00000021451/ENSMUSG00000024290/ENSMUSG00000007815/ENSMUSG00000020580/ENSMUSG00000054364	Rnd1/Rhoc/Arhgef11/Sema4d/Rock1/Rhoa/Rock2/Rhob	223881/11853/213498/20354/19877/11848/19878/11852	8	3	ENSMUSG00000054855/ENSMUSG00000002233/ENSMUSG00000007815	5	ENSMUSG00000041977/ENSMUSG00000021451/ENSMUSG00000024290/ENSMUSG00000020580/ENSMUSG00000054364
R-MMU-5140745	WNT5A-dependent internalization of FZD2, FZD5 and ROR2	3898-08-01	7756-11-01	0.116472	0.493803	ENSMUSG00000050288/ENSMUSG00000008036/ENSMUSG00000028478/ENSMUSG00000002957/ENSMUSG00000022841/ENSMUSG00000047547/ENSMUSG00000035152/ENSMUSG00000021994	Fzd2/Ap2s1/Clta/Ap2a2/Ap2m1/Cltb/Ap2b1/Wnt5a	57265/232910/12757/11772/11773/74325/71770/22418	8	8	ENSMUSG00000050288/ENSMUSG00000008036/ENSMUSG00000028478/ENSMUSG00000002957/ENSMUSG00000022841/ENSMUSG00000047547/ENSMUSG00000035152/ENSMUSG00000021994	0
R-MMU-5689877	Josephin domain DUBs	3898-08-01	7756-11-01	0.116472	0.493803	ENSMUSG00000019505/ENSMUSG00000020460/ENSMUSG00000090137/ENSMUSG00000038695/ENSMUSG00000003813/ENSMUSG00000022426/ENSMUSG00000022426/ENSMUSG00000021189	Ubb/Rps27a/Uba52/Josd2/Rad23a/Josd1/Gm10651/Atxn3	22187/78294/22186/66124/19358/74158/100043771/110616	8	3	ENSMUSG00000019505/ENSMUSG00000020460/ENSMUSG00000038695	4	ENSMUSG00000090137/ENSMUSG00000003813/ENSMUSG00000022426/ENSMUSG00000021189
R-MMU-8866427	VLDLR internalisation and degradation	3898-08-01	7756-11-01	0.116472	0.493803	ENSMUSG00000024924/ENSMUSG00000008036/ENSMUSG00000028478/ENSMUSG00000002957/ENSMUSG00000022841/ENSMUSG00000038175/ENSMUSG00000002108/ENSMUSG00000035152	Vldlr/Ap2s1/Clta/Ap2a2/Ap2m1/Mylip/Nr1h3/Ap2b1	22359/232910/12757/11772/11773/218203/22259/71770	8	5	ENSMUSG00000008036/ENSMUSG00000028478/ENSMUSG00000002957/ENSMUSG00000022841/ENSMUSG00000035152	3	ENSMUSG00000024924/ENSMUSG00000038175/ENSMUSG00000002108
R-MMU-1971475	A tetrasaccharide linker sequence is required for GAG synthesis	16/3898	25/7756	0.119483	0.496387	ENSMUSG00000045994/ENSMUSG00000022261/ENSMUSG00000004892/ENSMUSG00000030657/ENSMUSG00000028763/ENSMUSG00000034220/ENSMUSG00000031119/ENSMUSG00000025743/ENSMUSG00000071649/ENSMUSG00000032482/ENSMUSG00000031375/ENSMUSG00000041936/ENSMUSG00000055653/ENSMUSG00000050796/ENSMUSG00000020868/ENSMUSG00000058571	B3gat1/Sdc2/Bcan/Xylt1/Hspg2/Gpc1/Gpc4/Sdc3/B3gat3/Cspg5/Bgn/Agrn/Gpc3/B3galt6/Xylt2/Gpc6	76898/15529/12032/233781/15530/14733/14735/20970/72727/29873/12111/11603/14734/117592/217119/23888	16	7	ENSMUSG00000045994/ENSMUSG00000022261/ENSMUSG00000004892/ENSMUSG00000071649/ENSMUSG00000032482/ENSMUSG00000031375/ENSMUSG00000050796	9	ENSMUSG00000030657/ENSMUSG00000028763/ENSMUSG00000034220/ENSMUSG00000031119/ENSMUSG00000025743/ENSMUSG00000041936/ENSMUSG00000055653/ENSMUSG00000020868/ENSMUSG00000058571
R-MMU-373752	Netrin-1 signaling	16/3898	25/7756	0.119483	0.496387	ENSMUSG00000052397/ENSMUSG00000053436/ENSMUSG00000036840/ENSMUSG00000006699/ENSMUSG00000030774/ENSMUSG00000022263/ENSMUSG00000020902/ENSMUSG00000022610/ENSMUSG00000026778/ENSMUSG00000058325/ENSMUSG00000021936/ENSMUSG00000032475/ENSMUSG00000022607/ENSMUSG00000025876/ENSMUSG00000050272/ENSMUSG00000036432	Ezr/Mapk14/Siah1a/Cdc42/Pak1/Trio/Ntn1/Mapk12/Prkcq/Dock1/Mapk8/Nck1/Ptk2/Unc5a/Dscam/Siah2	22350/26416/20437/12540/18479/223435/18208/29857/18761/330662/26419/17973/14083/107448/13508/20439	16	7	ENSMUSG00000052397/ENSMUSG00000036840/ENSMUSG00000006699/ENSMUSG00000030774/ENSMUSG00000032475/ENSMUSG00000050272/ENSMUSG00000036432	9	ENSMUSG00000053436/ENSMUSG00000022263/ENSMUSG00000020902/ENSMUSG00000022610/ENSMUSG00000026778/ENSMUSG00000058325/ENSMUSG00000021936/ENSMUSG00000022607/ENSMUSG00000025876
R-MMU-6803529	FGFR2 alternative splicing	16/3898	25/7756	0.119483	0.496387	ENSMUSG00000067995/ENSMUSG00000021018/ENSMUSG00000071662/ENSMUSG00000045996/ENSMUSG00000024258/ENSMUSG00000007850/ENSMUSG00000029250/ENSMUSG00000028330/ENSMUSG00000030846/ENSMUSG00000022774/ENSMUSG00000004667/ENSMUSG00000046434/ENSMUSG00000071337/ENSMUSG00000039771/ENSMUSG00000033020/ENSMUSG00000038489	Gtf2f2/Polr2h/Polr2g/Polr2k/Polr2d/Hnrnph1/Polr2b/Ncbp1/Tial1/Ncbp2/Polr2e/Hnrnpa1/Tia1/Polr2j/Polr2f/Polr2l	68705/245841/67710/17749/69241/59013/231329/433702/21843/68092/66420/15382/21841/20022/69833/66491	16	13	ENSMUSG00000067995/ENSMUSG00000021018/ENSMUSG00000071662/ENSMUSG00000045996/ENSMUSG00000024258/ENSMUSG00000028330/ENSMUSG00000030846/ENSMUSG00000022774/ENSMUSG00000004667/ENSMUSG00000046434/ENSMUSG00000039771/ENSMUSG00000033020/ENSMUSG00000038489	3	ENSMUSG00000007850/ENSMUSG00000029250/ENSMUSG00000071337
R-MMU-70268	Pyruvate metabolism	16/3898	25/7756	0.119483	0.496387	ENSMUSG00000035232/ENSMUSG00000049225/ENSMUSG00000032418/ENSMUSG00000002250/ENSMUSG00000019577/ENSMUSG00000015846/ENSMUSG00000030246/ENSMUSG00000038967/ENSMUSG00000006494/ENSMUSG00000063229/ENSMUSG00000020664/ENSMUSG00000033624/ENSMUSG00000048371/ENSMUSG00000023175/ENSMUSG00000000168/ENSMUSG00000010914	Pdk3/Pdp1/Me1/Ppard/Pdk4/Rxra/Ldhb/Pdk2/Pdk1/Ldha/Dld/Pdpr/Pdp2/Bsg/Dlat/Pdhx	236900/381511/17436/19015/27273/20181/16832/18604/228026/16828/13382/319518/382051/12215/235339/27402	16	2	ENSMUSG00000035232/ENSMUSG00000063229	14	ENSMUSG00000049225/ENSMUSG00000032418/ENSMUSG00000002250/ENSMUSG00000019577/ENSMUSG00000015846/ENSMUSG00000030246/ENSMUSG00000038967/ENSMUSG00000006494/ENSMUSG00000020664/ENSMUSG00000033624/ENSMUSG00000048371/ENSMUSG00000023175/ENSMUSG00000000168/ENSMUSG00000010914
R-MMU-199992	trans-Golgi Network Vesicle Budding	40/3898	69/7756	0.121649	0.501249	ENSMUSG00000003812/ENSMUSG00000022892/ENSMUSG00000028478/ENSMUSG00000050732/ENSMUSG00000004849/ENSMUSG00000030805/ENSMUSG00000028580/ENSMUSG00000001998/ENSMUSG00000022797/ENSMUSG00000020841/ENSMUSG00000027287/ENSMUSG00000068747/ENSMUSG00000030660/ENSMUSG00000060708/ENSMUSG00000040701/ENSMUSG00000006169/ENSMUSG00000001173/ENSMUSG00000033916/ENSMUSG00000034484/ENSMUSG00000000915/ENSMUSG00000042473/…	Dnase2a/App/Clta/Vamp8/Ap1s1/Stx4a/Pum1/Ap4e1/Tfrc/Cpd/Snap23/Sort1/Pik3c2a/Bloc1s4/Ap1g2/Clint1/Ocrl/Chmp2a/Snx2/Hip1r/Tbc1d8b/Picalm/Cltb/Tpd52l1/Bloc1s3/Ap3s1/Gbf1/Snx9/Dtnbp1/Snx5/Bloc1s6/Ap4m1/Vamp2/Tpd52/Ap4s1/Ftl1/Golgb1/M6pr/Vamp7/Ap1s3	13423/11820/12757/22320/11769/20909/80912/108011/22042/12874/20619/20661/18704/117197/11766/216705/320634/68953/67804/29816/245638/233489/74325/21987/232946/11777/107338/66616/94245/69178/18457/11781/22318/21985/11782/14325/224139/17113/20955/252903	40	24	ENSMUSG00000003812/ENSMUSG00000022892/ENSMUSG00000028478/ENSMUSG00000050732/ENSMUSG00000004849/ENSMUSG00000030805/ENSMUSG00000020841/ENSMUSG00000060708/ENSMUSG00000040701/ENSMUSG00000033916/ENSMUSG00000034484/ENSMUSG00000000915/ENSMUSG00000047547/ENSMUSG00000057667/ENSMUSG00000024480/ENSMUSG00000057531/ENSMUSG00000005804/ENSMUSG00000019518/ENSMUSG00000020894/ENSMUSG00000027506/ENSMUSG00000020955/…	16	ENSMUSG00000028580/ENSMUSG00000001998/ENSMUSG00000022797/ENSMUSG00000027287/ENSMUSG00000068747/ENSMUSG00000030660/ENSMUSG00000006169/ENSMUSG00000001173/ENSMUSG00000042473/ENSMUSG00000039361/ENSMUSG00000000296/ENSMUSG00000025224/ENSMUSG00000002365/ENSMUSG00000027423/ENSMUSG00000034243/ENSMUSG00000051412
R-MMU-421837	Clathrin derived vesicle budding	40/3898	69/7756	0.121649	0.501249	ENSMUSG00000003812/ENSMUSG00000022892/ENSMUSG00000028478/ENSMUSG00000050732/ENSMUSG00000004849/ENSMUSG00000030805/ENSMUSG00000028580/ENSMUSG00000001998/ENSMUSG00000022797/ENSMUSG00000020841/ENSMUSG00000027287/ENSMUSG00000068747/ENSMUSG00000030660/ENSMUSG00000060708/ENSMUSG00000040701/ENSMUSG00000006169/ENSMUSG00000001173/ENSMUSG00000033916/ENSMUSG00000034484/ENSMUSG00000000915/ENSMUSG00000042473/…	Dnase2a/App/Clta/Vamp8/Ap1s1/Stx4a/Pum1/Ap4e1/Tfrc/Cpd/Snap23/Sort1/Pik3c2a/Bloc1s4/Ap1g2/Clint1/Ocrl/Chmp2a/Snx2/Hip1r/Tbc1d8b/Picalm/Cltb/Tpd52l1/Bloc1s3/Ap3s1/Gbf1/Snx9/Dtnbp1/Snx5/Bloc1s6/Ap4m1/Vamp2/Tpd52/Ap4s1/Ftl1/Golgb1/M6pr/Vamp7/Ap1s3	13423/11820/12757/22320/11769/20909/80912/108011/22042/12874/20619/20661/18704/117197/11766/216705/320634/68953/67804/29816/245638/233489/74325/21987/232946/11777/107338/66616/94245/69178/18457/11781/22318/21985/11782/14325/224139/17113/20955/252903	40	24	ENSMUSG00000003812/ENSMUSG00000022892/ENSMUSG00000028478/ENSMUSG00000050732/ENSMUSG00000004849/ENSMUSG00000030805/ENSMUSG00000020841/ENSMUSG00000060708/ENSMUSG00000040701/ENSMUSG00000033916/ENSMUSG00000034484/ENSMUSG00000000915/ENSMUSG00000047547/ENSMUSG00000057667/ENSMUSG00000024480/ENSMUSG00000057531/ENSMUSG00000005804/ENSMUSG00000019518/ENSMUSG00000020894/ENSMUSG00000027506/ENSMUSG00000020955/…	16	ENSMUSG00000028580/ENSMUSG00000001998/ENSMUSG00000022797/ENSMUSG00000027287/ENSMUSG00000068747/ENSMUSG00000030660/ENSMUSG00000006169/ENSMUSG00000001173/ENSMUSG00000042473/ENSMUSG00000039361/ENSMUSG00000000296/ENSMUSG00000025224/ENSMUSG00000002365/ENSMUSG00000027423/ENSMUSG00000034243/ENSMUSG00000051412
R-MMU-110320	Translesion Synthesis by POLH	3898-12-01	18/7756	0.123105	0.501249	ENSMUSG00000027342/ENSMUSG00000023953/ENSMUSG00000029191/ENSMUSG00000019505/ENSMUSG00000029363/ENSMUSG00000020460/ENSMUSG00000090137/ENSMUSG00000039703/ENSMUSG00000029397/ENSMUSG00000005262/ENSMUSG00000012483/ENSMUSG00000000751	Pcna/Polh/Rfc1/Ubb/Rfc5/Rps27a/Uba52/Nploc4/Rchy1/Ufd1/Rpa3/Rpa1	18538/80905/19687/22187/72151/78294/22186/217365/68098/22230/68240/68275	12	9	ENSMUSG00000027342/ENSMUSG00000029191/ENSMUSG00000019505/ENSMUSG00000029363/ENSMUSG00000020460/ENSMUSG00000039703/ENSMUSG00000029397/ENSMUSG00000005262/ENSMUSG00000012483	3	ENSMUSG00000023953/ENSMUSG00000090137/ENSMUSG00000000751
R-MMU-210993	Tie2 Signaling	3898-12-01	18/7756	0.123105	0.501249	ENSMUSG00000042626/ENSMUSG00000025499/ENSMUSG00000024241/ENSMUSG00000027852/ENSMUSG00000006386/ENSMUSG00000026888/ENSMUSG00000043733/ENSMUSG00000022102/ENSMUSG00000022309/ENSMUSG00000041417/ENSMUSG00000031465/ENSMUSG00000027665	Shc1/Hras/Sos1/Nras/Tek/Grb14/Ptpn11/Dok2/Angpt1/Pik3r1/Angpt2/Pik3ca	20416/15461/20662/18176/21687/50915/19247/13449/11600/18708/11601/18706	12	5	ENSMUSG00000042626/ENSMUSG00000025499/ENSMUSG00000027852/ENSMUSG00000022102/ENSMUSG00000022309	7	ENSMUSG00000024241/ENSMUSG00000006386/ENSMUSG00000026888/ENSMUSG00000043733/ENSMUSG00000041417/ENSMUSG00000031465/ENSMUSG00000027665
R-MMU-450302	activated TAK1 mediates p38 MAPK activation	3898-12-01	18/7756	0.123105	0.501249	ENSMUSG00000053436/ENSMUSG00000015755/ENSMUSG00000038058/ENSMUSG00000018932/ENSMUSG00000019505/ENSMUSG00000020460/ENSMUSG00000090137/ENSMUSG00000027164/ENSMUSG00000028284/ENSMUSG00000016528/ENSMUSG00000032577/ENSMUSG00000035476	Mapk14/Tab2/Nod1/Map2k3/Ubb/Rps27a/Uba52/Traf6/Map3k7/Mapkapk2/Mapkapk3/Tab3	26416/68652/107607/26397/22187/78294/22186/22034/26409/17164/102626/66724	12	5	ENSMUSG00000018932/ENSMUSG00000019505/ENSMUSG00000020460/ENSMUSG00000016528/ENSMUSG00000032577	7	ENSMUSG00000053436/ENSMUSG00000015755/ENSMUSG00000038058/ENSMUSG00000090137/ENSMUSG00000027164/ENSMUSG00000028284/ENSMUSG00000035476
R-MMU-1227986	Signaling by ERBB2	28/3898	47/7756	0.128058	0.519347	ENSMUSG00000042626/ENSMUSG00000028017/ENSMUSG00000031714/ENSMUSG00000025499/ENSMUSG00000024241/ENSMUSG00000032030/ENSMUSG00000021270/ENSMUSG00000027852/ENSMUSG00000021709/ENSMUSG00000045038/ENSMUSG00000018166/ENSMUSG00000019505/ENSMUSG00000041014/ENSMUSG00000020460/ENSMUSG00000026126/ENSMUSG00000090137/ENSMUSG00000058704/ENSMUSG00000050965/ENSMUSG00000024486/ENSMUSG00000027363/ENSMUSG00000019699/…	Shc1/Egf/Gab1/Hras/Sos1/Cul5/Hsp90aa1/Nras/Erbin/Prkce/Erbb3/Ubb/Nrg3/Rps27a/Ptpn18/Uba52/Memo1/Prkca/Hbegf/Usp8/Akt3/Akt1/Pik3r1/Rnf41/Rhoa/Stub1/Diaph1/Pik3ca	20416/13645/14388/15461/20662/75717/15519/18176/59079/18754/13867/22187/18183/78294/19253/22186/76890/18750/15200/84092/23797/11651/18708/67588/11848/56424/13367/18706	28	15	ENSMUSG00000042626/ENSMUSG00000025499/ENSMUSG00000032030/ENSMUSG00000021270/ENSMUSG00000027852/ENSMUSG00000021709/ENSMUSG00000019505/ENSMUSG00000041014/ENSMUSG00000020460/ENSMUSG00000026126/ENSMUSG00000058704/ENSMUSG00000001729/ENSMUSG00000025373/ENSMUSG00000007815/ENSMUSG00000039615	13	ENSMUSG00000028017/ENSMUSG00000031714/ENSMUSG00000024241/ENSMUSG00000045038/ENSMUSG00000018166/ENSMUSG00000090137/ENSMUSG00000050965/ENSMUSG00000024486/ENSMUSG00000027363/ENSMUSG00000019699/ENSMUSG00000041417/ENSMUSG00000024456/ENSMUSG00000027665
R-MMU-499943	Interconversion of nucleotide di- and triphosphates	17/3898	27/7756	0.129073	0.521395	ENSMUSG00000032478/ENSMUSG00000030978/ENSMUSG00000020250/ENSMUSG00000028367/ENSMUSG00000028792/ENSMUSG00000022292/ENSMUSG00000028719/ENSMUSG00000020444/ENSMUSG00000031562/ENSMUSG00000021591/ENSMUSG00000028527/ENSMUSG00000028633/ENSMUSG00000026281/ENSMUSG00000020649/ENSMUSG00000026817/ENSMUSG00000037601/ENSMUSG00000024177	Nme6/Rrm1/Txnrd1/Txn1/Ak2/Rrm2b/Cmpk1/Guk1/Dctd/Glrx/Ak4/Ctps/Dtymk/Rrm2/Ak1/Nme1/Nme4	54369/20133/50493/22166/11637/382985/66588/14923/320685/93692/11639/51797/21915/20135/11636/18102/56520	17	10	ENSMUSG00000032478/ENSMUSG00000030978/ENSMUSG00000028367/ENSMUSG00000028792/ENSMUSG00000028719/ENSMUSG00000020444/ENSMUSG00000031562/ENSMUSG00000026281/ENSMUSG00000020649/ENSMUSG00000037601	7	ENSMUSG00000020250/ENSMUSG00000022292/ENSMUSG00000021591/ENSMUSG00000028527/ENSMUSG00000028633/ENSMUSG00000026817/ENSMUSG00000024177
R-MMU-8856828	Clathrin-mediated endocytosis	70/3898	126/7756	0.133608	0.535481	ENSMUSG00000039735/ENSMUSG00000049791/ENSMUSG00000040990/ENSMUSG00000075415/ENSMUSG00000019854/ENSMUSG00000028017/ENSMUSG00000024381/ENSMUSG00000015656/ENSMUSG00000022957/ENSMUSG00000026341/ENSMUSG00000008036/ENSMUSG00000029465/ENSMUSG00000032193/ENSMUSG00000023805/ENSMUSG00000001036/ENSMUSG00000021314/ENSMUSG00000028478/ENSMUSG00000031078/ENSMUSG00000010376/ENSMUSG00000037295/ENSMUSG00000050732/…	Fnbp1l/Fzd4/Sh3kbp1/Fnbp1/Reps1/Egf/Bin1/Hspa8/Itsn1/Actr3/Ap2s1/Arpc3/Ldlr/Synj2/Epn2/Amph/Clta/Cttn/Nedd8/Ldlrap1/Vamp8/Dnm3/Arpc2/Ap2a2/Itsn2/Tfrc/Ubqln2/Hip1/Eps15/Aak1/Ston1/Arpc4/Ubb/Agtr1a/Snx18/Pik3c2a/Ocrl/Ap2m1/Arpc1a/Rps27a/Adrb2/Pacsin3/Uba52/Gapvd1/Hip1r/Actr2/Syt9/Picalm/Fcho2/Rab5b/Cltb/Arpc5/Ap2b1/Vamp3/Ston2/Cbl/Cops6/Cops7b/Rab5a/Snx9/Cops5/Agfg1/Vamp2/Pacsin1/Wnt5a/Trip10/Reps2…	214459/14366/58194/14269/19707/13645/30948/15481/16443/74117/232910/56378/16835/20975/13855/218038/12757/13043/18002/100017/22320/103967/76709/11772/20403/22042/54609/215114/13858/269774/77057/68089/22187/11607/170625/18704/320634/11773/56443/78294/11555/80708/22186/66691/29816/66713/60510/233489/218503/19344/74325/67771/71770/22319/108800/12402/26893/26895/271457/66616/26754/15463/22318/23969/22…	70	38	ENSMUSG00000039735/ENSMUSG00000075415/ENSMUSG00000019854/ENSMUSG00000024381/ENSMUSG00000015656/ENSMUSG00000026341/ENSMUSG00000008036/ENSMUSG00000029465/ENSMUSG00000021314/ENSMUSG00000028478/ENSMUSG00000031078/ENSMUSG00000010376/ENSMUSG00000037295/ENSMUSG00000050732/ENSMUSG00000040265/ENSMUSG00000006304/ENSMUSG00000002957/ENSMUSG00000079426/ENSMUSG00000019505/ENSMUSG00000022841/ENSMUSG00000029621/…	32	ENSMUSG00000049791/ENSMUSG00000040990/ENSMUSG00000028017/ENSMUSG00000022957/ENSMUSG00000032193/ENSMUSG00000023805/ENSMUSG00000001036/ENSMUSG00000020640/ENSMUSG00000022797/ENSMUSG00000050148/ENSMUSG00000039959/ENSMUSG00000028552/ENSMUSG00000057230/ENSMUSG00000033855/ENSMUSG00000049115/ENSMUSG00000042364/ENSMUSG00000030660/ENSMUSG00000001173/ENSMUSG00000090137/ENSMUSG00000026867/ENSMUSG00000062542/…
R-MMU-72165	mRNA Splicing - Minor Pathway	29/3898	49/7756	0.133343	0.535481	ENSMUSG00000067995/ENSMUSG00000021018/ENSMUSG00000020850/ENSMUSG00000071662/ENSMUSG00000003660/ENSMUSG00000078348/ENSMUSG00000037361/ENSMUSG00000003360/ENSMUSG00000045996/ENSMUSG00000040767/ENSMUSG00000024258/ENSMUSG00000044068/ENSMUSG00000002477/ENSMUSG00000029250/ENSMUSG00000028330/ENSMUSG00000009076/ENSMUSG00000022774/ENSMUSG00000004667/ENSMUSG00000020180/ENSMUSG00000018379/ENSMUSG00000063480/…	Gtf2f2/Polr2h/Prpf8/Polr2g/Snrnp200/Sf3b5/Sf3b6/Ddx23/Polr2k/Snrnp25/Polr2d/Zrsr1/Snrpd1/Polr2b/Ncbp1/Zmat5/Ncbp2/Polr2e/Snrpd3/Srsf1/Snu13/LOC100862468/Polr2j/Eftud2/Snrnp48/Txnl4a/Polr2f/Snrnp40/Polr2l	68705/245841/192159/67710/320632/66125/66055/74351/17749/78372/69241/22183/20641/231329/433702/67178/68092/66420/67332/110809/20826/100862468/20022/20624/67797/27366/69833/66585/66491	29	22	ENSMUSG00000067995/ENSMUSG00000021018/ENSMUSG00000071662/ENSMUSG00000078348/ENSMUSG00000037361/ENSMUSG00000045996/ENSMUSG00000040767/ENSMUSG00000024258/ENSMUSG00000002477/ENSMUSG00000028330/ENSMUSG00000009076/ENSMUSG00000022774/ENSMUSG00000004667/ENSMUSG00000018379/ENSMUSG00000063480/ENSMUSG00000039771/ENSMUSG00000020929/ENSMUSG00000021431/ENSMUSG00000057130/ENSMUSG00000033020/ENSMUSG00000074088/…	6	ENSMUSG00000020850/ENSMUSG00000003660/ENSMUSG00000003360/ENSMUSG00000044068/ENSMUSG00000029250/ENSMUSG00000020180
R-MMU-1855204	Synthesis of IP3 and IP4 in the cytosol	13/3898	20/7756	0.136297	0.535751	ENSMUSG00000026173/ENSMUSG00000034570/ENSMUSG00000013663/ENSMUSG00000020937/ENSMUSG00000032737/ENSMUSG00000001173/ENSMUSG00000024960/ENSMUSG00000057963/ENSMUSG00000028894/ENSMUSG00000010660/ENSMUSG00000052160/ENSMUSG00000029055/ENSMUSG00000024998	Plcd4/Inpp5j/Pten/Plcd3/Inppl1/Ocrl/Plcb3/Itpk1/Inpp5b/Plcd1/Pld4/Plch2/Plce1	18802/170835/19211/72469/16332/320634/18797/217837/16330/18799/104759/269615/74055	13	3	ENSMUSG00000013663/ENSMUSG00000010660/ENSMUSG00000052160	10	ENSMUSG00000026173/ENSMUSG00000034570/ENSMUSG00000020937/ENSMUSG00000032737/ENSMUSG00000001173/ENSMUSG00000024960/ENSMUSG00000057963/ENSMUSG00000028894/ENSMUSG00000029055/ENSMUSG00000024998
R-MMU-2028269	Signaling by Hippo	13/3898	20/7756	0.136297	0.535751	ENSMUSG00000027803/ENSMUSG00000013076/ENSMUSG00000030516/ENSMUSG00000021067/ENSMUSG00000031628/ENSMUSG00000022329/ENSMUSG00000006262/ENSMUSG00000041688/ENSMUSG00000032531/ENSMUSG00000024812/ENSMUSG00000021959/ENSMUSG00000040021/ENSMUSG00000020849	Wwtr1/Amotl1/Tjp1/Sav1/Casp3/Stk3/Mob1b/Amot/Amotl2/Tjp2/Lats2/Lats1/Ywhae	97064/75723/21872/64010/12367/56274/68473/27494/56332/21873/50523/16798/22627	13	7	ENSMUSG00000027803/ENSMUSG00000031628/ENSMUSG00000022329/ENSMUSG00000006262/ENSMUSG00000041688/ENSMUSG00000024812/ENSMUSG00000020849	6	ENSMUSG00000013076/ENSMUSG00000030516/ENSMUSG00000021067/ENSMUSG00000032531/ENSMUSG00000021959/ENSMUSG00000040021
R-MMU-392170	ADP signalling through P2Y purinoceptor 12	13/3898	20/7756	0.136297	0.535751	ENSMUSG00000043004/ENSMUSG00000036353/ENSMUSG00000029713/ENSMUSG00000057614/ENSMUSG00000068523/ENSMUSG00000068523/ENSMUSG00000032192/ENSMUSG00000036402/ENSMUSG00000023439/ENSMUSG00000032562/ENSMUSG00000038811/ENSMUSG00000029064/ENSMUSG00000032766	Gng2/P2ry12/Gnb2/Gnai1/Gng5/Gng5-ps/Gnb5/Gng12/Gnb3/Gnai2/Gngt2/Gnb1/Gng11	14702/70839/14693/14677/14707/100043507/14697/14701/14695/14678/14710/14688/66066	13	11	ENSMUSG00000043004/ENSMUSG00000036353/ENSMUSG00000029713/ENSMUSG00000057614/ENSMUSG00000068523/ENSMUSG00000032192/ENSMUSG00000023439/ENSMUSG00000032562/ENSMUSG00000038811/ENSMUSG00000029064/ENSMUSG00000032766	1	ENSMUSG00000036402
R-MMU-9012852	Signaling by NOTCH3	13/3898	20/7756	0.136297	0.535751	ENSMUSG00000028017/ENSMUSG00000038146/ENSMUSG00000019505/ENSMUSG00000014773/ENSMUSG00000031930/ENSMUSG00000020460/ENSMUSG00000027314/ENSMUSG00000090137/ENSMUSG00000010609/ENSMUSG00000015750/ENSMUSG00000027276/ENSMUSG00000054693/ENSMUSG00000002799	Egf/Notch3/Ubb/Dll1/Wwp2/Rps27a/Dll4/Uba52/Psen2/Aph1a/Jag1/Adam10/Jag2	13645/18131/22187/13388/66894/78294/54485/22186/19165/226548/16449/11487/16450	13	7	ENSMUSG00000019505/ENSMUSG00000014773/ENSMUSG00000031930/ENSMUSG00000020460/ENSMUSG00000010609/ENSMUSG00000015750/ENSMUSG00000002799	6	ENSMUSG00000028017/ENSMUSG00000038146/ENSMUSG00000027314/ENSMUSG00000090137/ENSMUSG00000027276/ENSMUSG00000054693
R-MMU-9013507	NOTCH3 Activation and Transmission of Signal to the Nucleus	13/3898	20/7756	0.136297	0.535751	ENSMUSG00000028017/ENSMUSG00000038146/ENSMUSG00000019505/ENSMUSG00000014773/ENSMUSG00000031930/ENSMUSG00000020460/ENSMUSG00000027314/ENSMUSG00000090137/ENSMUSG00000010609/ENSMUSG00000015750/ENSMUSG00000027276/ENSMUSG00000054693/ENSMUSG00000002799	Egf/Notch3/Ubb/Dll1/Wwp2/Rps27a/Dll4/Uba52/Psen2/Aph1a/Jag1/Adam10/Jag2	13645/18131/22187/13388/66894/78294/54485/22186/19165/226548/16449/11487/16450	13	7	ENSMUSG00000019505/ENSMUSG00000014773/ENSMUSG00000031930/ENSMUSG00000020460/ENSMUSG00000010609/ENSMUSG00000015750/ENSMUSG00000002799	6	ENSMUSG00000028017/ENSMUSG00000038146/ENSMUSG00000027314/ENSMUSG00000090137/ENSMUSG00000027276/ENSMUSG00000054693
R-MMU-373755	Semaphorin interactions	30/3898	51/7756	0.138451	0.535972	ENSMUSG00000038387/ENSMUSG00000025810/ENSMUSG00000054855/ENSMUSG00000002233/ENSMUSG00000028883/ENSMUSG00000041977/ENSMUSG00000027200/ENSMUSG00000021451/ENSMUSG00000058230/ENSMUSG00000022812/ENSMUSG00000048895/ENSMUSG00000021270/ENSMUSG00000023944/ENSMUSG00000023992/ENSMUSG00000030774/ENSMUSG00000024290/ENSMUSG00000030579/ENSMUSG00000026640/ENSMUSG00000022231/ENSMUSG00000028969/ENSMUSG00000031385/…	Rras/Nrp1/Rnd1/Rhoc/Sema3a/Arhgef11/Sema6d/Sema4d/Arhgap35/Gsk3b/Cdk5r1/Hsp90aa1/Hsp90ab1/Trem2/Pak1/Rock1/Tyrobp/Plxna2/Sema5a/Cdk5/Plxnb3/Plxna4/Sema7a/Dpysl5/Plxnd1/Rhoa/Rock2/Rhob/Met/Dpysl2	20130/18186/223881/11853/20346/213498/214968/20354/232906/56637/12569/15519/15516/83433/18479/19877/22177/18845/20356/12568/140571/243743/20361/65254/67784/11848/19878/11852/17295/12934	30	16	ENSMUSG00000038387/ENSMUSG00000054855/ENSMUSG00000002233/ENSMUSG00000028883/ENSMUSG00000027200/ENSMUSG00000048895/ENSMUSG00000021270/ENSMUSG00000023944/ENSMUSG00000023992/ENSMUSG00000030774/ENSMUSG00000030579/ENSMUSG00000022231/ENSMUSG00000028969/ENSMUSG00000007815/ENSMUSG00000009376/ENSMUSG00000022048	14	ENSMUSG00000025810/ENSMUSG00000041977/ENSMUSG00000021451/ENSMUSG00000058230/ENSMUSG00000022812/ENSMUSG00000024290/ENSMUSG00000026640/ENSMUSG00000031385/ENSMUSG00000029765/ENSMUSG00000038264/ENSMUSG00000029168/ENSMUSG00000030123/ENSMUSG00000020580/ENSMUSG00000054364
R-MMU-390918	Peroxisomal lipid metabolism	18/3898	29/7756	0.138088	0.535972	ENSMUSG00000029098/ENSMUSG00000003623/ENSMUSG00000022404/ENSMUSG00000027359/ENSMUSG00000031378/ENSMUSG00000036775/ENSMUSG00000024507/ENSMUSG00000036138/ENSMUSG00000022853/ENSMUSG00000026853/ENSMUSG00000034875/ENSMUSG00000022244/ENSMUSG00000043487/ENSMUSG00000017307/ENSMUSG00000010025/ENSMUSG00000026189/ENSMUSG00000028603/ENSMUSG00000020777	Acox3/Crot/Slc25a17/Slc27a2/Abcd1/Decr2/Hsd17b4/Acaa1a/Ehhadh/Crat/Nudt19/Amacr/Acot6/Acot8/Aldh3a2/Pecr/Scp2/Acox1	80911/74114/20524/26458/11666/26378/15488/113868/74147/12908/110959/17117/217700/170789/11671/111175/20280/11430	18	11	ENSMUSG00000029098/ENSMUSG00000003623/ENSMUSG00000022404/ENSMUSG00000027359/ENSMUSG00000036775/ENSMUSG00000036138/ENSMUSG00000022244/ENSMUSG00000017307/ENSMUSG00000026189/ENSMUSG00000028603/ENSMUSG00000020777	7	ENSMUSG00000031378/ENSMUSG00000024507/ENSMUSG00000022853/ENSMUSG00000026853/ENSMUSG00000034875/ENSMUSG00000043487/ENSMUSG00000010025
R-MMU-5357956	TNFR1-induced NFkappaB signaling pathway	18/3898	29/7756	0.138088	0.535972	ENSMUSG00000015755/ENSMUSG00000025199/ENSMUSG00000020372/ENSMUSG00000038495/ENSMUSG00000019505/ENSMUSG00000031887/ENSMUSG00000032612/ENSMUSG00000025860/ENSMUSG00000020460/ENSMUSG00000032010/ENSMUSG00000090137/ENSMUSG00000026875/ENSMUSG00000057367/ENSMUSG00000028284/ENSMUSG00000027466/ENSMUSG00000030341/ENSMUSG00000053483/ENSMUSG00000035476	Tab2/Chuk/Rack1/Otud7b/Ubb/Tradd/Usp4/Xiap/Rps27a/Usp2/Uba52/Traf1/Birc2/Map3k7/Rbck1/Tnfrsf1a/Usp21/Tab3	68652/12675/14694/229603/22187/71609/22258/11798/78294/53376/22186/22029/11797/26409/24105/21937/30941/66724	18	9	ENSMUSG00000025199/ENSMUSG00000020372/ENSMUSG00000019505/ENSMUSG00000031887/ENSMUSG00000032612/ENSMUSG00000020460/ENSMUSG00000026875/ENSMUSG00000027466/ENSMUSG00000053483	9	ENSMUSG00000015755/ENSMUSG00000038495/ENSMUSG00000025860/ENSMUSG00000032010/ENSMUSG00000090137/ENSMUSG00000057367/ENSMUSG00000028284/ENSMUSG00000030341/ENSMUSG00000035476
R-MMU-167044	Signalling to RAS	3898-09-01	13/7756	0.137312	0.535972	ENSMUSG00000042626/ENSMUSG00000053436/ENSMUSG00000025499/ENSMUSG00000020312/ENSMUSG00000024241/ENSMUSG00000027852/ENSMUSG00000026821/ENSMUSG00000016528/ENSMUSG00000032577	Shc1/Mapk14/Hras/Shc2/Sos1/Nras/Ralgds/Mapkapk2/Mapkapk3	20416/26416/15461/216148/20662/18176/19730/17164/102626	9	5	ENSMUSG00000042626/ENSMUSG00000025499/ENSMUSG00000027852/ENSMUSG00000016528/ENSMUSG00000032577	4	ENSMUSG00000053436/ENSMUSG00000020312/ENSMUSG00000024241/ENSMUSG00000026821
R-MMU-1266738	Developmental Biology	194/3898	365/7756	0.140349	0.541269	ENSMUSG00000030110/ENSMUSG00000020598/ENSMUSG00000052397/ENSMUSG00000042626/ENSMUSG00000001794/ENSMUSG00000031962/ENSMUSG00000026459/ENSMUSG00000001552/ENSMUSG00000002489/ENSMUSG00000024924/ENSMUSG00000032402/ENSMUSG00000039252/ENSMUSG00000033721/ENSMUSG00000052504/ENSMUSG00000040990/ENSMUSG00000039115/ENSMUSG00000020723/ENSMUSG00000043091/ENSMUSG00000021180/ENSMUSG00000000440/ENSMUSG00000034311/…	Ret/Nrcam/Ezr/Shc1/Capns1/Cdh15/Myog/Jup/Tiam1/Vldlr/Smad3/Lgi2/Vav3/Epha3/Sh3kbp1/Itga9/Cacng4/Tuba1c/Rps6ka5/Pparg/Kif4/Mapk14/Enah/Col5a2/Rras/Nrp1/Tubb6/Rnd1/Tuba1b/Efna5/Bnip2/Cdh2/Rhoc/Itgav/Spag9/Sdc2/Itsn1/Gab1/Actr3/Hras/Sema3a/Reln/Ephb1/Siah1a/Ap2s1/Krt12/Arpc3/Gab2/Arhgef11/Itgb1/Ctnna1/Sema6d/Sos1/Cdon/Tubb2b/Clta/Sema4d/Dag1/Fgfr1/Grin1/Arhgap35/Dnm3/Gsk3b/Cdk5r1/Sptbn1/Hsp90aa1/Eph…	19713/319504/22350/20416/12336/12555/17928/16480/21844/22359/17127/246316/57257/13837/58194/104099/54377/22146/73086/19016/16571/26416/13800/12832/20130/18186/67951/223881/22143/13640/12175/12558/11853/16410/70834/15529/16443/14388/74117/15461/20346/19699/270190/20437/232910/268482/56378/14389/213498/16412/12385/214968/20662/57810/73710/12757/20354/13138/14182/14810/232906/103967/56637/12569/2074…	194	109	ENSMUSG00000030110/ENSMUSG00000020598/ENSMUSG00000052397/ENSMUSG00000042626/ENSMUSG00000001794/ENSMUSG00000031962/ENSMUSG00000026459/ENSMUSG00000001552/ENSMUSG00000002489/ENSMUSG00000039252/ENSMUSG00000033721/ENSMUSG00000052504/ENSMUSG00000039115/ENSMUSG00000020723/ENSMUSG00000043091/ENSMUSG00000000440/ENSMUSG00000034311/ENSMUSG00000022995/ENSMUSG00000026042/ENSMUSG00000038387/ENSMUSG00000001473/…	85	ENSMUSG00000024924/ENSMUSG00000032402/ENSMUSG00000040990/ENSMUSG00000021180/ENSMUSG00000053436/ENSMUSG00000025810/ENSMUSG00000020859/ENSMUSG00000022957/ENSMUSG00000031714/ENSMUSG00000041977/ENSMUSG00000024241/ENSMUSG00000038119/ENSMUSG00000021451/ENSMUSG00000031565/ENSMUSG00000058230/ENSMUSG00000022812/ENSMUSG00000020315/ENSMUSG00000035923/ENSMUSG00000023951/ENSMUSG00000061751/ENSMUSG00000020886/…
R-MMU-1483257	Phospholipid metabolism	98/3898	180/7756	0.144274	0.542087	ENSMUSG00000023328/ENSMUSG00000005225/ENSMUSG00000000301/ENSMUSG00000010936/ENSMUSG00000062210/ENSMUSG00000058793/ENSMUSG00000029134/ENSMUSG00000026827/ENSMUSG00000040875/ENSMUSG00000020593/ENSMUSG00000038732/ENSMUSG00000034570/ENSMUSG00000054580/ENSMUSG00000027999/ENSMUSG00000030214/ENSMUSG00000030231/ENSMUSG00000005615/ENSMUSG00000029330/ENSMUSG00000031467/ENSMUSG00000023805/ENSMUSG00000020901/…	Ache/Plekha8/Pemt/Vac14/Tnfaip8/Cds2/Plb1/Gpd2/Osbpl10/Lpin1/Mboat1/Inpp5j/Pla2r1/Pla2g12a/Plbd1/Plekha5/Pcyt1a/Cds1/Agpat5/Synj2/Pik3r5/Mtmr3/Ddhd2/Pla2g4e/Stard10/Phospho1/Pikfyve/Pip4k2b/Gde1/Cdipt/Plekha6/Pten/Pla2g5/Inppl1/Pip4k2a/Osbpl8/Dgat2/Pip5k1a/Inpp4a/Ptdss1/Pik3cd/Miga1/Pla2g6/Pitpnm2/Mtmr14/Pnpla3/Rab4a/Pik3c2a/Pi4ka/Dgat1/Sbf1/Gpd1/Ocrl/Pnpla8/Gpam/Sacm1l/Mtmr1/Hadhb/Bche/Pnpla2/Pt…	11423/231999/18618/234729/106869/110911/665270/14571/74486/14245/218121/170835/18779/66350/66857/109135/13026/74596/52123/20975/320207/74302/72108/329502/56018/237928/18711/108083/56209/52858/240753/19211/18784/16332/18718/237542/67800/18720/269180/19210/18707/215708/53357/19679/97287/116939/19341/18704/224020/13350/77980/14555/320634/67452/14732/83493/53332/231086/12038/66853/19249/68682/28042/2…	98	44	ENSMUSG00000023328/ENSMUSG00000005225/ENSMUSG00000000301/ENSMUSG00000010936/ENSMUSG00000062210/ENSMUSG00000058793/ENSMUSG00000029134/ENSMUSG00000040875/ENSMUSG00000038732/ENSMUSG00000054580/ENSMUSG00000027999/ENSMUSG00000030231/ENSMUSG00000029330/ENSMUSG00000031467/ENSMUSG00000020901/ENSMUSG00000061313/ENSMUSG00000030688/ENSMUSG00000025949/ENSMUSG00000030682/ENSMUSG00000041757/ENSMUSG00000013663/…	54	ENSMUSG00000026827/ENSMUSG00000020593/ENSMUSG00000034570/ENSMUSG00000030214/ENSMUSG00000005615/ENSMUSG00000023805/ENSMUSG00000034354/ENSMUSG00000050211/ENSMUSG00000050860/ENSMUSG00000018547/ENSMUSG00000033917/ENSMUSG00000041193/ENSMUSG00000032737/ENSMUSG00000030747/ENSMUSG00000028126/ENSMUSG00000026113/ENSMUSG00000039936/ENSMUSG00000042632/ENSMUSG00000029406/ENSMUSG00000030269/ENSMUSG00000041653/…
R-MMU-2467813	Separation of Sister Chromatids	97/3898	178/7756	0.142781	0.542087	ENSMUSG00000029554/ENSMUSG00000033392/ENSMUSG00000043091/ENSMUSG00000034021/ENSMUSG00000005233/ENSMUSG00000017843/ENSMUSG00000001473/ENSMUSG00000029414/ENSMUSG00000023004/ENSMUSG00000026605/ENSMUSG00000026626/ENSMUSG00000005779/ENSMUSG00000068749/ENSMUSG00000009013/ENSMUSG00000045136/ENSMUSG00000004455/ENSMUSG00000004455/ENSMUSG00000049550/ENSMUSG00000079197/ENSMUSG00000026491/ENSMUSG00000014769/…	Mad1l1/Clasp2/Tuba1c/Pds5b/Spc25/Ppp2r5c/Tubb6/Kntc1/Tuba1b/Cenpf/Ppp2r5a/Psmb4/Psma5/Dynll1/Tubb2b/Ppp1cc/Gm5601/Clip1/Psme2/Ahctf1/Psmb1/Psme4/Psme1/Tuba1a/Psma7/Tubb4b/Psmd13/Rangap1/Psmb5/Ubb/Mapre1/Taok1/Tubb2a/Psma4/Smc1a/Psma2/Psmb10/Psmc3/Psmd11/Birc5/Ube2e1/Rps27a/Stag1/Psmd7/Psma6/Uba52/Dync1i1/Psmd4/Psmd12/Nup160/Seh1l/Ranbp2/Dync1i2/Rps27/Psmd14/Psmd9/Bub3/Anapc7/Psmd5/Ppp2ca/Pafah1b1…	17120/76499/22146/100710/66442/26931/67951/208628/22143/108000/226849/19172/26442/56455/73710/19047/434233/56430/19188/226747/19170/103554/19186/22142/26444/227613/23997/19387/19173/22187/13589/216965/22151/26441/24061/19166/19171/19182/69077/11799/22194/78294/20842/17463/26443/22186/13426/19185/66997/59015/72124/19386/13427/57294/59029/67151/12237/56317/66998/19052/18472/67629/20877/19181/19184/…	97	76	ENSMUSG00000029554/ENSMUSG00000033392/ENSMUSG00000043091/ENSMUSG00000005233/ENSMUSG00000017843/ENSMUSG00000001473/ENSMUSG00000029414/ENSMUSG00000023004/ENSMUSG00000026605/ENSMUSG00000026626/ENSMUSG00000005779/ENSMUSG00000068749/ENSMUSG00000009013/ENSMUSG00000045136/ENSMUSG00000079197/ENSMUSG00000014769/ENSMUSG00000022216/ENSMUSG00000072235/ENSMUSG00000027566/ENSMUSG00000036752/ENSMUSG00000025487/…	20	ENSMUSG00000034021/ENSMUSG00000004455/ENSMUSG00000049550/ENSMUSG00000026491/ENSMUSG00000040850/ENSMUSG00000017291/ENSMUSG00000021774/ENSMUSG00000037286/ENSMUSG00000090137/ENSMUSG00000051329/ENSMUSG00000003226/ENSMUSG00000020745/ENSMUSG00000074476/ENSMUSG00000040549/ENSMUSG00000029202/ENSMUSG00000020483/ENSMUSG00000020290/ENSMUSG00000028066/ENSMUSG00000050621/ENSMUSG00000025862
R-MMU-3247509	Chromatin modifying enzymes	86/3898	157/7756	0.143751	0.542087	ENSMUSG00000037111/ENSMUSG00000036940/ENSMUSG00000020387/ENSMUSG00000025225/ENSMUSG00000025764/ENSMUSG00000002028/ENSMUSG00000026603/ENSMUSG00000038773/ENSMUSG00000029475/ENSMUSG00000055024/ENSMUSG00000005886/ENSMUSG00000068854/ENSMUSG00000031540/ENSMUSG00000031458/ENSMUSG00000032185/ENSMUSG00000030752/ENSMUSG00000020647/ENSMUSG00000021767/ENSMUSG00000028053/ENSMUSG00000024067/ENSMUSG00000038025/…	Setd7/Kdm1a/Jade2/Nfkb2/Jade1/Kmt2a/Smyd2/Kdm3b/Kdm2b/Ep300/Ncoa2/Hist2h2be/Kat6a/Coprs/Carm1/Kdm8/Ncoa1/Kat6b/Ash1l/Dpy30/Phf2/Kmt2c/H2afj/Dnmt3a/Cdk4/Brpf3/Eed/Hcfc1/Kdm5a/Prmt6/Arid1b/Nsd1/Kdm2a/Setd6/Arid1a/Setd2/Smarca2/Kansl1/Kmt5a/Kdm7a/Arid2/Kdm5d/Msl2/Prmt7/Hat1/Wdr77/Kdm1b/Brd1/Padi2/Hist1h2be/Suz12/Ogt/H2afz/Kdm6a/Hist1h4i/Aebp2/Kmt5b/Setd1a/Kansl3/Kmt2e/Kmt2b/Riox2/Kdm3a/Msl3/Ehmt1/Rb…	73251/99982/76901/18034/269424/214162/226830/277250/30841/328572/17978/319190/244349/66423/59035/77035/17977/54169/192195/66310/18676/231051/232440/13435/12567/268936/13626/15161/214899/99890/239985/18193/225876/66083/93760/235626/67155/76719/67956/338523/77044/20592/77853/214572/107435/70465/218214/223770/18600/319179/52615/108155/51788/22289/319158/11569/225888/233904/226976/69188/75410/67014/1…	86	22	ENSMUSG00000036940/ENSMUSG00000025225/ENSMUSG00000031458/ENSMUSG00000024067/ENSMUSG00000060032/ENSMUSG00000006728/ENSMUSG00000030619/ENSMUSG00000049300/ENSMUSG00000031671/ENSMUSG00000027018/ENSMUSG00000000561/ENSMUSG00000047246/ENSMUSG00000037894/ENSMUSG00000030232/ENSMUSG00000057236/ENSMUSG00000070348/ENSMUSG00000028863/ENSMUSG00000000902/ENSMUSG00000037935/ENSMUSG00000056962/ENSMUSG00000075031/…	64	ENSMUSG00000037111/ENSMUSG00000020387/ENSMUSG00000025764/ENSMUSG00000002028/ENSMUSG00000026603/ENSMUSG00000038773/ENSMUSG00000029475/ENSMUSG00000055024/ENSMUSG00000005886/ENSMUSG00000068854/ENSMUSG00000031540/ENSMUSG00000032185/ENSMUSG00000030752/ENSMUSG00000020647/ENSMUSG00000021767/ENSMUSG00000028053/ENSMUSG00000038025/ENSMUSG00000038056/ENSMUSG00000020661/ENSMUSG00000063952/ENSMUSG00000031386/…
R-MMU-4839726	Chromatin organization	86/3898	157/7756	0.143751	0.542087	ENSMUSG00000037111/ENSMUSG00000036940/ENSMUSG00000020387/ENSMUSG00000025225/ENSMUSG00000025764/ENSMUSG00000002028/ENSMUSG00000026603/ENSMUSG00000038773/ENSMUSG00000029475/ENSMUSG00000055024/ENSMUSG00000005886/ENSMUSG00000068854/ENSMUSG00000031540/ENSMUSG00000031458/ENSMUSG00000032185/ENSMUSG00000030752/ENSMUSG00000020647/ENSMUSG00000021767/ENSMUSG00000028053/ENSMUSG00000024067/ENSMUSG00000038025/…	Setd7/Kdm1a/Jade2/Nfkb2/Jade1/Kmt2a/Smyd2/Kdm3b/Kdm2b/Ep300/Ncoa2/Hist2h2be/Kat6a/Coprs/Carm1/Kdm8/Ncoa1/Kat6b/Ash1l/Dpy30/Phf2/Kmt2c/H2afj/Dnmt3a/Cdk4/Brpf3/Eed/Hcfc1/Kdm5a/Prmt6/Arid1b/Nsd1/Kdm2a/Setd6/Arid1a/Setd2/Smarca2/Kansl1/Kmt5a/Kdm7a/Arid2/Kdm5d/Msl2/Prmt7/Hat1/Wdr77/Kdm1b/Brd1/Padi2/Hist1h2be/Suz12/Ogt/H2afz/Kdm6a/Hist1h4i/Aebp2/Kmt5b/Setd1a/Kansl3/Kmt2e/Kmt2b/Riox2/Kdm3a/Msl3/Ehmt1/Rb…	73251/99982/76901/18034/269424/214162/226830/277250/30841/328572/17978/319190/244349/66423/59035/77035/17977/54169/192195/66310/18676/231051/232440/13435/12567/268936/13626/15161/214899/99890/239985/18193/225876/66083/93760/235626/67155/76719/67956/338523/77044/20592/77853/214572/107435/70465/218214/223770/18600/319179/52615/108155/51788/22289/319158/11569/225888/233904/226976/69188/75410/67014/1…	86	22	ENSMUSG00000036940/ENSMUSG00000025225/ENSMUSG00000031458/ENSMUSG00000024067/ENSMUSG00000060032/ENSMUSG00000006728/ENSMUSG00000030619/ENSMUSG00000049300/ENSMUSG00000031671/ENSMUSG00000027018/ENSMUSG00000000561/ENSMUSG00000047246/ENSMUSG00000037894/ENSMUSG00000030232/ENSMUSG00000057236/ENSMUSG00000070348/ENSMUSG00000028863/ENSMUSG00000000902/ENSMUSG00000037935/ENSMUSG00000056962/ENSMUSG00000075031/…	64	ENSMUSG00000037111/ENSMUSG00000020387/ENSMUSG00000025764/ENSMUSG00000002028/ENSMUSG00000026603/ENSMUSG00000038773/ENSMUSG00000029475/ENSMUSG00000055024/ENSMUSG00000005886/ENSMUSG00000068854/ENSMUSG00000031540/ENSMUSG00000032185/ENSMUSG00000030752/ENSMUSG00000020647/ENSMUSG00000021767/ENSMUSG00000028053/ENSMUSG00000038025/ENSMUSG00000038056/ENSMUSG00000020661/ENSMUSG00000063952/ENSMUSG00000031386/…
R-MMU-166520	Signaling by NTRKs	38/3898	66/7756	0.142152	0.542087	ENSMUSG00000042626/ENSMUSG00000021180/ENSMUSG00000053436/ENSMUSG00000048482/ENSMUSG00000053716/ENSMUSG00000031714/ENSMUSG00000025499/ENSMUSG00000008036/ENSMUSG00000020312/ENSMUSG00000003644/ENSMUSG00000024241/ENSMUSG00000028478/ENSMUSG00000036333/ENSMUSG00000023809/ENSMUSG00000027852/ENSMUSG00000002957/ENSMUSG00000038894/ENSMUSG00000055980/ENSMUSG00000055254/ENSMUSG00000022841/ENSMUSG00000025958/…	Shc1/Rps6ka5/Mapk14/Bdnf/Dusp7/Gab1/Hras/Ap2s1/Shc2/Rps6ka1/Sos1/Clta/Kidins220/Rps6ka2/Nras/Ap2a2/Irs2/Irs1/Ntrk2/Ap2m1/Creb1/Crk/Dnal4/Frs2/Ap2b1/Ppp2ca/Vrk3/Pik3r1/Ralgds/Rhoa/Mapkapk2/Ppp2cb/Furin/Mapkapk3/Ppp2r1a/Pik3ca/Dock7/Met	20416/73086/26416/12064/235584/14388/15461/232910/216148/20111/20662/12757/77480/20112/18176/11772/384783/16367/18212/11773/12912/12928/54152/327826/71770/19052/101568/18708/19730/11848/17164/19053/18550/102626/51792/18706/67299/17295	38	20	ENSMUSG00000042626/ENSMUSG00000048482/ENSMUSG00000025499/ENSMUSG00000008036/ENSMUSG00000003644/ENSMUSG00000028478/ENSMUSG00000036333/ENSMUSG00000027852/ENSMUSG00000002957/ENSMUSG00000022841/ENSMUSG00000022420/ENSMUSG00000035152/ENSMUSG00000020349/ENSMUSG00000002205/ENSMUSG00000007815/ENSMUSG00000016528/ENSMUSG00000009630/ENSMUSG00000032577/ENSMUSG00000007564/ENSMUSG00000009376	18	ENSMUSG00000021180/ENSMUSG00000053436/ENSMUSG00000053716/ENSMUSG00000031714/ENSMUSG00000020312/ENSMUSG00000024241/ENSMUSG00000023809/ENSMUSG00000038894/ENSMUSG00000055980/ENSMUSG00000055254/ENSMUSG00000025958/ENSMUSG00000017776/ENSMUSG00000020170/ENSMUSG00000041417/ENSMUSG00000026821/ENSMUSG00000030530/ENSMUSG00000027665/ENSMUSG00000028556
R-MMU-112382	Formation of RNA Pol II elongation complex	31/3898	53/7756	0.14339	0.542087	ENSMUSG00000028496/ENSMUSG00000067995/ENSMUSG00000021258/ENSMUSG00000021018/ENSMUSG00000071662/ENSMUSG00000022838/ENSMUSG00000005609/ENSMUSG00000024369/ENSMUSG00000045996/ENSMUSG00000021890/ENSMUSG00000026349/ENSMUSG00000024258/ENSMUSG00000029250/ENSMUSG00000049470/ENSMUSG00000028330/ENSMUSG00000027304/ENSMUSG00000079658/ENSMUSG00000022774/ENSMUSG00000061559/ENSMUSG00000004667/ENSMUSG00000070002/…	Mllt3/Gtf2f2/Ccnk/Polr2h/Polr2g/Eaf2/Ctr9/Nelfe/Polr2k/Eaf1/Ccnt2/Polr2d/Polr2b/Aff4/Ncbp1/Rtf1/Eloc/Ncbp2/Wdr61/Polr2e/Ell/Polr2j/Paf1/Eloa/Mllt1/Supt5/Iws1/Cdk9/Polr2f/Polr2l/Gtf2h5	70122/68705/12454/245841/67710/106389/22083/27632/17749/74427/72949/69241/231329/93736/433702/76246/67923/68092/66317/66420/13716/20022/54624/27224/64144/20924/73473/107951/69833/66491/66467	31	22	ENSMUSG00000028496/ENSMUSG00000067995/ENSMUSG00000021018/ENSMUSG00000071662/ENSMUSG00000022838/ENSMUSG00000005609/ENSMUSG00000024369/ENSMUSG00000045996/ENSMUSG00000021890/ENSMUSG00000024258/ENSMUSG00000028330/ENSMUSG00000079658/ENSMUSG00000022774/ENSMUSG00000061559/ENSMUSG00000004667/ENSMUSG00000039771/ENSMUSG00000003437/ENSMUSG00000024384/ENSMUSG00000009555/ENSMUSG00000033020/ENSMUSG00000038489/…	9	ENSMUSG00000021258/ENSMUSG00000026349/ENSMUSG00000029250/ENSMUSG00000049470/ENSMUSG00000027304/ENSMUSG00000070002/ENSMUSG00000028668/ENSMUSG00000024212/ENSMUSG00000003435
R-MMU-75955	RNA Polymerase II Transcription Elongation	31/3898	53/7756	0.14339	0.542087	ENSMUSG00000028496/ENSMUSG00000067995/ENSMUSG00000021258/ENSMUSG00000021018/ENSMUSG00000071662/ENSMUSG00000022838/ENSMUSG00000005609/ENSMUSG00000024369/ENSMUSG00000045996/ENSMUSG00000021890/ENSMUSG00000026349/ENSMUSG00000024258/ENSMUSG00000029250/ENSMUSG00000049470/ENSMUSG00000028330/ENSMUSG00000027304/ENSMUSG00000079658/ENSMUSG00000022774/ENSMUSG00000061559/ENSMUSG00000004667/ENSMUSG00000070002/…	Mllt3/Gtf2f2/Ccnk/Polr2h/Polr2g/Eaf2/Ctr9/Nelfe/Polr2k/Eaf1/Ccnt2/Polr2d/Polr2b/Aff4/Ncbp1/Rtf1/Eloc/Ncbp2/Wdr61/Polr2e/Ell/Polr2j/Paf1/Eloa/Mllt1/Supt5/Iws1/Cdk9/Polr2f/Polr2l/Gtf2h5	70122/68705/12454/245841/67710/106389/22083/27632/17749/74427/72949/69241/231329/93736/433702/76246/67923/68092/66317/66420/13716/20022/54624/27224/64144/20924/73473/107951/69833/66491/66467	31	22	ENSMUSG00000028496/ENSMUSG00000067995/ENSMUSG00000021018/ENSMUSG00000071662/ENSMUSG00000022838/ENSMUSG00000005609/ENSMUSG00000024369/ENSMUSG00000045996/ENSMUSG00000021890/ENSMUSG00000024258/ENSMUSG00000028330/ENSMUSG00000079658/ENSMUSG00000022774/ENSMUSG00000061559/ENSMUSG00000004667/ENSMUSG00000039771/ENSMUSG00000003437/ENSMUSG00000024384/ENSMUSG00000009555/ENSMUSG00000033020/ENSMUSG00000038489/…	9	ENSMUSG00000021258/ENSMUSG00000026349/ENSMUSG00000029250/ENSMUSG00000049470/ENSMUSG00000027304/ENSMUSG00000070002/ENSMUSG00000028668/ENSMUSG00000024212/ENSMUSG00000003435
R-MMU-187037	Signaling by NTRK1 (TRKA)	32/3898	55/7756	0.148169	0.554683	ENSMUSG00000042626/ENSMUSG00000021180/ENSMUSG00000053436/ENSMUSG00000053716/ENSMUSG00000025499/ENSMUSG00000008036/ENSMUSG00000020312/ENSMUSG00000003644/ENSMUSG00000024241/ENSMUSG00000028478/ENSMUSG00000036333/ENSMUSG00000023809/ENSMUSG00000027852/ENSMUSG00000002957/ENSMUSG00000038894/ENSMUSG00000055980/ENSMUSG00000022841/ENSMUSG00000025958/ENSMUSG00000017776/ENSMUSG00000022420/ENSMUSG00000020170/…	Shc1/Rps6ka5/Mapk14/Dusp7/Hras/Ap2s1/Shc2/Rps6ka1/Sos1/Clta/Kidins220/Rps6ka2/Nras/Ap2a2/Irs2/Irs1/Ap2m1/Creb1/Crk/Dnal4/Frs2/Ap2b1/Ppp2ca/Vrk3/Pik3r1/Ralgds/Rhoa/Mapkapk2/Ppp2cb/Mapkapk3/Ppp2r1a/Pik3ca	20416/73086/26416/235584/15461/232910/216148/20111/20662/12757/77480/20112/18176/11772/384783/16367/11773/12912/12928/54152/327826/71770/19052/101568/18708/19730/11848/17164/19053/102626/51792/18706	32	18	ENSMUSG00000042626/ENSMUSG00000025499/ENSMUSG00000008036/ENSMUSG00000003644/ENSMUSG00000028478/ENSMUSG00000036333/ENSMUSG00000027852/ENSMUSG00000002957/ENSMUSG00000022841/ENSMUSG00000022420/ENSMUSG00000035152/ENSMUSG00000020349/ENSMUSG00000002205/ENSMUSG00000007815/ENSMUSG00000016528/ENSMUSG00000009630/ENSMUSG00000032577/ENSMUSG00000007564	14	ENSMUSG00000021180/ENSMUSG00000053436/ENSMUSG00000053716/ENSMUSG00000020312/ENSMUSG00000024241/ENSMUSG00000023809/ENSMUSG00000038894/ENSMUSG00000055980/ENSMUSG00000025958/ENSMUSG00000017776/ENSMUSG00000020170/ENSMUSG00000041417/ENSMUSG00000026821/ENSMUSG00000027665
R-MMU-983712	Ion channel transport	81/3898	148/7756	0.154906	0.571353	ENSMUSG00000042045/ENSMUSG00000019970/ENSMUSG00000031441/ENSMUSG00000033161/ENSMUSG00000015668/ENSMUSG00000055489/ENSMUSG00000001750/ENSMUSG00000048939/ENSMUSG00000029467/ENSMUSG00000032741/ENSMUSG00000019210/ENSMUSG00000018507/ENSMUSG00000028207/ENSMUSG00000015575/ENSMUSG00000019787/ENSMUSG00000032412/ENSMUSG00000029862/ENSMUSG00000027365/ENSMUSG00000031431/ENSMUSG00000004285/ENSMUSG00000030592/…	Sln/Sgk1/Atp11a/Atp1a1/Pdzd11/Ano5/Tcirg1/Atp13a5/Atp2a2/Tpcn1/Atp6v1e1/Trpv2/Asph/Atp6v0e/Trdn/Atp1b3/Clcn1/Trpm7/Tsc22d3/Atp6v1f/Ryr1/Wnk2/Atp6v1d/Atp2a1/Atp2b4/Atp6v1h/Nedd4l/Atp2b3/Clca4a/Clca1/Clcn7/Atp6v0c/Atp6v1c1/Atp2a3/Atp6v1g2/Atp6v1g1/Atp6v0b/Ttyh3/Atp6v0d1/Ubb/Atp6v0e2/Ano8/Best3/Atp11c/Atp6v0d2/Ano1/Atp7a/Atp13a2/Ano2/Raf1/Atp2b2/Rps27a/Uba52/Atp9a/Atp6v1e2/Atp6ap1/Casq1/Trpm1/Wwp1/F…	66402/20393/50770/11928/72621/233246/27060/268878/11938/252972/11973/22368/65973/11974/76757/11933/12723/58800/14605/66144/20190/75607/73834/11937/381290/108664/83814/320707/99663/23844/26373/11984/66335/53313/66237/66290/114143/78339/11972/22187/76252/382014/382427/320940/242341/101772/11977/74772/243634/110157/11941/78294/22186/11981/74915/54411/12372/17364/107568/56188/232975/59095/232341/1095…	81	46	ENSMUSG00000042045/ENSMUSG00000031441/ENSMUSG00000033161/ENSMUSG00000015668/ENSMUSG00000001750/ENSMUSG00000029467/ENSMUSG00000019210/ENSMUSG00000018507/ENSMUSG00000028207/ENSMUSG00000015575/ENSMUSG00000032412/ENSMUSG00000004285/ENSMUSG00000021114/ENSMUSG00000033793/ENSMUSG00000024589/ENSMUSG00000068547/ENSMUSG00000028255/ENSMUSG00000036636/ENSMUSG00000024121/ENSMUSG00000022295/ENSMUSG00000024403/…	35	ENSMUSG00000019970/ENSMUSG00000055489/ENSMUSG00000048939/ENSMUSG00000032741/ENSMUSG00000019787/ENSMUSG00000029862/ENSMUSG00000027365/ENSMUSG00000031431/ENSMUSG00000030592/ENSMUSG00000037989/ENSMUSG00000030730/ENSMUSG00000026463/ENSMUSG00000031376/ENSMUSG00000020788/ENSMUSG00000036565/ENSMUSG00000034863/ENSMUSG00000020169/ENSMUSG00000062949/ENSMUSG00000031075/ENSMUSG00000033792/ENSMUSG00000036622/…
R-MMU-442755	Activation of NMDA receptor and postsynaptic events	20/3898	33/7756	0.154574	0.571353	ENSMUSG00000057897/ENSMUSG00000053819/ENSMUSG00000038387/ENSMUSG00000025499/ENSMUSG00000024617/ENSMUSG00000003644/ENSMUSG00000026959/ENSMUSG00000021820/ENSMUSG00000023809/ENSMUSG00000020886/ENSMUSG00000005034/ENSMUSG00000030209/ENSMUSG00000000441/ENSMUSG00000025958/ENSMUSG00000002413/ENSMUSG00000022055/ENSMUSG00000040407/ENSMUSG00000002771/ENSMUSG00000005469/ENSMUSG00000022376	Camk2b/Camk2d/Rras/Hras/Camk2a/Rps6ka1/Grin1/Camk2g/Rps6ka2/Dlg4/Prkacb/Grin2b/Raf1/Creb1/Braf/Nefl/Akap9/Grin2d/Prkaca/Adcy8	12323/108058/20130/15461/12322/20111/14810/12325/20112/13385/18749/14812/110157/12912/109880/18039/100986/14814/18747/11514	20	9	ENSMUSG00000053819/ENSMUSG00000038387/ENSMUSG00000025499/ENSMUSG00000003644/ENSMUSG00000026959/ENSMUSG00000030209/ENSMUSG00000022055/ENSMUSG00000005469/ENSMUSG00000022376	11	ENSMUSG00000057897/ENSMUSG00000024617/ENSMUSG00000021820/ENSMUSG00000023809/ENSMUSG00000020886/ENSMUSG00000005034/ENSMUSG00000000441/ENSMUSG00000025958/ENSMUSG00000002413/ENSMUSG00000040407/ENSMUSG00000002771
R-MMU-8854214	TBC/RABGAPs	20/3898	33/7756	0.154574	0.571353	ENSMUSG00000039976/ENSMUSG00000029512/ENSMUSG00000028860/ENSMUSG00000018567/ENSMUSG00000042492/ENSMUSG00000029518/ENSMUSG00000026812/ENSMUSG00000032549/ENSMUSG00000077450/ENSMUSG00000035437/ENSMUSG00000003037/ENSMUSG00000026672/ENSMUSG00000019478/ENSMUSG00000004771/ENSMUSG00000021368/ENSMUSG00000040247/ENSMUSG00000079477/ENSMUSG00000031950/ENSMUSG00000030704/ENSMUSG00000029192	Tbc1d16/Ulk1/Sytl1/Gabarap/Tbc1d10b/Rab35/Tsc1/Rab6b/Rab11b/Rabgap1/Rab8a/Optn/Rab4a/Rab11a/Tbc1d7/Tbc1d10c/Rab7/Gabarapl2/Rab6a/Tbc1d14	207592/22241/269589/56486/68449/77407/64930/270192/19326/227800/17274/71648/19341/53869/67046/108995/19349/93739/19346/100855	20	10	ENSMUSG00000028860/ENSMUSG00000018567/ENSMUSG00000042492/ENSMUSG00000029518/ENSMUSG00000077450/ENSMUSG00000003037/ENSMUSG00000019478/ENSMUSG00000004771/ENSMUSG00000021368/ENSMUSG00000031950	10	ENSMUSG00000039976/ENSMUSG00000029512/ENSMUSG00000026812/ENSMUSG00000032549/ENSMUSG00000035437/ENSMUSG00000026672/ENSMUSG00000040247/ENSMUSG00000079477/ENSMUSG00000030704/ENSMUSG00000029192
R-MMU-1660516	Synthesis of PIPs at the early endosome membrane	3898-10-01	15/7756	0.155417	0.571353	ENSMUSG00000010936/ENSMUSG00000025949/ENSMUSG00000026113/ENSMUSG00000030660/ENSMUSG00000032571/ENSMUSG00000029186/ENSMUSG00000039458/ENSMUSG00000018401/ENSMUSG00000031918/ENSMUSG00000037940	Vac14/Pikfyve/Inpp4a/Pik3c2a/Pik3r4/Pi4k2b/Mtmr12/Mtmr4/Mtmr2/Inpp4b	234729/18711/269180/18704/75669/67073/268783/170749/77116/234515	10	5	ENSMUSG00000010936/ENSMUSG00000025949/ENSMUSG00000029186/ENSMUSG00000039458/ENSMUSG00000037940	5	ENSMUSG00000026113/ENSMUSG00000030660/ENSMUSG00000032571/ENSMUSG00000018401/ENSMUSG00000031918
R-MMU-189445	Metabolism of porphyrins	3898-10-01	15/7756	0.155417	0.571353	ENSMUSG00000025270/ENSMUSG00000022742/ENSMUSG00000040466/ENSMUSG00000062729/ENSMUSG00000030979/ENSMUSG00000024588/ENSMUSG00000032786/ENSMUSG00000004070/ENSMUSG00000042148/ENSMUSG00000040018	Alas2/Cpox/Blvrb/Ppox/Uros/Fech/Alas1/Hmox2/Cox10/Cox15	11656/12892/233016/19044/22276/14151/11655/15369/70383/226139	10	4	ENSMUSG00000040466/ENSMUSG00000062729/ENSMUSG00000030979/ENSMUSG00000004070	6	ENSMUSG00000025270/ENSMUSG00000022742/ENSMUSG00000024588/ENSMUSG00000032786/ENSMUSG00000042148/ENSMUSG00000040018
R-MMU-3371497	HSP90 chaperone cycle for steroid hormone receptors (SHR)	27/3898	46/7756	0.158644	0.57789	ENSMUSG00000043091/ENSMUSG00000001473/ENSMUSG00000023004/ENSMUSG00000015656/ENSMUSG00000028447/ENSMUSG00000059970/ENSMUSG00000009013/ENSMUSG00000045136/ENSMUSG00000025228/ENSMUSG00000007033/ENSMUSG00000021270/ENSMUSG00000023944/ENSMUSG00000032285/ENSMUSG00000072235/ENSMUSG00000031516/ENSMUSG00000036752/ENSMUSG00000058672/ENSMUSG00000029757/ENSMUSG00000025410/ENSMUSG00000024431/ENSMUSG00000027012/…	Tuba1c/Tubb6/Tuba1b/Hspa8/Dctn3/Hspa2/Dynll1/Tubb2b/Actr1a/Hspa1l/Hsp90aa1/Hsp90ab1/Dnaja4/Tuba1a/Dctn6/Tubb4b/Tubb2a/Dync1i1/Dctn2/Nr3c1/Dync1i2/Dctn5/Dnaja2/Nr3c2/Ar/Dynll2/Stip1	22146/67951/22143/15481/53598/15512/56455/73710/54130/15482/15519/15516/58233/22142/22428/227613/22151/13426/69654/14815/13427/59288/56445/110784/11835/68097/20867	27	22	ENSMUSG00000043091/ENSMUSG00000001473/ENSMUSG00000023004/ENSMUSG00000015656/ENSMUSG00000028447/ENSMUSG00000059970/ENSMUSG00000009013/ENSMUSG00000045136/ENSMUSG00000025228/ENSMUSG00000021270/ENSMUSG00000023944/ENSMUSG00000032285/ENSMUSG00000072235/ENSMUSG00000031516/ENSMUSG00000036752/ENSMUSG00000058672/ENSMUSG00000029757/ENSMUSG00000025410/ENSMUSG00000027012/ENSMUSG00000030868/ENSMUSG00000046532/…	5	ENSMUSG00000007033/ENSMUSG00000024431/ENSMUSG00000031701/ENSMUSG00000031618/ENSMUSG00000020483
R-MMU-73893	DNA Damage Bypass	27/3898	46/7756	0.158644	0.57789	ENSMUSG00000037474/ENSMUSG00000021668/ENSMUSG00000027342/ENSMUSG00000023953/ENSMUSG00000029191/ENSMUSG00000024740/ENSMUSG00000019505/ENSMUSG00000029363/ENSMUSG00000020460/ENSMUSG00000020390/ENSMUSG00000032512/ENSMUSG00000030042/ENSMUSG00000090137/ENSMUSG00000028394/ENSMUSG00000039703/ENSMUSG00000006310/ENSMUSG00000030726/ENSMUSG00000029397/ENSMUSG00000005262/ENSMUSG00000022400/ENSMUSG00000007080/…	Dtl/Polk/Pcna/Polh/Rfc1/Ddb1/Ubb/Rfc5/Rps27a/Ube2b/Wdr48/Pole4/Uba52/Pole3/Nploc4/Zbtb32/Pold3/Rchy1/Ufd1/Rbx1/Pole/Rpa3/Rev1/Ube2l6/Rpa1/Pclaf/Cul4a	76843/27015/18538/80905/19687/13194/22187/72151/78294/22210/67561/66979/22186/59001/217365/58206/67967/68098/22230/56438/18973/68240/56210/56791/68275/68026/99375	27	18	ENSMUSG00000037474/ENSMUSG00000027342/ENSMUSG00000029191/ENSMUSG00000024740/ENSMUSG00000019505/ENSMUSG00000029363/ENSMUSG00000020460/ENSMUSG00000030042/ENSMUSG00000028394/ENSMUSG00000039703/ENSMUSG00000006310/ENSMUSG00000030726/ENSMUSG00000029397/ENSMUSG00000005262/ENSMUSG00000022400/ENSMUSG00000012483/ENSMUSG00000027078/ENSMUSG00000040204	9	ENSMUSG00000021668/ENSMUSG00000023953/ENSMUSG00000020390/ENSMUSG00000032512/ENSMUSG00000090137/ENSMUSG00000007080/ENSMUSG00000026082/ENSMUSG00000000751/ENSMUSG00000031446
[truncated: 742 more rows]

## Sheet: BBRvsCTRL_Reactome_enrich
Reactome enrichment - BBR vs CTRL
ReactomeID	Description	GeneRatio	BgRatio	pvalue	padj	geneID	geneName	EntrezID	Count	Up	Up_Gene_id	Down	Down_Gene_id
[truncated: 1,015 more rows]

## Sheet: BBRvsDMSO_Reactome_enrich
Reactome enrichment - BBR vs DMSO
ReactomeID	Description	GeneRatio	BgRatio	pvalue	padj	geneID	geneName	EntrezID	Count	Up	Up_Gene_id	Down	Down_Gene_id
[truncated: 889 more rows]
