# Supplementary material for: Systemic Pharmacotherapeutic Treatment of the ACTA1-MCM/FLExDUX4 Preclinical Mouse Model of FSHD
Source: Int J Mol Sci. 2024 Jun 26;25(13):6994. doi: 10.3390/ijms25136994 (PMC11241187; doi:10.3390/ijms25136994)
Supplement: Supplementary file 1 [file ijms-25-06994-s001.zip › Supplementary Table S5_DEGs in reported pathways.xlsx]

## Sheet: Cell morphogenesis_musclediff
Genes involved in Regulation of cell morphogenesis & Muscle cell differentiation (GO/BP)
ID	GeneName	TG261	TG269	TG270	T307	T311	T315	T312	T318	T320	T324
ENSMUSG00000030110	Ret	0.431527	0.340078	0.516345	10.2135	11.9013	11.0716	14.6083	12.1118	11.4212	12.4307
ENSMUSG00000023328	Ache	13.4846	12.7097	10.6943	135.678	158.083	140.585	180.354	139.185	152.679	157.316
ENSMUSG00000052276	Ostn	2.72331	4.05591	2.97063	91.3085	86.2543	103.598	104.361	72.5504	74.3539	100.55
ENSMUSG00000031292	Cdkl5	0.0867989	0.145347	0.112217	2.22701	2.51173	2.45037	3.28863	3.36645	3.38667	3.03121
ENSMUSG00000026833	Olfm1	1.06377	1.27022	0.84059	24.2752	22.8985	21.7821	26.3422	18.7768	22.5628	22.1596
ENSMUSG00000033377	Palmd	4.05872	4.7375	4.10012	26.8003	24.9117	26.9482	27.9959	27.0346	26.889	24.9371
ENSMUSG00000025885	Myo5b	0.0538881	0.0755395	0.131737	3.70345	4.19621	4.28476	5.62683	3.95204	4.08606	5.31559
ENSMUSG00000044447	Dock5	0.110083	0.0855851	0.0981713	2.74142	3.3456	2.81869	3.42615	4.20616	2.84255	5.14577
ENSMUSG00000034656	Cacna1a	0.263978	0.239438	0.233402	2.54205	2.49625	2.17469	2.33956	2.19426	2.63287	2.47216
ENSMUSG00000052397	Ezr	0.596218	0.514411	0.656399	11.4451	11.551	9.57184	10.2712	7.38864	6.3951	12.4257
ENSMUSG00000039629	Strip2	0.0631854	0.0416811	0.0772327	2.1018	2.61472	2.65209	2.75645	2.53074	3.58792	2.1901
ENSMUSG00000038299	Wdr36	6.50348	6.49407	6.87609	27.0804	28.1207	27.655	33.8426	27.2628	35.7695	26.6557
ENSMUSG00000026028	Trak2	21.424	21.569	24.3936	59.0247	72.6125	71.8633	93.574	93.7312	73.4297	99.6207
ENSMUSG00000033392	Clasp2	3.73957	4.02968	4.29361	9.98226	10.5963	10.9713	12.8362	11.4664	13.2366	11.1915
ENSMUSG00000049791	Fzd4	17.4142	15.4854	25.538	2.59276	3.31545	4.02542	3.92861	4.09186	3.69875	3.6962
ENSMUSG00000057897	Camk2b	28.5799	26.7552	23.9131	9.01766	9.20559	9.35027	4.81339	7.1523	7.23768	7.32062
ENSMUSG00000002489	Tiam1	0.695169	0.604631	0.83683	3.57075	3.9486	3.20624	3.37477	5.62568	3.1693	4.59953
ENSMUSG00000042589	Cux2	0.669098	0.731719	0.669941	0.0327614	0.10618	0.146064	0.0931041	0.102687	0.130872	0.100119
ENSMUSG00000030538	Cib1	1.68271	1.69586	1.41655	11.4558	9.3547	10.8605	11.7012	6.52732	8.31518	9.65821
ENSMUSG00000040990	Sh3kbp1	3.90796	4.53716	4.04433	1.05467	1.17583	1.37953	0.940999	1.48426	1.7442	1.06722
ENSMUSG00000048482	Bdnf	0.123128	0.223363	0.140423	1.29501	1.21071	1.16248	1.03173	1.03912	1.15867	1.21191
ENSMUSG00000021068	Nin	1.49957	1.13305	1.34831	4.04742	4.5483	4.76029	3.6731	4.64161	4.54646	5.33807
ENSMUSG00000054855	Rnd1	0.29025	0.482657	0.356186	3.52065	2.84132	2.0006	3.78328	1.99591	2.71633	3.13478
ENSMUSG00000036832	Lpar3	0.0582502	0.0352234	0.0186477	8.04303	6.55759	6.18801	4.5556	2.70587	3.77738	7.3885
ENSMUSG00000052727	Map1b	0.434771	0.34232	0.533537	1.76135	1.84725	1.79146	1.51055	1.37986	1.09822	1.55384
ENSMUSG00000058420	Syt17	0.0459586	0.0166744	0.0529659	0.848755	0.841954	0.565847	0.758936	1.13773	0.70568	0.990423
ENSMUSG00000021814	Anxa7	10.7648	9.47437	13.1455	30.7503	31.7724	35.2409	35.8538	26.1562	22.5834	28.1853
ENSMUSG00000029005	Draxin	0.00920055	0.0166905	0.0176723	1.72296	1.67909	1.13714	1.82019	1.25828	0.946383	2.16993
ENSMUSG00000028273	Pdlim5	40.691	36.7957	42.6611	91.9377	81.4416	89.4563	77.0642	69.5978	79.4283	78.6221
ENSMUSG00000024304	Cdh2	0.112697	0.12374	0.125323	0.829232	0.804602	0.598271	0.649757	0.616092	0.424428	0.777672
ENSMUSG00000018507	Trpv2	0.256015	0.348323	0.379058	1.6202	1.33514	1.30832	1.38656	1.25574	1.03365	1.47094
ENSMUSG00000018411	Mapt	8.81767	8.46469	8.64536	2.61508	2.98507	3.14069	2.31626	2.91438	2.28237	3.94439
ENSMUSG00000019970	Sgk1	73.4378	67.2126	76.4706	29.1447	25.6067	24.2637	33.0968	33.7594	40.6066	24.0873
ENSMUSG00000028883	Sema3a	0.110396	0.0938749	0.119276	0.607345	0.441443	0.42802	0.408939	0.558406	0.727719	0.694069
ENSMUSG00000048915	Efna5	0.0830605	0.204491	0.0683749	1.08544	1.36899	1.35417	1.51324	1.12978	1.81311	2.02066
ENSMUSG00000031012	Cask	1.18757	0.98701	1.12044	2.34768	2.60822	2.30149	2.68156	2.55398	2.40208	2.54656
ENSMUSG00000028906	Epb41	9.66641	9.51091	9.94645	3.5507	4.37313	4.35292	4.60987	5.69663	4.65053	5.10607
ENSMUSG00000042312	S100a13	13.5834	12.1385	7.45449	56.128	43.3254	56.9402	34.5166	29.828	31.571	46.5373
ENSMUSG00000028399	Ptprd	0.157226	0.22057	0.237571	0.340113	0.55555	0.610517	0.526125	0.72219	0.620337	0.683974
ENSMUSG00000051243	Islr2	0.193925	0.161239	0.209524	0.878607	0.915288	0.929796	0.7134	1.09806	0.686595	1.03505
ENSMUSG00000026341	Actr3	8.19248	9.19255	8.84034	17.4922	15.7261	16.7214	17.2205	14.3881	17.6802	16.184
ENSMUSG00000021451	Sema4d	15.4201	12.8225	14.5042	7.36068	8.59093	8.31406	7.78766	7.33426	6.88232	8.30479
ENSMUSG00000052934	Fbxo31	42.8247	41.0204	40.4999	20.7794	21.9075	19.7379	21.1681	24.3696	21.4147	24.2723
ENSMUSG00000022788	Fgd4	1.22632	0.968632	1.51612	0.266341	0.31511	0.21987	0.212113	0.46336	0.348119	0.314874
ENSMUSG00000022438	Parvb	20.0754	21.3832	17.6675	8.70442	9.72688	10.4095	8.28108	10.9718	9.71466	9.55129
ENSMUSG00000029528	Pxn	11.8688	12.7353	10.496	5.66791	7.08661	6.18158	5.60304	6.0791	5.45682	6.82729
ENSMUSG00000005103	Wdr1	4.51064	5.02758	4.22355	9.40442	8.87173	9.72266	8.01216	8.56247	9.20873	9.22417
ENSMUSG00000051615	Rap2a	1.98632	1.49103	1.91861	3.98	3.88731	3.37862	4.58214	3.9722	3.65883	3.85359
ENSMUSG00000021589	Rhobtb3	4.03035	2.83747	4.07737	1.45696	1.48719	1.37165	1.38017	1.56879	1.59767	1.4218
ENSMUSG00000042453	Reln	0.131005	0.129794	0.203241	0.453958	0.525657	0.556418	0.560195	0.387285	0.261394	0.449524
ENSMUSG00000015829	Tnr	0	0.0134904	0	0.292	0.444587	0.544074	0.246214	0.234946	0.263292	0.271769
ENSMUSG00000018965	Ywhah	10.2806	10.3662	10.0716	19.2134	18.3546	18.5509	17.5575	16.4463	17.4122	15.8818
ENSMUSG00000022272	Myo10	6.95759	5.75773	6.85905	11.3682	11.508	8.78517	11.6229	13.9389	8.96629	13.2525
ENSMUSG00000032827	Ppp1r9a	0.0691419	0.0686869	0.145455	0.250038	0.343027	0.266611	0.422579	0.350535	0.296948	0.352288
ENSMUSG00000030774	Pak1	4.0405	3.43376	5.65172	8.88997	7.77153	9.06686	12.0915	10.1455	7.62416	8.95993
ENSMUSG00000000125	Wnt3	0	0	0	0.751659	0.837418	0.75126	1.28422	0.551976	0.533289	1.05478
ENSMUSG00000072964	Bhlhb9	0.448527	0.39779	0.478624	1.71171	1.65175	1.59062	1.84965	0.949016	1.2407	1.74993
ENSMUSG00000018820	Zfyve27	1.98629	1.92241	1.849	3.84004	4.04635	3.54693	4.49943	3.1312	3.68063	4.11797
ENSMUSG00000025348	Itga7	13.4565	12.0983	12.0264	6.70949	7.78453	7.64334	4.84785	6.59659	5.14728	7.49334
ENSMUSG00000031078	Cttn	5.42113	5.63144	5.75445	9.00211	10.2466	9.62541	10.4963	8.66364	9.26398	9.83808
ENSMUSG00000026959	Grin1	0	0	0	0.195797	0.196581	0.270934	0.322569	0.175039	0.158084	0.178392
ENSMUSG00000002274	Metrn	2.56897	2.02753	1.66617	6.13267	4.64239	5.814	4.96394	4.99596	8.55461	5.10331
ENSMUSG00000029512	Ulk1	22.0632	18.6142	25.5235	8.22188	9.87921	9.33044	10.3445	11.2337	10.729	13.4632
ENSMUSG00000028289	Epha7	0.392075	0.259037	0.237085	0.781139	0.747993	0.76558	0.680613	0.896609	0.717979	0.831587
ENSMUSG00000045136	Tubb2b	0.291979	0.397254	0.120178	2.33975	1.69162	1.34314	2.55742	0.848451	0.683991	1.76007
ENSMUSG00000024589	Nedd4l	2.7411	2.00351	2.91368	4.50426	4.60557	4.35407	5.83871	4.87484	5.05579	4.82271
ENSMUSG00000034867	Ankrd27	3.61704	3.57448	3.45861	6.37238	6.62658	5.61343	7.60537	5.82415	6.23976	6.86128
ENSMUSG00000032253	Phip	0.68507	0.70215	0.859317	0.353235	0.335416	0.348214	0.307613	0.401536	0.367185	0.426384
ENSMUSG00000040254	Sema3d	0.100194	0.04544	0.122955	0.672514	0.560473	0.4771	0.27303	0.43363	0.38171	0.545259
ENSMUSG00000057969	Sema3b	3.10473	3.07046	2.81824	1.32238	1.23953	1.2568	1.01524	0.771538	0.843557	1.60742
ENSMUSG00000040265	Dnm3	0.172181	0.179246	0.144691	0.337703	0.470632	0.419721	0.457463	0.331943	0.434603	0.392168
ENSMUSG00000061751	Kalrn	0.670397	0.732576	0.789044	0.267811	0.39504	0.398476	0.276464	0.418421	0.305452	0.394227
ENSMUSG00000022075	Rhobtb2	4.60755	4.02062	4.47498	2.32457	2.44852	1.88872	2.76995	2.72832	2.45159	2.64927
ENSMUSG00000031137	Fgf13	8.67814	7.95777	9.50056	12.8619	14.5916	14.3071	14.6169	13.1788	15.7408	14.4415
ENSMUSG00000022433	Csnk1e	7.44868	8.2576	8.65969	5.28782	5.48754	5.55562	5.20497	5.56135	6.15271	5.19142
ENSMUSG00000030731	Syt3	2.17886	1.69795	1.90099	0.463459	0.396975	0.523158	0.903152	0.876577	0.629039	0.612781
ENSMUSG00000030967	Zranb1	22.1815	22.6175	20.2114	14.3284	13.2969	13.8451	13.5589	14.3866	11.9065	15.4029
ENSMUSG00000020366	Mapk9	10.515	9.16008	10.4914	5.93996	5.88291	6.02793	5.96127	7.05048	5.95573	5.75504
ENSMUSG00000090100	Ttbk2	0.872463	0.719069	1.00307	1.45878	1.64832	1.61287	1.71108	1.7391	1.98532	1.94378
ENSMUSG00000032702	Kank1	4.17442	3.46965	4.32206	1.674	1.8989	1.71957	1.59846	2.02827	1.70034	2.47895
ENSMUSG00000020611	Gna13	4.62707	4.33209	4.88747	6.84161	6.81985	7.07085	7.57743	7.55225	6.35907	7.62434
ENSMUSG00000002546	Golga2	15.7099	14.928	14.4026	20.2985	24.9987	24.5546	24.8465	20.7133	25.2025	26.5984
ENSMUSG00000022261	Sdc2	3.89308	3.98641	4.3121	9.1425	8.94425	11.922	8.13945	5.84718	7.13823	8.8924
ENSMUSG00000003814	Calr	40.6166	44.2089	38.1783	65.8594	65.3731	67.0309	79.2415	56.0782	61.8121	68.0569
ENSMUSG00000045071	E130308A19Rik	0.661249	0.664526	0.793823	0.37935	0.446603	0.336259	0.368571	0.390246	0.417266	0.356707
ENSMUSG00000024143	Rhoq	69.0961	65.7462	78.9671	117.606	123.247	130.471	108.016	119.496	124.233	127.456
ENSMUSG00000022026	Olfm4	0	0.0146506	0	0.947858	0.84706	0.81077	1.2016	0.363505	0.999273	0.462492
ENSMUSG00000026277	Stk25	11.5821	11.252	10.8624	17.1274	17.8432	17.1009	18.5194	15.4047	17.3764	17.3241
ENSMUSG00000000149	Gna12	8.93552	9.95956	9.30795	13.4523	13.8278	13.4568	13.4188	13.2988	12.4959	14.2153
ENSMUSG00000055407	Map6	0.653448	0.986255	0.803286	0.383462	0.409392	0.413406	0.329063	0.316741	0.397443	0.433293
ENSMUSG00000013663	Pten	4.11198	3.77874	4.56405	6.78498	6.33771	6.49723	6.63131	6.44909	6.80242	6.49759
ENSMUSG00000041670	Rims1	0.0259945	0	0	0.196287	0.268098	0.30466	0.12219	0.230627	0.217976	0.284013
ENSMUSG00000036306	Lzts1	0.618961	0.689016	0.364773	0.182097	0.177053	0.256467	0.138	0.188733	0.178252	0.137798
ENSMUSG00000021215	Net1	8.57448	6.66275	9.44148	17.2289	17.5185	15.5858	16.2009	12.4227	13.4864	15.8241
ENSMUSG00000045039	Megf8	6.16461	5.51037	5.79833	7.03909	7.82408	7.60243	8.23501	8.6174	9.04596	10.2589
ENSMUSG00000038084	Opa1	20.1456	22.0916	23.0877	11.9118	14.1417	14.3644	13.499	16.2123	15.5458	14.5711
ENSMUSG00000017144	Rnd3	1.19823	1.56661	1.78318	4.70447	4.08353	3.25624	2.72686	2.69101	2.89664	3.25361
ENSMUSG00000070509	Rgma	6.01488	5.78446	5.16334	2.62143	3.01706	2.55816	2.72313	4.00372	2.25131	2.74407
ENSMUSG00000025423	Pias2	10.5055	10.112	10.8675	6.15552	6.34213	6.64282	5.88148	7.72895	6.11741	6.46949
ENSMUSG00000019944	Rhobtb1	3.48879	2.51442	4.40193	1.09421	1.19495	1.21576	1.5709	1.76553	1.30903	1.84552
ENSMUSG00000015342	Xk	2.03587	1.58158	2.17248	0.683246	0.916075	0.758759	0.601004	1.04426	0.913299	0.994287
ENSMUSG00000002233	Rhoc	14.1045	14.6171	11.4444	31.6929	30.3312	29.3627	26.735	18.2999	29.4455	26.0906
ENSMUSG00000063382	Bcl9l	5.33581	4.82893	4.23976	2.71017	3.56366	3.30006	2.60645	3.41731	3.1969	2.71344
ENSMUSG00000025265	Fgd1	0.456016	0.404823	0.605682	0.133969	0.14247	0.133242	0.174499	0.134372	0.130175	0.153529
ENSMUSG00000022055	Nefl	0	0	0	0.183229	0.118769	0.0335143	0.196715	0.428819	0.0633032	0.501287
ENSMUSG00000006304	Arpc2	30.2166	32.6371	29.1554	47.1162	47.0945	46.7823	46.5952	40.8005	43.6595	42.4869
ENSMUSG00000025020	Slit1	0.42017	0.425084	0.256085	1.36672	1.00004	0.692564	0.779455	0.846277	0.939552	1.12028
ENSMUSG00000058230	Arhgap35	5.81625	4.72523	5.85714	2.71278	3.10504	3.15054	2.61684	3.64451	3.32943	3.51948
ENSMUSG00000048895	Cdk5r1	0.0574758	0.0312796	0.0883189	0.76385	0.683211	0.31572	0.394686	0.208949	0.171364	0.493717
ENSMUSG00000023025	Larp4	3.92256	3.75401	5.10203	2.47505	2.63788	2.52403	2.27967	2.92933	2.84813	2.50684
ENSMUSG00000022812	Gsk3b	8.96415	8.59429	9.7682	4.88849	5.64529	5.7728	5.32308	6.39014	5.56803	6.25219
ENSMUSG00000025810	Nrp1	4.11688	4.15104	3.83173	1.48104	1.72993	1.79439	1.73873	2.77629	2.35431	2.58632
ENSMUSG00000048486	Fitm2	44.2007	52.2887	42.9944	25.3221	28.2501	33.1411	27.7931	34.0208	32.946	32.5604
ENSMUSG00000034616	Ssh3	1.04765	1.45707	0.97262	1.40137	2.11219	1.86041	2.75493	1.99501	2.04334	2.43403
ENSMUSG00000002985	Apoe	30.2542	29.3699	26.1117	61.97	45.8143	36.0392	60.899	38.5062	20.8828	50.6858
ENSMUSG00000005087	Cd44	0.790791	0.685255	0.922214	1.69391	1.16514	1.35078	1.66235	1.39954	0.920992	1.2077
ENSMUSG00000037712	Fermt2	44.3222	45.2845	47.7713	26.1676	28.4652	31.5241	25.4967	33.6734	28.8048	32.6263
ENSMUSG00000031954	Cfdp1	10.6408	10.7935	10.6094	19.5222	16.3858	17.386	18.2277	14.2726	16.2865	15.638
ENSMUSG00000030695	Aldoa	7371.01	6856.31	6387.03	5629.56	5560.81	5724.86	5127.12	5399.22	5143.18	4718.55
ENSMUSG00000027954	Efna1	8.33982	9.39044	7.88396	5.41476	5.90458	6.88336	6.09113	5.34052	5.26143	5.25976
ENSMUSG00000003934	Efnb3	0.135277	0.190868	0.230967	0.700449	0.536008	0.370121	0.528367	0.52041	0.548972	0.588941
ENSMUSG00000006699	Cdc42	59.9891	60.8645	63.3295	96.8434	84.2759	92.6926	94.7853	77.0709	86.6752	81.3738
ENSMUSG00000028583	Pdpn	0.789921	0.788136	1.36554	2.81764	1.69383	1.80796	2.62609	1.89167	1.35421	1.98404
ENSMUSG00000035385	Ccl2	0.210206	0.0762658	0.242256	1.16099	1.08767	0.497708	1.54659	0.545847	0.313364	0.823638
ENSMUSG00000015599	Ttbk1	0.105209	0.027705	0.0586694	0.00292882	0.0118654	0.0176784	0.00554891	0.00587524	0.0177077	0.0102291
ENSMUSG00000022623	Shank3	2.79591	3.19714	2.29015	0.894137	1.49992	1.33878	1.81746	1.61789	1.64158	1.90666
ENSMUSG00000062352	Itgb1bp1	5.45114	5.86455	4.57271	9.19836	9.16487	8.70485	8.02797	7.56345	7.62216	7.18554
ENSMUSG00000028577	Plaa	7.93296	7.00684	8.53186	11.7497	10.3097	10.9392	10.8997	10.6792	10.237	11.6864
ENSMUSG00000030309	Caprin2	0.267298	0.227104	0.32495	0.0846775	0.163244	0.132986	0.143833	0.15522	0.0983572	0.114728
ENSMUSG00000041959	S100a10	9.75016	9.66725	9.66726	18.4295	14.1873	12.412	14.0698	15.5123	12.4166	12.7008
ENSMUSG00000027394	Ttl	2.9937	3.13876	2.98333	4.43086	4.57485	3.95188	4.05259	4.22127	4.2829	4.14772
ENSMUSG00000027668	Mfn1	46.8882	54.4889	47.7892	33.157	35.1768	39.0675	34.1986	40.863	37.6497	35.2776
ENSMUSG00000025375	Aatk	0.962337	1.18202	0.917803	0.386404	0.532709	0.5728	0.51901	0.45698	0.572844	0.730165
ENSMUSG00000055254	Ntrk2	0.133916	0.197946	0.26437	0.0706246	0.0832342	0.0869023	0.0689296	0.115915	0.0406665	0.0840893
ENSMUSG00000005610	Eif4g2	68.2582	68.687	72.4564	50.7018	49.163	50.0693	45.9443	58.8423	48.91	50.5005
ENSMUSG00000032536	Trak1	31.3636	32.6535	30.688	16.6392	22.9871	23.447	21.6501	26.7917	25.4886	23.148
ENSMUSG00000020152	Actr2	9.23025	9.72306	9.96834	13.3367	11.7639	12.8167	12.1002	12.0638	12.5676	12.9611
ENSMUSG00000068327	Tlx2	0	0	0	0.391475	0.2749	0.114567	0.469733	0.157061	0.0225416	0.113938
ENSMUSG00000004936	Map2k1	24.775	25.4408	24.2544	16.6684	19.5135	19.1481	18.6503	20.6142	20.2334	19.1253
ENSMUSG00000022231	Sema5a	0.168984	0.157919	0.149996	0.311546	0.358056	0.2631	0.267916	0.319131	0.234736	0.432153
ENSMUSG00000020953	Coch	0.27129	0.419767	0.383155	0.0964019	0.066951	0.136025	0.0652293	0.138131	0.154633	0.0721481
ENSMUSG00000023951	Vegfa	43.5889	47.993	38.9244	21.3423	27.5667	26.9436	25.4019	36.7631	35.2946	27.4855
ENSMUSG00000031393	Mecp2	2.80065	2.77934	3.00688	1.91545	2.04711	2.11415	1.98582	2.29774	2.097	2.18449
ENSMUSG00000055024	Ep300	4.19333	3.615	5.36966	1.67488	2.0274	2.1762	2.51006	3.3192	2.01128	2.83894
ENSMUSG00000032547	Ryk	17.7802	17.6395	18.4035	14.4698	13.9966	14.8256	14.8544	14.1479	13.9214	14.0733
ENSMUSG00000037405	Icam1	0.427952	0.477746	0.49531	0.700752	0.92073	0.841793	0.699701	0.949808	0.719759	0.868177
ENSMUSG00000036473	Tbc1d24	0.805616	0.880116	1.01098	0.358431	0.455657	0.471357	0.500529	0.675627	0.443024	0.596247
ENSMUSG00000031310	Zmym3	1.69398	1.3796	1.62688	0.921391	1.37216	1.20326	1.20928	1.02225	1.12927	0.939341
ENSMUSG00000022602	Arc	0.61036	0.723963	0.616246	0.162071	0.339238	0.466898	0.0255881	0.338662	0.139984	0.176889
ENSMUSG00000021945	Zmym2	4.93646	5.04621	5.58273	3.18849	3.40491	3.19658	3.27919	4.43094	3.49803	3.32064
ENSMUSG00000036273	Lrrk2	0.764095	0.579385	0.706652	0.397734	0.474915	0.388634	0.442871	0.44792	0.464067	0.450854
ENSMUSG00000022770	Dlg1	7.42866	7.17864	7.78496	4.24567	5.54334	5.65758	5.16945	6.37606	5.38765	5.51697
ENSMUSG00000024621	Csf1r	1.25361	0.595185	1.89059	2.34118	2.79404	2.67137	2.47399	2.11933	1.46001	2.70836
ENSMUSG00000037926	Ssh2	3.93459	3.58756	4.84812	2.18042	2.63919	2.55685	2.77301	3.10828	2.75751	3.0212
ENSMUSG00000028969	Cdk5	3.75152	4.30349	3.51815	7.23675	5.70926	6.06102	6.09764	5.65399	6.20116	5.20464
ENSMUSG00000031523	Dlc1	1.3968	1.69222	1.71672	0.722125	0.774064	0.829505	1.19778	1.21749	1.03143	1.12365
ENSMUSG00000020640	Itsn2	1.71937	1.62345	1.95581	0.918245	1.13079	1.10283	1.02826	1.35101	1.2343	1.346
ENSMUSG00000028745	Capzb	96.6574	95.5773	91.8123	89.7839	84.4696	82.368	80.3095	74.5384	81.2772	74.0014
ENSMUSG00000056201	Cfl1	16.5031	18.5637	13.0583	29.203	24.6991	22.0686	22.8621	20.0725	25.1777	23.9057
ENSMUSG00000036533	Cdc42ep3	14.7113	14.9412	16.2579	11.9982	9.83747	9.17412	10.4173	12.8414	11.4133	9.78924
ENSMUSG00000042408	Zmym6	0.6904	0.513386	0.961729	0.263012	0.426211	0.46242	0.238981	0.479152	0.370887	0.398369
ENSMUSG00000015745	Plekho1	10.0664	8.25149	6.40986	17.8305	18.082	19.9958	10.4982	13.9945	10.9347	15.5188
ENSMUSG00000035671	Zswim4	3.55848	3.83754	4.07322	2.00858	2.92942	2.46885	2.50313	2.79361	2.93768	3.06328
ENSMUSG00000073563	Csnk1g3	1.97077	2.03446	2.0182	2.73434	2.53526	2.75848	2.79495	2.51636	2.63763	2.85512
ENSMUSG00000031385	Plxnb3	0.265262	0.334169	0.403362	0.139893	0.133957	0.111656	0.114449	0.216848	0.148289	0.105491
ENSMUSG00000042446	Zmym4	2.26312	2.19135	2.71544	1.54721	1.77973	1.78707	1.81646	1.80117	1.80517	1.74071
ENSMUSG00000030707	Coro1a	0.653262	0.57694	1.20525	2.25502	1.85117	1.55488	1.47564	1.48802	0.563807	1.34718
ENSMUSG00000017776	Crk	15.0811	13.4589	13.9495	11.0333	10.8635	10.8489	9.71585	11.8982	12.9148	11.2799
ENSMUSG00000058325	Dock1	0.83584	0.813951	0.89138	0.420399	0.494806	0.495365	0.507234	0.51931	0.676523	0.683907
ENSMUSG00000038264	Sema7a	6.42644	9.02642	6.31122	3.31753	4.64572	5.02848	5.87028	4.11856	5.08204	3.74929
ENSMUSG00000024456	Diaph1	26.1592	27.0955	28.9431	17.7747	22.3232	25.2039	17.3376	19.9839	18.1933	24.3859
ENSMUSG00000029291	Rufy3	1.43332	1.47851	1.49801	1.61286	1.82758	1.82993	1.83419	2.24614	1.78409	1.98356
ENSMUSG00000021665	Hexb	3.23805	3.07364	3.51962	4.57066	4.14216	3.13803	4.80172	5.36656	4.15357	4.29347
ENSMUSG00000021994	Wnt5a	0.684955	0.737769	0.816408	0.860268	1.1888	1.03678	0.984911	1.36045	1.36298	1.05067
ENSMUSG00000032216	Nedd4	38.5516	35.7428	43.5318	20.7209	26.7309	28.4223	27.7484	33.2221	27.7441	31.0432
ENSMUSG00000025326	Ube3a	3.21257	3.10116	3.83828	2.47413	2.43284	2.64825	2.35132	2.80682	2.75072	2.66014
ENSMUSG00000024576	Csnk1a1	23.598	22.1397	23.954	19.9754	19.3641	18.8481	17.8836	20.3391	18.8593	18.7081
ENSMUSG00000067629	Syngap1	0.372748	0.313052	0.371243	0.154881	0.188238	0.134018	0.237005	0.101572	0.102902	0.161239
ENSMUSG00000003283	Hck	0.0686083	0.0622302	0.0658909	0.0789437	0.271847	0.270742	0.26174	0.257338	0.187509	0.275717
ENSMUSG00000034974	Dapk3	11.9418	13.2311	10.4889	23.3506	19.4219	18.1639	19.6639	13.5258	17.8727	15.2344
ENSMUSG00000063838	Cdc42ep5	0.520031	0.572763	0.46376	1.41044	1.29865	1.2137	0.819884	1.09316	0.6368	1.17554
ENSMUSG00000027660	Skil	1.82113	1.95623	2.02865	1.24365	1.20092	1.08674	1.14179	1.75574	1.05209	1.23464
ENSMUSG00000038453	Srcin1	0.670741	0.567525	0.682633	0.306698	0.486503	0.289181	0.413294	0.502589	0.395485	0.384714
ENSMUSG00000059363	Fxn	11.2092	11.0549	9.46711	17.7579	15.2193	16.4427	14.4215	13.1718	17.4048	12.959
ENSMUSG00000004771	Rab11a	15.6225	16.2732	18.5205	24.1764	20.6735	24.3291	23.2159	21.5086	21.0961	19.8444
ENSMUSG00000022054	Nefm	0.00827445	0	0	0.0999699	0.0636432	0.0822845	0.0338218	0.0787838	0.0185027	0.0374092
ENSMUSG00000029765	Plxna4	0.393517	0.436937	0.534316	0.19322	0.23009	0.298798	0.28842	0.328873	0.336303	0.32208
ENSMUSG00000022425	Enpp2	1.40739	2.08754	1.58222	1.04308	0.897257	0.823272	0.636179	1.25403	1.24032	1.19772
ENSMUSG00000019978	Epb41l2	1.72094	1.71119	2.12999	1.15743	1.17791	1.13823	1.27807	1.46862	1.20144	1.47329
ENSMUSG00000033066	Gas7	0.236219	0.156869	0.372704	0.6152	0.52796	0.453433	0.444841	0.37242	0.525071	0.499017
ENSMUSG00000033948	Zswim5	0.0257128	0.0310965	0.00823145	0.170121	0.161812	0.109585	0.126121	0.111282	0.0894395	0.116249
ENSMUSG00000023277	Twf2	63.873	78.6878	57.9154	55.8513	48.5569	49.4145	50.2428	44.5367	42.7038	56.6478
ENSMUSG00000033088	Triobp	3.14234	2.60682	2.55474	2.13452	1.97967	1.85452	2.27	2.04668	2.41758	2.22712
ENSMUSG00000036580	Spg20	4.72015	4.61459	4.6528	3.55751	3.76637	3.99268	3.23765	3.58976	4.09846	4.18542
ENSMUSG00000005958	Ephb3	0.0936542	0.130689	0.0553506	0.217597	0.241794	0.180809	0.229686	0.187073	0.177203	0.157424
ENSMUSG00000071317	Bves	16.1586	17.7252	16.8542	20.8856	22.2489	24.0956	20.2769	20.1848	22.317	22.0523
ENSMUSG00000079227	Ccr5	0.0226905	0.0154358	0.092615	0.12728	0.118994	0.0671557	0.17622	0.0834714	0.0169129	0.145328
ENSMUSG00000031328	Flna	6.82015	7.00325	7.03394	4.30884	4.44145	4.98906	5.07617	6.20734	5.25428	5.7565
ENSMUSG00000039086	Ss18l1	0.605885	0.879295	0.645366	1.06475	0.908929	1.01724	1.32383	1.15377	1.32199	0.913079
ENSMUSG00000074238	Ap1ar	3.95278	3.33276	4.07937	2.68089	2.44323	2.68621	2.60654	3.27021	2.71434	3.02371
ENSMUSG00000025132	Arhgdia	33.8163	39.8206	32.0293	47.0656	48.239	46.7963	50.0412	38.844	45.184	45.4058
ENSMUSG00000032513	Gorasp1	4.91584	5.12872	5.10902	3.34603	3.88109	3.65026	4.08473	4.16513	4.0856	3.9215
ENSMUSG00000025239	Limd1	16.7983	13.9315	17.2018	18.3592	19.7062	18.315	20.0627	20.6921	21.2673	21.781
ENSMUSG00000052298	Cdc42se2	11.1603	10.3836	11.2705	14.5933	15.196	14.6231	15.2771	12.3635	13.9682	14.9084
ENSMUSG00000030084	Plxna1	2.41487	1.80214	2.42579	2.22535	2.88568	2.14195	2.89427	3.27488	2.82797	3.38043
ENSMUSG00000000838	Fmr1	1.10456	0.919595	0.948067	0.635477	0.679064	0.760579	0.584535	0.80828	0.700011	0.771983
ENSMUSG00000020132	Rab21	20.1628	21.0828	21.704	29.393	25.7378	25.8159	26.1002	22.6628	27.0618	26.0857
ENSMUSG00000025609	Mkln1	3.04814	2.64932	3.17665	2.30952	2.27467	2.52286	2.15267	2.65843	2.29788	2.379
ENSMUSG00000026640	Plxna2	0.788374	0.591271	0.955131	0.341379	0.414902	0.480183	0.503298	0.552187	0.508728	0.636028
ENSMUSG00000029634	Rnf6	12.2165	11.631	12.9321	8.85907	8.84988	8.44377	8.35325	11.1921	9.22109	9.92227
ENSMUSG00000053024	Cntn2	0.00514218	0	0.00987703	0.0754395	0.122249	0.0681813	0.0252224	0.0534114	0.0613255	0.0581202
ENSMUSG00000002413	Braf	0.645406	0.601059	0.729227	0.354438	0.390955	0.454355	0.479653	0.55566	0.46306	0.468114
ENSMUSG00000005672	Kit	0.343614	0.462636	0.330004	0.217766	0.232757	0.266956	0.237013	0.283482	0.29614	0.178005
ENSMUSG00000028874	Fgr	0.0247698	0.0224671	0.0237887	0.0748157	0.155878	0.13489	0.0809971	0.0536003	0.0553883	0.149314
ENSMUSG00000020284	1810043G02Rik	0.678622	0.720307	0.686411	1.1339	1.11056	1.02219	0.979705	0.887347	0.866363	0.984616
ENSMUSG00000024451	Arap3	3.59005	4.29466	2.89373	2.2999	2.7216	2.17276	2.78512	2.69524	3.0309	2.56021
ENSMUSG00000041845	Rhod	0.111652	0.253181	0.160845	0.602211	0.644082	0.449412	0.365101	0.845628	0.166445	0.231359
ENSMUSG00000051149	Adnp	0.27722	0.283894	0.360713	0.0617384	0.162576	0.0465817	0.0877267	0.193512	0.193302	0.208888
ENSMUSG00000020900	Myh10	1.77958	1.83822	1.67395	0.880391	1.11959	1.21965	0.931226	1.22754	1.15255	1.6822
ENSMUSG00000034684	Sema3f	1.48214	1.64496	1.77709	1.06456	1.09429	0.945984	1.17402	1.18729	1.1322	1.29023
ENSMUSG00000074746	Pdzd8	2.44759	2.82719	3.28571	1.71545	2.014	2.20281	1.92352	2.39363	2.14187	2.33846
ENSMUSG00000054364	Rhob	28.4939	27.286	32.0403	27.3493	23.7263	19.6272	26.2575	23.5177	32.6397	21.5164
ENSMUSG00000018736	Ndel1	23.9141	24.6524	25.4952	24.5339	26.8202	22.9482	28.2185	32.424	26.562	30.6309
ENSMUSG00000020902	Ntn1	1.14329	1.05775	1.52257	0.624872	0.698163	0.508913	0.616861	0.95002	0.607887	1.02229
ENSMUSG00000034675	Dbn1	0.572334	0.653716	0.508949	0.740871	1.20058	0.617334	1.00508	0.678879	0.442403	0.718764
ENSMUSG00000006476	Nsmf	1.90551	1.7195	1.46403	2.10823	2.31631	2.21189	2.09298	2.11456	2.09769	2.5182
ENSMUSG00000062232	Rapgef2	1.3109	1.3589	1.64158	0.990243	1.08566	0.994843	1.11341	1.28205	1.40095	0.98008
ENSMUSG00000038545	Cul7	0.878088	1.00143	0.824707	1.23696	1.26409	1.25355	1.14009	1.06743	0.967317	1.23086
ENSMUSG00000007815	Rhoa	9.54431	10.1452	10.552	11.8067	12.3653	12.4917	12.5153	11.3448	11.392	11.7521
ENSMUSG00000039087	Rreb1	2.91625	2.75058	3.01088	1.92955	2.38815	2.17102	2.23031	2.73434	2.39285	2.2103
ENSMUSG00000023905	Tnfrsf12a	7.42902	12.0168	3.37713	33.4019	29.488	25.5521	15.6486	11.3389	9.70889	40.379
ENSMUSG00000031391	L1cam	0.234428	0.318952	0.36273	0.16859	0.100173	0.132597	0.180998	0.174733	0.116491	0.215898
ENSMUSG00000073412	Lst1	0.461136	0.418267	0	1.49232	0.644881	0.982655	1.13093	0.997871	1.03116	0.69494
ENSMUSG00000004568	Arhgef18	1.88636	1.43186	1.48872	0.993459	1.27118	1.14425	1.29983	1.24309	1.15967	1.27968
ENSMUSG00000035352	Ccl12	0	0.0808105	0.0855641	0.307542	0.124593	0.421893	1.01967	0.23135	0.26563	0.402793
ENSMUSG00000020745	Pafah1b1	18.1176	16.4469	18.8425	14.7682	14.3341	14.672	13.8394	16.5259	14.0567	15.117
ENSMUSG00000052516	Robo2	0.0112684	0.0281074	0.0162332	0.0121556	0.0413659	0.0400206	0.0460596	0.0390147	0.0398961	0.0445769
ENSMUSG00000054150	Syne3	0.664005	0.35198	0.455504	0.111628	0.198983	0.253181	0.126894	0.306034	0.295674	0.318394
ENSMUSG00000038708	Golga4	55.1906	57.219	54.6058	31.893	41.1045	42.9928	40.0029	51.0567	37.2234	50.2029
ENSMUSG00000030447	Cyfip1	2.11549	2.13324	2.82437	2.51024	2.65306	2.84216	3.03301	3.05533	2.71764	2.81674
ENSMUSG00000004798	Ulk2	27.8957	25.6654	32.0951	19.7423	20.1604	20.6126	18.4989	26.9588	21.5146	24.0776
ENSMUSG00000032050	Rdx	50.1427	48.2221	51.3361	36.6417	37.2175	39.568	35.9836	48.6781	43.963	40.8992
ENSMUSG00000002205	Vrk3	2.47585	2.5996	2.41186	3.60593	3.1598	3.05704	3.60146	2.74481	2.69148	2.86518
ENSMUSG00000061353	Cxcl12	11.4926	12.1279	10.5597	8.15046	8.33466	7.85023	7.12292	10.0845	8.37436	9.8679
ENSMUSG00000020458	Rtn4	117.161	116.933	107.427	116.362	103.992	102.94	95.3031	101.062	106.585	103.225
ENSMUSG00000036053	Fmnl2	1.62136	1.30894	1.95662	0.717917	0.866602	0.880339	1.14503	1.47689	0.968081	1.14495
ENSMUSG00000031997	Trpc6	0.0377757	0.0942257	0.0544192	0.00814993	0.0264139	0.0178884	0.00772039	0.0163488	0	0.0142321
ENSMUSG00000067336	Bmpr2	6.62186	6.16795	8.02038	5.13598	4.93529	5.58486	4.88051	6.51468	5.12613	5.82959
ENSMUSG00000096054	Syne1	1.59512	1.31501	1.74301	0.661768	1.10544	1.19738	1.10792	1.30706	1.10969	1.42719
ENSMUSG00000021819	Zswim8	4.07695	3.78887	3.49825	2.17733	3.01429	2.66646	3.00963	3.24447	2.98073	3.42874
ENSMUSG00000030123	Plxnd1	7.94214	8.33312	7.7912	6.38456	6.69889	5.79967	6.1552	7.24888	7.64893	6.67574
ENSMUSG00000032867	Fbxw8	5.08303	5.10532	5.03972	4.57339	6.40606	5.55217	6.10918	6.13117	6.5319	7.2361
ENSMUSG00000028519	Dab1	0.00604993	0.0164625	0	0.0730938	0.084606	0.0487034	0.0642956	0.01571	0.0360757	0.0319107
ENSMUSG00000026842	Abl1	4.90146	4.39715	4.34675	2.91605	3.7417	3.68672	3.69664	4.2283	3.86869	3.88915
ENSMUSG00000022885	St6gal1	1.08026	0.96218	0.887928	0.596301	0.578422	0.640589	0.636476	0.774994	0.674625	0.747986
ENSMUSG00000001249	Hpn	1.22495	1.11107	1.44533	0.865821	0.82389	1.01649	1.16352	0.63617	0.773912	0.668081
ENSMUSG00000086040	Wipf3	3.47019	3.73318	3.59755	2.53042	2.84028	2.94581	2.99631	3.44612	3.36858	2.51853
ENSMUSG00000028613	Lrp8	0.00910079	0	0.00437017	0.0157077	0.0254542	0.0193933	0.0223197	0.00787743	0.0169587	0.0411452
ENSMUSG00000029449	Rhof	0.405448	0.367756	0.259593	0.197376	0.167193	0.206766	0.161477	0.224965	0.255716	0.13317
ENSMUSG00000018395	Kif3a	1.57431	1.41585	1.34538	1.50827	2.09899	1.80058	2.08318	1.44352	1.67067	2.17145
ENSMUSG00000031285	Dcx	0	0	0	0.0228523	0.0290966	0.0214966	0.0123702	0.0130977	0	0.00570096
ENSMUSG00000059146	Ntrk3	0.014272	0.0186986	0.0380742	0.00273699	0.0133059	0.00976213	0.00259274	0.0164713	0.00590998	0.00836427
ENSMUSG00000000861	Bcl11a	0	0	0	0.00626756	0.00761743	0.00859797	0.0118745	0.00628639	0.0054134	0.010945
ENSMUSG00000022607	Ptk2	2.44423	2.33833	2.69389	1.9869	1.90748	2.02122	2.16053	2.35074	1.98804	1.93032
ENSMUSG00000009376	Met	2.54821	2.62779	2.2977	2.68297	3.02774	3.54336	3.06617	3.18178	3.62227	2.90128
ENSMUSG00000028780	Sema3c	5.8765	5.84073	6.24223	5.05397	4.83057	5.36247	3.68656	4.61676	5.3641	6.34157
ENSMUSG00000021904	Sema3g	2.94012	3.26898	2.935	1.74608	1.85687	2.00108	2.67061	2.26213	2.13651	2.35834
ENSMUSG00000026235	Epha4	0.267312	0.334058	0.268134	0.21018	0.236756	0.253167	0.165109	0.246804	0.150542	0.205898
ENSMUSG00000033208	S100b	0.677022	1.37438	0.55732	0.751189	0.60865	0.351132	0.395332	0.223243	0.913147	0.631604
ENSMUSG00000027950	Chrnb2	0	0.0414274	0.0274152	0.0147808	0.0518964	0.12977	0.0560069	0.0790675	0.0595765	0.047321
ENSMUSG00000042451	Mybph	1.70501	0.968893	1.381	48.095	57.8716	44.0564	60.8755	45.6613	64.6917	70.5057
ENSMUSG00000022105	Rb1	2.94295	3.02288	3.62083	19.9402	19.9663	21.7743	21.5552	18.2101	21.8174	23.8176
ENSMUSG00000038112	AW551984	0.0157326	0.0784853	0.0453284	23.1012	20.9564	17.6306	15.2665	7.2038	19.7888	19.1986
ENSMUSG00000019848	Popdc3	16.4453	16.9164	15.9924	61.6043	57.72	58.3631	61.3241	46.3619	49.8361	59.5353
ENSMUSG00000022865	Cxadr	0.0452568	0.0586422	0.0248367	1.3	1.14374	0.942965	1.10464	1.05208	0.799959	1.26662
ENSMUSG00000045875	Adra1a	0.0986677	0.0397756	0.115817	0.90352	1.02337	0.869574	0.820051	1.37121	0.841673	1.04086
ENSMUSG00000053819	Camk2d	2.49924	2.19166	2.77816	6.55116	6.46815	6.58427	6.11546	6.00195	7.18194	7.34687
ENSMUSG00000026509	Capn2	8.69391	7.7831	8.76957	18.5387	21.2371	22.8342	23.4977	18.3399	20.3399	21.738
ENSMUSG00000075307	Klhl41	231.25	272.692	217.494	577.373	589.34	666.779	556.221	477.192	590.102	525.769
ENSMUSG00000026459	Myog	1.12007	0.667619	1.10644	25.3525	19.0426	12.1992	33.3559	10.3598	10.5432	18.5676
ENSMUSG00000011958	Bnip2	24.4546	24.8062	25.6138	48.4218	44.317	46.0654	48.9827	42.2387	49.7187	44.366
ENSMUSG00000032309	Fbxo22	8.85313	8.35639	7.17817	15.8321	15.9161	15.2363	16.8764	17.6613	20.0052	16.73
ENSMUSG00000021710	Nln	1.17859	1.28897	1.18065	2.73499	2.46443	3.19914	2.90893	2.7188	2.77838	2.52401
ENSMUSG00000027470	Mylk2	449.133	395.674	423.979	209.768	180.495	150.106	163.391	216.039	128.637	193.273
ENSMUSG00000025199	Chuk	2.43588	2.91747	3.09812	6.18461	5.57005	5.73629	7.24258	6.15435	7.12235	6.70401
ENSMUSG00000031972	Acta1	23009	22486	24044.6	15631.8	15522.7	15811.9	10992.3	13132.7	14825.7	13058
ENSMUSG00000005628	Tmod4	249.441	229.108	243.709	159.259	131.903	128.386	118.359	136.945	137.534	104.812
ENSMUSG00000036940	Kdm1a	5.01616	5.01906	5.45626	12.1973	12.5183	10.9976	14.4393	9.90713	11.3613	12.2162
ENSMUSG00000031626	Sorbs2	2.1696	1.88377	2.50271	0.6671	0.653425	0.539324	0.453593	0.796978	0.700386	0.737801
ENSMUSG00000021732	Fgf10	0	0	0.019973	4.02018	3.35186	3.27943	3.34075	3.42022	3.12352	3.65906
ENSMUSG00000039103	Nexn	125.297	130.129	137.664	47.3739	45.5719	49.9715	30.5757	57.3225	35.4371	47.0648
ENSMUSG00000019857	Asf1a	2.16989	2.63616	2.18499	7.55842	6.00466	6.24619	5.63343	4.83781	4.6757	5.47984
ENSMUSG00000006457	Actn3	3527.23	3022.97	3150.15	1774.68	1884.03	1706.36	1626.9	1913.69	1722.24	1726.94
ENSMUSG00000029467	Atp2a2	6.23114	5.57337	7.78266	13.6335	16.3168	17.0895	16.1823	12.7824	10.2156	17.0439
ENSMUSG00000031980	Agt	6.55278	7.06807	6.39043	2.55455	2.45901	3.83385	2.70947	3.1973	3.82821	2.5927
ENSMUSG00000020612	Prkar1a	30.4706	32.4987	30.4441	53.6232	50.9734	51.9596	48.3349	49.7591	49.9053	50.8338
ENSMUSG00000029223	Uchl1	1.90551	1.51564	2.30866	15.0528	10.5771	7.95447	8.00443	6.19144	4.74166	9.80772
ENSMUSG00000053436	Mapk14	42.1796	40.45	43.2809	16.2942	19.3029	18.3327	17.1962	24.0653	19.6477	20.7848
ENSMUSG00000028348	Cavin4	70.0407	67.6492	59.7055	35.2372	37.5738	32.6047	27.1343	30.4035	29.1676	34.5582
ENSMUSG00000002409	Dyrk1b	30.765	29.5474	27.4153	18.2002	19.6871	21.4367	15.3398	15.1817	22.4948	17.9916
ENSMUSG00000026414	Tnnt2	0.277726	0.296691	0.45047	2.37009	1.68302	1.39406	1.75578	0.977596	0.427819	1.58114
ENSMUSG00000068122	Agtr2	0	0	0.0138148	1.47722	1.61935	1.64843	4.62141	2.37812	1.45817	2.05938
ENSMUSG00000009214	Mymk	0.0316631	0	0.030409	7.56893	5.80062	4.1233	5.53928	2.4118	0.873229	4.79553
ENSMUSG00000061603	Akap6	4.39183	3.73512	5.77444	9.00941	10.6817	10.4581	10.6076	10.3836	12.3256	11.1637
ENSMUSG00000024381	Bin1	361.349	325.42	283.317	738.291	681.812	660.869	620.869	508.648	611.399	609.026
ENSMUSG00000026211	Obsl1	10.9902	9.07676	8.16177	5.14936	5.53537	3.86915	3.72314	5.08658	3.72739	4.96874
ENSMUSG00000048096	Lmod1	2.254	2.42917	1.95523	0.857543	1.1185	0.935378	0.960946	0.912566	1.12908	0.977039
ENSMUSG00000028328	Tmod1	49.1523	42.5704	48.1487	11.0909	17.6676	19.0099	13.8268	25.3024	22.2315	21.6793
ENSMUSG00000020061	Mybpc1	549.057	678.718	609.006	266.495	354.263	438.635	236.958	325.868	382.903	357.371
ENSMUSG00000021798	Ldb3	348.536	357.973	321.297	171.534	226.041	262.197	170.835	210.334	193.088	223.02
ENSMUSG00000022528	Hes1	12.6125	12.2282	12.2708	9.06016	8.93399	8.0635	7.1042	6.38353	8.19306	5.48626
ENSMUSG00000007877	Tcap	4169.19	4892.95	3332.92	3091.38	2694.11	2900.26	2110.2	2044.81	2289.78	2098.13
ENSMUSG00000079110	Capn3	27.5932	27.2829	27.8816	10.7925	13.5731	15.3308	11.7887	17.9398	12.7649	13.5214
ENSMUSG00000036867	Smad6	4.28421	5.00974	4.34391	2.60221	2.10844	2.09238	1.89151	2.51958	1.57998	1.63097
ENSMUSG00000025809	Itgb1	52.8487	51.4873	59.2898	89.222	94.3264	97.3955	87.5672	92.1589	91.1574	113.539
ENSMUSG00000042903	Foxo4	73.0616	72.3212	58.605	27.1538	32.9157	32.134	31.8615	41.8038	27.6691	38.9981
ENSMUSG00000049173	Myoz3	95.1908	83.0495	68.2881	13.288	24.5708	22.3692	18.252	38.0321	32.1357	36.0914
ENSMUSG00000020067	Mypn	61.0344	57.6863	59.0748	31.5562	40.5163	39.1191	35.0599	39.5762	37.0086	40.8435
ENSMUSG00000035923	Myf6	62.7298	54.6306	56.6437	37.7897	29.8245	34.6741	36.0767	29.0176	32.5267	35.2508
ENSMUSG00000062077	Trim54	206.497	184.339	146.803	123.69	108.001	109.255	94.9734	93.8106	90.8655	105.539
ENSMUSG00000026313	Hdac4	2.95595	2.48906	2.8011	1.52482	1.42165	1.41267	1.44198	1.56868	1.26289	1.73946
ENSMUSG00000019432	Ddx39b	16.5926	18.6406	15.401	12.18	11.9912	12.4268	11.1969	9.72073	9.73767	9.8916
ENSMUSG00000020859	Spag9	27.5644	27.0305	30.2193	11.9159	13.5586	15.2823	12.1427	18.0883	14.1861	16.3606
ENSMUSG00000026207	Speg	39.1687	34.3967	34.4943	15.0782	19.7316	17.675	16.1161	22.4756	20.0737	22.5366
ENSMUSG00000030592	Ryr1	203.484	180.289	188.029	92.552	116.32	110.553	109.528	123.84	123.549	130.876
ENSMUSG00000007122	Casq1	1399.78	1297.85	1268.15	1150.74	964.45	885.905	920.072	966.646	820.436	848.053
ENSMUSG00000079471	Mymx	0.0931701	0	0.04474	4.30163	2.11729	1.96334	2.24691	1.00807	0.10417	1.82532
ENSMUSG00000031461	Myom2	190.528	190.678	178.493	100.017	112.229	110.998	102.725	132.879	100.55	122.427
ENSMUSG00000044177	Wfikkn2	6.07568	6.74684	4.92256	2.67555	3.30424	3.23229	3.41344	3.14889	3.9416	3.18393
ENSMUSG00000064179	Tnnt1	1.41097	1.98862	1.58441	9.25411	7.48295	8.7066	6.49492	2.79961	3.21983	5.67575
ENSMUSG00000028854	Slc9a1	3.10026	3.26035	2.81349	5.19584	5.49175	5.31497	5.97985	4.68253	5.7135	6.51392
ENSMUSG00000041415	Dicer1	4.2673	3.57525	4.61125	1.76982	2.26283	2.47927	2.31166	2.71957	2.64635	2.61282
ENSMUSG00000038119	Cdon	2.22006	1.68744	1.97132	0.909771	0.849881	0.722397	0.887169	1.2453	0.69334	0.929871
ENSMUSG00000074934	Grem1	0	0.0104617	0	0.238887	0.451634	0.649957	0.339444	1.09819	0.128957	0.686584
ENSMUSG00000014773	Dll1	0.81647	0.843425	0.718787	1.57556	1.50654	1.38007	2.01166	1.50177	1.53834	1.42696
ENSMUSG00000041189	Chrnb1	13.3453	11.9333	12.0906	27.8785	27.3203	27.8384	25.482	16.869	17.3725	25.7805
ENSMUSG00000010175	Prox1	0.108345	0.0827561	0.158819	0.339552	0.191389	0.189022	0.321656	0.394867	0.165765	0.369523
ENSMUSG00000036856	Wnt4	7.68863	6.13576	5.18202	4.43984	3.03105	2.12836	3.95405	2.83384	3.52017	3.30072
ENSMUSG00000026407	Cacna1s	120.148	110.807	127.37	42.1511	69.5265	68.8006	58.8284	81.6915	77.9257	78.578
ENSMUSG00000063275	Hacd1	21.2108	22.0664	22.9089	49.9622	45.7257	45.4076	40.4041	34.1186	44.5676	29.2587
ENSMUSG00000066406	Akap13	4.09938	4.07725	4.57854	2.02154	2.60568	2.85119	2.47042	2.50284	2.62417	3.16821
ENSMUSG00000034855	Cxcl10	0.127468	0.0963482	0.102016	0.458343	0.69818	0.40241	0.903107	0.441332	0.411714	0.608304
ENSMUSG00000051747	Ttn	69.73	60.7481	81.9551	39.3696	43.3822	52.4936	41.4459	45.5519	45.676	39.1034
ENSMUSG00000063856	Gpx1	47.212	36.5893	47.7017	89.996	75.9139	72.7937	80.9914	65.5229	60.8288	63.3439
ENSMUSG00000067653	Ankrd23	51.5149	56.6374	39.5933	8.66473	10.0595	8.64393	5.17716	13.6043	6.30708	16.1871
ENSMUSG00000028179	Cth	0.617106	0.792962	0.658516	0.162724	0.263694	0.21917	0.238228	0.1187	0.21721	0.167915
ENSMUSG00000041075	Fzd7	14.3254	11.8829	12.5718	6.44093	7.8835	6.61873	6.71419	9.6219	7.81359	7.35796
ENSMUSG00000055027	Smyd1	135.614	124.544	134.195	77.7979	96.6728	107.592	82.5247	99.4025	93.5763	97.5079
ENSMUSG00000030256	Bhlhe41	15.734	15.2271	12.5194	13.6274	11.8181	10.431	6.93181	9.29297	11.3191	9.84401
ENSMUSG00000009569	Mkl2	3.78379	3.8713	4.31369	1.91053	2.21409	2.23784	2.13612	2.52431	2.384	2.87919
ENSMUSG00000024921	Smarca2	4.0738	3.65555	4.95899	2.06886	2.87901	2.74364	2.59574	2.68745	3.00152	2.94585
ENSMUSG00000045103	Dmd	4.72981	4.63471	6.12935	1.63582	2.20248	2.45394	1.57425	3.07616	2.57256	3.09896
ENSMUSG00000034295	Fhod3	17.5518	16.8189	16.2364	6.5657	9.50769	11.1142	7.16706	10.3146	10.3923	12.1056
ENSMUSG00000024238	Zeb1	4.18963	4.25244	4.89646	2.10741	2.57758	2.507	2.43447	3.2876	2.46284	2.85492
ENSMUSG00000024042	Sik1	2.0045	1.7412	2.56681	5.07972	4.34573	3.7818	5.58364	3.15797	4.37954	5.1226
ENSMUSG00000031902	Nfatc3	3.17021	3.17526	4.01251	1.56334	2.07692	1.90504	2.11801	2.41562	1.99805	2.23814
ENSMUSG00000000957	Mmp14	1.9105	2.11151	2.01215	4.15647	3.09274	2.58867	2.69055	3.53666	3.237	3.67758
ENSMUSG00000018830	Myh11	6.93813	7.99491	8.14474	7.30234	8.99834	8.81898	11.0813	14.6431	12.0465	13.0841
ENSMUSG00000058756	Thra	17.1504	17.2114	13.0753	9.60155	9.80975	9.73201	7.43406	10.851	9.66103	10.4853
ENSMUSG00000026950	Neb	194.98	178.797	243.675	82.9976	109.709	129.47	98.2275	143.057	118.304	133.045
ENSMUSG00000038132	Rbm24	65.7548	59.1572	59.3072	43.1444	44.9333	43.8381	47.0884	46.204	54.6915	46.0151
ENSMUSG00000022089	Bin3	2.31886	2.24219	1.9749	4.56863	4.14532	4.22657	4.90011	3.44624	4.06015	3.44511
ENSMUSG00000007880	Arid1a	4.03971	3.6566	4.37618	2.20901	2.87425	2.66119	2.62084	2.88322	2.7625	3.02197
ENSMUSG00000015846	Rxra	40.3713	37.5001	33.5314	22.9039	25.8218	23.8254	24.3605	27.9995	24.3919	28.2156
ENSMUSG00000049382	Krt8	0.0733037	0	0	1.39172	0.751757	0.2777	0.279653	0.19035	0.109277	1.17835
ENSMUSG00000051910	Sox6	11.6123	11.039	11.8556	6.19648	6.87018	6.88743	6.40519	9.09649	8.01358	7.61007
ENSMUSG00000051373	Plpp7	81.7105	75.9312	61.1165	52.2353	44.9799	38.737	44.3251	56.9161	45.4083	41.2025
ENSMUSG00000034460	Six4	1.73654	2.02684	1.90056	0.901442	1.15568	1.18966	1.01607	1.44969	1.00856	1.18894
ENSMUSG00000009185	Ccl8	0.187252	0.0849222	0.449588	1.93914	1.50572	1.95078	3.67388	1.05352	1.18637	0.987671
ENSMUSG00000044086	Lmod3	71.2135	90.6696	73.8071	52.3224	57.5425	62.5664	37.9108	56.7984	53.3866	55.2713
ENSMUSG00000028063	Lmna	11.9402	12.6365	9.28718	21.7117	20.371	18.6624	17.2578	14.3288	14.5074	17.4013
ENSMUSG00000094936	Rbm4	0.319598	0.342594	0.23253	0.860854	0.514665	0.596201	0.767978	0.553273	0.65691	0.569211
ENSMUSG00000026349	Ccnt2	2.24778	2.47471	2.76916	1.43478	1.75328	1.75446	1.53975	1.94227	1.91231	1.72
ENSMUSG00000022803	Popdc2	32.6386	33.521	31.3653	29.4261	28.577	30.4219	20.5667	18.8633	23.6177	25.8766
ENSMUSG00000029683	Lmod2	50.603	90.8313	66.2478	41.0995	45.3379	51.1013	32.8766	40.1542	31.7988	50.0431
ENSMUSG00000040287	Stac3	92.224	83.497	67.4493	71.4861	63.6308	53.8551	52.9689	55.3512	61.5615	62.2759
ENSMUSG00000062078	Qk	21.066	24.4978	23.3192	14.0804	14.7512	17.438	14.4423	18.304	14.7306	17.577
ENSMUSG00000032238	Rora	8.70403	6.84244	10.1661	5.13291	5.43093	5.77528	5.76903	6.32374	5.63654	5.80838
ENSMUSG00000079434	Neu2	4.54415	4.75839	4.45287	3.0607	3.35824	2.60671	2.70307	3.54957	2.58851	2.49149
ENSMUSG00000026185	Igfbp5	99.8917	56.9788	106.921	122.687	134.782	93.6517	154.596	208.03	147.797	161.367
ENSMUSG00000038508	Gdf15	0.0774993	0.0468631	0.0248099	1.69431	1.04767	0.440391	0.823622	0.0670815	0.115532	0.389309
ENSMUSG00000026923	Notch1	0.897558	0.984869	1.10737	0.322015	0.408998	0.364541	0.423213	0.692522	0.586329	0.726978
ENSMUSG00000005148	Klf5	0.533529	0.533992	0.494729	0.976422	0.791145	0.731811	0.759519	0.85196	0.678796	1.22685
ENSMUSG00000032419	Tbx18	0.192669	0.349516	0.418771	0.385047	0.588515	0.701086	0.978202	0.491533	0.582001	0.580712
ENSMUSG00000068747	Sort1	12.2499	9.50578	12.044	7.20582	8.19425	7.13882	7.84917	8.32719	8.02827	9.03989
ENSMUSG00000033352	Map2k4	24.1266	23.2886	28.7963	16.9523	18.656	20.4406	19.7318	20.2885	19.5125	19.3158
ENSMUSG00000020053	Igf1	1.30428	0.863172	1.85109	0.483578	0.537062	0.649657	0.600257	0.57702	0.489688	0.859027
ENSMUSG00000032340	Neo1	6.25207	5.6609	6.3471	3.69011	4.39851	4.28887	4.7431	4.93177	5.04472	4.88057
ENSMUSG00000026812	Tsc1	5.19952	4.74183	5.6071	2.71808	3.36426	3.117	3.15325	4.19961	3.69778	4.11591
ENSMUSG00000001105	Ift20	6.43134	6.74404	6.89972	10.7483	9.30109	8.52744	9.0277	10.5634	8.6989	8.84112
ENSMUSG00000024515	Smad4	15.2216	14.7651	16.7477	10.422	10.5623	10.3696	9.73572	13.4097	10.6444	11.5958
ENSMUSG00000030748	Il4ra	1.08408	0.968837	1.24018	1.08688	1.12588	1.18525	1.73988	1.34543	0.891223	1.81391
ENSMUSG00000054640	Slc8a1	3.45695	2.83977	3.33569	0.295514	0.638507	0.548245	0.173296	0.917435	0.53479	1.25327
ENSMUSG00000061723	Tnnt3	9823.69	9444.37	7406.7	8737.97	7585.28	7455.21	6798.11	6693.75	7597.49	6476.82
ENSMUSG00000028116	Myoz2	6.20574	12.0183	5.98679	7.62306	6.77273	9.09403	4.62756	4.06494	7.44887	5.45542
ENSMUSG00000039656	Rxrb	17.5303	15.5134	11.4186	11.9575	10.8194	9.75945	10.3754	9.07069	11.9094	10.4407
ENSMUSG00000039191	Rbpj	2.17638	2.31782	2.91905	1.74217	2.00194	2.063	1.7117	1.98126	1.75088	1.83502
ENSMUSG00000015804	Med28	6.4637	7.55151	5.31826	11.3374	9.58667	9.94661	9.61591	8.37984	9.29415	7.99992
ENSMUSG00000024620	Pdgfrb	7.41486	8.38911	7.42313	4.71061	5.7221	5.40957	5.24771	5.94187	5.75468	6.65326
ENSMUSG00000002603	Tgfb1	1.57515	1.72135	1.23026	2.14545	2.04355	1.82881	2.5521	1.87264	1.79648	2.02343
ENSMUSG00000055067	Smyd3	0.807453	0.732389	1.06064	0.494516	0.633804	0.616715	0.557884	0.590693	0.683395	0.514215
ENSMUSG00000030409	Dmpk	99.8071	97.0129	93.286	70.637	86.9165	82.7481	75.2422	76.3963	93.4428	75.1056
ENSMUSG00000021650	Ptcd2	16.5092	20.0677	18.0394	27.3797	23.2837	26.2986	23.802	23.2819	24.9249	21.8331
ENSMUSG00000000435	Myf5	0.505302	0.437494	0.529405	1.14963	1.01179	0.935375	1.05148	0.815111	0.701917	0.848032
ENSMUSG00000030987	Stim1	29.7732	29.3151	27.7699	17.5007	22.2602	22.0418	20.6852	24.5411	22.5704	24.8433
ENSMUSG00000037362	Nov	1.25069	1.19492	1.92184	0.719546	0.50139	0.584356	0.654357	0.923787	0.882509	0.904706
ENSMUSG00000046312	AI464131	34.521	28.9117	31.9026	22.8966	24.6789	23.1617	21.9477	26.2952	24.4945	27.2158
ENSMUSG00000008855	Hdac5	9.1054	9.28697	8.0906	6.44237	6.83924	6.42512	5.94245	7.48051	7.62361	7.39066
ENSMUSG00000000058	Cav2	9.74072	11.2424	10.4433	6.05386	6.45993	6.12756	5.58233	8.66726	7.80581	8.1072
ENSMUSG00000042918	Mamstr	4.70875	3.95958	4.61646	6.58637	7.0583	6.56396	7.67474	4.86546	7.18042	5.60302
ENSMUSG00000027985	Lef1	0.0163323	0.019752	0.0261424	0.0375854	0.0837472	0.0541385	0.0712089	0.0706844	0.0608685	0.0861459
ENSMUSG00000079243	Xirp1	14.3389	15.5179	12.2129	24.897	32.3876	36.8761	27.6038	20.5108	21.791	56.6033
ENSMUSG00000047746	Fbxo40	74.4916	71.5467	80.3027	50.5823	55.5856	57.8649	56.31	62.6842	56.9009	67.1404
ENSMUSG00000022122	Ednrb	2.96074	3.59084	2.77885	1.54853	1.75657	2.41639	2.49375	1.99001	2.27373	2.41685
ENSMUSG00000059714	Flot1	29.7509	28.8301	24.9037	25.9028	24.0058	22.8828	22.7395	22.1158	19.5746	21.483
ENSMUSG00000000093	Tbx2	2.03194	2.44143	1.87543	1.69659	2.33416	2.06813	1.56403	1.22202	2.5472	1.3223
ENSMUSG00000068697	Myoz1	1216.96	1185.25	871.529	1007.55	900.39	881.427	817.124	858.175	964.105	801.636
ENSMUSG00000001729	Akt1	22.1586	21.9941	20.3279	25.5705	26.8409	26.5975	25.6926	24.9905	29.3519	26.2942
ENSMUSG00000035296	Sgcg	50.2463	53.8296	42.173	41.5576	43.4139	42.5194	31.4161	39.1904	38.4879	41.9829
ENSMUSG00000026836	Acvr1	4.03231	3.45077	3.74891	5.77975	5.55591	5.19827	4.5194	5.76281	5.36131	4.92711
ENSMUSG00000016559	H3f3b	19.6773	23.0391	18.8207	35.4607	31.3174	28.7992	29.8593	21.3737	25.1159	27.7885
ENSMUSG00000001300	Efnb2	2.3241	2.95632	1.74274	1.05402	1.30299	1.19971	1.5462	1.71567	1.6751	1.68812
ENSMUSG00000024454	Hdac3	15.1871	14.7453	14.2432	21.5668	18.995	18.9022	20.1386	16.4988	19.9474	16.6998
ENSMUSG00000020063	Sirt1	1.81284	1.85596	2.19785	1.31662	1.33035	1.59367	1.12984	1.64683	1.49172	1.51476
ENSMUSG00000000567	Sox9	0.474379	0.335828	0.477814	0.698943	0.768574	0.597211	0.955323	0.781162	0.698555	0.610278
ENSMUSG00000040747	Cd53	0.576751	0.174378	0.76492	1.04285	0.556913	0.923394	0.965438	0.855809	0.368481	1.32445
ENSMUSG00000062908	Acadm	99.5371	116.223	93.6455	137.411	131.282	145.945	140.643	113.715	143.755	120.219
ENSMUSG00000028991	Mtor	4.86522	4.71342	5.39976	2.59758	3.69312	3.72701	3.75678	4.33411	3.73223	4.30432
ENSMUSG00000028639	Ybx1	251.161	266.441	192.451	191.952	202.728	202.71	189.222	191.874	213.148	179.353
ENSMUSG00000052920	Prkg1	2.01825	2.65969	2.94576	0.439398	1.03804	1.29851	0.867584	1.93279	1.80156	2.15866
ENSMUSG00000028949	Smarcd3	33.5367	31.3768	22.8932	20.0874	23.9792	22.1601	20.6176	23.4882	25.5198	23.6649
ENSMUSG00000037738	Nek5	0.363322	0.389463	0.30135	0.242281	0.13857	0.117306	0.0810041	0.114357	0.0861669	0.236434
ENSMUSG00000038763	Alpk3	35.0749	40.0825	32.7375	19.385	24.5462	25.6682	26.1492	29.8781	26.0166	32.789
ENSMUSG00000009471	Myod1	16.0933	10.7031	21.2086	10.272	10.5159	8.78957	14.1861	9.21247	9.77271	6.4119
ENSMUSG00000025172	Ankrd2	48.7997	90.5382	35.9647	31.6413	46.2567	71.4065	16.3557	11.8588	24.8005	26.1854
ENSMUSG00000022702	Hira	1.40103	1.07528	1.03503	2.41813	1.7386	1.88828	1.86904	1.35262	1.61808	1.54873
ENSMUSG00000008136	Fhl2	0.403524	0.411763	0.435985	0.500587	1.1639	1.4212	0.865937	0.567582	1.20311	0.684133
ENSMUSG00000004872	Pax3	0.146923	0.0701394	0.185663	0.0734061	0.010814	0.0256327	0.0758587	0.0535466	0.0518745	0.0291337
ENSMUSG00000020484	Xbp1	17.5876	19.5733	19.1261	25.4742	27.0262	27.629	26.9614	20.7058	22.0025	24.1517
ENSMUSG00000072720	Myo18b	39.6186	40.572	31.7272	25.9967	36.1268	36.5227	23.0508	28.8116	30.584	36.2353
ENSMUSG00000026768	Itga8	0.37012	0.412278	0.67974	0.179316	0.199775	0.282888	0.254798	0.331608	0.304917	0.366959
ENSMUSG00000029276	Glmn	0.729746	1.22695	0.769218	2.01215	1.26943	1.43284	1.32409	1.21708	1.72467	1.60938
ENSMUSG00000051367	Six1	26.241	24.8609	22.4131	21.8542	22.0961	20.4847	20.5418	21.7876	20.9913	19.633
ENSMUSG00000036006	Ripor2	0.447168	0.215823	0.484616	0.162856	0.18072	0.114619	0.147565	0.276977	0.155951	0.306032
ENSMUSG00000038670	Mybpc2	1391.68	1143.43	1302.52	917.782	984.771	857.897	883.025	1199.76	806.254	1116.5
ENSMUSG00000032405	Pias1	2.3326	3.05609	3.42423	2.36361	2.29225	2.32859	2.1016	2.37677	2.38609	2.47547
ENSMUSG00000024975	Pdcd4	5.20357	6.19689	4.76377	4.26444	5.03892	4.90163	3.76425	3.93702	3.5019	5.03515
ENSMUSG00000020170	Frs2	1.78857	1.7364	2.18525	1.16589	1.31182	1.4401	1.26541	1.65703	1.75715	1.69802
ENSMUSG00000032186	Tmod2	0.352177	0.222863	0.393289	0.222641	0.174668	0.230765	0.204211	0.241033	0.125147	0.240683
ENSMUSG00000042323	Pbrm1	5.33811	4.94488	5.50066	3.30917	3.88762	3.60093	3.38677	4.99037	4.39008	4.42984
ENSMUSG00000049107	Ntf3	1.39565	1.87354	1.20633	1.05989	0.800223	0.845952	1.30067	0.821468	1.08189	0.63098
ENSMUSG00000048612	Myof	0.341653	0.330552	0.371871	0.324325	0.315872	0.368516	0.490329	0.384445	0.265978	0.417623
ENSMUSG00000032826	Ank2	1.93947	2.33812	2.4599	1.18187	1.56543	1.8692	1.52517	2.06916	1.76552	2.02166
ENSMUSG00000026031	Cflar	1.98637	2.0038	1.95122	1.66206	1.72428	1.71138	1.59607	1.90894	1.76488	1.50813
ENSMUSG00000038160	Atg5	5.39046	5.92256	6.19281	6.93392	7.01209	7.52299	6.56847	7.09561	7.03512	6.85134
ENSMUSG00000042828	Trim72	69.0111	73.0703	43.1289	52.0301	57.2285	53.5193	42.4394	40.54	46.2329	49.708
ENSMUSG00000019487	Trip10	56.7043	51.0508	42.5235	38.4052	41.4694	42.0056	45.7039	40.0573	44.3629	38.3286
ENSMUSG00000039630	Hnrnpu	9.9365	10.7188	9.43598	10.8389	11.7962	11.7312	11.8255	10.8072	11.7599	11.3971
ENSMUSG00000040752	Myh6	0.618842	0.735512	1.00421	0.521773	0.716215	0.397468	0.505902	0.541811	1.00207	0.723573

## Sheet: Ribosome
Genes involved in Ribosome (GO/CC & KEGG)
ID	GeneName	TG261	TG269	TG270	T307	T311	T315	T312	T318	T320	T324
ENSMUSG00000034211	Mrps17	4.8064	5.28231	4.60187	14.2503	12.0978	12.4624	13.9753	9.41811	11.7313	9.93181
ENSMUSG00000030879	Mrpl17	6.12741	6.99003	5.65513	16.6345	14.0103	14.922	14.4154	11.4896	14.8317	12.6424
ENSMUSG00000061983	Rps12	30.4476	34.5963	33.4579	113.373	72.6497	78.2386	65.2758	46.56	73.8374	45.2626
ENSMUSG00000028495	Rps6	102.473	109.583	102.325	220.183	185.575	196.13	197.037	145.176	190.243	156.565
ENSMUSG00000060036	Rpl3	11.6631	13.0254	11.0854	26.6061	22.7376	23.4406	24.0089	14.1256	20.307	24.2301
ENSMUSG00000063316	Rpl27	100.517	106.721	90.2495	209.854	180.102	182.308	177.722	132.706	165.503	140.02
ENSMUSG00000054312	Mrps21	108.828	110.22	85.5539	281.303	212.987	207.335	217.998	165.478	201.708	159.859
ENSMUSG00000043716	Rpl7	94.9735	100.922	94.6832	185.633	157.605	173.126	161.278	140.926	166.93	132.192
ENSMUSG00000058558	Rpl5	48.8559	54.9968	46.1355	108.306	88.5571	94.021	90.9841	77.3299	104.535	76.2384
ENSMUSG00000061477	Rps7	64.9381	65.6635	64.9884	118.125	101.24	109.995	104.058	85.0634	118.344	88.2375
ENSMUSG00000029614	Rpl6	63.2928	66.2675	53.3523	119.826	105.633	108.617	104.007	85.0785	115.602	87.0252
ENSMUSG00000062328	Rpl17	26.9772	29.9007	24.7822	61.6916	49.0791	54.4613	55.4626	41.946	54.8026	37.8176
ENSMUSG00000008683	Rps15a	17.5042	18.9845	16.298	38.0346	29.9425	30.7929	30.3098	24.061	34.5859	24.0793
ENSMUSG00000017404	Rpl19	138.847	152.605	121.883	320.888	248.019	241.875	231.952	200.737	275.063	216.124
ENSMUSG00000024608	Rps14	200.256	208.573	177.783	431.282	323.631	335.055	324.026	256.938	353.774	245.994
ENSMUSG00000028081	Rps3a1	311.836	349.605	260.967	643.866	515.323	547.887	534.951	386.819	530.897	385.628
ENSMUSG00000031320	Rps4x	111.526	124.678	114.208	224.943	177.07	191.858	196.948	144.573	187.924	138.431
ENSMUSG00000062006	Rpl34	40.747	41.8683	29.7106	83.2156	66.2862	69.1499	65.0082	51.2044	72.5494	52.6497
ENSMUSG00000060938	Rpl26	109.999	114.529	107.201	218.39	166.177	183.646	171.397	145.285	191.936	137.21
ENSMUSG00000074129	Rpl13a	1.81052	1.35482	0.738992	4.78498	3.78208	3.96528	4.08876	3.21263	4.25096	3.13775
ENSMUSG00000008682	Rpl10	108.363	115.115	98.9682	208.63	165.767	171.556	155.112	119.111	172.641	141.074
ENSMUSG00000025290	Rps24	41.5948	45.497	35.8564	83.8819	63.575	70.712	65.6693	52.4662	71.0366	53.7754
ENSMUSG00000073702	Rpl31	86.3302	96.4773	72.9306	171.212	134.256	148.707	145.95	112.997	164.143	110.775
ENSMUSG00000048758	Rpl29	88.76	91.1068	72.6761	178.827	136.279	137.926	167.7	100.624	149.357	104.436
ENSMUSG00000036781	Rps27l	84.6045	83.5464	81.8166	166.213	127.376	129.437	120.258	102.108	125.468	118.4
ENSMUSG00000059070	Rpl18	42.3403	43.0088	29.9917	88.9373	68.5778	64.8737	63.5574	46.4204	68.5873	52.4121
ENSMUSG00000090862	Rps13	41.158	39.8959	30.7344	84.0634	60.5663	63.8332	58.1077	49.0291	65.133	51.3488
ENSMUSG00000106918	Mrpl33	5.43996	5.97084	3.9513	11.8351	9.02771	9.14143	8.42984	6.92455	9.39467	7.98159
ENSMUSG00000057841	Rpl32	155.253	161.053	120.524	307.106	237.125	236.532	225.734	187.492	282.102	202.412
ENSMUSG00000037805	Rpl10a	70.9082	79.8822	55.3038	140.711	113.047	114.639	117.898	90.3526	119.862	92.1937
ENSMUSG00000003429	Rps11	140.044	152.26	113.834	242.714	209.344	218.987	208.037	169.62	218.788	184.251
ENSMUSG00000045948	Mrps12	35.9742	41.5593	26.2875	76.779	62.9821	59.275	56.5612	40.018	56.5429	50.1234
ENSMUSG00000028234	Rps20	49.3438	54.3929	37.9634	107.499	78.4019	77.3346	71.7523	57.6819	85.0091	58.0953
ENSMUSG00000079641	Rpl39	39.6689	42.6689	36.9442	76.1258	55.8253	68.204	58.94	51.779	62.7421	48.67
ENSMUSG00000047215	Rpl9	52.2374	55.9729	41.3248	94.1801	75.6579	82.3281	78.4515	63.186	81.7386	61.8502
ENSMUSG00000006333	Rps9	105.361	109.83	72.0373	224.561	166.55	158.221	161.129	115.122	177.357	131.95
ENSMUSG00000067288	Rps28	48.9867	51.8727	27.3993	118.476	84.8669	79.2019	72.6929	55.8944	85.5226	61.8071
ENSMUSG00000025794	Rpl14	98.0909	99.3543	73.166	197.11	143.417	145.636	147.894	112.295	149.188	125.837
ENSMUSG00000071415	Rpl23	72.2238	77.8907	45.3249	143.27	113.798	118.488	108.695	89.7252	127.331	95.0335
ENSMUSG00000046364	Rpl27a	54.4829	58.9918	37.1691	106.136	85.0319	84.5953	75.2339	64.4911	90.9389	66.4599
ENSMUSG00000039001	Rps21	139.276	152.526	92.6333	324.796	210.012	226.333	200.724	177.763	249.141	186.748
ENSMUSG00000093674	Rpl41	148.772	210.326	143.273	386.117	269.946	273.109	262.998	171.319	298.446	194.386
ENSMUSG00000079435	Rpl36a	28.2721	32.5923	19.1843	62.9916	45.3791	46.7213	47.1701	35.8067	49.4295	39.0778
ENSMUSG00000038274	Fau	161.374	170.546	114.165	353.097	252.356	228.864	235.005	164.224	267.347	180.825
ENSMUSG00000045128	Rpl18a	156.404	171.759	131.582	279.018	222.496	229.253	215.057	169.361	241.444	174.922
ENSMUSG00000062997	Rpl35	87.2043	98.155	73.0872	171.239	126.669	133.342	131.548	95.0031	147.298	100.103
ENSMUSG00000040952	Rps19	22.2722	24.3421	16.5354	46.4783	33.5246	32.9075	31.3059	23.6272	37.4648	28.6938
ENSMUSG00000046330	Rpl37a	136.233	140.588	101.737	272.264	189.592	198.438	192.673	138.244	215.103	158.978
ENSMUSG00000049517	Rps23	144.17	150.412	104.832	282.403	205.231	206.813	195.588	149.415	220.011	160.661
ENSMUSG00000030432	Rpl28	82.0349	93.3469	51.5666	159.137	133.067	129.088	132.724	95.5168	134.775	105.25
ENSMUSG00000047675	Rps8	120.855	122.392	95.5962	216.867	169.379	162.619	166.87	122.219	182.54	136.201
ENSMUSG00000058600	Rpl30	25.3631	28.9541	18.3792	45.0335	35.0594	63.2633	32.0662	38.4909	58.0846	26.381
ENSMUSG00000030744	Rps3	57.5971	62.7261	45.292	110.757	85.0546	81.0004	85.691	66.242	90.0071	72.486
ENSMUSG00000027374	Mrps5	7.22225	8.00219	6.22372	4.55682	4.42957	4.80115	4.29881	4.29351	4.69478	4.36787
ENSMUSG00000063457	Rps15	353.961	376.574	236.45	694.221	523.516	513.492	515.527	376.649	572.384	411.828
ENSMUSG00000062647	Rpl7a	24.2035	27.7281	23.9414	32.8492	50.903	44.1156	28.2411	26.4607	90.9841	35.6452
ENSMUSG00000081406	Rps6-ps4	10.9082	11.3406	13.5393	24.6074	19.4475	18.6381	21.2766	13.9695	19.6372	15.9581
ENSMUSG00000041841	Rpl37	60.0593	60.1194	43.1103	114.693	88.2815	78.2858	77.0849	58.8468	92.4555	69.9379
ENSMUSG00000023939	Mrpl14	76.1251	78.651	46.3353	143.006	112.239	111.345	114.82	87.0997	121.901	103.174
ENSMUSG00000003970	Rpl8	220.908	227.641	146.533	420.41	320.796	298.274	304.517	229.486	351.806	256.303
ENSMUSG00000008668	Rps18	78.9379	82.4527	58.6016	138.117	107.249	109.64	103.125	82.258	116.044	85.863
ENSMUSG00000012848	Rps5	157.904	170.077	136.333	274.774	219.819	211.544	199.257	167.891	228.176	166.716
ENSMUSG00000037563	Rps16	92.5869	98.4448	59.1589	179.369	131.329	128.686	127.56	92.9963	140.925	106.612
ENSMUSG00000032518	Rpsa	126.867	141.342	124.654	203.651	167.066	181.731	172.424	136.031	181.285	128.631
ENSMUSG00000000740	Rpl13	136.32	139.35	91.5772	238.895	185.881	180.704	182.475	139.283	207.973	146.798
ENSMUSG00000034729	Mrps10	4.22822	4.10909	3.93563	6.11724	5.29189	5.60853	4.87502	4.47998	4.76713	4.39525
ENSMUSG00000025508	Rplp2	87.5349	92.4662	52.4454	172.364	118.911	115.29	106.858	79.6854	130.2	99.5029
ENSMUSG00000058267	Mrps14	16.491	16.5962	13.6941	26.828	20.3409	21.703	20.4321	18.85	21.3658	17.2283
ENSMUSG00000060636	Rpl35a	23.8943	25.9067	14.3604	48.9104	33.1211	31.7411	30.9586	22.6319	37.0059	27.0119
ENSMUSG00000020460	Rps27a	32.4371	31.9523	40.7986	66.7887	48.5004	46.2993	41.8683	32.0667	48.0661	47.9692
ENSMUSG00000028936	Rpl22	38.1461	38.8634	30.6688	62.9171	48.5882	47.1247	45.5606	36.0485	50.1652	38.7497
ENSMUSG00000038900	Rpl12	37.6839	43.2987	31.76	59.7167	48.4411	53.3585	46.3294	39.6276	59.21	40.0378
ENSMUSG00000029066	Mrpl20	17.9986	18.9854	14.0826	32.9258	24.6275	21.9749	19.8378	19.1877	25.074	21.0147
ENSMUSG00000059291	Rpl11	57.1028	60.9496	33.0171	98.5574	78.4792	72.8056	75.7431	63.983	82.6268	68.9989
ENSMUSG00000007892	Rplp1	872.965	946.346	534.893	1523.09	1120.11	1144	1023.48	845.162	1238.69	910.064
ENSMUSG00000026087	Mrpl30	30.343	34.4364	30.6082	45.6518	38.9389	41.5752	39.5358	36.9701	43.3545	32.2953
ENSMUSG00000058546	Rpl23a	88.7381	101.546	66.2366	147.261	113.275	122.159	122.137	102.527	144.58	101.127
ENSMUSG00000009927	Rps25	82.9028	92.112	68.4523	130.537	105.432	106.08	92.4374	81.6845	114.642	80.5532
ENSMUSG00000061787	Rps17	145.782	157.197	102.283	223.614	184.281	188.945	185.334	146.826	212.089	149.01
ENSMUSG00000024181	Mrpl28	44.8386	49.9692	40.1413	73.4361	56.0354	59.1821	56.2419	49.7655	59.4813	46.2934
ENSMUSG00000025362	Rps26	104.3	114.39	97.7584	176.087	128.765	132.339	137.017	102.537	141.35	102.103
ENSMUSG00000067274	Rplp0	430.067	487.497	385.558	615.879	533.497	561.707	497.44	461.868	603.396	435.403
ENSMUSG00000012405	Rpl15	65.6993	66.8915	47.2671	91.624	79.8115	77.9618	74.3482	64.8051	89.6639	67.202
ENSMUSG00000090733	Rps27	67.1085	122.156	40.5734	235.494	185.58	223.19	179.545	175.652	204.05	172.162
ENSMUSG00000039221	Rpl22l1	12.7966	12.676	6.07557	21.5675	15.995	15.3202	14.0597	12.742	20.2419	14.5541
ENSMUSG00000032399	Rpl4	279.524	288.307	240.225	358.751	326.698	340.648	306.013	289.613	367.411	287.466
ENSMUSG00000039680	Mrps6	5.86723	5.12364	4.85555	9.1032	6.65573	7.33021	7.27121	5.56477	6.53665	6.37283
ENSMUSG00000037772	Mrpl23	13.815	14.6813	10.3037	20.5635	16.3395	16.624	15.8192	12.5176	15.8257	11.8936
ENSMUSG00000021607	Mrpl36	27.9392	28.2574	25.5662	42.1411	33.2515	33.0761	31.6665	29.3912	32.9271	26.2069
ENSMUSG00000057863	Rpl36	492.794	527.088	303.4	824.242	582.942	575.738	536.328	423.523	676.997	497.17
ENSMUSG00000057388	Mrpl18	45.7553	50.4105	42.1025	63.6443	56.88	55.4885	50.2742	48.2543	57.8276	46.3132
ENSMUSG00000016833	Mrps18c	14.3618	16.0514	10.9746	23.1379	17.0375	18.9078	17.811	15.0098	17.731	14.9092
ENSMUSG00000030611	Mrps11	8.89895	9.94973	7.12912	14.789	10.7968	11.0671	12.515	10.2004	12.6586	9.87558
ENSMUSG00000046756	Mrps7	44.287	48.2123	35.2593	63.7247	53.6026	51.9046	54.2691	43.2504	59.0331	47.1156
ENSMUSG00000041453	Rpl21	16.4776	11.487	9.31121	45.5985	20.3769	23.382	26.9869	16.0896	32.3045	17.251
ENSMUSG00000024414	Mrpl27	32.3486	32.5574	24.3501	50.4253	36.8155	35.536	34.5452	30.2704	40.1501	33.1221
ENSMUSG00000032215	Rsl24d1	10.6503	13.0995	10.3892	16.0001	14.6796	13.427	14.2907	11.8974	14.1313	12.1007
ENSMUSG00000024829	Mrpl21	15.1546	15.17	11.9497	20.2229	16.3856	17.4058	18.9042	14.6001	17.059	15.6318
ENSMUSG00000057322	Rpl38	172.57	186.231	82.5706	328.168	236.826	255.231	215.474	177.107	269.101	184.174
ENSMUSG00000032563	Mrpl3	7.22563	7.83081	8.1466	6.34097	6.27781	6.65623	6.25925	6.96307	7.13109	7.17103
ENSMUSG00000028140	Mrpl9	19.4345	22.412	18.6988	25.5546	22.463	25.321	22.5582	21.1731	26.5576	21.5793
ENSMUSG00000019710	Mrpl24	12.2843	11.9313	9.71936	17.3206	12.7434	13.1413	12.54	11.7348	12.5722	11.7023
ENSMUSG00000050621	Rps27rt	215.805	78.5523	283.427	99.7967	74.7778	90.1986	97.8833	66.1036	82.0961	65.5455
ENSMUSG00000022370	Mrpl13	6.86053	7.81398	6.15457	9.66637	7.44435	8.38453	7.53547	6.83584	8.19623	6.18701
ENSMUSG00000034892	Rps29	242.873	255.111	105.488	452.555	306.051	303.252	273.893	230.602	324.498	259.737
ENSMUSG00000068396	Rpl34-ps1	28.922	34.8142	13.7584	51.4345	38.1782	27.3276	30.2727	22.2266	42.2087	26.2737
ENSMUSG00000068240	Gm11808	123.119	134.835	79.6796	191.201	151.004	109.143	125.56	100.571	175.262	95.275
ENSMUSG00000022312	Eif3h	78.6796	82.7524	75.3637	238.787	214.416	227.864	216.132	180.624	229.981	186.087
ENSMUSG00000057113	Npm1	25.6179	25.5649	24.7757	54.7506	44.7758	50.3525	47.9024	39.1274	44.1177	40.8116
ENSMUSG00000045103	Dmd	4.72981	4.63471	6.12935	1.63582	2.20248	2.45394	1.57425	3.07616	2.57256	3.09896
ENSMUSG00000034994	Eef2	441.15	422.425	429.096	651.36	717.151	692.995	657.624	605.066	739.457	645.007
ENSMUSG00000026427	Eif2d	3.70468	3.64864	3.64518	6.60691	6.26964	6.12323	6.142	5.54851	6.58182	5.56345
ENSMUSG00000067038	Rps12-ps3	43.4847	51.2134	51.7147	122.609	89.9986	93.0992	99.283	64.8	98.1033	61.2996
ENSMUSG00000020372	Rack1	57.4881	61.9181	52.5722	98.6256	92.1711	93.6189	90.9367	75.6395	101.312	71.8113
ENSMUSG00000031760	Mt3	0.718092	0.244251	0.991372	4.22171	3.54617	3.48549	3.77906	2.13662	0.401435	2.94217
ENSMUSG00000025208	Mrpl43	36.5625	36.741	31.5916	69.9812	57.502	58.124	58.4254	47.3178	57.1808	51.5043
ENSMUSG00000028706	Nsun4	4.5424	4.93111	4.7075	2.1219	2.54541	2.85039	2.54522	2.8331	2.67173	2.72495
ENSMUSG00000020368	Canx	16.5661	17.1158	18.2597	25.9092	26.0255	28.5839	26.5521	24.1869	28.328	27.7308
ENSMUSG00000055553	Kxd1	18.4834	21.2194	15.8416	31.1867	28.8397	30.2599	27.8928	22.9094	30.0579	20.8967
ENSMUSG00000023025	Larp4	3.92256	3.75401	5.10203	2.47505	2.63788	2.52403	2.27967	2.92933	2.84813	2.50684
ENSMUSG00000052751	Repin1	8.22055	7.52184	6.84306	4.95451	4.75498	4.22906	4.49659	4.47975	5.13157	4.57087
ENSMUSG00000052253	Zfp622	4.94533	5.07596	3.97614	8.19382	7.1176	6.60605	6.58806	5.65707	7.23719	6.4617
ENSMUSG00000050312	Nsun3	1.52556	2.08987	2.40917	0.868641	1.16569	1.1581	0.822858	1.34772	1.13711	1.2384
ENSMUSG00000063884	Ptcd3	8.39925	9.71809	9.16138	5.70337	6.43049	6.71622	5.81441	7.01594	7.38133	6.53443
ENSMUSG00000021967	Mrpl57	13.3041	13.2857	10.3367	21.3561	18.2997	16.1563	15.8775	15.004	17.4323	15.4152
ENSMUSG00000018858	Mrpl58	9.95051	11.8386	8.83932	18.6488	13.6945	14.7683	12.9237	10.4399	14.5768	10.6787
ENSMUSG00000027810	Eif2a	7.90604	8.10025	9.09496	11.2971	10.9087	11.313	10.3564	10.3224	10.8708	10.5416
ENSMUSG00000036850	Mrpl41	29.6324	34.3057	19.9729	52.6324	43.0597	41.7905	40.8733	34.2299	44.6965	36.1312
ENSMUSG00000090137	Uba52	11.3699	12.1089	5.85851	6.28409	4.55571	4.17421	3.75972	3.42793	6.42751	5.31846
ENSMUSG00000041881	Ndufa7	73.6066	84.9536	66.5043	128.232	96.7409	100.106	92.5018	77.9542	96.2276	73.4988
ENSMUSG00000031167	Rbm3	9.83742	11.9803	7.33524	15.529	14.3768	14.1345	10.3315	7.20164	13.5796	10.3439
ENSMUSG00000014551	Mrps25	3.88505	4.098	3.02546	5.77624	5.03629	5.05756	5.222	4.89937	4.91312	4.80228
ENSMUSG00000029918	Mrps33	11.6235	15.1245	10.915	20.5323	16.7768	18.1571	17.3855	15.3524	17.6486	14.5757
ENSMUSG00000030706	Mrpl48	6.83134	7.17043	5.68713	9.73439	8.38792	8.8516	7.3454	6.57852	7.63348	6.60239
ENSMUSG00000060019	Gm10073	6.46265	7.34919	4.81712	11.737	10.7914	10.5056	10.0144	5.76089	8.77141	3.05262
ENSMUSG00000073640	Rpl27-ps3	1.71227	1.64445	1.35425	4.5199	4.01438	3.43412	3.95232	2.61547	3.60362	1.74558
ENSMUSG00000065990	Aurkaip1	38.9841	39.2424	31.8982	57.7699	46.9216	47.2228	47.8595	38.4101	44.9496	36.6012
ENSMUSG00000062456	Rpl9-ps6	37.7342	37.9944	37.5031	60.5272	50.3008	45.3769	46.9225	41.4116	54.6524	38.0847
ENSMUSG00000109865	Hspa14	2.61797	2.71688	3.32972	4.11146	4.2136	3.95371	4.48283	3.68489	4.11369	3.9009
ENSMUSG00000044424	Gm9493	7.76724	7.7197	9.84032	16.0444	12.3066	12.443	14.7935	9.44099	12.0101	9.96201
ENSMUSG00000078193	Gm2000	43.6499	47.3934	28.085	79.0495	49.9167	64.2504	57.3049	48.7634	68.8374	48.2827
ENSMUSG00000005102	Eif2ak4	0.808395	0.756521	0.819509	0.454014	0.506935	0.528642	0.508759	0.544232	0.549952	0.555954
ENSMUSG00000032475	Nck1	4.0934	3.97548	4.60246	5.47974	5.31258	5.82466	6.12953	6.26532	5.58874	5.56699
ENSMUSG00000030335	Mrpl51	32.2226	36.1609	23.2524	52.1022	39.9072	39.2986	38.4827	33.4018	40.9001	35.622
ENSMUSG00000024436	Mrps18b	7.87839	8.78706	10.5357	5.41541	6.26147	7.23376	6.47801	6.24445	5.94062	6.14352
ENSMUSG00000000355	Mcts1	16.3537	17.3194	16.0569	25.7029	19.5907	21.2424	17.6014	18.4784	18.5	16.6596
ENSMUSG00000000787	Ddx3x	31.7049	30.7146	33.2615	25.8663	25.4402	26.9017	24.5623	34.4979	26.504	32.197
ENSMUSG00000020464	Pnpt1	4.04133	4.72707	4.74377	3.08835	2.94951	3.67929	3.10356	3.53342	3.76284	3.50657
ENSMUSG00000042814	Mcts2	7.3443	5.94781	6.90227	11.7253	8.51003	9.58891	8.83439	7.85549	9.85364	7.31278
ENSMUSG00000069919	Hba-a1	141.349	340.962	115.323	88.5751	62.869	60.9638	69.3603	49.4696	83.7941	52.2548
ENSMUSG00000035559	Mpv17l2	13.7159	13.0645	8.68909	20.7999	15.3095	16.0063	14.2008	11.8408	18.235	13.1438
ENSMUSG00000034932	Mrpl54	75.6787	68.8011	46.115	113.553	88.4787	76.0406	72.1073	62.2931	86.1479	70.7891
ENSMUSG00000031388	Naa10	3.32306	3.81231	2.32408	5.05603	4.26666	4.30414	3.60636	3.33738	4.22026	3.14958
ENSMUSG00000113061	Gm11361	2.60101	3.00263	3.33066	5.64558	5.3459	4.5162	3.99491	4.02518	5.40493	3.68221
ENSMUSG00000069917	Hba-a2	28.4045	92.9712	31.826	22.2222	12.5387	12.2279	16.36	9.87174	16.0393	10.3232
ENSMUSG00000037275	Gemin5	3.05072	2.77367	3.11041	1.84665	2.28986	2.46823	1.82615	2.44665	2.19849	2.45672
ENSMUSG00000010406	Mrpl52	27.9119	30.9519	20.0116	44.5638	33.7549	31.9917	32.0227	24.9814	35.7251	26.0379
ENSMUSG00000030612	Mrpl46	16.838	20.8236	15.4567	27.5445	21.7741	21.727	23.5222	20.2522	28.4782	21.3752
ENSMUSG00000025889	Snca	0.424798	0.802723	0.390974	0.320769	0.173269	0.209542	0.159166	0.137886	0.290247	0.106696
ENSMUSG00000022706	Mrpl40	11.0574	12.6169	9.99322	15.0286	13.2407	14.7049	12.5485	12.9103	12.5957	12.1395
ENSMUSG00000038762	Abcf1	27.5666	29.0777	27.1207	31.0453	33.878	35.0983	33.462	31.0634	32.9923	32.772
ENSMUSG00000024571	Gm16286	17.2857	17.4992	16.8252	22.7585	19.8326	19.937	20.427	17.2245	19.7033	16.7061
ENSMUSG00000021731	Mrps30	3.3302	3.46979	4.14262	4.80635	4.2356	4.73437	4.67038	3.62802	4.29577	3.55308
ENSMUSG00000063888	Rpl7l1	9.81498	9.88343	8.82148	12.8411	11.5818	10.5986	12.1419	11.8844	10.4585	11.2946

## Sheet: Ub pro ligase binding
Genes involved in Ubiquitin & Ubiquitin-like protein ligase binding (GO/MF)
ID	GeneName	TG261	TG269	TG270	T307	T311	T315	T312	T318	T320	T324
ENSMUSG00000041346	Wrap53	3.61954	3.61978	3.89956	51.5995	45.3938	41.0702	50.2835	32.5549	41.7657	36.6619
ENSMUSG00000023067	Cdkn1a	2.01982	2.0519	1.97862	34.9195	28.8961	22.3177	20.1447	8.7532	12.0944	23.9454
ENSMUSG00000022105	Rb1	2.94295	3.02288	3.62083	19.9402	19.9663	21.7743	21.5552	18.2101	21.8174	23.8176
ENSMUSG00000021597	Slf1	1.6433	1.66763	2.44545	18.5411	16.4109	14.192	13.7399	15.5056	19.3857	17.0534
ENSMUSG00000022037	Clu	13.3214	13.1183	16.5771	2.96713	2.79344	3.61225	3.55042	3.78331	3.14379	4.42627
ENSMUSG00000038393	Txnip	220.126	250.033	211.525	82.2314	76.4293	73.9011	68.4921	102.912	85.9034	79.0953
ENSMUSG00000032402	Smad3	24.5516	20.5622	21.7801	5.70665	7.29186	6.02161	7.7983	11.6867	7.27758	7.40255
ENSMUSG00000049791	Fzd4	17.4142	15.4854	25.538	2.59276	3.31545	4.02542	3.92861	4.09186	3.69875	3.6962
ENSMUSG00000040990	Sh3kbp1	3.90796	4.53716	4.04433	1.05467	1.17583	1.37953	0.940999	1.48426	1.7442	1.06722
ENSMUSG00000028049	Scamp3	12.5403	11.7186	9.93852	31.8478	31.8174	28.3445	39.1976	19.8666	28.183	25.1238
ENSMUSG00000029223	Uchl1	1.90551	1.51564	2.30866	15.0528	10.5771	7.95447	8.00443	6.19144	4.74166	9.80772
ENSMUSG00000007682	Dio2	0.246825	0.388057	0.29236	1.66854	1.4785	1.29739	1.56042	0.697909	0.705244	1.47548
ENSMUSG00000023004	Tuba1b	9.10928	9.21136	9.55717	24.2	20.1076	20.4203	21.5478	15.3057	13.96	16.3427
ENSMUSG00000014402	Tsg101	17.1393	17.7873	17.9752	35.0113	32.6444	32.9876	30.6445	24.9228	29.9786	26.1462
ENSMUSG00000042607	Asb4	5.23205	4.35939	6.5907	1.73257	1.82921	1.80346	1.74072	1.94841	2.12223	2.32876
ENSMUSG00000015656	Hspa8	182.417	185.547	184.091	316.045	310.825	324.749	320.13	293.54	297.98	347.726
ENSMUSG00000073421	H2-Ab1	8.70933	7.60808	7.74687	26.2303	19.9248	18.1716	21.2879	17.2021	6.75311	22.2422
ENSMUSG00000028530	Jak1	23.3753	22.169	26.4994	11.266	12.2389	12.8937	12.036	16.3079	13.1353	16.3265
ENSMUSG00000052684	Jun	36.741	38.0746	37.2165	20.0418	19.3754	16.0344	26.2583	19.5566	19.1891	20.0881
ENSMUSG00000022867	Usp25	31.5058	30.6295	34.2776	11.3201	14.7487	16.4353	12.8667	20.1365	14.7758	18.5622
ENSMUSG00000060579	Fhit	0.256702	0.436572	0.338985	2.96296	2.42317	2.56794	2.80679	2.02753	2.12865	2.49038
ENSMUSG00000027496	Aurka	2.92993	1.71455	2.59603	8.93939	7.79826	6.41806	8.82365	9.21167	6.03035	6.9935
ENSMUSG00000058558	Rpl5	48.8559	54.9968	46.1355	108.306	88.5571	94.021	90.9841	77.3299	104.535	76.2384
ENSMUSG00000020612	Prkar1a	30.4706	32.4987	30.4441	53.6232	50.9734	51.9596	48.3349	49.7591	49.9053	50.8338
ENSMUSG00000028599	Tnfrsf1b	1.25309	1.02294	1.20346	2.99546	3.10174	2.94915	5.01955	3.319	3.01688	4.3717
ENSMUSG00000017376	Nlk	2.31002	1.97577	2.27757	4.54034	4.69217	4.24664	5.75148	5.13939	4.91015	5.58587
ENSMUSG00000001525	Tubb5	9.96547	10.9434	10.1232	17.7833	18.6924	20.7558	20.8195	12.4347	20.9442	17.6837
ENSMUSG00000028756	Pink1	492.479	508.891	366.655	233.839	229.304	227.362	197.635	234.898	198.876	224.311
ENSMUSG00000018567	Gabarap	48.8807	51.5848	53.0993	97.7333	81.0932	85.401	81.7014	71.7068	71.0122	67.7599
ENSMUSG00000055839	Elob	99.7582	93.0607	90.4169	213.526	163.389	159.692	170.602	126.901	153.867	134.788
ENSMUSG00000030451	Herc2	6.72906	5.9318	8.61293	2.52703	3.42288	3.55627	3.5158	4.83114	3.72592	4.36612
ENSMUSG00000059552	Trp53	2.29457	2.15635	2.2832	4.81773	4.58999	4.16147	4.69918	3.54226	3.7997	4.44721
ENSMUSG00000032030	Cul5	13.5882	14.0736	15.4191	24.0848	24.1404	22.0674	25.2776	23.6957	26.1003	23.3961
ENSMUSG00000006676	Usp19	33.7371	30.8655	32.5443	19.5249	21.2263	18.6311	19.9442	21.3051	20.9219	20.7973
ENSMUSG00000029528	Pxn	11.8688	12.7353	10.496	5.66791	7.08661	6.18158	5.60304	6.0791	5.45682	6.82729
ENSMUSG00000032601	Prkar2a	52.3436	49.5595	48.4262	23.887	28.7484	31.4934	27.1536	35.4252	29.1806	32.4665
ENSMUSG00000003814	Calr	40.6166	44.2089	38.1783	65.8594	65.3731	67.0309	79.2415	56.0782	61.8121	68.0569
ENSMUSG00000071655	Ubxn1	166.554	147.739	145.029	311.435	249.114	251.864	223.206	183.793	230.56	234.798
ENSMUSG00000025423	Pias2	10.5055	10.112	10.8675	6.15552	6.34213	6.64282	5.88148	7.72895	6.11741	6.46949
ENSMUSG00000010376	Nedd8	41.5827	46.6301	38.4418	95.1808	71.8939	73.0515	71.1513	55.8942	63.1205	64.2382
ENSMUSG00000005198	Polr2a	7.57552	6.97566	9.02444	3.55796	4.41656	4.38238	4.48285	5.16254	4.48094	5.89696
ENSMUSG00000090083	Rnf8	1.70115	1.78879	1.30123	4.19631	3.60006	3.35058	3.3598	2.51493	2.9736	2.66575
ENSMUSG00000022812	Gsk3b	8.96415	8.59429	9.7682	4.88849	5.64529	5.7728	5.32308	6.39014	5.56803	6.25219
ENSMUSG00000007033	Hspa1l	3.03856	2.42255	2.43494	0.885211	1.01496	1.03563	0.44301	0.402055	0.851128	1.02083
ENSMUSG00000026864	Hspa5	40.8288	46.1453	39.3855	65.4216	64.4225	67.4687	66.3573	51.4585	54.735	59.373
ENSMUSG00000021270	Hsp90aa1	8.70202	7.87097	10.2626	14.8513	15.2076	15.4169	15.6605	18.4672	12.02	22.0555
ENSMUSG00000036867	Smad6	4.28421	5.00974	4.34391	2.60221	2.10844	2.09238	1.89151	2.51958	1.57998	1.63097
ENSMUSG00000042215	Bag2	6.36549	6.76676	6.95453	10.7572	10.7501	11.5611	11.7245	10.1803	10.7134	12.1502
ENSMUSG00000023944	Hsp90ab1	374.862	344.832	396.862	539.01	552.82	583.464	577.413	513.385	488.775	581.5
ENSMUSG00000008348	Ubc	67.1586	57.0603	69.2316	43.6138	35.6156	34.7862	53.4285	41.111	41.8857	39.4893
ENSMUSG00000023010	Tmbim6	58.1263	58.1921	53.3751	91.3052	82.2227	81.8632	94.2759	66.179	80.3108	72.8796
ENSMUSG00000020794	Ube2g1	29.0672	29.6346	33.8162	19.6114	20.1421	20.5034	18.8169	20.439	21.1519	20.753
ENSMUSG00000000142	Axin2	1.54668	1.91519	1.21003	0.419924	0.595426	0.724191	0.51855	0.6393	0.880833	0.70712
ENSMUSG00000027602	Map1lc3a	207.049	185.266	155.39	379.524	298.445	279.081	239.305	257.972	232.958	249.908
ENSMUSG00000022365	Derl1	24.9421	26.0006	22.5184	40.2579	35.9763	35.5628	36.526	27.3133	35.6822	34.6635
ENSMUSG00000071415	Rpl23	72.2238	77.8907	45.3249	143.27	113.798	118.488	108.695	89.7252	127.331	95.0335
ENSMUSG00000036986	Pml	0.927487	0.872422	1.01447	1.48964	2.35391	2.02929	2.34486	2.36383	2.43244	2.26485
ENSMUSG00000024359	Hspa9	161.232	181.626	164.101	97.4227	107.2	125.54	102.245	118.442	119.634	104.739
ENSMUSG00000068039	Tcp1	24.1592	25.2262	27.0572	35.0985	35.5083	36.8301	35.0526	33.4669	35.9373	32.66
ENSMUSG00000005034	Prkacb	7.46113	6.73289	7.88846	4.64085	4.78993	5.22485	4.85549	5.56121	5.67516	5.65901
ENSMUSG00000024121	Atp6v0c	7.77588	8.2969	6.63964	11.6396	12.0507	11.4416	12.2397	9.7288	9.61071	10.472
ENSMUSG00000022391	Rangap1	6.09965	6.1394	5.72578	9.39859	8.89471	8.34388	8.70216	6.8551	7.98573	9.10331
ENSMUSG00000016319	Slc25a5	19.765	23.1476	19.8196	32.6588	31.0347	30.281	32.4583	26.593	36.2241	28.8882
ENSMUSG00000020484	Xbp1	17.5876	19.5733	19.1261	25.4742	27.0262	27.629	26.9614	20.7058	22.0025	24.1517
ENSMUSG00000025234	Arih1	18.6728	17.286	20.6638	11.8179	13.1391	13.6016	12.347	15.2869	13.7239	15.319
ENSMUSG00000018166	Erbb3	0.858881	1.03872	1.00817	0.350011	0.522706	0.45944	0.403077	0.591988	0.397153	0.701106
ENSMUSG00000026021	Sumo1	20.6259	20.527	19.809	31.264	27.0236	29.2144	29.6916	22.94	27.4155	24.6411
ENSMUSG00000028957	Per3	2.81341	3.51389	3.3954	1.07	1.76528	2.11277	1.40847	1.59905	1.8929	1.28321
ENSMUSG00000019505	Ubb	329.959	316.617	336.695	498.384	420.971	445.458	444.493	372.878	393.674	366.204
ENSMUSG00000056851	Pcbp2	16.1377	16.9311	16.099	10.435	11.8176	12.2052	11.4936	12.0024	11.8984	11.5571
ENSMUSG00000000340	Dbt	9.93154	9.52673	11.5556	7.32521	6.45483	6.86843	7.83865	8.62124	9.18149	7.66655
ENSMUSG00000070056	Mfhas1	1.8517	1.58191	2.15058	2.69428	3.49286	3.03503	3.16835	3.33604	3.69661	4.49949
ENSMUSG00000039474	Wfs1	26.4671	32.7842	31.6066	14.5548	20.6797	21.513	18.2183	16.8293	21.7336	17.8489
ENSMUSG00000034024	Cct2	36.4856	36.0637	33.6388	48.3276	46.6801	47.0036	47.2183	41.2659	45.1722	43.2685
ENSMUSG00000026278	Bok	1.14407	0.896206	0.649264	2.24389	2.07264	1.8223	1.12658	1.35038	1.43418	1.68495
ENSMUSG00000028410	Dnaja1	3.92546	3.6762	4.04687	6.79434	5.56326	4.95174	7.00734	5.69176	5.51711	6.34186
ENSMUSG00000030161	Gabarapl1	19.7979	20.3718	21.2735	11.3218	15.3722	14.541	15.7184	12.837	11.6212	18.034
ENSMUSG00000008859	Rala	15.348	14.7894	13.0918	22.2318	19.398	19.1155	19.9807	17.7417	20.469	18.5659
ENSMUSG00000027300	Ubox5	1.73896	1.60838	2.15548	1.00539	1.11411	1.1845	1.10647	1.18637	1.01523	1.17477
ENSMUSG00000020460	Rps27a	32.4371	31.9523	40.7986	66.7887	48.5004	46.2993	41.8683	32.0667	48.0661	47.9692
ENSMUSG00000032501	Trib1	3.07058	3.08378	3.16223	2.00226	2.08279	2.30618	2.56027	2.16072	2.74533	2.50988
ENSMUSG00000026187	Xrcc5	14.3997	11.9061	15.6637	20.7165	19.4304	19.3393	22.0586	19.3524	23.825	19.5841
ENSMUSG00000020390	Ube2b	218.736	221.099	226.26	182.939	161.822	166.284	164.467	172.99	156.18	151.593
ENSMUSG00000032010	Usp2	48.9948	52.249	49.6482	28.4591	36.7999	39.899	32.0977	30.023	40.5014	27.0637
ENSMUSG00000090137	Uba52	11.3699	12.1089	5.85851	6.28409	4.55571	4.17421	3.75972	3.42793	6.42751	5.31846
ENSMUSG00000030339	Ltbr	11.666	12.2038	11.1064	15.61	16.1013	15.5722	15.1528	11.9802	14.2855	15.1153
ENSMUSG00000029020	Mfn2	150.584	167.666	147.911	93.521	120.004	120.942	110.128	128.397	118.785	112.537
ENSMUSG00000059291	Rpl11	57.1028	60.9496	33.0171	98.5574	78.4792	72.8056	75.7431	63.983	82.6268	68.9989
ENSMUSG00000028191	Bcl10	2.76742	2.83343	2.85916	4.89408	3.98741	3.65846	4.69612	3.84718	4.24273	4.12316
ENSMUSG00000031878	Nae1	2.89939	3.06904	3.16554	4.27929	3.83441	4.14382	3.48145	3.81243	3.85264	3.66171
ENSMUSG00000026875	Traf1	0.0271249	0.0295239	0.0312606	0.0983149	0.121386	0.128448	0.097568	0.112697	0.101091	0.0858431
ENSMUSG00000020601	Trib2	4.40353	5.14536	5.51163	3.40015	3.75046	3.46498	4.16828	3.90712	3.45503	3.95843
ENSMUSG00000025651	Uqcrc1	319.361	378.992	313.746	262.104	250.903	258.91	235.265	238.345	284.907	208.314
ENSMUSG00000022285	Ywhaz	8.93423	9.03101	9.99741	13.9864	12.3155	11.4269	13.1258	11.0418	11.9678	11.398
ENSMUSG00000001270	Ckb	2.54501	3.02792	2.55531	5.47649	4.51821	3.34161	3.70174	3.07547	2.1803	3.28746
ENSMUSG00000033088	Triobp	3.14234	2.60682	2.55474	2.13452	1.97967	1.85452	2.27	2.04668	2.41758	2.22712
ENSMUSG00000027164	Traf6	3.06491	2.9176	3.26992	1.83838	2.35102	2.31356	2.22771	2.63189	2.45188	2.44663
ENSMUSG00000056900	Usp13	48.8376	43.6522	53.4094	31.6489	37.7411	39.1368	37.3821	39.2045	38.1058	42.5399
ENSMUSG00000028416	Bag1	134.556	151.61	131.474	190.859	168.729	178.793	169	159.63	165.747	146.926
ENSMUSG00000009471	Myod1	16.0933	10.7031	21.2086	10.272	10.5159	8.78957	14.1861	9.21247	9.77271	6.4119
ENSMUSG00000090112	Shprh	0.812914	0.789789	0.934246	0.516608	0.611224	0.592726	0.547772	0.821402	0.583107	0.648418
ENSMUSG00000026771	Spopl	2.33164	1.98402	2.61921	1.59046	1.67591	1.67934	1.55989	2.25589	1.84548	2.07252
ENSMUSG00000025198	Erlin1	1.15726	0.787255	1.20404	1.7061	1.53072	1.83583	1.86846	1.72792	1.50953	1.6568
ENSMUSG00000038319	Kcnh2	0.582607	0.465748	0.540564	0.60504	1.0288	1.85641	0.976778	0.649594	0.839078	0.625016
ENSMUSG00000000881	Dlg3	0.3684	0.319301	0.448157	0.204884	0.13166	0.174453	0.1807	0.226758	0.189166	0.259086
ENSMUSG00000026972	Arrdc1	1.39145	1.05462	1.73907	2.45094	2.35905	2.24751	2.32176	1.60037	2.23058	1.66606
ENSMUSG00000004018	Fancl	0.454025	0.746418	0.463295	1.29789	1.00201	0.960783	1.0207	0.83511	0.697987	0.823206
ENSMUSG00000016308	Ube2a	14.8667	12.3004	14.0149	19.3172	17.08	17.8992	17.249	15.4382	18.1286	15.1055
ENSMUSG00000039703	Nploc4	28.8099	25.5501	32.5946	33.9741	39.9463	41.042	41.5846	34.5617	33.0549	40.1487
ENSMUSG00000032553	Srprb	4.19616	4.61587	4.40509	6.03856	5.84475	5.55954	5.47397	4.49181	4.55014	4.58298
ENSMUSG00000005566	Trim28	12.5533	11.2089	11.6804	15.103	15.375	14.3627	18.3517	13.9831	14.2883	14.1408
ENSMUSG00000005078	Jkamp	3.23455	3.36909	3.37953	4.38642	4.64766	4.79707	4.25693	4.3073	4.42448	4.19155
ENSMUSG00000026782	Abi2	1.09765	1.17847	1.24242	1.70602	1.59376	1.54344	1.52454	1.54148	1.75737	1.37566
ENSMUSG00000024231	Cul2	14.8685	15.3425	18.1438	11.9133	11.6658	13.3645	12.4196	14.1308	12.2288	11.8831
ENSMUSG00000004364	Cul3	72.3976	67.6175	88.3694	55.0642	56.9659	62.8947	62.3633	66.0224	61.3032	64.8871
ENSMUSG00000020893	Per1	8.8192	11.1205	8.24142	3.49012	6.42211	7.64442	7.7445	3.44913	7.64386	4.6671
ENSMUSG00000040327	Cul9	2.47882	2.44761	2.36558	1.8244	1.91428	1.94091	1.94307	2.40023	2.14292	2.31408
ENSMUSG00000032511	Scn5a	0.0163771	0.0396123	0	0.108354	0.106879	0.0568718	0.0892549	0.0283512	0.0528971	0.0740416
ENSMUSG00000041417	Pik3r1	3.72148	3.01386	5.29274	2.7323	2.95732	2.63218	4.24526	3.05688	3.88133	2.94724
ENSMUSG00000022346	Myc	1.12696	1.07011	1.36981	0.562253	0.849566	0.592032	1.13721	0.609667	0.748129	0.689952
ENSMUSG00000024563	Smad2	2.87138	2.72672	2.9648	3.80418	3.91183	3.70253	3.31715	3.64058	3.06468	3.87012
ENSMUSG00000014226	Cacybp	25.0224	22.551	25.1272	31.5271	28.3023	30.2391	25.7907	26.8049	27.0216	29.4584
ENSMUSG00000057522	Spop	100.517	102.904	89.1759	81.2943	75.2194	80.3096	76.2791	88.1193	85.8839	77.9201
ENSMUSG00000024534	Sncaip	1.04742	0.777314	0.853522	0.383476	0.540045	0.621252	0.691932	0.787572	0.812265	0.534133
ENSMUSG00000024101	Washc1	5.33222	5.35908	4.8738	6.79135	6.71978	6.37354	6.97453	5.22022	5.7653	5.92059
ENSMUSG00000020184	Mdm2	11.8784	10.7741	12.6734	14.3203	15.1043	14.2896	14.1811	15.2758	15.0417	16.6597
ENSMUSG00000021277	Traf3	5.46776	4.75871	5.66379	3.12325	4.11907	4.44482	3.17149	3.97214	3.55638	4.78214
ENSMUSG00000038545	Cul7	0.878088	1.00143	0.824707	1.23696	1.26409	1.25355	1.14009	1.06743	0.967317	1.23086
ENSMUSG00000001415	Smg5	9.53969	8.50312	9.98093	11.8651	12.0905	10.7644	11.5828	11.6448	13.6573	13.8789
ENSMUSG00000002365	Snx9	10.7008	10.5219	10.2135	8.25295	8.49972	8.57495	8.10993	9.34252	8.13386	8.2924
ENSMUSG00000022607	Ptk2	2.44423	2.33833	2.69389	1.9869	1.90748	2.02122	2.16053	2.35074	1.98804	1.93032
ENSMUSG00000029276	Glmn	0.729746	1.22695	0.769218	2.01215	1.26943	1.43284	1.32409	1.21708	1.72467	1.60938
ENSMUSG00000019188	H13	4.29207	5.1533	4.52032	5.79067	5.73118	5.78632	6.33955	4.84317	5.2584	5.17783
ENSMUSG00000022710	Usp7	11.3416	10.6001	11.3894	8.45316	9.66637	9.15153	9.47318	8.52122	8.71545	8.22568
ENSMUSG00000029050	Ski	11.5521	10.5952	13.7959	8.2397	10.3271	9.23416	10.6604	12.5009	9.79037	12.5741
ENSMUSG00000036097	Slf2	2.39214	2.35898	2.61796	1.47027	1.89147	2.0614	1.87599	1.96826	1.83487	2.316
ENSMUSG00000060073	Psma3	24.1672	23.8707	27.6112	35.9331	28.1955	30.6788	27.7517	26.0019	26.6128	26.0886
ENSMUSG00000039615	Stub1	31.9048	35.064	24.5953	41.1147	38.075	38.875	32.4681	28.3343	42.8697	33.8723
ENSMUSG00000036580	Spg20	4.72015	4.61459	4.6528	3.55751	3.76637	3.99268	3.23765	3.58976	4.09846	4.18542
ENSMUSG00000031950	Gabarapl2	28.9732	28.3329	22.7862	36.0312	32.7626	31.7666	27.807	27.7859	30.5379	29.5067
ENSMUSG00000017146	Brca1	0.0168204	0.0203423	0.00538473	0.0629015	0.0470454	0.0716867	0.041252	0.0242656	0.0334333	0.0295734
ENSMUSG00000025873	Faf2	1.45852	1.5043	1.59843	1.85248	2.20828	1.85478	2.35102	2.02604	1.99893	1.86122
ENSMUSG00000022400	Rbx1	20.5521	21.5403	16.0934	29.8022	23.221	22.4914	20.5484	18.2535	22.8022	18.2824
ENSMUSG00000042700	Sipa1l1	0.668739	0.670955	0.785772	0.412682	0.496338	0.594432	0.616939	0.653221	0.643265	0.686881
ENSMUSG00000020849	Ywhae	143.007	142.234	152.873	170.713	163.319	182.039	175.514	143.247	164.473	143.793
ENSMUSG00000025139	Tollip	10.7148	11.2627	11.2531	12.6009	13.7807	13.2468	15.725	13.9894	15.2751	15.5559
ENSMUSG00000026749	Nek6	2.14342	1.25155	2.17003	2.10407	2.68837	3.07883	3.40957	2.19156	2.5995	2.59423
ENSMUSG00000038127	Ccdc50	10.8767	9.28283	10.0523	8.70772	8.45333	7.64455	8.21708	12.0606	8.78414	11.2043
ENSMUSG00000026637	Traf5	0.377211	0.275616	0.422649	0.64201	0.60078	0.540838	0.73666	0.580452	0.640426	0.5053
ENSMUSG00000001786	Fbxo7	1.378	1.60099	1.36803	1.86395	1.95414	1.84398	1.89229	1.82265	1.88114	1.645
ENSMUSG00000007613	Tgfbr1	4.50312	4.038	4.97875	3.58912	3.80406	3.41881	3.77707	3.76469	3.5639	4.54625
ENSMUSG00000020903	Stx8	2.94954	2.94895	2.61382	3.89909	3.32798	3.38391	2.98117	2.62848	2.93801	3.16707

## Sheet: Pathways in cancer
Genes involved in Pathways in cancer (KEGG)
ID	GeneName	TG261	TG269	TG270	T307	T311	T315	T312	T318	T320	T324
ENSMUSG00000027890	Gstm4	8.74457	9.07563	9.50183	148.824	134.597	137.819	177.182	110.188	135.645	115.689
ENSMUSG00000043004	Gng2	0.795565	0.810571	0.774521	17.6624	16.658	16.1067	16.7226	12.3292	12.7615	16.1445
ENSMUSG00000030110	Ret	0.431527	0.340078	0.516345	10.2135	11.9013	11.0716	14.6083	12.1118	11.4212	12.4307
ENSMUSG00000023067	Cdkn1a	2.01982	2.0519	1.97862	34.9195	28.8961	22.3177	20.1447	8.7532	12.0944	23.9454
ENSMUSG00000022105	Rb1	2.94295	3.02288	3.62083	19.9402	19.9663	21.7743	21.5552	18.2101	21.8174	23.8176
ENSMUSG00000020919	Stat5b	60.2031	57.2466	54.9733	12.4034	13.2871	12.2665	11.8697	17.1358	12.329	14.0256
ENSMUSG00000019768	Esr1	1.81762	1.68041	2.09542	12.5365	16.0324	17.5212	8.64913	19.3766	16.5161	14.5008
ENSMUSG00000003849	Nqo1	11.6758	9.80793	14.172	62.9283	61.3057	65.0639	78.1474	43.1982	46.7287	61.9094
ENSMUSG00000064325	Hhip	0.0948845	0.0812824	0.15694	1.69681	1.83189	1.87466	1.43932	1.33689	1.67774	1.91451
ENSMUSG00000046709	Mapk10	0.159046	0.120867	0.202287	1.57657	2.09796	2.31035	1.93273	2.00547	1.62444	2.14421
ENSMUSG00000001552	Jup	15.9674	16.3305	15.6777	49.4796	47.872	42.629	55.8171	41.3344	43.6119	46.9726
ENSMUSG00000057897	Camk2b	28.5799	26.7552	23.9131	9.01766	9.20559	9.35027	4.81339	7.1523	7.23768	7.32062
ENSMUSG00000036390	Gadd45a	10.8216	12.3002	10.1065	60.9717	46.4628	42.0748	55.7627	29.8849	54.7042	39.0133
ENSMUSG00000032402	Smad3	24.5516	20.5622	21.7801	5.70665	7.29186	6.02161	7.7983	11.6867	7.27758	7.40255
ENSMUSG00000041147	Brca2	0.0946828	0.0731577	0.0976684	1.0138	0.806722	0.805394	0.974705	0.962214	0.747562	0.774218
ENSMUSG00000049791	Fzd4	17.4142	15.4854	25.538	2.59276	3.31545	4.02542	3.92861	4.09186	3.69875	3.6962
ENSMUSG00000036832	Lpar3	0.0582502	0.0352234	0.0186477	8.04303	6.55759	6.18801	4.5556	2.70587	3.77738	7.3885
ENSMUSG00000053819	Camk2d	2.49924	2.19166	2.77816	6.55116	6.46815	6.58427	6.11546	6.00195	7.18194	7.34687
ENSMUSG00000008540	Mgst1	20.0593	22.0749	24.1038	7.48632	7.32879	8.29469	5.98427	8.45513	9.69024	7.10971
ENSMUSG00000015312	Gadd45b	26.7065	31.3516	27.4126	9.56188	10.4002	10.508	7.31033	9.35606	8.12411	10.5042
ENSMUSG00000021180	Rps6ka5	2.26945	2.10575	2.83805	0.643604	0.734557	0.672151	0.553959	0.968307	0.845793	0.607279
ENSMUSG00000000440	Pparg	1.1179	0.984585	0.964704	4.15253	4.73533	4.63394	5.16542	4.61376	4.10588	4.48031
ENSMUSG00000054115	Skp2	0.085054	0.066126	0.140032	0.927987	0.964302	0.920611	1.05787	0.872931	1.10945	0.915556
ENSMUSG00000071042	Rasgrp3	11.9972	11.9665	12.2316	3.7168	4.84021	4.69595	3.79114	5.37737	5.90603	4.67383
ENSMUSG00000050288	Fzd2	1.01877	0.817437	0.953329	4.44098	3.66223	3.59349	4.91162	3.01854	3.53395	3.09028
ENSMUSG00000040562	Gstm2	17.7523	19.5136	17.9249	6.76241	7.25251	6.78725	6.82529	6.78273	5.98949	5.84014
ENSMUSG00000026479	Lamc2	0.0773675	0.145748	0.154322	0.785794	1.12357	1.18929	1.08494	0.401805	0.629908	1.33186
ENSMUSG00000025231	Sufu	1.1091	1.20594	1.26365	3.14487	3.95947	3.50355	4.74181	3.86986	4.08212	3.78927
ENSMUSG00000028017	Egf	2.51202	2.49402	2.97082	1.0656	1.02659	0.918282	0.926188	0.988002	1.15443	1.10628
ENSMUSG00000024140	Epas1	42.508	47.4004	44.3035	17.1481	19.6157	22.374	21.5854	25.3041	24.4568	23.5354
ENSMUSG00000024789	Jak2	16.3883	16.6075	20.6263	7.28894	7.42887	8.36863	7.13804	10.3159	8.0609	8.85841
ENSMUSG00000037225	Fgf2	1.1287	0.959788	1.41597	0.152195	0.217036	0.267245	0.20761	0.335836	0.25765	0.260462
ENSMUSG00000022952	Runx1	0.206888	0.158785	0.324788	1.06094	1.16008	0.915646	1.11561	0.757635	0.495248	1.16919
ENSMUSG00000025225	Nfkb2	3.63658	3.74711	3.29696	9.10109	7.84203	8.54839	8.51439	4.92306	7.38371	8.02329
ENSMUSG00000020250	Txnrd1	14.4622	12.9402	15.4716	6.69481	6.63777	7.38243	8.09165	8.49739	6.88456	9.00996
ENSMUSG00000027087	Itgav	2.78757	2.47188	2.77125	6.23694	5.46137	5.30966	5.33669	6.48695	6.87393	6.66039
ENSMUSG00000021732	Fgf10	0	0	0.019973	4.02018	3.35186	3.27943	3.34075	3.42022	3.12352	3.65906
ENSMUSG00000028530	Jak1	23.3753	22.169	26.4994	11.266	12.2389	12.8937	12.036	16.3079	13.1353	16.3265
ENSMUSG00000052684	Jun	36.741	38.0746	37.2165	20.0418	19.3754	16.0344	26.2583	19.5566	19.1891	20.0881
ENSMUSG00000015957	Wnt11	2.77551	2.97903	2.46566	0.988027	0.978448	0.826929	0.718509	0.760765	0.827517	0.77555
ENSMUSG00000025499	Hras	24.3764	22.8891	18.3644	66.0402	50.946	45.7968	46.8227	34.1898	55.5976	46.2672
ENSMUSG00000024617	Camk2a	64.1152	56.4574	63.964	29.9936	34.5153	34.0032	31.022	38.6213	33.3487	36.4363
ENSMUSG00000026923	Notch1	0.897558	0.984869	1.10737	0.322015	0.408998	0.364541	0.423213	0.692522	0.586329	0.726978
ENSMUSG00000049551	Fzd9	8.61714	7.75928	9.21764	3.40312	3.88075	3.65573	3.2067	4.58725	3.63917	3.16007
ENSMUSG00000026430	Rassf5	0.0837879	0.0759986	0.137947	0.774723	1.12152	0.940915	0.645824	0.735608	0.597767	0.883888
ENSMUSG00000034801	Sos2	10.7329	10.3111	12.6338	4.80088	5.55982	5.94465	5.74223	7.94282	5.94766	6.69851
ENSMUSG00000003873	Bax	5.19107	4.98384	4.92716	17.1071	13.7124	10.7097	11.2917	7.75154	11.3363	10.019
ENSMUSG00000021453	Gadd45g	72.0294	55.9735	61.4598	28.3346	26.2093	33.3751	29.9421	19.7703	74.2705	15.1822
ENSMUSG00000058135	Gstm1	69.7018	75.5071	72.9615	119.658	125.183	136.38	161.677	117.684	113.955	103.549
ENSMUSG00000048240	Gng7	1.11204	1.12328	1.06799	0.152675	0.229737	0.257315	0.0413222	0.28439	0.0659339	0.104741
ENSMUSG00000021668	Polk	2.97241	1.99276	3.03672	0.736083	0.933774	0.975095	1.1058	1.66303	0.8798	1.35683
ENSMUSG00000041977	Arhgef11	4.26019	4.4918	4.25326	1.0749	1.76712	1.9205	1.60361	2.77605	2.1932	2.44837
ENSMUSG00000025809	Itgb1	52.8487	51.4873	59.2898	89.222	94.3264	97.3955	87.5672	92.1589	91.1574	113.539
ENSMUSG00000025199	Chuk	2.43588	2.91747	3.09812	6.18461	5.57005	5.73629	7.24258	6.15435	7.12235	6.70401
ENSMUSG00000048376	F2r	1.79267	2.40651	2.69958	5.97779	5.76607	5.14778	6.94065	6.61643	6.62761	6.57027
ENSMUSG00000037815	Ctnna1	16.7152	17.7313	19.5446	30.5693	32.5576	30.2954	37.102	32.061	30.9356	34.4805
ENSMUSG00000024778	Fas	1.7267	2.19265	1.98997	6.64819	5.29382	4.94374	8.07855	5.1046	7.1084	5.26438
ENSMUSG00000055024	Ep300	4.19333	3.615	5.36966	1.67488	2.0274	2.1762	2.51006	3.3192	2.01128	2.83894
ENSMUSG00000024241	Sos1	3.73345	3.68317	4.49743	1.6341	1.90915	2.14389	1.93825	2.64656	2.49494	2.32815
ENSMUSG00000055839	Elob	99.7582	93.0607	90.4169	213.526	163.389	159.692	170.602	126.901	153.867	134.788
ENSMUSG00000022840	Adcy5	0.599368	0.658419	0.58842	1.71265	1.92319	1.29929	1.83471	1.86767	1.59342	2.50403
ENSMUSG00000020048	Hsp90b1	13.8236	15.8965	15.0539	26.7673	24.1441	24.9426	28.7807	20.7572	21.4124	26.8229
ENSMUSG00000003031	Cdkn1b	9.73253	11.3064	9.9426	5.68702	5.82051	5.88788	4.65695	5.42208	5.63271	6.47823
ENSMUSG00000018983	E2f2	1.17598	0.897771	1.31764	2.63016	2.84373	2.58948	2.13102	1.79829	2.92912	2.20051
ENSMUSG00000059552	Trp53	2.29457	2.15635	2.2832	4.81773	4.58999	4.16147	4.69918	3.54226	3.7997	4.44721
ENSMUSG00000020366	Mapk9	10.515	9.16008	10.4914	5.93996	5.88291	6.02793	5.96127	7.05048	5.95573	5.75504
ENSMUSG00000060843	Ctnna3	0.913563	0.768588	1.00453	0.239944	0.240704	0.351105	0.29224	0.46414	0.389816	0.438965
ENSMUSG00000038146	Notch3	5.88222	6.12302	6.30042	2.10441	3.29375	3.12628	3.86544	3.80962	3.91453	4.15893
ENSMUSG00000000125	Wnt3	0	0	0	0.751659	0.837418	0.75126	1.28422	0.551976	0.533289	1.05478
ENSMUSG00000005580	Adcy9	8.87445	6.88044	9.19489	2.32774	3.71416	4.0455	3.43928	8.31898	5.66099	7.99107
ENSMUSG00000041075	Fzd7	14.3254	11.8829	12.5718	6.44093	7.8835	6.61873	6.71419	9.6219	7.81359	7.35796
ENSMUSG00000031565	Fgfr1	4.42335	4.65373	5.07172	2.51279	2.88629	2.69574	3.01802	2.66292	2.75175	3.03733
ENSMUSG00000031077	Fadd	0.919348	1.17855	0.647486	2.60229	2.42564	2.51923	2.74572	1.95228	2.26592	2.30912
ENSMUSG00000002250	Ppard	4.57162	4.66063	4.30494	2.48912	2.75141	2.40607	2.81598	3.27369	3.03264	2.941
ENSMUSG00000063130	Calml3	0.168342	0.0916155	0.0646699	1.39465	1.97753	1.19576	1.8441	1.34056	1.38026	1.29384
ENSMUSG00000021820	Camk2g	38.8438	39.4225	37.2192	22.5756	25.0233	25.4341	22.4611	27.7415	25.2985	26.4476
ENSMUSG00000022812	Gsk3b	8.96415	8.59429	9.7682	4.88849	5.64529	5.7728	5.32308	6.39014	5.56803	6.25219
ENSMUSG00000024959	Bad	4.81528	5.25413	3.52565	11.8082	10.4843	8.27434	8.41861	7.22176	7.96016	7.74168
ENSMUSG00000019966	Kitl	5.31767	5.90251	6.63062	2.85681	2.94859	3.67182	3.63258	3.75514	5.03149	3.50071
ENSMUSG00000021270	Hsp90aa1	8.70202	7.87097	10.2626	14.8513	15.2076	15.4169	15.6605	18.4672	12.02	22.0555
ENSMUSG00000027684	Mecom	0.585187	0.614594	0.598983	0.232569	0.239586	0.291696	0.26752	0.369895	0.289832	0.351014
ENSMUSG00000067158	Col4a4	0.234435	0.151303	0.23381	0.486331	0.608412	0.681036	0.71869	0.55023	0.789699	0.648846
ENSMUSG00000031628	Casp3	0.327789	0.336096	0.547488	1.51277	1.30544	1.20803	1.04857	1.23359	0.998545	1.33161
ENSMUSG00000023944	Hsp90ab1	374.862	344.832	396.862	539.01	552.82	583.464	577.413	513.385	488.775	581.5
ENSMUSG00000032440	Tgfbr2	4.5406	3.99658	5.76384	2.4711	2.63147	2.63168	2.22143	3.18668	2.50458	3.3069
ENSMUSG00000028645	Slc2a1	2.14242	1.93088	1.9003	4.1688	4.07431	3.45715	6.07979	3.90965	5.49254	5.08978
ENSMUSG00000000183	Fgf6	2.20876	2.07798	2.21995	1.02842	1.17808	0.982702	1.18418	1.22714	1.46258	1.1689
ENSMUSG00000027852	Nras	5.60007	4.51779	5.02488	10.6259	8.3837	8.14261	9.45689	9.09642	8.05395	8.01337
ENSMUSG00000013663	Pten	4.11198	3.77874	4.56405	6.78498	6.33771	6.49723	6.63131	6.44909	6.80242	6.49759
ENSMUSG00000023951	Vegfa	43.5889	47.993	38.9244	21.3423	27.5667	26.9436	25.4019	36.7631	35.2946	27.4855
ENSMUSG00000034165	Ccnd3	1.81012	1.8001	1.64941	2.936	2.90118	2.89941	3.744	2.73718	2.99104	2.7854
ENSMUSG00000020647	Ncoa1	4.41275	3.95192	4.68802	1.67057	2.56672	2.42249	2.65881	4.21553	2.89827	3.02659
ENSMUSG00000006699	Cdc42	59.9891	60.8645	63.3295	96.8434	84.2759	92.6926	94.7853	77.0709	86.6752	81.3738
ENSMUSG00000028212	Ccne2	1.34152	1.48996	1.56446	0.519786	0.545589	0.635266	0.593107	0.556895	0.489762	0.660143
ENSMUSG00000000142	Axin2	1.54668	1.91519	1.21003	0.419924	0.595426	0.724191	0.51855	0.6393	0.880833	0.70712
ENSMUSG00000002083	Bbc3	0.900996	0.755943	0.411022	2.27432	2.36251	1.91997	1.52837	1.03334	2.04831	2.20645
ENSMUSG00000020357	Flt4	1.11587	1.10702	0.943295	0.371147	0.540485	0.503643	0.508373	0.719371	0.459189	0.779507
ENSMUSG00000048701	Ccdc6	14.986	13.8647	13.6944	9.38266	9.5356	9.65837	8.735	11.6744	9.12045	9.57005
ENSMUSG00000021055	Esr2	0	0.0257691	0.0136425	0.380022	0.407239	0.679401	0.708373	0.541007	0.33882	0.460258
ENSMUSG00000066687	Zbtb16	8.61226	6.76022	10.8108	2.39144	4.27426	4.61004	7.10714	7.54863	5.98059	5.73197
ENSMUSG00000034974	Dapk3	11.9418	13.2311	10.4889	23.3506	19.4219	18.1639	19.6639	13.5258	17.8727	15.2344
ENSMUSG00000015846	Rxra	40.3713	37.5001	33.5314	22.9039	25.8218	23.8254	24.3605	27.9995	24.3919	28.2156
ENSMUSG00000006728	Cdk4	5.78709	6.83852	5.40231	10.8779	9.92579	9.45555	9.66652	7.25245	8.82465	8.15536
ENSMUSG00000022521	Crebbp	2.40274	2.31078	2.98967	1.62528	1.47748	1.50759	1.62916	1.74944	1.53284	1.68801
ENSMUSG00000021466	Ptch1	1.02532	0.985073	1.03978	0.398759	0.610813	0.552616	0.454945	0.563443	0.507824	0.622647
ENSMUSG00000024515	Smad4	15.2216	14.7651	16.7477	10.422	10.5623	10.3696	9.73572	13.4097	10.6444	11.5958
ENSMUSG00000021559	Dapk1	0.260131	0.130012	0.438473	0.888791	1.00597	0.711446	1.15442	1.07527	0.886376	1.42008
ENSMUSG00000015647	Lama5	3.6004	3.41812	3.72813	1.64962	2.13269	2.41517	2.0435	2.33459	2.10746	2.37738
ENSMUSG00000020611	Gna13	4.62707	4.33209	4.88747	6.84161	6.81985	7.07085	7.57743	7.55225	6.35907	7.62434
ENSMUSG00000036986	Pml	0.927487	0.872422	1.01447	1.48964	2.35391	2.02929	2.34486	2.36383	2.43244	2.26485
ENSMUSG00000025934	Gsta3	0.275339	0.129866	0.370207	0	0	0.0156462	0.0540214	0.0285992	0.0574645	0.0331952
ENSMUSG00000036585	Fgf1	6.39209	8.15994	8.38293	3.51762	4.51993	4.84991	3.31539	4.29441	4.51131	4.28908
ENSMUSG00000039936	Pik3cd	4.77741	4.96421	4.21379	2.51327	3.18551	2.65685	2.35581	2.75901	2.96841	2.30388
ENSMUSG00000020053	Igf1	1.30428	0.863172	1.85109	0.483578	0.537062	0.649657	0.600257	0.57702	0.489688	0.859027
ENSMUSG00000024290	Rock1	2.9694	2.38474	3.11914	1.2746	1.74106	1.58557	1.40339	2.1084	1.88477	1.77133
ENSMUSG00000032348	Gsta4	8.57846	9.1178	7.22246	4.1418	4.41286	4.7244	5.00479	3.79443	4.28155	3.55944
ENSMUSG00000047604	Frat2	12.6858	12.4904	9.10028	21.2456	19.366	17.8016	19.0761	16.8828	24.1094	14.4467
ENSMUSG00000029713	Gnb2	20.8838	22.8711	18.8006	34.7825	31.0735	29.5483	30.0636	23.3351	30.2624	27.9329
ENSMUSG00000005034	Prkacb	7.46113	6.73289	7.88846	4.64085	4.78993	5.22485	4.85549	5.56121	5.67516	5.65901
ENSMUSG00000028044	Cks1b	0.637338	1.50303	1.42822	4.29009	3.6543	2.93759	3.82084	2.39055	2.47029	2.78539
ENSMUSG00000030970	Ctbp2	1.45375	1.82092	1.63256	2.64187	2.72143	2.75729	2.79188	3.51533	3.31382	2.95007
ENSMUSG00000057614	Gnai1	0.671479	0.95511	1.31908	3.09492	2.47564	1.82112	2.07097	2.02105	1.71763	2.10435
ENSMUSG00000027111	Itga6	4.05538	4.51503	3.80311	2.45667	2.67996	2.83666	2.40953	3.55612	3.67079	3.11568
ENSMUSG00000033933	Vhl	1.85178	1.88234	2.23837	3.82981	3.50494	3.34883	3.84981	3.48206	3.31977	4.46265
ENSMUSG00000004043	Stat5a	2.44815	2.10497	2.24168	0.845084	1.24752	1.42928	1.1076	1.29466	1.30985	1.52125
ENSMUSG00000006215	Zbtb17	9.23045	10.5998	7.65601	14.8878	15.5747	13.4578	13.8005	11.0659	12.8129	15.8538
ENSMUSG00000000149	Gna12	8.93552	9.95956	9.30795	13.4523	13.8278	13.4568	13.4188	13.2988	12.4959	14.2153
ENSMUSG00000027776	Il12a	2.47512	1.5307	1.59373	0.849538	0.472003	0.372933	0.689797	0.632982	0.461221	0.826543
ENSMUSG00000031520	Vegfc	0.957248	0.850539	0.938096	2.63	1.99435	1.74844	1.90048	1.77551	1.68912	2.72326
ENSMUSG00000015709	Arnt2	0.535113	0.366847	0.651362	0.1772	0.234943	0.153218	0.1526	0.188504	0.115947	0.206295
ENSMUSG00000030201	Lrp6	5.37847	5.1197	6.37195	3.16784	3.74122	3.95712	3.60448	4.49797	3.55513	4.03427
ENSMUSG00000031380	Vegfd	1.29144	1.76608	1.60283	0.531526	0.791874	0.536284	0.487269	0.567518	0.710847	0.688663
ENSMUSG00000049115	Agtr1a	1.33946	1.61992	1.94611	0.785442	0.672426	0.740009	0.814238	0.936444	0.8576	1.03518
ENSMUSG00000029071	Dvl1	39.4349	35.0306	31.6007	22.247	24.9091	25.2359	19.7749	25.845	26.8955	24.4831
ENSMUSG00000061353	Cxcl12	11.4926	12.1279	10.5597	8.15046	8.33466	7.85023	7.12292	10.0845	8.37436	9.8679
ENSMUSG00000032380	Dapk2	6.40266	5.10314	6.72473	4.19694	3.43867	2.7481	3.18505	4.37463	3.42189	3.8801
ENSMUSG00000035158	Mitf	3.74496	3.32678	3.80428	5.3242	5.45315	5.06059	5.63695	6.02861	5.34106	5.48663
ENSMUSG00000015522	Arnt	5.6465	5.19745	6.32379	3.52184	3.87718	4.14236	3.80027	4.24615	3.82573	4.63288
ENSMUSG00000015839	Nfe2l2	8.24269	9.27121	10.325	6.16703	6.18655	6.38608	5.90381	6.29465	7.16786	6.24892
ENSMUSG00000035105	Egln3	8.77059	13.2533	8.26787	15.8202	17.3047	18.196	16.6907	12.243	17.5089	15.9259
ENSMUSG00000014773	Dll1	0.81647	0.843425	0.718787	1.57556	1.50654	1.38007	2.01166	1.50177	1.53834	1.42696
ENSMUSG00000056234	Ncoa4	2.38576	2.02032	2.7868	0.978734	1.43958	1.59666	1.43666	2.18887	1.7859	2.13644
ENSMUSG00000022994	Adcy6	4.87458	5.23404	3.80077	2.03942	2.83627	3.15683	2.43365	2.97978	3.27057	3.13617
ENSMUSG00000036856	Wnt4	7.68863	6.13576	5.18202	4.43984	3.03105	2.12836	3.95405	2.83384	3.52017	3.30072
ENSMUSG00000068523	Gng5	72.1363	79.932	75.5773	104.57	97.0929	101.545	97.1351	92.4236	105.551	88.7626
ENSMUSG00000024620	Pdgfrb	7.41486	8.38911	7.42313	4.71061	5.7221	5.40957	5.24771	5.94187	5.75468	6.65326
ENSMUSG00000021536	Adcy2	12.3158	11.2224	13.6611	7.57903	8.85783	8.96327	9.3158	9.68664	7.82488	10.8809
ENSMUSG00000055170	Ifng	0	0	0.0709621	1.33906	0.413321	0.542336	0.362423	0.223847	0.192761	0.38973
ENSMUSG00000025860	Xiap	3.11239	3.34091	3.52289	2.1627	2.35292	2.43329	2.45763	2.99577	2.59105	2.78303
ENSMUSG00000030170	Wnt5b	1.17174	1.71684	0.779072	0.140011	0.466379	0.478039	0.338947	0.31207	0.550902	0.529748
ENSMUSG00000001127	Araf	14.0435	13.1824	11.9629	9.67017	9.71734	9.13708	8.81967	8.95215	8.81025	9.23158
ENSMUSG00000000441	Raf1	10.3933	9.80117	11.5457	5.07273	7.64365	7.45369	7.45661	10.6902	8.99204	9.52731
ENSMUSG00000017716	Birc5	0.0140632	0.0382674	0.0540246	0.266998	0.216335	0.326316	0.206939	0.1339	0.251575	0.381482
ENSMUSG00000027947	Il6ra	0.658794	0.567422	1.02083	0.238877	0.383229	0.401101	0.384688	0.488774	0.371381	0.329548
ENSMUSG00000008859	Rala	15.348	14.7894	13.0918	22.2318	19.398	19.1155	19.9807	17.7417	20.469	18.5659
ENSMUSG00000022528	Hes1	12.6125	12.2282	12.2708	9.06016	8.93399	8.0635	7.1042	6.38353	8.19306	5.48626
ENSMUSG00000005871	Apc	2.75765	2.67484	3.11803	3.56185	4.2281	4.12326	4.24062	4.61619	4.1336	4.93848
ENSMUSG00000019979	Apaf1	0.249071	0.225917	0.269743	0.466475	0.474303	0.48935	0.58052	0.284395	0.430552	0.483169
ENSMUSG00000027314	Dll4	3.70124	4.57385	2.55266	2.22944	1.99747	1.92326	1.7261	2.4404	2.23111	2.7702
ENSMUSG00000026840	Lamc3	0.11782	0.0641203	0.233851	0.0135569	0.0329534	0.00743906	0.0128424	0.0339941	0.0761107	0.0295928
ENSMUSG00000015468	Notch4	2.2316	2.52479	1.68151	1.21901	1.2533	1.49239	1.66422	1.59769	1.99074	1.62339
ENSMUSG00000031987	Egln1	118.702	140.376	118.181	84.574	88.4081	101.068	87.473	104.704	88.765	90.7971
ENSMUSG00000004936	Map2k1	24.775	25.4408	24.2544	16.6684	19.5135	19.1481	18.6503	20.6142	20.2334	19.1253
ENSMUSG00000002413	Braf	0.645406	0.601059	0.729227	0.354438	0.390955	0.454355	0.479653	0.55566	0.46306	0.468114
ENSMUSG00000079465	Col4a3	0.134404	0.187217	0.20284	0.281685	0.416193	0.434156	0.294307	0.540134	0.443658	0.408714
ENSMUSG00000027208	Fgf7	0.648118	0.467621	0.877085	1.57625	1.52435	1.10907	1.02355	0.956241	0.856386	1.2875
ENSMUSG00000024960	Plcb3	4.37316	4.60706	4.54995	2.53563	3.29675	3.21957	3.13748	3.5783	2.83521	3.17508
ENSMUSG00000057789	Bak1	5.58531	5.06608	5.97495	8.26781	8.60305	7.2852	8.40076	7.17434	8.3411	7.68328
ENSMUSG00000028991	Mtor	4.86522	4.71342	5.39976	2.59758	3.69312	3.72701	3.75678	4.33411	3.73223	4.30432
ENSMUSG00000024621	Csf1r	1.25361	0.595185	1.89059	2.34118	2.79404	2.67137	2.47399	2.11933	1.46001	2.70836
ENSMUSG00000032192	Gnb5	8.07876	9.72387	7.27202	11.3988	11.4482	13.4407	10.572	12.8157	12.673	11.2027
ENSMUSG00000024421	Lama3	0.0979566	0.129237	0.141115	0.0307399	0.0311337	0.0484951	0.0473196	0.115621	0.0995648	0.0805212
ENSMUSG00000079658	Eloc	23.9214	25.6987	23.7636	38.395	30.1035	31.4903	33.2047	28.1232	29.2499	25.3041
ENSMUSG00000001761	Smo	0.834122	0.725698	0.711167	0.411333	0.392797	0.435298	0.500983	0.567283	0.513881	0.590038
ENSMUSG00000040274	Cdk6	0.095761	0.11788	0.167513	0.233163	0.27501	0.265604	0.248833	0.275308	0.196289	0.394285
ENSMUSG00000021253	Tgfb3	10.1965	12.1348	10.5396	7.93288	8.06912	8.11666	7.28354	8.32395	8.11671	7.86429
ENSMUSG00000015843	Rxrg	27.2436	25.0887	22.904	40.0114	33.3367	30.9999	38.9412	30.9911	32.1211	29.8821
ENSMUSG00000026875	Traf1	0.0271249	0.0295239	0.0312606	0.0983149	0.121386	0.128448	0.097568	0.112697	0.101091	0.0858431
ENSMUSG00000027381	Bcl2l11	0.887855	0.929627	1.03582	0.519373	0.545818	0.677215	0.633266	0.753032	0.395293	0.781256
ENSMUSG00000027840	Wnt2b	0.273323	0.289233	0.360934	0.0491402	0.143337	0.0808938	0.0931004	0.147863	0.152796	0.111557
ENSMUSG00000017776	Crk	15.0811	13.4589	13.9495	11.0333	10.8635	10.8489	9.71585	11.8982	12.9148	11.2799
ENSMUSG00000022122	Ednrb	2.96074	3.59084	2.77885	1.54853	1.75657	2.41639	2.49375	1.99001	2.27373	2.41685
ENSMUSG00000027164	Traf6	3.06491	2.9176	3.26992	1.83838	2.35102	2.31356	2.22771	2.63189	2.45188	2.44663
ENSMUSG00000033765	Calm4	1.51302	0.283938	1.20256	0.180098	0.0729623	0.247063	0.0426516	0.0903198	0.194443	0.117939
ENSMUSG00000055471	Alk	0	0.00559577	0.0118499	0.0745359	0.0862752	0.0584285	0.121041	0.0800999	0.0413858	0.10227
ENSMUSG00000024830	Rps6kb2	8.62933	8.78554	7.21636	11.1113	12.3277	10.6097	12.3173	9.97605	11.3619	10.7487
ENSMUSG00000032744	Heyl	2.6387	3.14876	2.69595	1.67153	2.13294	1.96293	1.52223	2.06532	1.8343	2.644
ENSMUSG00000020826	Nos2	1.11691	1.61306	1.04143	0.795431	0.720321	0.621336	0.64713	0.948	1.05075	0.776235
ENSMUSG00000021835	Bmp4	1.87285	1.79526	2.90241	1.19381	1.33932	1.09852	1.63544	1.93426	1.28493	1.47536
ENSMUSG00000057367	Birc2	5.5364	5.38177	6.10967	4.66063	3.98079	3.77429	3.51833	4.31296	3.91646	3.92772
ENSMUSG00000032946	Rasgrp2	0.75334	0.862017	0.601063	0.400073	0.461927	0.525046	0.568481	0.481531	0.69398	0.439563
ENSMUSG00000024913	Lrp5	3.59141	3.7299	3.37367	1.86129	2.8685	2.63362	3.55851	3.89962	3.08709	3.12078
ENSMUSG00000041347	Bdkrb1	0.03334	0.0302406	0.0320195	0.345262	0.419622	0.284182	0.408831	0.0577166	0.0994029	0.150732
ENSMUSG00000068227	Il2rb	0.02232	0.0506126	0.0321539	0.240772	0.171675	0.121549	0.264575	0.115918	0.0499102	0.185001
ENSMUSG00000021936	Mapk8	3.31104	3.2573	4.09532	2.34867	2.6572	2.78939	2.82297	2.83701	2.88552	2.69966
ENSMUSG00000032487	Ptgs2	0.0522302	0	0.0401292	0.369605	0.131475	0.084093	0.333045	0.0452092	0.0155724	0.40143
ENSMUSG00000024639	Gnaq	2.56039	2.18906	2.5927	3.43117	3.705	3.00366	4.01549	4.13112	4.31274	4.14998
ENSMUSG00000039713	Plekhg5	2.29297	2.35185	1.83048	1.29415	1.48155	1.5623	1.62932	1.62464	1.87499	1.67674
ENSMUSG00000044674	Fzd1	0.866347	0.816827	0.919616	1.15098	1.59415	1.43588	1.41647	1.54911	1.64837	1.50316
ENSMUSG00000026193	Fn1	3.1363	2.55506	5.85507	2.51223	2.25312	2.16378	1.78069	2.59775	1.62358	3.68676
ENSMUSG00000002111	Spi1	0.213029	0.257634	0.477381	1.19496	0.60824	0.613678	0.870757	0.445617	0.344037	0.896234
ENSMUSG00000050965	Prkca	10.0187	9.27554	9.78029	7.06186	7.80153	8.09527	7.316	9.38578	8.71294	8.84813
ENSMUSG00000024231	Cul2	14.8685	15.3425	18.1438	11.9133	11.6658	13.3645	12.4196	14.1308	12.2288	11.8831
ENSMUSG00000073802	Cdkn2b	1.99632	0.936587	1.61975	0.653472	0.722012	0.651961	0.87227	1.04274	0.795313	0.596511
ENSMUSG00000030827	Fgf21	0	0	0	0.520979	0.211061	0.0952919	0.205633	0.304817	0	0.113722
ENSMUSG00000058709	Egln2	47.6378	45.317	34.7071	64.0842	55.2575	52.5045	49.937	47.0614	58.3309	51.8476
ENSMUSG00000034342	Cbl	0.895237	0.780376	1.07938	0.581939	0.666625	0.644158	0.731855	0.821859	0.678841	0.747574
ENSMUSG00000070348	Ccnd1	0.782311	0.73723	0.722053	0.946922	1.5558	1.16911	1.15449	1.57415	1.76449	1.43159
ENSMUSG00000020516	Rps6kb1	4.44279	4.34554	4.9302	3.65284	3.64747	3.49857	3.56421	4.18995	3.8058	3.77655
ENSMUSG00000019699	Akt3	1.59663	1.54136	1.96382	1.08779	1.24699	1.15401	1.36631	1.74569	1.37799	1.68149
ENSMUSG00000001729	Akt1	22.1586	21.9941	20.3279	25.5705	26.8409	26.5975	25.6926	24.9905	29.3519	26.2942
ENSMUSG00000026842	Abl1	4.90146	4.39715	4.34675	2.91605	3.7417	3.68672	3.69664	4.2283	3.86869	3.88915
ENSMUSG00000041417	Pik3r1	3.72148	3.01386	5.29274	2.7323	2.95732	2.63218	4.24526	3.05688	3.88133	2.94724
ENSMUSG00000022346	Myc	1.12696	1.07011	1.36981	0.562253	0.849566	0.592032	1.13721	0.609667	0.748129	0.689952
ENSMUSG00000027940	Tpm3	4.26144	5.12755	5.57265	7.10404	5.75054	7.02567	7.006	4.98165	6.59886	6.0192
ENSMUSG00000024563	Smad2	2.87138	2.72672	2.9648	3.80418	3.91183	3.70253	3.31715	3.64058	3.06468	3.87012
ENSMUSG00000020135	Apc2	0.169641	0.13079	0.118118	0.0622187	0.0504126	0.0743072	0.0554724	0.0734184	0.104318	0.0671084
ENSMUSG00000026821	Ralgds	2.32262	1.80373	2.0665	1.44128	1.62405	1.39046	1.39072	1.94317	1.43014	1.78523
ENSMUSG00000020184	Mdm2	11.8784	10.7741	12.6734	14.3203	15.1043	14.2896	14.1811	15.2758	15.0417	16.6597
ENSMUSG00000021277	Traf3	5.46776	4.75871	5.66379	3.12325	4.11907	4.44482	3.17149	3.97214	3.55638	4.78214
ENSMUSG00000031616	Ednra	0.899893	0.855859	0.939768	0.520241	0.574252	0.637139	0.599957	0.688177	0.827049	0.737327
ENSMUSG00000005533	Igf1r	1.08274	1.21727	1.19036	0.826194	0.952334	0.883774	0.850199	0.853339	0.853769	0.972584
ENSMUSG00000007815	Rhoa	9.54431	10.1452	10.552	11.8067	12.3653	12.4917	12.5153	11.3448	11.392	11.7521
ENSMUSG00000039656	Rxrb	17.5303	15.5134	11.4186	11.9575	10.8194	9.75945	10.3754	9.07069	11.9094	10.4407
ENSMUSG00000017491	Rarb	0.708783	0.791252	0.811616	0.470514	0.54008	0.456125	0.364	0.700026	0.623133	0.671016
ENSMUSG00000022607	Ptk2	2.44423	2.33833	2.69389	1.9869	1.90748	2.02122	2.16053	2.35074	1.98804	1.93032
ENSMUSG00000024014	Pim1	4.18943	3.10906	2.87392	2.70764	2.29531	1.6747	2.35736	2.04075	1.44644	2.51448
ENSMUSG00000010067	Rassf1	1.48153	1.16562	1.40713	1.05956	0.944359	0.813976	1.30483	0.98481	1.04328	1.23353
ENSMUSG00000033220	Rac2	0.138764	0.181804	0.355382	0.67859	0.474361	0.394265	0.680638	0.387025	0.218355	0.464712
ENSMUSG00000009406	Elk1	1.67152	1.55645	1.30645	2.06399	1.92103	2.1262	2.10058	2.18564	2.08756	2.45872
ENSMUSG00000009681	Bcr	0.57825	0.524494	0.695586	0.347802	0.445171	0.392761	0.510918	0.540965	0.500671	0.501734
ENSMUSG00000027878	Notch2	0.567973	0.635916	0.894924	0.524615	0.446787	0.455971	0.482455	0.545395	0.439889	0.575088
ENSMUSG00000060803	Gstp1	117.553	119.122	93.6561	176.495	137.392	121	136.554	110.832	112.965	112.579
ENSMUSG00000046532	Ar	4.73763	3.26501	4.57284	4.89386	5.49008	6.12614	6.90134	7.12174	7.64109	6.64457
ENSMUSG00000036402	Gng12	5.57678	5.08588	5.90995	4.19252	4.16838	4.72093	5.10509	5.11622	4.6396	5.09444
ENSMUSG00000022400	Rbx1	20.5521	21.5403	16.0934	29.8022	23.221	22.4914	20.5484	18.2535	22.8022	18.2824
ENSMUSG00000002068	Ccne1	0.107835	0.130414	0.103564	0.29469	0.326741	0.289366	0.323235	0.140009	0.133962	0.270849
ENSMUSG00000023439	Gnb3	0.599854	0.692477	0.488808	0.909832	1.19476	0.921032	0.936179	1.03844	0.812936	0.671144
ENSMUSG00000032035	Ets1	2.75452	2.57525	2.25511	2.07509	2.05234	1.79353	1.75808	2.98519	2.05315	2.4073
ENSMUSG00000001280	Sp1	2.60582	2.79427	3.04206	1.81401	2.29986	2.37745	2.12079	2.39588	2.20992	2.45657
ENSMUSG00000027323	Rad51	0.28782	0.182744	0.103658	0.0745151	0.0754697	0.0954066	0.0999993	0.0560542	0.1609	0.0271093
ENSMUSG00000032562	Gnai2	19.1042	21.1062	18.6394	24.8337	24.5743	21.8283	24.4563	20.9743	25.5259	23.8394
ENSMUSG00000020009	Ifngr1	7.99902	8.38334	9.42522	6.0909	7.33221	6.89935	7.88549	7.78195	7.50292	7.76208
ENSMUSG00000026637	Traf5	0.377211	0.275616	0.422649	0.64201	0.60078	0.540838	0.73666	0.580452	0.640426	0.5053
ENSMUSG00000027276	Jag1	1.83916	1.83203	1.91614	1.35334	1.47545	1.44247	1.46324	1.62036	1.55446	1.70753
ENSMUSG00000039942	Ptger4	0.287863	0.652756	0.414693	0.192526	0.261668	0.296486	0.335342	0.274084	0.407675	0.379588
ENSMUSG00000040033	Stat2	0.718531	0.937325	0.852898	0.550408	0.575806	0.596403	0.732598	0.761706	0.535574	0.70567
ENSMUSG00000027490	E2f1	0.0758448	0.137588	0.0874089	0.24872	0.233345	0.301692	0.260413	0.407026	0.203518	0.331468
ENSMUSG00000007613	Tgfbr1	4.50312	4.038	4.97875	3.58912	3.80406	3.41881	3.77707	3.76469	3.5639	4.54625
ENSMUSG00000019846	Lama4	1.3717	1.37723	1.56485	1.00927	1.12268	1.22027	1.09543	1.47899	1.23814	1.32932
ENSMUSG00000021994	Wnt5a	0.684955	0.737769	0.816408	0.860268	1.1888	1.03678	0.984911	1.36045	1.36298	1.05067
ENSMUSG00000005672	Kit	0.343614	0.462636	0.330004	0.217766	0.232757	0.266956	0.237013	0.283482	0.29614	0.178005
ENSMUSG00000038811	Gngt2	0.611736	0.786062	0.538548	1.2978	1.21194	0.929401	1.29191	1.27963	0.854947	1.49808
ENSMUSG00000029064	Gnb1	9.9654	10.737	9.92596	12.0341	12.3294	12.1081	12.0139	11.7404	11.9399	12.3658
ENSMUSG00000001665	Gstt3	0.298862	0.474388	0.526213	0.85971	0.626921	0.68993	0.692239	0.48504	0.482655	0.572371
ENSMUSG00000052911	Lamb2	28.2715	26.3354	28.1036	20.4537	25.0597	23.233	24.816	25.472	27.5459	24.3198
ENSMUSG00000020580	Rock2	7.74602	6.57626	8.9965	6.07266	6.60302	6.15747	6.94308	8.11128	7.00283	7.68628
ENSMUSG00000025358	Cdk2	0.3308	0.523338	0.480241	0.604144	0.66702	0.724952	0.748395	0.47944	0.556214	0.649236
ENSMUSG00000000303	Cdh1	0.0522987	0.132823	0.120546	0.0180532	0.0365689	0.0297188	0.0171017	0.0362148	0.0311857	0.0866966
ENSMUSG00000005469	Prkaca	63.0726	65.9649	53.6121	69.0671	75.4042	74.4868	81.6185	67.2939	78.3448	70.3468
ENSMUSG00000045382	Cxcr4	1.61417	1.99215	2.00768	1.50718	1.16568	1.02752	1.21142	1.83237	1.26233	1.49544
ENSMUSG00000032766	Gng11	15.9303	21.1074	13.5994	28.5284	19.0745	21.2998	18.4705	22.8913	22.5451	23.105
ENSMUSG00000032624	Eml4	0.56234	0.414426	0.616015	0.379133	0.362487	0.262132	0.603373	0.714911	0.432252	0.43697
ENSMUSG00000005320	Fgfr4	0.297161	0.441058	0.492948	0.74602	0.774467	0.543685	0.817123	0.58458	0.573875	0.76334
ENSMUSG00000002603	Tgfb1	1.57515	1.72135	1.23026	2.14545	2.04355	1.82881	2.5521	1.87264	1.79648	2.02343
ENSMUSG00000025068	Gsto1	16.993	18.6988	17.5106	14.6227	13.7349	15.6679	15.1636	14.5614	13.3728	13.4088
ENSMUSG00000024962	Vegfb	106.804	138.811	89.9778	136.956	140.566	142.992	144.237	129.782	154.197	117.651
ENSMUSG00000039239	Tgfb2	4.40343	4.60854	3.88784	3.69314	3.54693	3.25888	2.1072	2.88902	3.56546	3.16239
ENSMUSG00000044167	Foxo1	2.24169	2.02327	3.3301	1.74394	1.89176	2.06032	2.28395	1.72529	2.35407	1.73489
ENSMUSG00000027665	Pik3ca	6.80161	6.65158	7.0378	5.94236	5.66143	5.93066	6.67495	7.24521	6.16059	7.7828
ENSMUSG00000009376	Met	2.54821	2.62779	2.2977	2.68297	3.02774	3.54336	3.06617	3.18178	3.62227	2.90128
ENSMUSG00000000184	Ccnd2	0.783059	0.774832	0.722744	0.456362	0.611537	0.621231	0.635993	0.761421	0.811076	0.685828
ENSMUSG00000029686	Cul1	22.4411	21.5257	25.4647	19.2437	19.7159	20.0256	19.6526	22.3561	19.8253	23.022
ENSMUSG00000022376	Adcy8	0	0.0106465	0.0056364	0.0253236	0.0287258	0.0444665	0.0671689	0.0355595	0.0568683	0.0663334
ENSMUSG00000062248	Cks2	0.138274	0.0627099	0.132797	0.238656	0.725142	0.491091	1.01735	0.418904	0.51533	1.45867
ENSMUSG00000016477	E2f3	3.73649	3.24525	3.52925	2.86709	3.09946	2.5581	3.08339	3.51644	2.46978	3.28693
ENSMUSG00000002799	Jag2	6.71105	6.82859	5.58104	7.149	8.00668	7.68959	7.01367	6.11215	7.68512	7.61372
ENSMUSG00000031712	Il15	4.33781	5.62353	4.10503	3.25041	3.01833	4.23854	4.01321	4.4507	4.90513	3.53963
ENSMUSG00000055799	Tcf7l1	1.40212	1.44872	1.80326	0.98905	1.28732	1.15472	1.47515	0.992022	1.46315	1.13919
ENSMUSG00000050147	F2rl3	1.19907	0.935336	1.03642	0.848516	0.57013	0.579167	0.431305	0.622731	0.91163	0.415614
ENSMUSG00000027985	Lef1	0.0163323	0.019752	0.0261424	0.0375854	0.0837472	0.0541385	0.0712089	0.0706844	0.0608685	0.0861459
ENSMUSG00000001663	Gstt1	2.81797	2.6412	3.12735	2.21569	2.23313	1.76441	2.53406	1.73452	2.03043	1.55713
ENSMUSG00000027523	Gnas	13.8576	13.3142	6.39147	6.27471	7.88031	6.11456	6.03141	6.99696	7.84882	7.99249
ENSMUSG00000040940	Arhgef1	4.31898	4.28228	3.53583	4.65633	5.14432	4.69112	5.38719	4.81493	4.649	4.73238
ENSMUSG00000004446	Bid	0.107815	0.048896	0.116488	0.209345	0.235586	0.172311	0.220346	0.279966	0.110498	0.264028
ENSMUSG00000026478	Lamc1	10.3644	9.25926	11.5759	11.0656	13.7744	12.2508	15.863	13.9624	11.6053	16.7219
ENSMUSG00000036904	Fzd8	2.00179	1.62116	1.9637	2.52957	2.74944	2.03129	2.68848	2.69807	3.3785	2.26255
ENSMUSG00000000782	Tcf7	0.236936	0.231441	0.472607	0	0.140185	0.189876	0.104297	0.0788793	0.0407552	0.219733

## Sheet: Metabolism of RNA & NMD
Genes involved in Metabolism of RNA & Nonsense mediated decay (Reactome)
ID	GeneName	TG261	TG269	TG270	T307	T311	T315	T312	T318	T320	T324
ENSMUSG00000000561	Wdr77	3.1131	2.9223	2.89488	5.33898	3.87673	4.58167	3.8861	3.19933	3.40328	3.45532
ENSMUSG00000000568	Hnrnpd	6.99362	7.12239	5.97935	5.82203	5.50882	5.2588	5.2918	4.78086	4.75219	4.73542
ENSMUSG00000000581	C1d	8.47879	8.288	7.83243	12.5775	9.88942	10.5254	8.35096	9.13233	9.03347	9.15012
ENSMUSG00000000740	Rpl13	136.32	139.35	91.5772	238.895	185.881	180.704	182.475	139.283	207.973	146.798
ENSMUSG00000001017	Chtop	32.189	31.225	27.162	33.4546	37.6751	44.9687	31.6806	29.0007	31.6604	45.3177
ENSMUSG00000001158	Snrnp27	20.3404	22.3472	19.4097	32.3198	26.4421	29.2045	25.7408	23.6026	28.284	24.0791
ENSMUSG00000001415	Smg5	9.53969	8.50312	9.98093	11.8651	12.0905	10.7644	11.5828	11.6448	13.6573	13.8789
ENSMUSG00000001524	Gtf2h4	3.71132	3.54968	3.88331	4.77306	3.63512	3.89106	3.95483	3.34993	3.67049	3.41675
ENSMUSG00000001729	Akt1	22.1586	21.9941	20.3279	25.5705	26.8409	26.5975	25.6926	24.9905	29.3519	26.2942
ENSMUSG00000001767	Crnkl1	5.30205	5.3736	5.97658	6.43373	5.73508	5.88788	5.84027	5.81745	5.7703	5.49566
ENSMUSG00000001855	Nup214	1.69399	1.4826	1.76961	1.03016	1.3542	1.21265	1.41723	1.47057	1.22204	1.47051
ENSMUSG00000002102	Psmc3	78.0865	80.049	70.7813	122.96	103.722	98.1224	104.627	79.7575	89.8701	90.0766
ENSMUSG00000002129	Sf3a1	3.01985	3.24741	3.45338	3.15013	3.30342	2.76055	3.02864	3.09223	3.70125	2.83849
ENSMUSG00000002210	Smg9	4.38107	4.17307	4.03379	5.79944	5.26829	5.07947	5.58886	4.47451	4.91275	5.17087
ENSMUSG00000002455	Prpf6	10.1413	9.76083	9.88256	10.6348	10.55	10.3738	11.8986	10.0658	11.1538	10.6777
ENSMUSG00000002477	Snrpd1	9.25991	9.28046	9.44211	18.202	13.6691	13.6692	14.5325	11.528	12.313	12.4904
ENSMUSG00000002500	Rpl3l	369.144	406.536	307.205	328.944	304.785	330.417	277.565	318.287	369.023	262.399
ENSMUSG00000002524	Puf60	11.7189	12.3569	11.4192	13.6089	13.2883	12.7021	12.2409	11.4519	13.1663	11.8749
ENSMUSG00000002658	Gtf2f1	11.8702	10.3623	8.9648	14.0671	12.1188	10.8858	10.9795	11.0704	11.5477	11.2118
ENSMUSG00000003135	Cnot11	11.0197	10.1066	10.4653	9.90996	9.81281	9.34514	9.55489	8.9009	10.1046	9.21803
ENSMUSG00000003226	Ranbp2	6.79215	6.30134	7.78858	4.93916	5.34544	5.5538	5.04234	6.92783	5.66474	6.45814
ENSMUSG00000003360	Ddx23	14.286	14.5742	12.6285	8.33838	9.99998	9.01643	8.97888	9.99224	9.48054	9.81551
ENSMUSG00000003429	Rps11	140.044	152.26	113.834	242.714	209.344	218.987	208.037	169.62	218.788	184.251
ENSMUSG00000003435	Supt5	12.1516	12.3094	11.7979	6.5255	10.1451	9.93642	9.7168	10.3529	9.39777	11.0514
ENSMUSG00000003660	Snrnp200	10.3163	9.1741	11.1359	5.52331	6.07968	6.43248	6.67281	7.60546	6.48088	7.7227
ENSMUSG00000003848	Nob1	5.73675	6.17442	5.35137	6.1351	5.23966	4.99776	5.99126	5.33386	5.05348	5.24307
ENSMUSG00000003970	Rpl8	220.908	227.641	146.533	420.41	320.796	298.274	304.517	229.486	351.806	256.303
ENSMUSG00000004096	Cwc15	37.5495	34.9427	35.565	56.662	43.8874	46.9265	43.6923	36.166	44.3093	38.7578
ENSMUSG00000004268	Emg1	10.4424	10.7645	9.28482	17.2032	13.0866	12.8098	13.4593	11.9085	13.5268	12.1879
ENSMUSG00000004356	Utp20	1.29939	1.30624	1.55427	1.68405	1.85323	1.94147	2.66138	1.68099	2.1993	1.79914
ENSMUSG00000004642	Slbp	0.606304	0.714207	0.650349	1.57648	1.44252	1.25285	1.2681	1.10413	1.23839	1.22817
ENSMUSG00000004667	Polr2e	12.5252	13.5062	10.0328	18.8655	15.9999	15.7996	16.7579	12.7802	14.9455	14.555
ENSMUSG00000004895	Prcc	24.2291	23.2378	22.1531	26.712	24.8628	23.4328	25.8445	20.9722	23.9891	23.9589
ENSMUSG00000004951	Hspb1	117.681	116.17	102.235	225.62	219.182	231.435	172.075	126.283	136.21	210.391
ENSMUSG00000004980	Hnrnpa2b1	66.5106	71.552	55.9903	61.0597	57.344	60.9163	55.4772	58.9663	60.1207	53.8889
ENSMUSG00000005198	Polr2a	7.57552	6.97566	9.02444	3.55796	4.41656	4.38238	4.48285	5.16254	4.48094	5.89696
ENSMUSG00000005204	Senp3	8.25922	8.88933	7.23629	8.5599	8.3633	8.7641	9.13176	8.43739	8.84647	8.73458
ENSMUSG00000005378	Bud23	7.03655	7.22826	5.53655	6.90158	5.73032	6.00181	6.98832	5.61368	6.03474	6.2816
ENSMUSG00000005481	Ddx39	2.78426	3.4935	2.6205	3.66022	3.05654	3.48075	3.44454	2.84379	3.23749	3.07701
ENSMUSG00000005625	Psmd4	53.7721	53.2086	48.2388	76.8261	64.4641	65.0947	59.8094	44.7889	52.7165	54.7041
ENSMUSG00000005682	Pan2	0.745427	0.896384	0.694209	0.579936	0.845017	0.823648	0.747882	0.664776	0.862897	0.736149
ENSMUSG00000005687	Bcas2	9.88462	9.80594	8.94886	14.4648	10.8437	10.7343	10.4416	9.98973	10.6982	9.78031
ENSMUSG00000005779	Psmb4	71.5313	73.9565	60.9499	164.917	130.315	128.932	132.851	98.7426	106.178	113.268
ENSMUSG00000006005	Tpr	8.29592	8.56245	10.2	6.70687	7.64299	8.48508	8.10475	9.23634	7.83138	8.99533
ENSMUSG00000006333	Rps9	105.361	109.83	72.0373	224.561	166.55	158.221	161.129	115.122	177.357	131.95
ENSMUSG00000006498	Ptbp1	2.11962	2.29793	1.89996	1.09752	1.94085	1.74936	2.03809	2.08805	1.88837	1.96222
ENSMUSG00000006599	Gtf2h1	8.19293	7.32949	8.23798	10.1835	8.92384	8.87549	9.14873	9.99208	8.8674	8.32388
ENSMUSG00000006998	Psmd2	78.9561	70.0686	74.6227	83.3318	85.9444	87.6322	89.8557	80.3824	67.9392	85.3041
ENSMUSG00000007050	Lsm2	2.51964	2.79481	2.05541	2.96034	2.66395	2.48695	3.16416	1.93132	2.33062	1.93288
ENSMUSG00000007564	Ppp2r1a	36.7763	38.9679	35.8181	43.3453	42.6134	43.1062	40.4416	35.7177	45.7077	38.893
ENSMUSG00000007670	Khsrp	6.0039	6.61127	5.68099	5.10478	6.53728	5.26132	6.16692	5.66665	6.27511	6.15997
ENSMUSG00000007836	Hnrnpa0	30.4601	31.9874	20.4518	38.497	31.8168	25.9719	31.444	23.0254	32.4383	27.9731
ENSMUSG00000007850	Hnrnph1	17.3125	19.0383	14.2358	11.7742	11.0232	12.2275	11.0532	11.5261	11.2806	11.7061
ENSMUSG00000007892	Rplp1	872.965	946.346	534.893	1523.09	1120.11	1144	1023.48	845.162	1238.69	910.064
ENSMUSG00000008333	Snrpb2	4.72233	5.04278	4.64787	7.45691	5.93657	5.95534	6.21512	5.20363	6.02876	5.981
ENSMUSG00000008373	Prpf31	3.47452	3.75789	3.33691	5.04044	4.65602	5.21926	4.61658	4.1267	4.56332	4.15579
ENSMUSG00000008489	Elavl2	0	0	0	0.00496663	0.0040242	0.0190773	0.00940971	0	0.00857953	0
ENSMUSG00000008668	Rps18	78.9379	82.4527	58.6016	138.117	107.249	109.64	103.125	82.258	116.044	85.863
ENSMUSG00000008682	Rpl10	108.363	115.115	98.9682	208.63	165.767	171.556	155.112	119.111	172.641	141.074
ENSMUSG00000008683	Rps15a	17.5042	18.9845	16.298	38.0346	29.9425	30.7929	30.3098	24.061	34.5859	24.0793
ENSMUSG00000009076	Zmat5	6.93875	9.56225	6.88483	12.8693	11.6872	11.8906	10.8434	9.39062	11.4583	9.04139
ENSMUSG00000009470	Tnpo1	3.33688	2.85637	3.90549	4.08751	4.34426	4.18075	4.86626	4.86066	4.93628	4.93549
ENSMUSG00000009535	Rnmt	5.5281	4.72446	6.0354	4.37123	3.9657	3.8063	3.76246	3.55489	3.0515	3.67917
ENSMUSG00000009585	Apobec3	0.212545	0.32131	0.291609	0.493494	0.509547	0.37384	0.550225	0.302243	0.380975	0.430892
ENSMUSG00000009927	Rps25	82.9028	92.112	68.4523	130.537	105.432	106.08	92.4374	81.6845	114.642	80.5532
ENSMUSG00000009941	Nxf2	0	0	0.0178925	0.0321554	0	0	0.0152303	0	0.0138866	0.0280763
ENSMUSG00000010097	Nxf1	13.3128	13.2363	12.0479	22.6391	18.9419	17.5676	14.9906	15.4012	16.5304	14.0101
ENSMUSG00000011306	Sugp1	4.22903	4.14844	3.36957	4.16323	4.94488	5.08074	5.00017	3.6741	4.83922	4.09538
ENSMUSG00000012405	Rpl15	65.6993	66.8915	47.2671	91.624	79.8115	77.9618	74.3482	64.8051	89.6639	67.202
ENSMUSG00000014769	Psmb1	23.2707	22.3351	22.339	42.3029	34.2686	32.8717	33.2128	26.2709	30.8802	27.9535
ENSMUSG00000015165	Hnrnpl	11.9828	12.9318	10.3659	13.9267	13.1329	13.1222	13.4226	11.3668	16.1082	12.8322
ENSMUSG00000015656	Hspa8	182.417	185.547	184.091	316.045	310.825	324.749	320.13	293.54	297.98	347.726
ENSMUSG00000015671	Psma2	20.9451	22.5187	21.0537	34.4082	28.4803	28.6696	25.8862	23.6992	24.913	24.8905
ENSMUSG00000015748	Prpf3	2.61146	2.20004	2.38627	2.42139	2.47014	2.40124	3.03302	2.31893	2.71503	2.64914
ENSMUSG00000015757	Ppil4	2.06206	2.28077	2.50755	1.47227	2.00719	1.87568	1.74637	1.88118	2.2447	1.96738
ENSMUSG00000016018	Skiv2l2	6.5444	6.6543	6.74439	4.48077	5.35962	5.76651	5.44165	5.92334	6.34254	5.37598
ENSMUSG00000016181	Diexf	1.16493	1.15632	1.30878	0.891508	1.07071	0.92288	1.12603	0.887845	0.873772	0.971639
ENSMUSG00000016528	Mapkapk2	129.369	145.811	110.284	161.62	158.641	159.305	149.655	138.166	146.865	148.349
ENSMUSG00000016619	Nup50	3.8419	3.76849	3.75545	5.31491	5.03097	5.17553	5.27454	4.32394	4.43028	5.11212
ENSMUSG00000016921	Srsf6	9.70783	9.8158	10.4314	11.1931	10.9471	10.9275	12.1725	10.1161	10.2682	9.56337
ENSMUSG00000017176	Nt5c3b	1.53881	1.92868	1.89434	1.99194	1.88786	1.92772	2.19573	2.44595	2.06457	1.77088
ENSMUSG00000017221	Psmd3	29.6959	28.8748	30.2311	32.1273	31.042	27.787	29.9852	25.0537	26.5069	28.1534
ENSMUSG00000017264	Exosc10	6.50951	6.55637	6.4051	5.07766	5.58484	5.59142	5.86563	5.27727	5.43743	5.10558
ENSMUSG00000017404	Rpl19	138.847	152.605	121.883	320.888	248.019	241.875	231.952	200.737	275.063	216.124
ENSMUSG00000017428	Psmd11	16.5498	15.7387	17.5931	21.6626	22.1274	22.6982	21.0845	17.4262	17.2801	23.0544
ENSMUSG00000018040	Rrp7a	4.93371	4.35476	3.81272	7.2259	7.27674	6.99642	7.79917	6.50525	6.82768	6.78228
ENSMUSG00000018286	Psmb6	81.1693	79.697	57.9749	114.754	89.1371	85.7212	82.3389	67.4709	79.4177	72.4274
ENSMUSG00000018326	Ywhab	14.7971	15.128	15.3114	15.7117	17.0135	16.3386	18.9428	15.3181	16.2382	16.0317
ENSMUSG00000018379	Srsf1	7.35657	7.75186	6.62262	9.71812	9.29776	9.19717	9.47991	9.05109	9.56159	8.36537
ENSMUSG00000018433	Nol11	2.50065	2.5112	3.0449	1.69559	2.092	2.2034	2.10999	2.31911	2.09691	2.11307
ENSMUSG00000018541	Cwc25	1.51491	1.46855	1.76408	1.51979	1.63525	1.68584	1.77252	1.67187	1.47499	1.3484
ENSMUSG00000018921	Pelp1	7.36251	8.07948	7.67734	6.55082	6.97059	6.60392	6.7657	5.69831	6.1788	6.21587
ENSMUSG00000019432	Ddx39b	16.5926	18.6406	15.401	12.18	11.9912	12.4268	11.1969	9.72073	9.73767	9.8916
ENSMUSG00000019470	Xab2	2.61425	2.99182	3.11877	2.45875	2.61342	2.55329	2.77161	2.42194	2.77827	2.67778
ENSMUSG00000019505	Ubb	329.959	316.617	336.695	498.384	420.971	445.458	444.493	372.878	393.674	366.204
ENSMUSG00000019715	Gle1	4.77879	5.9885	4.89145	4.26645	5.19357	5.09166	5.42305	5.59911	4.78055	5.07555
ENSMUSG00000019738	Polr2i	21.5135	22.0557	19.9032	29.3305	23.2406	23.5342	22.8796	20.3641	22.9794	16.8947
ENSMUSG00000019814	Ltv1	10.2624	11.8555	10.1335	10.4778	10.6554	10.0909	10.6177	9.43692	10.0811	9.30423
ENSMUSG00000019977	Hbs1l	11.5595	11.3024	12.0128	14.4244	14.1586	13.6548	14.6919	13.797	12.9183	12.5886
ENSMUSG00000020018	Snrpf	13.0582	12.1466	4.2159	14.0023	9.67462	6.02572	7.17725	6.20453	11.5556	10.1325
ENSMUSG00000020074	Ccar1	2.16973	2.36246	2.23606	1.98972	2.09993	2.27586	2.18109	2.82299	2.31954	2.65887
ENSMUSG00000020075	Ddx21	9.90681	9.78216	10.544	10.1684	10.6427	11.1987	11.015	11.3988	11.531	12.9451
ENSMUSG00000020116	Pno1	27.92	27.6496	29.7043	24.2387	22.2697	24.978	20.9339	23.6845	24.7362	23.8514
ENSMUSG00000020166	Cnot2	5.56367	5.69589	5.8844	5.97637	5.89289	5.93071	6.42902	6.20768	5.80932	5.71352
ENSMUSG00000020180	Snrpd3	18.3893	20.2225	14.9244	13.6266	12.5571	12.9075	10.454	12.1997	11.3447	11.6466
ENSMUSG00000020211	Sf3a2	9.23378	9.82841	7.01838	6.4308	7.81582	6.03469	6.28315	5.56206	6.11788	6.94417
ENSMUSG00000020262	Adarb1	1.37519	1.45138	1.42262	1.12816	1.291	1.27428	1.17279	1.33361	1.46161	1.47756
ENSMUSG00000020290	Xpo1	3.68432	3.89173	4.46618	3.21975	3.11193	3.40419	3.09907	3.50623	3.67484	3.43883
ENSMUSG00000020349	Ppp2ca	18.3068	19.1136	19.6981	22.7881	22.4123	23.9684	20.8038	21.4799	21.5012	21.5049
ENSMUSG00000020362	Cnot6	2.21481	2.30435	2.30782	2.1612	2.31794	2.18673	2.15379	2.15516	2.82157	2.37788
ENSMUSG00000020409	Slu7	8.52903	9.04335	9.71146	6.83029	7.84705	7.33931	6.53789	6.80991	7.15858	6.72934
ENSMUSG00000020430	Pes1	11.4861	10.1169	10.7728	13.312	13.0981	12.7288	12.5715	12.051	12.5355	12.4339
ENSMUSG00000020460	Rps27a	32.4371	31.9523	40.7986	66.7887	48.5004	46.2993	41.8683	32.0667	48.0661	47.9692
ENSMUSG00000020495	Smg8	3.4046	3.03416	4.1693	2.21962	2.6405	2.8302	3.30588	3.10137	2.89231	2.84546
ENSMUSG00000020515	Cnot8	15.6451	16.6601	17.5878	19.7197	17.8434	17.7309	18.1759	16.8569	18.5474	16.7942
ENSMUSG00000020677	Ddx52	5.31268	5.78256	5.69523	6.29474	6.18463	5.91549	6.16252	5.07081	6.40011	5.75588
ENSMUSG00000020705	Ddx42	8.03416	9.06291	7.97677	8.27119	8.39495	8.71289	8.38103	7.90425	9.06702	8.41565
ENSMUSG00000020706	Ftsj3	5.92821	5.74554	5.83047	6.86863	6.83956	6.44631	7.36818	6.53768	6.3908	7.12232
ENSMUSG00000020708	Psmc5	109.002	106.122	88.4679	137.339	123.062	120.299	113.94	101.865	104.373	103.961
ENSMUSG00000020719	Ddx5	62.7964	64.285	60.7388	56.1153	50.6635	46.0606	50.4555	52.5838	53.2658	50.1704
ENSMUSG00000020720	Psmd12	40.6547	39.5127	43.19	54.3331	50.8554	52.0336	49.5796	44.1318	44.7611	46.6922
ENSMUSG00000020739	Nup85	6.71355	6.75607	5.90468	6.76945	6.47322	6.8402	7.0366	6.33714	6.44739	5.62316
ENSMUSG00000020850	Prpf8	20.1477	20.0022	23.3589	8.99793	10.6713	10.9832	10.9508	13.8427	11.6002	12.582
ENSMUSG00000020929	Eftud2	3.23132	3.14286	3.27848	3.85088	4.1164	4.32873	4.30483	3.87232	3.86131	4.04516
ENSMUSG00000021018	Polr2h	3.51926	3.65222	3.50166	13.1879	9.46622	10.3144	11.0155	6.83333	9.05109	7.23867
ENSMUSG00000021024	Psma6	80.1775	84.0123	76.3689	120.082	96.998	110.267	97.018	81.0111	93.9203	88.343
ENSMUSG00000021103	Mnat1	2.70976	2.85272	2.6195	3.38121	2.85766	2.94082	2.57112	2.45317	3.0661	2.43011
ENSMUSG00000021111	Papola	8.21925	7.73152	9.68425	9.7788	9.45516	9.8936	9.61923	11.5161	10.1656	10.7904
ENSMUSG00000021127	Zfp36l1	4.33626	3.6719	4.19525	3.3831	3.31176	3.00055	4.26433	3.57331	3.10094	3.56883
ENSMUSG00000021134	Srsf5	25.0611	31.0774	21.6836	25.9031	24.7124	25.6041	24.5378	18.7017	23.8842	20.8544
ENSMUSG00000021178	Psmc1	78.4593	72.2206	64.3699	98.1247	82.7244	78.8318	76.9482	68.7266	67.7057	78.1798
ENSMUSG00000021243	Fcf1	8.86614	9.86785	9.37881	13.1958	10.7817	11.0946	12.6403	9.71338	10.9505	9.87583
ENSMUSG00000021374	Nup153	7.41132	6.30798	8.81373	2.83606	3.76152	3.73558	3.48364	4.82752	3.27793	4.19222
ENSMUSG00000021418	Rpp40	0.848589	0.802878	0.892261	0.385098	0.291565	0.381058	0.550192	0.436912	0.294447	0.325222
ENSMUSG00000021428	Riok1	0.773862	0.633105	0.840363	0.667829	0.714404	0.716148	0.669845	0.582276	0.622057	0.506888
ENSMUSG00000021431	Snrnp48	0.784077	0.706902	0.762094	0.986434	1.01724	1.01547	1.09662	0.789065	0.947059	0.996545
ENSMUSG00000021500	Ddx46	6.89278	7.1205	6.99139	5.15033	6.23665	6.64607	5.96725	5.34179	6.6531	6.00422
ENSMUSG00000021546	Hnrnpk	22.4268	23.4358	20.8848	24.4047	23.53	25.1714	23.185	20.059	22.5072	22.6358
ENSMUSG00000021548	Ccnh	7.396	7.46314	6.61473	8.01817	7.77881	7.9313	7.8223	7.57546	7.41928	6.47855
ENSMUSG00000021639	Gtf2h2	2.80221	2.65343	2.88838	2.3031	2.50486	2.35257	1.9132	2.40776	2.27997	2.32032
ENSMUSG00000021645	Smn1	2.89789	2.61175	2.80084	3.45656	2.95555	3.1641	3.65161	2.62018	3.01301	3.18497
ENSMUSG00000021713	Ppwd1	0.63465	0.671593	0.742356	0.435345	0.67134	0.527861	0.458961	0.598637	0.497311	0.515
ENSMUSG00000021715	Cwc27	3.58031	3.39851	2.79878	4.44061	3.86581	4.01383	3.70286	3.90621	3.07827	3.76436
ENSMUSG00000021737	Psmd6	54.3871	55.8403	53.3488	69.3336	61.3149	65.3049	61.0139	58.7897	57.4521	60.152
ENSMUSG00000021832	Psmc6	29.4197	29.0418	34.5069	41.6653	36.1884	37.1118	36.9088	35.0306	31.5728	37.3279
ENSMUSG00000021948	Prkcd	1.8899	0.75926	1.35092	1.765	1.45422	1.34446	1.74252	1.86741	1.15139	1.87273
ENSMUSG00000021962	Dcp1a	1.13358	0.854195	1.02169	0.692307	0.780439	0.748765	0.750864	0.820182	0.831941	0.849782
ENSMUSG00000022023	Wbp4	4.19242	4.50815	4.27536	5.12957	4.79735	4.52454	4.1355	4.57575	4.8217	4.59797
ENSMUSG00000022052	Ppp2r2a	9.94911	9.92743	12.3302	13.1589	13.0493	13.1572	14.7622	12.1287	13.7978	12.0725
ENSMUSG00000022142	Nup155	1.10089	1.11475	1.16879	0.749678	0.825763	0.904255	0.998159	0.911326	1.01155	0.898912
ENSMUSG00000022160	Mettl3	1.55518	1.3764	1.44832	1.13061	1.39718	1.1426	1.12496	1.32981	1.34185	1.29257
ENSMUSG00000022193	Psmb5	142.464	142.108	97.2624	274.868	201.315	197.953	199.603	161.547	172.314	182.857
ENSMUSG00000022194	Pabpn1	2.83747	2.4593	0.832664	3.15608	2.48006	1.67211	1.99746	1.63736	2.27947	2.2212
ENSMUSG00000022216	Psme1	13.9262	15.4408	13.437	25.737	21.0048	23.0351	24.2388	18.1656	24.199	20.7096
ENSMUSG00000022283	Pabpc1	14.8869	13.6821	16.2715	25.8963	24.1896	20.8993	23.9154	23.1183	25.835	23.3388
ENSMUSG00000022285	Ywhaz	8.93423	9.03101	9.99741	13.9864	12.3155	11.4269	13.1258	11.0418	11.9678	11.398
ENSMUSG00000022300	Dcaf13	1.22425	1.21867	1.24367	1.49894	1.48338	1.69316	1.71982	1.228	1.40996	1.26217
ENSMUSG00000022433	Csnk1e	7.44868	8.2576	8.65969	5.28782	5.48754	5.55562	5.20497	5.56135	6.15271	5.19142
ENSMUSG00000022557	Bop1	9.74008	9.24552	10.5352	10.7094	10.8041	10.6728	11.375	10.8956	10.7453	10.3993
ENSMUSG00000022635	Zcrb1	32.964	35.1933	32.0619	47.1301	35.5427	36.4377	37.1012	31.5639	36.4729	29.1074
ENSMUSG00000022685	Parn	1.35144	1.61291	1.34915	1.50388	1.9832	1.64623	1.7953	1.48531	1.70318	1.98975
ENSMUSG00000022774	Ncbp2	4.54559	4.38659	5.18285	8.54411	6.47294	6.34948	6.75331	6.70132	7.84383	6.9754
ENSMUSG00000022800	Fyttd1	14.2382	13.2351	16.0018	9.99043	10.218	11.1929	9.00985	12.1432	11.0267	11.7884
ENSMUSG00000022858	Tra2b	3.58498	3.2846	3.47781	3.83145	3.47754	3.29961	3.09588	3.48871	3.41741	3.30247
ENSMUSG00000022884	Eif4a2	59.9873	63.8328	64.6439	117.404	101.444	108.733	113.737	99.301	112.768	99.9986
ENSMUSG00000023110	Prmt5	10.8305	9.36319	12.4447	7.50019	8.37598	8.52306	8.79465	9.03983	7.82952	7.87854
ENSMUSG00000023118	Sympk	13.7388	13.3185	14.8304	9.23424	10.6292	10.4331	9.97651	11.7229	9.34683	10.5713
ENSMUSG00000023932	Cdc5l	10.9459	11.1118	12.4338	12.3738	12.8035	12.7009	12.6935	13.2266	13.8321	11.4595
ENSMUSG00000023971	Rrp36	4.66361	4.24861	3.67348	7.09603	5.50641	5.02706	5.71874	4.40851	5.19895	5.28651
ENSMUSG00000023988	Bysl	9.22347	8.11831	7.39173	8.75245	8.79297	8.25926	9.11316	8.03734	7.82798	7.86665
ENSMUSG00000024007	Ppil1	4.29104	3.61125	3.42007	5.05835	4.99556	4.42011	4.37586	3.77166	3.90736	3.71667
ENSMUSG00000024097	Srsf7	9.17391	8.53052	8.06458	10.4714	7.95596	8.35048	8.54652	6.94131	7.99591	7.86172
ENSMUSG00000024217	Snrpc	6.43432	5.51674	5.06618	9.69349	7.68998	7.03885	7.2813	5.36617	6.85217	5.9982
ENSMUSG00000024258	Polr2d	8.85794	9.03311	7.64197	18.7003	12.7374	12.9156	13.1326	11.7391	12.6827	12.4063
ENSMUSG00000024287	Thoc1	3.83488	3.54591	4.52924	4.62678	4.63398	4.04334	4.54525	5.0274	3.75572	4.03985
ENSMUSG00000024312	Wdr46	4.05548	4.12272	3.08577	3.75342	3.76725	3.59039	3.57161	3.51032	4.36633	3.79396
ENSMUSG00000024338	Psmb8	1.50383	1.55436	1.07481	1.59959	1.56506	1.46566	1.82978	1.42277	1.21215	1.42303
ENSMUSG00000024360	Etf1	35.421	36.2699	40.2865	42.0668	39.9653	44.3157	39.9656	40.6524	39.5163	38.9659
ENSMUSG00000024382	Ercc3	4.67459	4.79108	5.44568	4.35449	4.82623	4.77887	5.27005	4.63051	4.6793	5.27716
ENSMUSG00000024400	Wdr33	4.77459	4.93973	4.7646	5.00241	4.78872	4.86462	4.92172	5.15305	5.19926	4.91872
ENSMUSG00000024404	Riok3	57.4088	54.087	57.9589	52.5991	49.0787	50.4662	43.8442	47.995	51.9863	47.512
ENSMUSG00000024422	Dhx16	5.73787	5.11966	5.83608	6.11145	5.9732	6.19793	6.76378	6.59511	6.26285	6.50732
ENSMUSG00000024446	Rpp21	10.9198	10.6528	7.09213	12.5761	10.437	10.0444	9.66548	8.09193	10.423	7.45862
ENSMUSG00000024472	Dcp2	1.77033	1.57583	1.64741	1.51353	1.47622	1.58553	1.53713	1.75602	1.52446	1.49552
ENSMUSG00000024604	Rbm22	2.77844	2.73964	2.9094	2.93143	2.97055	2.92002	2.88683	2.62217	2.68558	2.8297
ENSMUSG00000024608	Rps14	200.256	208.573	177.783	431.282	323.631	335.055	324.026	256.938	353.774	245.994
ENSMUSG00000024735	Prpf19	25.7292	27.6303	26.9892	14.5397	15.2879	15.0291	12.8437	15.3971	14.1653	14.7806
ENSMUSG00000024785	Rcl1	5.01514	6.1615	5.42813	2.42733	2.56048	2.46284	2.0174	2.77915	2.65033	2.59928
ENSMUSG00000024800	Rpp30	10.0656	9.46805	10.3433	12.6901	10.6008	12.2399	10.8022	10.1467	10.9298	9.27
ENSMUSG00000024853	Sf3b2	30.2516	32.758	25.7115	31.4225	32.7284	32.9352	31.6548	29.2355	31.2901	29.5675
ENSMUSG00000024949	Sf1	13.457	12.3108	12.162	9.938	11.8118	10.301	13.4003	11.428	11.8046	10.3257
ENSMUSG00000025024	Smndc1	8.9832	9.35295	9.968	12.396	10.8625	11.717	11.0985	10.6209	10.9416	10.5351
ENSMUSG00000025047	Pdcd11	2.66894	2.36335	2.28941	1.83166	2.204	2.01392	2.17538	2.02911	2.0779	2.33331
ENSMUSG00000025134	Alyref	4.44905	4.23892	3.08793	5.3989	4.24374	4.36117	4.07517	3.63525	4.28227	3.8407
ENSMUSG00000025162	Csnk1d	16.1858	15.1909	13.3123	13.6885	15.5675	13.8451	15.2256	12.6329	13.5485	14.5722
ENSMUSG00000025290	Rps24	41.5948	45.497	35.8564	83.8819	63.575	70.712	65.6693	52.4662	71.0366	53.7754
ENSMUSG00000025362	Rps26	104.3	114.39	97.7584	176.087	128.765	132.339	137.017	102.537	141.35	102.103
ENSMUSG00000025439	Clns1a	7.65536	8.24914	8.29351	12.4634	10.2112	10.094	9.26058	8.92455	11.2365	8.93771
ENSMUSG00000025451	Paip1	21.4711	20.7182	17.4698	21.4562	18.1302	18.9518	18.6277	18.2134	20.3068	19.4123
ENSMUSG00000025487	Psmd13	21.8601	22.5907	19.6201	41.5199	32.205	30.1427	29.765	25.0653	26.9172	26.88
ENSMUSG00000025508	Rplp2	87.5349	92.4662	52.4454	172.364	118.911	115.29	106.858	79.6854	130.2	99.5029
ENSMUSG00000025580	Eif4a3	13.956	14.8673	13.1001	17.5501	15.6861	15.3315	16.662	14.1877	14.8727	14.3385
ENSMUSG00000025785	Exosc7	2.0528	2.19394	2.06319	2.67102	2.37004	2.07228	2.13347	2.13497	1.90966	1.96647
ENSMUSG00000025794	Rpl14	98.0909	99.3543	73.166	197.11	143.417	145.636	147.894	112.295	149.188	125.837
ENSMUSG00000025872	Thoc3	5.99021	6.14825	5.65833	5.49254	6.00725	6.69032	4.89699	5.04853	6.12461	5.65694
ENSMUSG00000025982	Sf3b1	8.44509	8.29356	9.75939	6.86674	7.99405	8.60795	8.03557	7.92175	8.04485	7.92339
ENSMUSG00000025995	Wdr75	2.72411	2.63914	3.18822	2.67105	2.56019	2.27019	2.41853	2.75514	2.26337	2.18507
ENSMUSG00000026019	Wdr12	1.82487	1.86939	1.69494	1.96854	1.57822	1.69799	1.45584	1.80819	1.59884	1.54694
ENSMUSG00000026020	Nop58	1.18295	1.14559	1.25996	0.828975	1.02928	0.91187	0.883444	1.2549	0.898315	1.03546
ENSMUSG00000026035	Ppil3	1.29335	1.63832	1.73469	2.31888	2.40901	2.37063	2.43364	2.09423	1.98623	2.08352
ENSMUSG00000026127	Imp4	1.13552	0.979221	1.0422	1.15372	1.15774	1.24231	1.23467	1.25886	1.19662	1.36141
ENSMUSG00000026174	Cnot9	4.73927	5.14935	4.79175	5.37407	4.55544	4.51218	4.36503	4.39444	4.80013	4.35314
ENSMUSG00000026229	Psmd1	21.6857	19.2217	24.4508	16.7083	20.8133	21.6765	21.6634	21.4212	18.9667	23.1137
ENSMUSG00000026234	Ncl	16.699	17.4339	16.3623	26.212	25.0144	25.6689	24.8574	21.5066	26.007	23.3433
ENSMUSG00000026750	Psmb7	45.7451	46.262	33.4838	49.9892	41.5696	39.2782	36.0361	37.4411	40.6852	41.2557
ENSMUSG00000026869	Psmd5	2.26972	2.42485	2.72637	3.11798	3.21114	3.46572	3.03479	3.01852	3.1567	3.37065
ENSMUSG00000026914	Psmd14	19.3577	17.8044	19.7641	26.3977	22.6699	24.0455	20.7208	20.2359	19.879	20.3389
ENSMUSG00000026999	Nup35	1.32186	1.44393	1.36506	2.64947	2.54427	2.65864	2.74222	2.81737	2.78633	2.49544
ENSMUSG00000027014	Cwc22	1.21325	1.51393	1.60973	1.36778	1.53977	1.47119	1.42182	1.40831	1.46365	1.74913
ENSMUSG00000027079	Clp1	1.66519	1.00693	1.18653	1.28251	0.926474	1.02595	0.863614	0.898905	1.20115	1.17378
ENSMUSG00000027176	Cstf3	1.28579	1.47628	1.28176	1.46778	1.51931	1.39888	1.19749	1.5215	1.37087	1.15895
ENSMUSG00000027404	Snrpb	71.3527	67.7941	49.0173	64.1462	58.6616	56.1347	58.9443	50.0879	57.8947	52.6155
ENSMUSG00000027405	Nop56	5.57914	5.63217	5.61598	4.25064	4.8315	4.82517	5.03802	3.85929	3.79315	4.04562
ENSMUSG00000027433	Xrn2	3.08858	3.6735	3.5895	2.67576	3.63019	3.65928	4.19508	3.5784	3.67268	3.64032
ENSMUSG00000027498	Cstf1	6.69036	6.25416	6.58272	6.65738	6.75938	6.56911	6.3958	5.94465	6.66605	6.08035
ENSMUSG00000027509	Rae1	4.75806	4.48565	4.44367	6.14302	6.11693	5.65061	5.89582	5.5129	4.90092	5.82954
ENSMUSG00000027566	Psma7	30.4256	31.8081	28.3976	52.2985	43.268	43.917	46.4982	34.1838	41.1533	39.1021
ENSMUSG00000027649	Ctnnbl1	4.8285	5.35823	4.43342	4.28902	4.26668	4.10398	4.757	3.9498	4.15274	3.71828
ENSMUSG00000027714	Exosc9	2.82445	2.90284	3.23948	3.69124	3.55915	3.78156	3.74586	3.26263	3.67286	3.43734
ENSMUSG00000027752	Exosc8	1.24769	1.27191	1.37854	1.47694	1.42058	1.40127	1.32688	0.955726	1.23451	0.840307
ENSMUSG00000027905	Ddx20	2.81836	2.99639	3.71621	2.32255	2.85103	3.10681	2.97444	2.4795	2.43651	2.94179
ENSMUSG00000027951	Adar	0.335926	0.438336	0.40186	0.30007	0.350274	0.284661	0.419155	0.418299	0.364603	0.426312
ENSMUSG00000027981	Rnpc3	0.563112	0.504215	0.651744	0.666632	0.464418	0.605108	0.537067	0.668635	0.52197	0.473269
ENSMUSG00000027998	Plrg1	6.86382	6.85755	7.91362	8.88504	7.21097	7.70743	7.22229	7.58821	7.07897	7.23305
ENSMUSG00000028081	Rps3a1	311.836	349.605	260.967	643.866	515.323	547.887	534.951	386.819	530.897	385.628
ENSMUSG00000028114	Mettl14	1.95395	1.95948	1.89514	1.76971	2.10125	1.70704	1.83986	1.63548	1.70157	1.82704
ENSMUSG00000028156	Eif4e	18.9126	19.733	19.433	19.9772	20.0007	23.2741	20.8317	21.3744	24.6563	18.9551
ENSMUSG00000028233	Tgs1	1.78263	1.87006	2.54209	1.15767	1.45421	1.45382	1.48674	1.65989	1.7515	1.79775
ENSMUSG00000028234	Rps20	49.3438	54.3929	37.9634	107.499	78.4019	77.3346	71.7523	57.6819	85.0091	58.0953
ENSMUSG00000028274	Rngtt	1.75347	1.59658	1.42494	12.1639	11.8789	11.9506	15.2057	8.76217	13.643	9.60961
ENSMUSG00000028322	Exosc3	7.87745	7.80065	6.73255	12.2553	8.91917	7.61463	8.35993	8.72647	8.72666	8.44071
ENSMUSG00000028330	Ncbp1	5.11492	4.42154	5.76724	7.37714	7.78533	6.99876	8.27047	7.21585	6.47708	7.56986
ENSMUSG00000028345	Tex10	2.7841	3.26801	3.61753	1.83731	2.01544	2.41964	2.29385	2.55161	2.26237	2.43514
ENSMUSG00000028430	Nol6	6.44355	6.10116	6.87203	5.17473	6.13288	5.91675	6.52853	5.37198	6.25867	5.93498
ENSMUSG00000028495	Rps6	102.473	109.583	102.325	220.183	185.575	196.13	197.037	145.176	190.243	156.565
ENSMUSG00000028609	Magoh	14.4771	14.9347	13.1877	21.1264	15.0322	15.1528	16.2033	11.079	15.6537	13.8582
ENSMUSG00000028614	Ndc1	2.48736	3.03167	2.66879	1.87823	2.21481	2.41096	2.50205	2.3969	2.15095	2.70888
ENSMUSG00000028639	Ybx1	251.161	266.441	192.451	191.952	202.728	202.71	189.222	191.874	213.148	179.353
ENSMUSG00000028651	Ppie	7.20844	6.89174	4.70438	14.6752	14.3232	11.7957	12.1043	9.82894	8.36027	11.2827
ENSMUSG00000028675	Pnrc2	14.355	15.7266	17.15	14.627	12.1387	14.5066	11.8413	14.016	15.373	12.6411
ENSMUSG00000028676	Srsf10	3.27925	2.50965	3.36588	3.89706	3.7977	4.05039	3.94857	3.76093	4.33348	3.91747
ENSMUSG00000028729	Ebna1bp2	8.16008	8.73278	8.25071	10.0285	9.58496	9.7624	10.3806	8.3103	8.90265	7.9446
ENSMUSG00000028809	Srrm1	7.3675	7.58629	7.72409	6.49944	8.74486	8.1944	7.86088	7.34164	7.65591	7.39867
ENSMUSG00000028821	Syf2	16.8843	19.4142	15.2935	21.1389	18.8307	18.5858	17.4595	15.6079	16.3554	17.0104
ENSMUSG00000028837	Psmb2	49.7502	53.415	54.649	61.1426	56.8482	58.916	55.5487	44.5416	46.7974	47.6076
ENSMUSG00000028902	Sf3a3	4.03701	4.59662	4.55355	6.99739	5.11708	6.1337	5.33658	5.26381	5.13464	4.9318
ENSMUSG00000028907	Utp11	4.51923	4.08068	4.15492	10.5169	8.94026	8.83431	9.57239	8.80799	9.55295	8.05023
ENSMUSG00000028911	Srsf4	2.92888	2.2179	2.27095	1.53046	2.82769	2.07406	2.55911	2.43051	2.48354	2.70299
ENSMUSG00000028932	Psmc2	23.5743	23.151	22.3666	32.9086	26.1056	27.3975	27.7768	22.0022	22.0302	24.2985
ENSMUSG00000028936	Rpl22	38.1461	38.8634	30.6688	62.9171	48.5882	47.1247	45.5606	36.0485	50.1652	38.7497
ENSMUSG00000028948	Nol9	3.26289	2.86324	3.38398	2.88247	2.80127	2.87996	2.73054	3.04989	3.00052	3.19329
ENSMUSG00000029169	Dhx15	4.76965	4.694	5.18104	6.54595	6.83554	7.18389	7.78455	8.64692	7.82808	8.80459
ENSMUSG00000029227	Fip1l1	1.43288	1.5444	1.76831	1.89101	1.95029	1.75071	2.04469	1.79886	1.6958	1.81871
ENSMUSG00000029250	Polr2b	11.5327	11.7903	12.4937	8.32475	8.68049	9.27197	8.89164	10.4882	9.16162	9.24617
ENSMUSG00000029345	Tfip11	4.88264	4.55618	4.65552	4.07217	4.06908	3.95892	4.05856	4.03373	4.39869	4.79079
ENSMUSG00000029387	Gtf2h3	1.61473	1.71215	1.93664	2.21779	2.14151	1.89186	2.16907	2.23102	2.42975	2.25634
ENSMUSG00000029402	Snrnp35	10.3358	10.9535	6.27648	11.0652	8.56819	7.7369	8.36237	6.24095	8.49823	7.81485
ENSMUSG00000029440	Psmd9	3.46544	3.47856	2.97318	5.0755	4.35704	4.00725	3.86906	3.32527	3.64579	3.40207
ENSMUSG00000029480	Dhx37	1.47604	1.31291	1.73768	1.26558	1.4982	1.43402	1.87617	1.32708	1.29895	1.65038
ENSMUSG00000029538	Srsf9	7.81463	7.03564	6.00409	8.86696	6.61778	5.64678	6.7197	6.03763	5.69537	5.82296
ENSMUSG00000029614	Rpl6	63.2928	66.2675	53.3523	119.826	105.633	108.617	104.007	85.0785	115.602	87.0252
ENSMUSG00000029625	Cpsf4	1.76851	2.0383	1.41752	2.32945	1.87814	2.02755	2.11972	1.68041	2.32915	1.82354
ENSMUSG00000029647	Pan3	0.738997	0.673199	0.832624	0.480377	0.563705	0.598394	0.554439	0.606429	0.507907	0.585767
ENSMUSG00000030056	Isy1	3.25491	3.28752	3.04408	2.52681	2.69335	2.66874	2.59116	2.965	2.60093	2.60254
ENSMUSG00000030091	Nup210	4.79616	4.20528	4.81238	1.44274	1.68001	1.84507	1.34056	2.06386	1.41976	1.98939
ENSMUSG00000030138	Bms1	8.23008	7.48286	7.12789	11.4149	10.8547	9.9276	11.0228	13.8295	10.8364	12.1949
ENSMUSG00000030188	Magohb	1.64112	1.53902	1.12198	2.13639	1.9255	1.67283	2.38762	1.34829	1.61718	1.8025
ENSMUSG00000030204	Ddx47	3.7184	3.57495	3.71617	4.36958	3.98803	4.09382	4.45678	3.5485	4.00996	3.75024
ENSMUSG00000030216	Wbp11	8.56206	8.83609	9.09091	5.91934	7.79621	8.06846	7.9094	7.17231	7.87105	7.00355
ENSMUSG00000030298	Sec13	15.9727	16.1097	15.6575	20.0603	18.0084	19.66	18.8064	17.3372	19.32	19.3724
ENSMUSG00000030400	Ercc2	2.27168	1.95643	2.13763	1.47526	1.9735	1.77659	1.70702	1.89679	1.75311	2.05753
ENSMUSG00000030432	Rpl28	82.0349	93.3469	51.5666	159.137	133.067	129.088	132.724	95.5168	134.775	105.25
ENSMUSG00000030435	U2af2	10.6899	11.1627	9.16054	12.2066	12.0214	10.4713	10.793	9.70601	11.2887	11.0964
ENSMUSG00000030512	Snrpa1	3.54448	3.1192	3.27372	4.6468	3.72288	4.64255	4.01965	2.97662	4.40701	3.22768
ENSMUSG00000030521	Mphosph10	3.9826	4.48026	4.95493	4.26266	4.1048	4.34744	4.77794	4.07401	3.68174	4.47215
ENSMUSG00000030591	Psmd8	87.2189	76.8395	80.4427	109.911	90.0183	90.1854	85.925	61.8804	77.0259	79.3879
ENSMUSG00000030603	Psmc4	39.4156	36.7144	38.9591	44.5516	43.2123	44.0858	39.3285	36.0126	36.1554	36
ENSMUSG00000030655	Smg1	2.33589	1.94866	2.59013	1.08452	1.52035	1.48966	1.43504	1.86477	1.49429	1.86984
ENSMUSG00000030744	Rps3	57.5971	62.7261	45.292	110.757	85.0546	81.0004	85.691	66.242	90.0071	72.486
ENSMUSG00000030751	Psma1	25.9149	25.5785	30.5853	40.84	34.2465	36.1938	37.4553	30.2451	29.8502	33.0825
ENSMUSG00000030795	Fus	6.75405	7.40632	4.77356	4.93544	5.62369	5.51136	5.3609	4.3129	5.07393	4.91045
ENSMUSG00000031134	Rbmx	3.33685	3.72818	3.07734	4.01433	4.4424	4.48927	4.32665	3.3091	5.00734	3.247
ENSMUSG00000031148	Gpkow	3.6103	3.43725	3.88535	11.7665	12.4968	12.0341	12.4755	13.0984	12.873	14.2386
ENSMUSG00000031157	Pqbp1	7.22322	7.63926	6.7967	10.8014	9.91736	11.0924	9.63443	8.40383	8.52284	7.53613
ENSMUSG00000031256	Cstf2	0.828651	1.00688	0.945987	0.724107	0.612216	0.68115	0.813757	0.816504	0.831308	0.773622
ENSMUSG00000031320	Rps4x	111.526	124.678	114.208	224.943	177.07	191.858	196.948	144.573	187.924	138.431
ENSMUSG00000031370	Zrsr2	2.16138	1.99061	1.46901	2.12923	2.04142	2.16983	2.0605	1.91113	1.78948	2.13975
ENSMUSG00000031410	Nxf7	0	0	0	0.0304705	0.0123444	0.00836002	0	0	0	0
ENSMUSG00000031429	Psmd10	5.69946	6.52848	5.44244	10.6521	9.01802	9.26892	9.05235	7.63959	7.67108	7.73026
ENSMUSG00000031527	Eri1	0.609635	0.50892	0.792742	0.865977	0.912909	1.13432	1.20845	1.06938	0.920875	0.995969
ENSMUSG00000031601	Cnot7	8.89297	8.26753	9.18801	9.68885	9.51126	9.25142	9.44696	9.4832	10.0225	8.53409
ENSMUSG00000031683	Lsm6	7.41823	7.91037	6.32404	13.8165	11.4575	10.8665	10.3344	9.78395	10.7525	10.3303
ENSMUSG00000031754	Nudt21	2.70066	2.63616	2.44769	4.22908	3.65797	3.56985	3.58217	3.31293	3.91269	3.47023
ENSMUSG00000031783	Polr2c	10.7774	12.2028	10.5166	14.2338	11.953	12.7675	11.8614	10.2584	12.3958	10.9055
ENSMUSG00000031843	Mphosph6	1.31394	1.12169	1.2619	2.68469	1.83749	2.13197	2.17988	1.40492	1.46906	1.51422
ENSMUSG00000031848	Lsm4	61.2555	60.9958	41.0344	87.3085	63.329	56.0498	55.5775	43.9649	66.4775	53.7624
ENSMUSG00000031897	Psmb10	8.05332	9.77347	5.22809	17.9922	13.1262	12.5304	13.7865	10.0554	13.5323	10.5296
ENSMUSG00000031917	Nip7	2.4915	3.25811	2.75981	6.16016	4.84163	4.27056	4.336	4.10147	4.18131	4.30757
ENSMUSG00000032040	Dcps	2.83562	2.48229	2.81831	4.52428	3.82718	3.9503	3.58499	4.22393	3.53905	3.62736
ENSMUSG00000032097	Ddx6	15.5943	15.6406	15.7086	12.2963	13.4729	12.5558	13.4785	13.3022	13.9847	15.0706
ENSMUSG00000032249	Anp32a	13.6003	13.7203	11.9006	20.3178	18.2587	18.405	21.7917	16.3501	18.9342	16.7611
ENSMUSG00000032288	Imp3	45.254	42.7847	35.5549	74.3981	55.6105	53.4517	58.3286	44.6385	60.9784	41.5121
ENSMUSG00000032301	Psma4	40.3535	41.7473	38.2706	64.4574	52.2689	55.7979	54.3105	45.4829	45.381	49.2227
ENSMUSG00000032399	Rpl4	279.524	288.307	240.225	358.751	326.698	340.648	306.013	289.613	367.411	287.466
ENSMUSG00000032407	U2surp	1.76446	1.97682	2.30964	1.41836	1.48737	1.71442	1.58935	1.78181	1.62449	1.66684
ENSMUSG00000032410	Xrn1	1.3206	1.3356	1.46361	1.13521	1.22941	1.28973	1.10484	1.08069	1.35659	1.22785
ENSMUSG00000032518	Rpsa	126.867	141.342	124.654	203.651	167.066	181.731	172.424	136.031	181.285	128.631
ENSMUSG00000032580	Rbm5	2.13269	1.88944	2.28936	1.78429	1.92691	1.7747	2.00702	2.03651	1.86922	1.4832
ENSMUSG00000032834	Pwp2	6.02978	5.91753	5.31629	4.13729	4.82963	4.23038	3.697	4.20319	4.14446	4.38522
ENSMUSG00000032869	Psmf1	2.92658	3.32825	2.54672	2.81404	2.96565	3.22899	2.81753	2.55889	2.70183	3.13989
ENSMUSG00000032939	Nup93	3.14682	2.30381	3.72376	4.6166	5.87022	5.50825	7.49706	5.75891	4.59058	5.95329
ENSMUSG00000033020	Polr2f	6.98746	8.84627	5.18796	11.9487	8.61146	8.78289	8.13881	7.0695	8.9736	7.33503
ENSMUSG00000033036	Gm7879	0.865375	0.840993	0.771735	1.06686	1.72885	0.965939	2.02127	0.856054	0.967541	0.791796
ENSMUSG00000033166	Dis3	1.77699	2.01474	1.8666	1.28857	1.48412	1.62744	1.40729	1.55414	1.4119	1.64117
ENSMUSG00000033285	Wdr3	1.51285	1.58844	2.04291	1.81988	1.731	1.54569	1.90386	2.08725	1.74272	2.25917
ENSMUSG00000033294	Noc4l	8.05367	7.80646	7.89398	8.93822	10.1803	10.2893	11.0886	9.25221	9.49215	8.20707
ENSMUSG00000033732	Sf3b3	1.84466	1.76061	1.83893	1.86416	2.05885	1.95662	2.15276	2.17696	1.77994	2.09321
ENSMUSG00000033955	Tnks1bp1	4.58778	4.16128	3.24697	3.31823	3.592	3.2606	4.04776	4.25902	4.07124	4.35468
ENSMUSG00000033991	Ttc37	1.93771	1.48548	2.20357	1.29439	1.4938	1.58563	1.42169	2.08427	1.69511	1.86329
ENSMUSG00000034022	Cpsf1	6.6795	6.60513	6.48015	5.1344	5.47761	5.46999	5.5715	6.39136	6.3009	5.69177
ENSMUSG00000034120	Srsf2	17.096	18.4114	16.1548	18.6199	17.2468	18.5733	18.6963	14.4199	19.4218	14.9051
ENSMUSG00000034192	Lsm3	2.34609	2.7585	3.17113	3.76432	3.54825	4.05712	3.80744	2.60233	4.05442	2.55349
ENSMUSG00000034259	Exosc4	9.2242	8.54518	8.24464	14.456	11.2829	11.3569	12.3267	9.0914	11.9542	9.28589
ENSMUSG00000034274	Thoc5	4.14716	4.03465	3.96684	6.0178	6.60645	7.1665	7.02667	5.70296	6.53137	5.68282
ENSMUSG00000034321	Exosc1	6.04673	5.61837	7.11032	6.69459	6.4349	6.27151	6.10062	5.41262	6.09004	5.8009
ENSMUSG00000034345	Gtf2h5	10.487	10.3901	9.60675	16.59	11.2812	10.8253	10.5312	10.9035	11.1191	9.97804
ENSMUSG00000034610	Tut4	2.57285	2.46859	3.19053	0.846291	1.06323	1.24183	1.10795	1.40677	1.16214	1.22049
ENSMUSG00000034681	Rnps1	28.5562	31.8684	24.7927	30.256	30.6132	31.1161	30.7188	27.7372	28.5472	26.3616
ENSMUSG00000034724	Cnot6l	1.86955	2.045	2.44153	1.71748	1.80355	1.95076	1.77107	2.03986	2.09546	1.92957
ENSMUSG00000034820	Cpsf7	4.4471	4.70797	5.27815	4.18145	4.47404	4.13635	5.12226	4.55022	4.57139	4.74132
ENSMUSG00000034826	Nup54	2.48702	1.98199	2.60942	2.98988	2.89499	2.43031	2.62075	2.71266	2.28238	2.37228
ENSMUSG00000034892	Rps29	242.873	255.111	105.488	452.555	306.051	303.252	273.893	230.602	324.498	259.737
ENSMUSG00000035125	Gcfc2	0.250007	0.226766	0.345517	0.0736714	0.136439	0.0664135	0.0847432	0.131951	0.0909019	0.119462
ENSMUSG00000035215	Lsm7	5.22955	5.09575	2.72645	8.04605	7.376	6.09906	4.71488	5.04389	8.19686	6.73264
ENSMUSG00000035248	Tut7	2.38045	2.31233	2.73529	1.16587	1.71217	1.74546	1.73363	2.40059	2.08417	2.23416
ENSMUSG00000035351	Nup37	1.42321	1.09531	1.62916	1.20339	0.964996	1.20494	1.0577	1.10746	1.1144	1.0724
ENSMUSG00000035575	Utp6	9.65966	9.78002	10.6707	8.74744	9.028	9.41436	8.98776	10.5156	9.39481	10.0879
ENSMUSG00000035632	Cnot3	1.69118	1.85049	2.01091	1.42471	1.60485	1.61758	1.67331	1.42318	1.64073	1.47153
ENSMUSG00000035754	Wdr18	7.26606	7.72514	6.94001	7.98249	7.13074	7.16832	6.46105	7.08239	6.51455	7.29405
ENSMUSG00000036270	Edc4	5.3004	4.94975	5.58363	4.73188	4.81989	4.38523	5.01612	5.05498	4.61897	4.30213
ENSMUSG00000036550	Cnot1	4.8598	4.53945	5.22932	2.80878	3.50139	3.50213	3.3282	3.90503	3.60783	3.79209
ENSMUSG00000036572	Upf3b	3.80446	3.94995	4.20529	3.91298	3.53856	4.07337	3.27641	3.28269	3.5313	3.00191
ENSMUSG00000036678	Aaas	2.13737	2.00071	2.31546	1.91829	2.1521	1.9595	2.61396	1.48004	1.79706	1.67495
ENSMUSG00000036693	Nop14	7.78104	8.17038	7.89362	7.30472	7.53616	8.08301	7.47846	7.59972	6.75335	7.81744
ENSMUSG00000036743	Psma8	0.0282592	0	0	0	0.0395194	0.013382	0.0231019	0.0244605	0	0
ENSMUSG00000036781	Rps27l	84.6045	83.5464	81.8166	166.213	127.376	129.437	120.258	102.108	125.468	118.4
ENSMUSG00000036992	Nxt1	4.15839	3.26631	3.95251	6.03035	4.16666	5.01429	5.43215	3.71072	3.96231	4.94234
ENSMUSG00000037197	Rbm17	13.6268	13.8215	11.9216	18.8498	18.4027	17.7854	20.1656	14.7222	15.7026	14.3301
ENSMUSG00000037275	Gemin5	3.05072	2.77367	3.11041	1.84665	2.28986	2.46823	1.82615	2.44665	2.19849	2.45672
ENSMUSG00000037296	Lsm1	2.19647	3.14275	2.55514	3.57746	3.72063	3.14967	3.36361	3.25348	3.33203	3.31012
ENSMUSG00000037361	Sf3b6	4.55966	4.91123	4.39516	9.35987	7.68931	7.73182	7.31799	5.15106	5.72272	6.77043
ENSMUSG00000037364	Srrt	4.78976	4.65067	3.92538	4.93656	5.39053	4.39375	5.09404	5.21199	4.92342	5.33463
ENSMUSG00000037475	Thoc2	1.09541	1.16831	1.45832	0.788851	0.810843	0.908659	0.725659	1.12471	0.996678	1.18971
ENSMUSG00000037563	Rps16	92.5869	98.4448	59.1589	179.369	131.329	128.686	127.56	92.9963	140.925	106.612
ENSMUSG00000037993	Dhx38	3.89139	4.01888	3.78351	3.25845	3.53592	3.31602	3.40956	3.53504	3.31695	3.83217
ENSMUSG00000038290	Smg6	2.83559	2.6952	3.47885	1.8121	2.52096	2.35857	2.3366	2.83655	2.19795	2.9043
ENSMUSG00000038299	Wdr36	6.50348	6.49407	6.87609	27.0804	28.1207	27.655	33.8426	27.2628	35.7695	26.6557
ENSMUSG00000038335	Tsr1	4.65087	3.59648	5.38873	1.95839	2.66789	2.98769	2.84392	4.23074	3.15064	4.2467
ENSMUSG00000038374	Rbm8a	8.79475	8.61156	5.73099	15.1538	11.0609	10.6689	11.0096	8.92636	10.8258	9.96842
ENSMUSG00000038398	Upf3a	2.45536	2.57486	1.51985	3.2664	2.5097	2.41042	2.79415	1.94172	2.66924	2.34187
ENSMUSG00000038446	Cdc40	1.09158	1.16483	1.13244	0.831192	0.918371	1.11399	1.04984	1.20253	1.13126	1.26237
ENSMUSG00000038489	Polr2l	26.966	29.1668	11.1389	62.7571	38.6638	35.027	36.1248	30.1677	38.3624	40.2449
ENSMUSG00000038722	Bud31	14.7186	13.9167	14.3926	18.2445	17.0489	18.164	19.3734	15.4425	16.1349	16.8935
ENSMUSG00000038759	Nup205	1.32126	1.20309	1.38249	0.998249	1.2438	1.19292	1.41635	1.6109	1.16877	1.2435
ENSMUSG00000038784	Cnot4	1.93739	1.79279	2.45269	1.82815	1.90203	1.96693	2.33573	2.27406	2.04578	2.0165
ENSMUSG00000038900	Rpl12	37.6839	43.2987	31.76	59.7167	48.4411	53.3585	46.3294	39.6276	59.21	40.0378
ENSMUSG00000038957	Edc3	1.92888	1.88415	2.12956	1.53655	1.3545	1.41695	1.67794	1.54116	1.32714	1.5466
ENSMUSG00000039001	Rps21	139.276	152.526	92.6333	324.796	210.012	226.333	200.724	177.763	249.141	186.748
ENSMUSG00000039067	Psmd7	71.0131	68.1925	66.026	101.073	86.0077	87.2057	87.6159	77.2004	76.4949	86.2426
ENSMUSG00000039148	Sart1	7.60261	7.22827	5.08126	9.63458	8.50294	7.94795	7.98977	6.09258	8.19547	8.03708
ENSMUSG00000039209	Rpl39l	0	0.0522205	0	0	0.241539	0.109052	0.141197	0.0498335	0.300392	0.0433815
ENSMUSG00000039218	Srrm2	11.3255	10.3233	12.9164	4.86757	7.12463	6.84504	7.89113	8.93565	6.84225	8.06788
ENSMUSG00000039221	Rpl22l1	12.7966	12.676	6.07557	21.5675	15.995	15.3202	14.0597	12.742	20.2419	14.5541
ENSMUSG00000039356	Exosc2	2.13703	2.17878	1.54327	2.71629	2.51362	2.83196	2.1533	2.23692	2.46958	2.25937
ENSMUSG00000039509	Nup133	4.14516	3.8092	3.75219	3.17777	3.3458	3.56483	3.16609	3.43477	3.63761	3.1388
ENSMUSG00000039630	Hnrnpu	9.9365	10.7188	9.43598	10.8389	11.7962	11.7312	11.8255	10.8072	11.7599	11.3971
ENSMUSG00000040028	Elavl1	2.39145	2.25288	2.28786	2.94427	2.58574	2.59065	2.57397	2.52154	2.14729	2.35162
ENSMUSG00000040034	Nup43	1.12132	1.47476	1.52561	1.59667	1.51585	1.77882	1.39029	1.63382	1.49051	1.38004
ENSMUSG00000040356	Skiv2l	6.95966	6.68759	5.86235	6.38767	6.82238	6.43663	6.31033	5.90763	6.44861	6.57694
ENSMUSG00000040383	Aqr	1.48736	1.19838	1.68534	0.944315	1.40557	1.36452	1.5141	1.73995	1.65541	1.67959
ENSMUSG00000040613	Apobec1	0.84991	1.02787	1.3094	1.0085	0.854282	0.947479	0.839551	0.919577	0.646698	1.0807
ENSMUSG00000040621	Gemin8	0.403981	0.453669	0.480356	0.298824	0.376634	0.49192	0.534697	0.349676	0.200744	0.333394
ENSMUSG00000040667	Nup88	4.17098	4.23615	4.32172	5.17109	5.35235	5.35791	5.61411	5.36968	5.39028	5.31189
ENSMUSG00000040688	Tbl3	3.8032	4.12888	3.68489	4.23332	4.01839	3.83704	3.72818	3.83819	4.02642	3.6012
ENSMUSG00000040694	Apobec2	214.02	218.389	191.416	175.026	167.036	172.308	139.67	185.561	180.537	140.024
ENSMUSG00000040725	Hnrnpul1	8.77359	8.95083	7.8155	5.91117	7.22874	7.2517	7.47972	7.3023	7.90356	7.68989
ENSMUSG00000040767	Snrnp25	6.4342	6.79483	4.98762	12.1761	9.12652	10.947	11.9476	10.1441	9.00941	10.0774
ENSMUSG00000040824	Snrpd2	18.8776	18.3825	14.0933	32.109	24.8535	24.7585	23.0665	20.69	24.6275	19.4984
ENSMUSG00000040850	Psme4	43.7047	36.8357	53.595	25.5547	26.2214	26.9803	28.0248	33.1807	23.4122	33.8867
ENSMUSG00000040952	Rps19	22.2722	24.3421	16.5354	46.4783	33.5246	32.9075	31.3059	23.6272	37.4648	28.6938
ENSMUSG00000041057	Wdr43	7.64099	8.25138	9.0564	7.85062	8.18391	8.39901	8.4118	7.55012	8.20715	7.8892
ENSMUSG00000041319	Thoc6	2.7865	3.36281	2.56274	4.01464	3.50053	3.34355	3.12737	2.67765	2.48182	3.0961
ENSMUSG00000041328	Pcf11	2.27387	2.3785	2.18967	1.72493	1.64552	1.58621	1.42414	1.82006	1.62654	1.57981
ENSMUSG00000041438	Utp4	5.30971	5.82208	5.95153	4.55826	5.48667	5.12723	5.62135	6.13194	4.7534	5.63053
ENSMUSG00000041477	Dcp1b	0.958518	0.807799	0.666858	0.651326	0.78105	0.779134	0.765077	0.757809	0.77071	0.688129
ENSMUSG00000041506	Rrp9	6.13328	6.00698	4.84075	6.41907	5.93102	5.49205	5.80071	4.82877	5.42268	5.2975
ENSMUSG00000041747	Utp15	1.09645	1.10585	1.38307	0.755562	1.0413	1.07718	1.02344	0.977391	1.04293	0.807688
ENSMUSG00000041781	Cpsf2	4.73254	4.78468	5.04209	6.11534	6.058	5.44257	5.32904	5.75804	5.83563	5.61002
ENSMUSG00000041815	Poldip3	2.22329	2.48256	2.49919	2.68903	3.06208	2.56426	2.65058	2.82103	2.72431	2.79846
ENSMUSG00000041837	Pdcd7	9.23149	10.1626	7.55989	8.80956	7.56648	8.04466	8.4705	6.92957	8.15145	9.16403
ENSMUSG00000041841	Rpl37	60.0593	60.1194	43.1103	114.693	88.2815	78.2858	77.0849	58.8468	92.4555	69.9379
ENSMUSG00000042079	Hnrnpf	10.0333	11.9775	9.77166	12.8863	11.8245	11.5323	12.4381	11.2397	12.16	12.8725
ENSMUSG00000042354	Gnl3	3.38766	3.72	3.80326	2.77461	2.38521	2.82592	2.73735	3.06803	2.47247	2.81262
ENSMUSG00000042502	Cd2bp2	8.11524	7.9679	6.58859	10.4173	9.9198	9.16866	9.16477	8.51406	9.79937	9.75323
ENSMUSG00000042699	Dhx9	4.19989	4.2026	4.41154	3.41806	4.04797	4.3457	4.21539	4.82985	4.45621	4.79015
ENSMUSG00000042772	Smg7	9.56707	8.02069	11.333	9.53892	10.1293	10.0148	10.0292	10.1358	10.4885	10.927
ENSMUSG00000043241	Upf2	9.1945	9.16421	9.90474	3.93718	4.75458	4.43263	4.25125	6.27151	5.25075	4.48485
ENSMUSG00000043716	Rpl7	94.9735	100.922	94.6832	185.633	157.605	173.126	161.278	140.926	166.93	132.192
ENSMUSG00000044155	Lsm8	1.66351	2.0566	1.41159	3.68727	2.42195	2.6276	2.20753	2.21901	2.38645	2.22361
ENSMUSG00000044533	Rps2	276.391	304.431	203.426	323.397	271.154	283.864	269.399	232.335	316.699	230.464
ENSMUSG00000044709	Gemin7	26.9552	27.1281	23.8764	51.5515	39.4417	38.8528	39.5724	35.8111	42.4247	33.4808
ENSMUSG00000044786	Zfp36	5.68048	5.86523	5.50846	4.25964	4.57933	3.97617	9.20867	4.35598	6.94718	3.76084
ENSMUSG00000044847	Lsm11	0.696921	0.396764	0.491308	0.607829	0.611728	0.653022	0.842476	0.680247	0.508414	0.698319
ENSMUSG00000045128	Rpl18a	156.404	171.759	131.582	279.018	222.496	229.253	215.057	169.361	241.444	174.922
ENSMUSG00000045427	Hnrnph2	9.75692	10.9953	9.27582	10.4896	9.67838	9.96662	9.12213	8.93824	10.0804	10.4214
ENSMUSG00000045983	Eif4g1	125.58	116.783	119.763	70.1397	84.7671	81.4313	80.6765	93.6285	80.5433	90.7447
ENSMUSG00000045996	Polr2k	24.8415	23.0189	18.9241	40.1627	33.346	34.2376	26.7638	30.196	28.8601	32.2948
ENSMUSG00000046139	Patl1	7.1634	8.62558	9.28538	3.60936	4.3035	4.47638	5.06846	6.27895	4.78181	5.22687
ENSMUSG00000046330	Rpl37a	136.233	140.588	101.737	272.264	189.592	198.438	192.673	138.244	215.103	158.978
ENSMUSG00000046364	Rpl27a	54.4829	58.9918	37.1691	106.136	85.0319	84.5953	75.2339	64.4911	90.9389	66.4599
ENSMUSG00000046434	Hnrnpa1	22.9124	23.8928	16.3652	29.8821	28.4241	29.0507	25.5533	22.4329	30.1075	28.5953
ENSMUSG00000046865	Fbl	3.37594	3.15489	3.00206	5.02239	4.64959	4.80672	4.78556	3.51246	4.10917	3.83711
ENSMUSG00000047215	Rpl9	52.2374	55.9729	41.3248	94.1801	75.6579	82.3281	78.4515	63.186	81.7386	61.8502
ENSMUSG00000047675	Rps8	120.855	122.392	95.5962	216.867	169.379	162.619	166.87	122.219	182.54	136.201
ENSMUSG00000048012	Zfp473	0	0.00432352	0	0.00822707	0	0	0.0194837	0.0165036	0.00710587	0.0107751
ENSMUSG00000048039	Isg20l2	2.57984	2.25001	2.6206	2.62596	2.67117	3.15597	3.10945	2.26168	2.26809	2.51715
ENSMUSG00000048439	Nupl2	1.3205	1.95785	2.01205	1.24915	1.43827	1.86392	1.50509	1.32983	1.26819	1.48295
ENSMUSG00000048758	Rpl29	88.76	91.1068	72.6761	178.827	136.279	137.926	167.7	100.624	149.357	104.436
ENSMUSG00000049396	Gemin4	0.0128128	0.0116216	0.0246106	0	0.00895908	0.0182022	0.0209488	0.0443617	0.0286509	0
ENSMUSG00000049517	Rps23	144.17	150.412	104.832	282.403	205.231	206.813	195.588	149.415	220.011	160.661
ENSMUSG00000049751	Rpl36al	0.282885	0.38488	0.10188	0.518765	0.222527	0.368385	0.289072	0.244858	0.289925	0.29309
ENSMUSG00000049950	Rpp38	3.12218	3.62321	3.219	4.79443	3.62784	3.41357	2.70252	2.82171	2.66943	3.04453
ENSMUSG00000050188	Lsm10	3.34849	4.46377	5.50596	4.55345	5.03749	5.59785	6.84347	4.74279	4.19761	5.16092
ENSMUSG00000050244	Heatr1	1.4546	0.970128	1.67873	1.30276	1.33762	1.12294	1.75872	1.37545	1.02955	1.58882
ENSMUSG00000050621	Rps27rt	215.805	78.5523	283.427	99.7967	74.7778	90.1986	97.8833	66.1036	82.0961	65.5455
ENSMUSG00000051329	Nup160	0.961117	0.891581	0.985985	0.541955	0.626221	0.630976	0.816962	0.779924	0.691969	0.831195
ENSMUSG00000051695	Pcbp1	75.8166	74.1276	58.7782	104.392	93.0292	90.2388	95.2995	78.8405	91.432	82.8559
ENSMUSG00000052146	Rps10	0.0207022	0.056333	0.0596468	0.160791	0.144756	0.0588204	0.0676962	0.107516	0.0617236	0.155993
ENSMUSG00000052488	Cherp	4.64866	4.44188	4.72306	3.04676	3.74276	4.11342	4.5197	4.15819	4.56853	4.18932
ENSMUSG00000052533	Nup188	1.69416	1.36284	1.50927	1.09818	1.39366	1.27418	1.18444	1.18774	0.971373	1.24768
ENSMUSG00000052798	Nup107	2.5102	2.0176	2.21982	2.14481	2.38951	2.47741	2.72257	2.2373	2.399	2.18173
ENSMUSG00000053293	Pom121	3.25812	3.57738	4.1419	1.75361	2.61391	2.35895	2.66351	2.47134	2.40295	2.64238
ENSMUSG00000053453	Thoc7	6.51906	6.91175	6.73007	6.41244	6.64373	6.23626	5.97909	6.00882	7.29413	6.06603
ENSMUSG00000053536	Cstf2t	5.57529	5.95961	6.71452	6.60601	5.87884	5.89651	5.44432	5.22339	6.22875	5.35463
ENSMUSG00000054079	Utp18	1.7424	2.01473	1.32849	2.62854	2.41808	2.57608	1.96808	2.03777	2.4686	2.08463
ENSMUSG00000054309	Cpsf3	3.36232	3.40322	3.23785	2.87816	3.1305	3.15866	3.06728	3.1143	2.52645	3.14132
ENSMUSG00000054405	Dnajc8	16.9089	17.3751	17.6239	21.9123	20.7266	21.5384	20.2982	19.628	20.3916	18.9351
ENSMUSG00000054766	Set	21.0885	22.3907	19.7904	23.8088	21.6501	23.1789	20.4398	20.1462	21.1862	21.258
ENSMUSG00000055334	Snupn	8.52986	7.20654	7.5644	7.12366	5.98839	6.01002	5.42668	6.72827	4.56335	5.64982
ENSMUSG00000055436	Srsf11	3.51769	3.69419	4.19983	3.76897	4.08362	4.0424	3.27858	4.53537	3.78732	3.90122
ENSMUSG00000055760	Gemin6	3.24983	3.73782	3.34635	3.06476	3.13917	3.72835	3.50579	2.75498	3.14654	3.15564
ENSMUSG00000056167	Cnot10	3.46174	3.1727	3.76884	4.0851	3.99215	3.56262	4.06476	3.70953	3.5176	3.32183
ENSMUSG00000056305	Usp39	9.68598	10.2764	11.1628	8.54458	8.61984	9.21052	9.00604	9.40019	8.63444	8.06518
ENSMUSG00000056851	Pcbp2	16.1377	16.9311	16.099	10.435	11.8176	12.2052	11.4936	12.0024	11.8984	11.5571
ENSMUSG00000057130	Txnl4a	3.45958	4.44875	4.8156	6.72694	5.05243	5.8998	6.2471	5.34466	5.2716	5.08165
ENSMUSG00000057278	Snrpg	5.42422	5.85974	1.25845	10.7295	9.43934	7.99442	7.97177	7.14812	7.5183	7.04927
ENSMUSG00000057322	Rpl38	172.57	186.231	82.5706	328.168	236.826	255.231	215.474	177.107	269.101	184.174
ENSMUSG00000057421	Las1l	4.3125	4.54043	3.74671	4.09681	4.31774	4.15664	3.92892	3.9413	4.05087	4.60863
ENSMUSG00000057788	Ddx49	5.04899	5.706	4.39393	4.5405	5.79261	5.17645	5.07594	5.02088	5.31015	4.92486
ENSMUSG00000057841	Rpl32	155.253	161.053	120.524	307.106	237.125	236.532	225.734	187.492	282.102	202.412
ENSMUSG00000058301	Upf1	11.5722	11.4643	11.4422	13.6612	15.1474	13.4668	17.1081	12.4737	15.5833	15.1913
ENSMUSG00000058443	Rpl10-ps3	0.80984	0.67805	0.658108	1.02144	0.827618	0.825987	1.17131	0.485293	1.02153	1.12656
ENSMUSG00000058546	Rpl23a	88.7381	101.546	66.2366	147.261	113.275	122.159	122.137	102.527	144.58	101.127
ENSMUSG00000058558	Rpl5	48.8559	54.9968	46.1355	108.306	88.5571	94.021	90.9841	77.3299	104.535	76.2384
ENSMUSG00000058600	Rpl30	25.3631	28.9541	18.3792	45.0335	35.0594	63.2633	32.0662	38.4909	58.0846	26.381
ENSMUSG00000058655	Eif4b	58.6578	52.962	59.8413	91.2337	94.3324	94.3343	92.614	85.715	92.3525	88.9067
ENSMUSG00000059005	Hnrnpa3	3.32488	3.45006	4.13838	1.97409	1.89089	2.18747	2.073	2.38677	2.26019	1.87733
ENSMUSG00000059070	Rpl18	42.3403	43.0088	29.9917	88.9373	68.5778	64.8737	63.5574	46.4204	68.5873	52.4121
ENSMUSG00000059208	Hnrnpm	18.1357	19.616	13.195	21.6582	18.7369	18.3665	17.6713	15.6978	18.1528	15.7589
ENSMUSG00000059291	Rpl11	57.1028	60.9496	33.0171	98.5574	78.4792	72.8056	75.7431	63.983	82.6268	68.9989
ENSMUSG00000059796	Eif4a1	15.874	17.0917	16.0828	27.2932	24.0209	24.7623	23.6799	20.209	22.973	23.1489
ENSMUSG00000060036	Rpl3	11.6631	13.0254	11.0854	26.6061	22.7376	23.4406	24.0089	14.1256	20.307	24.2301
ENSMUSG00000060073	Psma3	24.1672	23.8707	27.6112	35.9331	28.1955	30.6788	27.7517	26.0019	26.6128	26.0886
ENSMUSG00000060121	Gemin2	2.17918	1.54534	1.3128	1.96607	1.73153	1.75429	1.95962	1.68047	1.72767	1.58232
ENSMUSG00000060288	Ppih	0.378903	0.389503	0.655013	1.61314	0.512219	1.4713	0.681457	0.568481	1.18618	0.837487
ENSMUSG00000060373	Hnrnpc	14.6894	15.0608	14.2777	15.3037	15.1244	16.4859	16.2075	15.503	14.2247	14.2632
ENSMUSG00000060475	Wtap	4.82411	4.75764	4.55214	4.78428	4.29944	4.85893	4.35685	4.50703	5.03977	4.1716
ENSMUSG00000060636	Rpl35a	23.8943	25.9067	14.3604	48.9104	33.1211	31.7411	30.9586	22.6319	37.0059	27.0119
ENSMUSG00000060938	Rpl26	109.999	114.529	107.201	218.39	166.177	183.646	171.397	145.285	191.936	137.21
ENSMUSG00000061136	Prpf40a	3.30298	2.89633	3.46213	3.07939	3.43873	3.57014	3.52295	3.90833	3.91457	4.11931
ENSMUSG00000061286	Exosc5	2.93866	3.63473	2.51438	3.66239	2.86071	2.7434	2.66442	2.37185	2.46349	2.19705
ENSMUSG00000061360	Phf5a	12.281	14.6855	12.8765	21.4444	17.1436	16.7041	18.8154	11.4331	16.8755	13.5812
ENSMUSG00000061477	Rps7	64.9381	65.6635	64.9884	118.125	101.24	109.995	104.058	85.0634	118.344	88.2375
ENSMUSG00000061479	Snrpa	8.40963	8.52092	7.54947	11.6313	8.5326	9.14176	10.2661	7.62846	8.28957	8.526
ENSMUSG00000061559	Wdr61	2.62321	3.34596	2.45043	4.4303	4.06253	3.7994	4.28057	3.60101	4.27716	4.22346
ENSMUSG00000061613	U2af1	21.1707	18.1779	15.7563	30.4782	23.6645	21.8183	23.0894	19.0051	20.0272	18.2471
ENSMUSG00000061787	Rps17	145.782	157.197	102.283	223.614	184.281	188.945	185.334	146.826	212.089	149.01
ENSMUSG00000062006	Rpl34	40.747	41.8683	29.7106	83.2156	66.2862	69.1499	65.0082	51.2044	72.5494	52.6497
ENSMUSG00000062203	Gspt1	11.1939	10.2492	12.4097	8.13885	9.14601	9.78768	9.23746	10.1164	10.3408	10.6065
ENSMUSG00000062309	Rpp25	0	0.0914868	0	0	0	0.0159211	0	0	0	0.0253338
ENSMUSG00000062647	Rpl7a	24.2035	27.7281	23.9414	32.8492	50.903	44.1156	28.2411	26.4607	90.9841	35.6452
ENSMUSG00000062997	Rpl35	87.2043	98.155	73.0872	171.239	126.669	133.342	131.548	95.0031	147.298	100.103
ENSMUSG00000063316	Rpl27	100.517	106.721	90.2495	209.854	180.102	182.308	177.722	132.706	165.503	140.02
ENSMUSG00000063334	Krr1	4.48075	4.37011	5.1516	4.04006	4.33466	4.33872	4.19474	4.33022	4.4172	4.32624
ENSMUSG00000063457	Rps15	353.961	376.574	236.45	694.221	523.516	513.492	515.527	376.649	572.384	411.828
ENSMUSG00000063480	Snu13	17.6875	19.1598	17.3169	24.781	21.486	23.3065	21.0405	19.1904	22.1234	19.3072
ENSMUSG00000063511	Snrnp70	5.51405	5.63944	3.49224	5.58775	6.02491	5.18957	4.93899	4.81088	5.54713	4.84106
ENSMUSG00000063550	Nup98	1.84887	1.92148	2.16577	1.63486	1.68832	1.79239	2.34942	2.06368	2.09969	2.02821
ENSMUSG00000063785	Utp14a	1.77239	1.74421	1.78007	2.62921	2.19511	2.64407	2.72739	2.13576	2.5213	2.67102
ENSMUSG00000063800	Prpf38a	1.75189	2.17058	1.66516	2.28336	2.24158	2.39043	2.48046	1.96975	2.2145	2.04134
ENSMUSG00000066037	Hnrnpr	1.12285	1.14162	1.02249	0.861126	0.965967	0.991995	0.798122	0.850656	1.06666	0.932146
ENSMUSG00000066148	Prpf4	5.8633	6.14466	6.90313	4.12803	4.87257	4.798	5.5174	4.54206	4.91114	5.08552
ENSMUSG00000067274	Rplp0	430.067	487.497	385.558	615.879	533.497	561.707	497.44	461.868	603.396	435.403
ENSMUSG00000067288	Rps28	48.9867	51.8727	27.3993	118.476	84.8669	79.2019	72.6929	55.8944	85.5226	61.8071
ENSMUSG00000067995	Gtf2f2	7.72922	6.71487	7.39176	23.5849	19.999	19.0264	22.9817	17.1631	17.721	19.1923
ENSMUSG00000068240	Gm11808	123.119	134.835	79.6796	191.201	151.004	109.143	125.56	100.571	175.262	95.275
ENSMUSG00000068749	Psma5	27.6699	27.4957	29.8783	60.6655	49.6353	51.777	51.6947	41.6938	45.811	44.4826
ENSMUSG00000068856	Sf3b4	5.1118	4.79716	5.20687	5.13708	6.32857	5.21856	6.45828	4.59704	5.04727	5.06901
ENSMUSG00000069089	Cdk7	2.14299	2.03744	1.98372	2.12788	1.54358	1.71171	2.11071	1.56439	1.7128	2.04277
ENSMUSG00000069744	Psmb3	41.9561	42.0934	35.32	64.8753	50.6307	48.5915	47.546	38.6028	41.6611	44.3415
ENSMUSG00000070697	Utp3	19.4132	18.6741	16.2186	25.396	22.528	23.9074	23.0731	18.3543	22.5917	22.8826
ENSMUSG00000071172	Srsf3	5.62679	5.99919	4.49649	8.15925	6.73384	7.06717	6.24873	6.05525	7.09243	6.23425
ENSMUSG00000071415	Rpl23	72.2238	77.8907	45.3249	143.27	113.798	118.488	108.695	89.7252	127.331	95.0335
ENSMUSG00000071662	Polr2g	26.8427	24.2973	21.28	56.271	41.4311	46.3554	42.4459	38.6445	40.3444	37.2544
ENSMUSG00000071723	Gspt2	0.0126535	0.0688631	0.0607616	0.0218395	0.061934	0.0419438	0.0517211	0.0876205	0.0188632	0.0381381
ENSMUSG00000072423	Psmb11	0	0	0	0	0	0.0141864	0.0163271	0	0.00744329	0
ENSMUSG00000073702	Rpl31	86.3302	96.4773	72.9306	171.212	134.256	148.707	145.95	112.997	164.143	110.775
ENSMUSG00000074088	Snrnp40	3.14393	2.84077	2.43166	3.80049	3.70024	3.1935	3.15874	2.88749	2.97844	2.93861
ENSMUSG00000074129	Rpl13a	1.81052	1.35482	0.738992	4.78498	3.78208	3.96528	4.08876	3.21263	4.25096	3.13775
ENSMUSG00000078153	Psme2b	7.77375	7.67323	8.94804	13.0719	10.2718	9.7985	14.9063	12.8638	11.8443	11.8875
ENSMUSG00000078193	Gm2000	43.6499	47.3934	28.085	79.0495	49.9167	64.2504	57.3049	48.7634	68.8374	48.2827
ENSMUSG00000078348	Sf3b5	8.23331	8.20227	7.88328	18.8218	13.6913	13.348	13.3189	9.12112	12.9794	9.01954
ENSMUSG00000078427	Sarnp	5.80447	6.28593	4.1218	11.2326	17.2432	9.92851	8.10988	6.24219	9.49207	8.37633
ENSMUSG00000078451	Ppil6	0	0	0.0393053	0.0353187	0	0.0387607	0	0.0354248	0.0305054	0
ENSMUSG00000078652	Psme3	18.8354	21.2341	21.1588	21.1828	20.5211	22.0641	21.2202	20.5022	21.4884	20.3538
ENSMUSG00000078676	Casc3	5.25905	5.38532	5.36041	4.77834	4.74238	5.03869	4.98096	5.36051	4.30946	4.86755
ENSMUSG00000078765	U2af1l4	0	0	0	0.0249321	0	0.0273619	0	0	0.0430686	0
ENSMUSG00000079197	Psme2	7.56698	7.89675	3.46433	20.9012	16.0249	15.4377	12.5937	10.1886	17.0016	13.4268
ENSMUSG00000079435	Rpl36a	28.2721	32.5923	19.1843	62.9916	45.3791	46.7213	47.1701	35.8067	49.4295	39.0778
ENSMUSG00000079470	Utp14b	0.199371	0.0791162	0.245327	0.387121	0.283169	0.206524	0.208825	0.285821	0.255417	0.225342
ENSMUSG00000079614	Seh1l	6.55866	6.38092	6.87389	9.61733	8.85806	8.30579	10.0226	8.42131	9.00648	8.65364
ENSMUSG00000079641	Rpl39	39.6689	42.6689	36.9442	76.1258	55.8253	68.204	58.94	51.779	62.7421	48.67
ENSMUSG00000089669	Tnfsf13	0.0584519	0.106036	0.0842051	0	0.0817427	0.152237	0.191137	0.177081	0.0217842	0.044044
ENSMUSG00000090137	Uba52	11.3699	12.1089	5.85851	6.28409	4.55571	4.17421	3.75972	3.42793	6.42751	5.31846
ENSMUSG00000090553	Snrpe	5.40499	12.0823	7.26728	22.6299	17.6044	20.1292	11.6308	15.2426	18.974	15.6339
ENSMUSG00000090733	Rps27	67.1085	122.156	40.5734	235.494	185.58	223.19	179.545	175.652	204.05	172.162
ENSMUSG00000090862	Rps13	41.158	39.8959	30.7344	84.0634	60.5663	63.8332	58.1077	49.0291	65.133	51.3488
ENSMUSG00000091625	Lsm5	0.120815	1.91772	0	7.76748	5.11091	1.83076	2.71608	3.50326	1.8911	3.04969
ENSMUSG00000098274	Rpl24	0.0464494	0.126394	0.0892193	0.48102	0.29231	0.0659873	0.303778	0	0.207733	0.035
ENSMUSG00000102252	Snrpn	11.789	11.7181	12.1095	9.08365	8.81652	9.50719	11.1229	8.97667	9.81126	9.68458
ENSMUSG00000102976	Zc3h11a	1.5231	1.09369	1.54658	0.294373	0.571328	0.604802	0.590142	1.09177	0.585379	0.878685
ENSMUSG00000104043	Gm6525	0	0.0421722	0	0	0	0	0.0380092	0	0	0

## Sheet: Class I MHC
Genes involved in Class I MHC mediated antigen processing & presentation (Reactome)
ID	GeneName	TG261	TG269	TG270	T307	T311	T315	T312	T318	T320	T324
ENSMUSG00000001052	Sec24b	4.51408	4.02956	5.57176	3.88185	4.89573	4.59887	4.88569	4.77403	4.22361	5.02425
ENSMUSG00000001366	Fbxo9	24.8542	25.1169	20.6566	13.8911	13.9829	13.5145	13.5119	15.7879	16.7903	13.6277
ENSMUSG00000001403	Ube2c	0.515231	0.484024	0.318101	0.714593	0.79773	0.670956	0.616758	0.668957	0.836657	0.499154
ENSMUSG00000001441	Npepps	12.2429	12.3995	12.2617	11.6598	13.6673	13.9877	15.5339	14.0797	13.7279	14.5231
ENSMUSG00000001786	Fbxo7	1.378	1.60099	1.36803	1.86395	1.95414	1.84398	1.89229	1.82265	1.88114	1.645
ENSMUSG00000001924	Uba1	34.5295	35.1286	35.2976	30.1239	34.4945	35.9369	37.8697	34.2791	34.1364	34.2546
ENSMUSG00000002015	Bcap31	27.3556	27.0553	25.7444	50.1615	40.7531	40.6464	44.5338	31.4239	35.222	37.0555
ENSMUSG00000002102	Psmc3	78.0865	80.049	70.7813	122.96	103.722	98.1224	104.627	79.7575	89.8701	90.0766
ENSMUSG00000002803	Btbd6	8.72865	9.46703	7.90842	8.54532	9.41411	10.0898	9.91251	9.08775	9.57502	9.71054
ENSMUSG00000002944	Cd36	72.6572	88.9179	95.5819	83.7597	96.1197	115.727	122.695	125.769	111.383	138.426
ENSMUSG00000003308	Keap1	20.4502	18.1422	18.5534	17.3051	17.8636	15.8681	15.7013	16.7835	16.4132	18.1057
ENSMUSG00000003814	Calr	40.6166	44.2089	38.1783	65.8594	65.3731	67.0309	79.2415	56.0782	61.8121	68.0569
ENSMUSG00000004364	Cul3	72.3976	67.6175	88.3694	55.0642	56.9659	62.8947	62.3633	66.0224	61.3032	64.8871
ENSMUSG00000004929	Thop1	7.73581	8.40627	7.0752	5.16605	5.11155	4.96194	5.002	4.73135	3.8135	4.85275
ENSMUSG00000005371	Fbxo11	10.2867	10.032	11.1543	8.38903	8.32294	8.88404	8.63586	9.57344	9.15615	8.03818
ENSMUSG00000005575	Ube2m	44.0877	44.9049	37.8773	76.1814	64.1955	63.4108	64.8816	48.7557	60.5795	50.519
ENSMUSG00000005625	Psmd4	53.7721	53.2086	48.2388	76.8261	64.4641	65.0947	59.8094	44.7889	52.7165	54.7041
ENSMUSG00000005779	Psmb4	71.5313	73.9565	60.9499	164.917	130.315	128.932	132.851	98.7426	106.178	113.268
ENSMUSG00000006398	Cdc20	0.230506	0.0929234	0.0737922	0.331538	0.179086	0.327464	0.293127	0.332534	0.305446	0.366676
ENSMUSG00000006418	Rnf114	25.7462	31.512	23.9187	14.3202	16.4774	16.9445	14.1482	19.6693	14.4832	19.0992
ENSMUSG00000006519	Cyba	4.55866	6.22318	5.79324	13.4711	11.4301	9.22362	14.3798	7.69244	8.37463	9.99269
ENSMUSG00000006998	Psmd2	78.9561	70.0686	74.6227	83.3318	85.9444	87.6322	89.8557	80.3824	67.9392	85.3041
ENSMUSG00000008167	Fbxw9	0.39598	0.487443	0.312386	1.40351	1.2163	1.34608	1.07519	1.02825	1.14899	1.05497
ENSMUSG00000009293	Ube2g2	33.6927	30.739	27.2172	48.7434	45.7281	44.9106	45.3378	35.2961	43.9782	50.9683
ENSMUSG00000014164	Klhl3	0.248297	0.379308	0.288665	0.140971	0.15991	0.219687	0.149566	0.186641	0.204555	0.18217
ENSMUSG00000014349	Ube2z	10.4974	9.54326	9.4149	16.0832	16.8898	16.0749	16.4783	14.5464	16.8356	17.804
ENSMUSG00000014355	Anapc1	2.97122	3.16753	3.34287	2.83336	3.33451	3.06205	3.21522	3.40678	3.50975	3.57394
ENSMUSG00000014769	Psmb1	23.2707	22.3351	22.339	42.3029	34.2686	32.8717	33.2128	26.2709	30.8802	27.9535
ENSMUSG00000015095	Fbxw5	32.6372	32.9161	31.4048	24.9457	26.3395	26.8424	25.1944	27.2052	28.358	25.5374
ENSMUSG00000015127	Unkl	0.455405	0.53546	0.55076	0.17467	0.206392	0.275558	0.213724	0.270092	0.402308	0.343152
ENSMUSG00000015340	Cybb	0.115324	0.119546	0.379735	0.710874	0.455028	0.452489	0.54546	0.463457	0.184198	0.707593
ENSMUSG00000015671	Psma2	20.9451	22.5187	21.0537	34.4082	28.4803	28.6696	25.8862	23.6992	24.913	24.8905
ENSMUSG00000015947	Fcgr1	0.0369586	0.0335228	0.230716	0.23921	0.219662	0.323777	0.392777	0.0959713	0.0688698	0.362032
ENSMUSG00000015950	Ncf1	0.143672	0.0829283	0.188157	2.52482	2.49324	2.12146	2.69072	2.15933	1.52846	1.8896
ENSMUSG00000016206	H2-M3	1.16446	1.50887	1.2142	20.7012	16.9127	17.2359	19.6645	12.3544	16.3425	15.6685
ENSMUSG00000016283	H2-M2	0	0	0	0	0.0431376	0.0292143	0	0.0267	0.0229921	0
ENSMUSG00000016308	Ube2a	14.8667	12.3004	14.0149	19.3172	17.08	17.8992	17.249	15.4382	18.1286	15.1055
ENSMUSG00000017221	Psmd3	29.6959	28.8748	30.2311	32.1273	31.042	27.787	29.9852	25.0537	26.5069	28.1534
ENSMUSG00000017428	Psmd11	16.5498	15.7387	17.5931	21.6626	22.1274	22.6982	21.0845	17.4262	17.2801	23.0544
ENSMUSG00000017677	Wsb1	1.23597	1.46936	1.0372	2.07111	1.98017	1.807	3.04102	2.29545	2.0214	2.37802
ENSMUSG00000018286	Psmb6	81.1693	79.697	57.9749	114.754	89.1371	85.7212	82.3389	67.4709	79.4177	72.4274
ENSMUSG00000018363	Smurf2	5.63679	5.10573	6.45747	3.22957	3.02393	2.87148	2.98953	4.60353	3.35658	4.05431
ENSMUSG00000018548	Trim37	0.868785	1.11285	1.10188	0.732577	0.769785	0.772566	0.992154	1.22272	0.855187	0.874515
ENSMUSG00000019505	Ubb	329.959	316.617	336.695	498.384	420.971	445.458	444.493	372.878	393.674	366.204
ENSMUSG00000019927	Ube2d1	41.8885	41.8067	44.5183	58.7434	50.1377	45.7001	50.0369	45.2866	51.627	44.9079
ENSMUSG00000020064	Herc4	2.80075	2.62489	2.86352	2.9704	2.92414	2.99515	2.8228	3.09318	2.49613	3.28328
ENSMUSG00000020235	Fzr1	6.80119	6.11091	5.62064	5.58413	5.38919	5.35093	5.25495	5.11186	5.0297	5.47819
ENSMUSG00000020271	Fbxw11	16.6626	15.7354	16.0239	11.975	14.0091	13.1054	13.3686	15.1406	13.4171	14.4383
ENSMUSG00000020307	Cdc34	208.658	196.134	157.983	190.364	157.775	148.616	145.399	138.987	168.096	132.504
ENSMUSG00000020368	Canx	16.5661	17.1158	18.2597	25.9092	26.0255	28.5839	26.5521	24.1869	28.328	27.7308
ENSMUSG00000020376	Rnf130	33.6865	35.5128	29.5211	37.4185	32.5084	32.7329	31.6808	33.7034	32.0444	34.1989
ENSMUSG00000020386	Sar1b	433.941	394.015	433.961	162.255	146.394	149.798	138.37	165.548	146.792	149.715
ENSMUSG00000020390	Ube2b	218.736	221.099	226.26	182.939	161.822	166.284	164.467	172.99	156.18	151.593
ENSMUSG00000020455	Trim11	2.76633	2.50916	2.83645	5.48963	5.38242	4.38558	4.87255	3.42398	5.09013	3.94738
ENSMUSG00000020460	Rps27a	32.4371	31.9523	40.7986	66.7887	48.5004	46.2993	41.8683	32.0667	48.0661	47.9692
ENSMUSG00000020659	Cbll1	1.63576	1.80859	2.20165	1.18494	1.34414	1.12515	1.67886	1.26085	1.21035	1.3945
ENSMUSG00000020687	Cdc27	4.18855	3.5908	4.33887	3.3305	3.59804	3.27071	3.39283	3.96353	3.76128	4.08505
ENSMUSG00000020695	Mrc2	1.44088	1.2354	1.37692	1.63938	1.51878	1.29674	1.67604	1.07966	1.25032	1.81492
ENSMUSG00000020708	Psmc5	109.002	106.122	88.4679	137.339	123.062	120.299	113.94	101.865	104.373	103.961
ENSMUSG00000020720	Psmd12	40.6547	39.5127	43.19	54.3331	50.8554	52.0336	49.5796	44.1318	44.7611	46.6922
ENSMUSG00000020794	Ube2g1	29.0672	29.6346	33.8162	19.6114	20.1421	20.5034	18.8169	20.439	21.1519	20.753
ENSMUSG00000020802	Ube2o	8.92982	9.12547	8.61958	5.30929	7.46497	7.36909	6.64185	6.0144	7.17532	7.58086
ENSMUSG00000020840	Blmh	6.1641	5.53214	6.07595	10.3937	9.57428	8.66461	10.47	7.21241	8.38401	8.73253
ENSMUSG00000020883	Fbxl20	1.29625	1.45893	1.39294	0.978815	1.14127	1.15842	0.982149	1.23831	1.05457	1.47106
ENSMUSG00000020986	Sec23a	25.4931	24.3336	28.1384	18.5538	19.5466	20.156	19.8143	24.5732	20.3944	22.494
ENSMUSG00000021024	Psma6	80.1775	84.0123	76.3689	120.082	96.998	110.267	97.018	81.0111	93.9203	88.343
ENSMUSG00000021071	Trim9	0	0	0.00323509	0.00290696	0.00235536	0.0047854	0.00826124	0.00874709	0.00251079	0
ENSMUSG00000021178	Psmc1	78.4593	72.2206	64.3699	98.1247	82.7244	78.8318	76.9482	68.7266	67.7057	78.1798
ENSMUSG00000021200	Asb2	239.593	184.84	199.8	129.108	111.939	82.7104	177.548	145.139	106.69	151.05
ENSMUSG00000021583	Erap1	2.97704	2.98044	2.81494	3.65236	4.1357	4.68985	4.39467	5.15939	4.7907	4.79841
ENSMUSG00000021737	Psmd6	54.3871	55.8403	53.3488	69.3336	61.3149	65.3049	61.0139	58.7897	57.4521	60.152
ENSMUSG00000021752	Kctd6	2.70282	2.39826	2.63809	3.06773	2.33156	2.71284	2.72592	2.32678	2.96717	2.36865
ENSMUSG00000021774	Ube2e1	7.70724	6.57208	6.90714	4.27975	4.48094	5.46948	3.70317	5.42616	5.2247	4.69127
ENSMUSG00000021832	Psmc6	29.4197	29.0418	34.5069	41.6653	36.1884	37.1118	36.9088	35.0306	31.5728	37.3279
ENSMUSG00000022124	Fbxl3	15.882	16.6506	15.5681	11.667	10.7446	11.0548	9.74146	11.5316	12.467	11.7553
ENSMUSG00000022184	Fbxo4	1.51919	1.20837	1.21211	1.77494	2.15722	2.06967	2.17817	1.80051	2.28215	1.83156
ENSMUSG00000022193	Psmb5	142.464	142.108	97.2624	274.868	201.315	197.953	199.603	161.547	172.314	182.857
ENSMUSG00000022216	Psme1	13.9262	15.4408	13.437	25.737	21.0048	23.0351	24.2388	18.1656	24.199	20.7096
ENSMUSG00000022280	Rnf19a	4.24047	3.80711	4.30049	6.30394	7.31836	6.96429	6.58033	6.98599	7.52786	8.86209
ENSMUSG00000022358	Fbxo32	50.9153	38.6738	56.5391	18.7972	20.4191	20.038	27.0405	30.9934	19.5582	34.3188
ENSMUSG00000022400	Rbx1	20.5521	21.5403	16.0934	29.8022	23.221	22.4914	20.5484	18.2535	22.8022	18.2824
ENSMUSG00000022517	Mgrn1	19.4494	20.9256	19.1216	23.5859	29.3431	30.4896	30.2312	26.8805	31.6019	29.92
ENSMUSG00000022637	Cblb	1.42958	1.5991	1.72826	1.80128	2.2036	2.34235	2.97583	2.40761	2.332	2.41939
ENSMUSG00000022674	Ube2v2	1.09344	0.912687	1.11455	1.07676	0.947497	1.10546	0.839043	1.1729	0.855019	0.965445
ENSMUSG00000022750	Klhl22	6.17917	6.44213	6.91765	3.94417	3.49616	3.73987	4.08003	3.33888	3.31808	3.94663
ENSMUSG00000023083	H2-M10.2	0	0	0	0	0.0300568	0	0	0	0	0
ENSMUSG00000023286	Ube2j2	12.8804	12.7361	10.7445	16.4345	13.6954	13.617	13.2974	12.2948	13.8389	11.6269
ENSMUSG00000023826	Park2	0.632037	0.590267	0.732901	0.500994	0.582706	0.543168	0.654473	0.697015	0.544386	0.539745
ENSMUSG00000023845	Lnpep	5.96345	5.68212	6.6466	7.14593	8.62111	9.07412	9.55665	10.0543	10.1355	9.86889
ENSMUSG00000023977	Ubr2	12.0412	10.966	13.643	4.04293	5.24602	5.54964	5.83046	7.20716	5.20341	6.40628
ENSMUSG00000024083	Pja2	24.2844	23.7608	27.3051	22.5013	25.9203	29.2478	25.7512	25.953	27.9415	28.7989
ENSMUSG00000024231	Cul2	14.8685	15.3425	18.1438	11.9133	11.6658	13.3645	12.4196	14.1308	12.2288	11.8831
ENSMUSG00000024308	Tapbp	10.0302	9.97985	8.69888	17.4119	15.5797	14.5447	17.0045	12.7904	16.5753	15.925
ENSMUSG00000024317	Rnf138	1.32299	1.66046	1.78768	1.87188	2.00074	2.22186	2.18823	2.14382	2.1901	2.02854
ENSMUSG00000024338	Psmb8	1.50383	1.55436	1.07481	1.59959	1.56506	1.46566	1.82978	1.42277	1.21215	1.42303
ENSMUSG00000024339	Tap2	2.20171	2.06589	1.27599	3.35236	2.96398	2.60651	3.486	2.17956	3.05583	2.72687
ENSMUSG00000024370	Cdc23	1.45039	1.48457	1.717	1.36466	1.71492	1.63121	1.58093	1.83955	1.90691	1.6583
ENSMUSG00000024459	H2-M5	0	0.0161261	0.0170747	0	0	0	0	0	0	0.026793
ENSMUSG00000024589	Nedd4l	2.7411	2.00351	2.91368	4.50426	4.60557	4.35407	5.83871	4.87484	5.05579	4.82271
ENSMUSG00000025103	Btbd1	87.2777	95.9921	94.0668	72.2265	75.1372	83.9845	75.113	81.6898	94.6537	72.9724
ENSMUSG00000025135	Anapc11	5.43045	5.58637	5.20628	7.84603	6.25801	6.0436	5.98621	5.06078	6.10683	4.60516
ENSMUSG00000025226	Fbxl15	3.4427	4.05623	2.72688	3.46105	3.12693	2.65548	2.78539	2.45766	3.54492	2.72782
ENSMUSG00000025261	Huwe1	8.47075	7.62605	9.93939	3.87109	5.43488	5.62753	5.3808	6.96741	5.58418	6.60362
ENSMUSG00000025326	Ube3a	3.21257	3.10116	3.83828	2.47413	2.43284	2.64825	2.35132	2.80682	2.75072	2.66014
ENSMUSG00000025373	Rnf41	3.77848	3.24223	3.21646	4.47429	4.9463	4.16311	4.43152	3.7723	3.61649	3.97949
ENSMUSG00000025487	Psmd13	21.8601	22.5907	19.6201	41.5199	32.205	30.1427	29.765	25.0653	26.9172	26.88
ENSMUSG00000025738	Fbxl16	0.921642	1.13541	0.91156	1.8044	3.73199	5.49129	2.44025	1.84554	1.85584	2.17668
ENSMUSG00000025939	Ube2w	1.67887	1.86608	1.68693	4.67312	3.43353	3.62123	4.68862	3.44397	4.52813	3.53919
ENSMUSG00000026171	Rnf25	4.78209	5.73032	4.42415	6.60677	4.985	5.15232	6.06129	4.82281	4.65994	4.84303
ENSMUSG00000026219	Trip12	9.26251	9.31895	11.2206	5.30986	6.07159	5.94334	5.47999	6.95474	6.20589	6.66451
ENSMUSG00000026229	Psmd1	21.6857	19.2217	24.4508	16.7083	20.8133	21.6765	21.6634	21.4212	18.9667	23.1137
ENSMUSG00000026311	Asb1	2.78191	3.41387	3.00033	3.81936	4.04642	3.8957	4.15924	4.54549	4.60175	4.61274
ENSMUSG00000026480	Ncf2	0.0790045	0.168913	0.097554	1.73371	1.4876	1.30408	1.49009	1.30419	1.63203	1.35645
ENSMUSG00000026705	Klhl20	0.890048	0.905263	1.10873	0.848441	0.830667	0.913492	0.861567	1.05084	0.891034	0.973718
ENSMUSG00000026712	Mrc1	0.871099	0.442739	1.26211	1.19242	1.08693	1.05259	1.30147	1.053	0.945954	1.22223
ENSMUSG00000026750	Psmb7	45.7451	46.262	33.4838	49.9892	41.5696	39.2782	36.0361	37.4411	40.6852	41.2557
ENSMUSG00000026792	Lrsam1	3.06864	2.99423	2.83993	1.9741	2.33425	2.08282	2.56942	2.5998	2.10707	2.50143
ENSMUSG00000026864	Hspa5	40.8288	46.1453	39.3855	65.4216	64.4225	67.4687	66.3573	51.4585	54.735	59.373
ENSMUSG00000026869	Psmd5	2.26972	2.42485	2.72637	3.11798	3.21114	3.46572	3.03479	3.01852	3.1567	3.37065
ENSMUSG00000026914	Psmd14	19.3577	17.8044	19.7641	26.3977	22.6699	24.0455	20.7208	20.2359	19.879	20.3389
ENSMUSG00000026965	Anapc2	11.249	10.9338	9.82979	12.608	12.0801	11.7323	12.9539	10.999	11.3659	11.5737
ENSMUSG00000027011	Ube2e3	6.25554	6.54388	5.55771	6.17903	5.36471	6.01742	5.52372	4.88638	5.65374	5.4773
ENSMUSG00000027078	Ube2l6	1.96549	2.89157	1.88764	3.80607	3.01682	2.90574	3.95818	2.51042	3.57323	2.74529
ENSMUSG00000027087	Itgav	2.78757	2.47188	2.77125	6.23694	5.46137	5.30966	5.33669	6.48695	6.87393	6.66039
ENSMUSG00000027248	Pdia3	12.2998	13.4651	13.9644	26.03	22.3483	23.5506	26.4896	20.8575	20.1877	22.2341
ENSMUSG00000027272	Ubr1	4.58158	4.7349	5.73362	2.92257	2.98707	3.31278	2.82786	3.76469	3.46186	3.52152
ENSMUSG00000027287	Snap23	9.81821	8.5719	10.6602	5.98203	6.27296	7.02943	6.21338	7.76528	6.70353	7.80118
ENSMUSG00000027300	Ubox5	1.73896	1.60838	2.15548	1.00539	1.11411	1.1845	1.10647	1.18637	1.01523	1.17477
ENSMUSG00000027466	Rbck1	8.44347	8.96954	8.11903	10.5171	10.7827	10.7296	10.1243	10.0986	10.2231	9.26127
ENSMUSG00000027566	Psma7	30.4256	31.8081	28.3976	52.2985	43.268	43.917	46.4982	34.1838	41.1533	39.1021
ENSMUSG00000027598	Itch	2.71023	2.52532	3.21337	1.66273	1.76759	1.81311	1.84097	2.28193	2.03849	2.0756
ENSMUSG00000027879	Sec22b	6.24508	6.15566	5.08478	9.22117	8.93544	8.97451	8.48924	7.19704	7.70438	8.11488
ENSMUSG00000028086	Fbxw7	3.08269	2.62983	3.13667	3.90843	3.62259	3.26362	3.85786	4.14351	3.32011	3.67868
ENSMUSG00000028098	Rnf115	24.0455	25.1401	26.0155	42.2295	43.2937	48.6631	31.757	31.0337	37.8796	48.3865
ENSMUSG00000028277	Ube2j1	9.18908	9.46581	10.9078	11.6962	10.0928	9.98646	10.5479	10.1711	10.0012	9.15037
ENSMUSG00000028677	Rnf220	7.37474	7.94798	5.73861	8.49906	8.18566	7.93044	8.05111	6.53921	8.10689	7.50404
ENSMUSG00000028703	Lrrc41	2.73167	2.51279	3.42784	1.76804	2.57679	2.28814	2.34901	2.86636	2.98694	2.43699
ENSMUSG00000028793	Rnf19b	10.7447	10.6524	9.47116	10.3219	11.6015	10.5705	11.3303	10.9008	9.82162	12.1255
ENSMUSG00000028837	Psmb2	49.7502	53.415	54.649	61.1426	56.8482	58.916	55.5487	44.5416	46.7974	47.6076
ENSMUSG00000028932	Psmc2	23.5743	23.151	22.3666	32.9086	26.1056	27.3975	27.7768	22.0022	22.0302	24.2985
ENSMUSG00000028955	Vamp3	19.6075	19.6923	21.8845	26.9677	24.2938	26.31	25.3703	22.8058	26.7487	23.7588
ENSMUSG00000029001	Fbxo44	2.53137	2.7409	3.0085	2.96277	2.83202	2.75704	3.40156	3.23186	2.93636	2.76574
ENSMUSG00000029060	Mib2	6.00568	6.43947	5.42738	5.25272	4.86502	4.32107	4.52051	4.66363	4.49157	4.92215
ENSMUSG00000029110	Rnf4	2.4555	2.56072	2.90682	3.38822	3.0437	3.26761	3.45654	3.26769	2.96072	3.11672
ENSMUSG00000029176	Anapc4	6.88415	6.44399	6.58126	9.12523	7.53674	8.2225	8.2648	7.92003	8.45632	7.83722
ENSMUSG00000029203	Ube2k	7.29889	6.98327	6.84096	9.6104	7.4689	7.90307	7.46349	6.80574	7.13939	6.78336
ENSMUSG00000029228	Lnx1	0.824662	0.861331	0.791999	1.00281	1.30178	1.04137	1.51175	1.33028	1.48082	1.32751
ENSMUSG00000029276	Glmn	0.729746	1.22695	0.769218	2.01215	1.26943	1.43284	1.32409	1.21708	1.72467	1.60938
ENSMUSG00000029397	Rchy1	7.49407	8.81016	7.14854	11.1836	9.71766	9.7576	7.81608	7.93549	8.63874	8.72347
ENSMUSG00000029440	Psmd9	3.46544	3.47856	2.97318	5.0755	4.35704	4.00725	3.86906	3.32527	3.64579	3.40207
ENSMUSG00000029466	Anapc7	4.33661	4.49296	4.01225	5.79913	5.6594	5.2667	5.07326	4.07725	4.45847	5.22546
ENSMUSG00000029472	Anapc5	96.1868	88.1326	94.2418	88.7774	90.9056	94.1038	100.22	98.1044	98.2583	87.5795
ENSMUSG00000029474	Rnf34	5.7002	4.85753	4.98804	4.95637	4.79948	4.48521	4.2635	4.95261	4.94753	4.04345
ENSMUSG00000029577	Ube3b	53.3465	53.1743	54.6445	36.1637	45.0803	44.6993	45.7163	50.5403	46.9235	45.5085
ENSMUSG00000029634	Rnf6	12.2165	11.631	12.9321	8.85907	8.84988	8.44377	8.35325	11.1921	9.22109	9.92227
ENSMUSG00000029686	Cul1	22.4411	21.5257	25.4647	19.2437	19.7159	20.0256	19.6526	22.3561	19.8253	23.022
ENSMUSG00000029798	Herc6	0.08753	0.0793929	0.0395591	0.0799802	0.0468028	0.0414492	0.0968106	0.0668505	0.0614047	0.0698343
ENSMUSG00000029804	Herc3	10.5729	10.365	10.2146	5.08913	6.46926	6.65248	5.6351	7.66798	6.17725	6.74234
ENSMUSG00000029922	Mkrn1	3.13635	3.80283	3.07424	8.21287	7.44577	6.06328	7.55092	5.86797	6.20188	6.83805
ENSMUSG00000030019	Fbxl14	5.71596	5.41891	4.96231	6.49342	5.11451	5.05413	5.24038	5.42278	6.13804	5.35336
ENSMUSG00000030031	Kbtbd8	0.347572	0.485672	0.541307	0.299949	0.30215	0.186832	0.268781	0.325243	0.259071	0.21235
ENSMUSG00000030061	Uba3	5.50704	5.25404	5.90223	7.00229	6.17792	6.24738	5.75494	7.36149	7.0336	6.69144
ENSMUSG00000030298	Sec13	15.9727	16.1097	15.6575	20.0603	18.0084	19.66	18.8064	17.3372	19.32	19.3724
ENSMUSG00000030314	Atg7	1.80578	1.89325	1.92549	2.47085	2.41489	2.19794	2.48657	2.02066	2.27742	2.01772
ENSMUSG00000030451	Herc2	6.72906	5.9318	8.61293	2.52703	3.42288	3.55627	3.5158	4.83114	3.72592	4.36612
ENSMUSG00000030509	Asb7	1.81402	1.76577	1.57928	1.4191	1.72732	1.72152	1.43473	1.83186	1.78084	1.95586
ENSMUSG00000030591	Psmd8	87.2189	76.8395	80.4427	109.911	90.0183	90.1854	85.925	61.8804	77.0259	79.3879
ENSMUSG00000030598	Fbxo17	3.37218	2.53733	3.38583	3.53846	3.65748	4.11921	3.60258	2.20575	2.78488	2.54097
ENSMUSG00000030603	Psmc4	39.4156	36.7144	38.9591	44.5516	43.2123	44.0858	39.3285	36.0126	36.1554	36
ENSMUSG00000030610	Det1	5.84611	5.94538	6.97566	4.79666	5.19489	5.65736	5.73864	6.0953	5.3974	5.20602
ENSMUSG00000030751	Psma1	25.9149	25.5785	30.5853	40.84	34.2465	36.1938	37.4553	30.2451	29.8502	33.0825
ENSMUSG00000030779	Rbbp6	2.84501	3.00054	2.73233	2.26658	2.39858	2.10506	2.44996	2.46899	2.38843	2.64897
ENSMUSG00000030805	Stx4a	19.3881	17.6959	15.7825	32.2057	29.1654	28.2525	27.431	23.8765	27.4546	25.0551
ENSMUSG00000030811	Fbxl19	0.294936	0.563698	0.465347	0.436328	0.655512	0.453911	0.533886	0.501462	0.510337	0.4286
ENSMUSG00000030966	Trim21	0.373571	0.420632	0.457747	0.455786	0.522425	0.524606	0.51601	0.490606	0.691324	0.436793
ENSMUSG00000031204	Asb12	20.2297	20.9898	18.8231	16.7326	16.9365	18.3633	17.3229	15.406	21.656	18.9296
ENSMUSG00000031382	Asb11	39.4237	42.0996	34.699	44.9856	42.2072	49.2504	38.8642	41.5134	32.1536	37.0883
ENSMUSG00000031429	Psmd10	5.69946	6.52848	5.44244	10.6521	9.01802	9.26892	9.05235	7.63959	7.67108	7.73026
ENSMUSG00000031519	Asb5	125.824	102.967	130.514	56.5212	47.8655	52.9697	47.876	62.8477	45.2968	56.0213
ENSMUSG00000031605	Klhl2	0.62604	0.53499	0.804971	0.455427	0.57522	0.507161	0.613298	0.523971	0.640174	0.573089
ENSMUSG00000031642	Sh3rf1	0.335016	0.37984	0.371246	0.350272	0.37841	0.289831	0.284409	0.368054	0.196888	0.252437
ENSMUSG00000031897	Psmb10	8.05332	9.77347	5.22809	17.9922	13.1262	12.5304	13.7865	10.0554	13.5323	10.5296
ENSMUSG00000032216	Nedd4	38.5516	35.7428	43.5318	20.7209	26.7309	28.4223	27.7484	33.2221	27.7441	31.0432
ENSMUSG00000032217	Rnf111	1.41112	1.21618	1.61485	0.91916	0.982917	1.0113	1.09171	1.20271	1.05584	1.03885
ENSMUSG00000032301	Psma4	40.3535	41.7473	38.2706	64.4574	52.2689	55.7979	54.3105	45.4829	45.381	49.2227
ENSMUSG00000032307	Ube2q2	12.7248	12.8522	14.7503	11.1922	11.1822	12.1988	12.0651	13.0728	14.0407	13.2728
ENSMUSG00000032309	Fbxo22	8.85313	8.35639	7.17817	15.8321	15.9161	15.2363	16.8764	17.6613	20.0052	16.73
ENSMUSG00000032415	Ube2cbp	1.73731	1.43035	1.61716	2.83708	2.16792	1.93649	2.9716	2.08215	1.83285	1.85285
ENSMUSG00000032557	Uba5	3.11733	2.87962	3.3484	4.77157	4.46846	4.50238	4.34572	3.35866	4.56766	3.94992
ENSMUSG00000032586	Traip	0.12949	0.0759986	0.102415	0.105175	0.0905436	0.0829613	0.0747234	0.0593384	0.107874	0.0688744
ENSMUSG00000032596	Uba7	0.514747	0.54471	0.56302	0.345503	0.544889	0.426571	0.549384	0.575505	0.458283	0.479446
ENSMUSG00000032869	Psmf1	2.92658	3.32825	2.54672	2.81404	2.96565	3.22899	2.81753	2.55889	2.70183	3.13989
ENSMUSG00000032898	Fbxo21	3.08024	3.31823	3.52999	1.46684	1.75561	1.95709	1.84096	1.61315	1.98723	1.95691
ENSMUSG00000033060	Lmo7	6.42522	6.8664	6.81664	4.72263	6.34578	6.87196	6.02168	6.32038	7.15544	6.11743
ENSMUSG00000033313	Fbxl8	0.614245	0.247619	0.633614	1.74731	1.39985	1.31431	1.43204	0.886126	0.847856	1.25138
ENSMUSG00000033545	Znrf1	13.7502	13.6777	10.7242	11.3544	11.2925	10.708	9.53544	9.64776	11.931	10.2119
ENSMUSG00000033781	Asb13	4.72665	4.53659	4.40317	3.07648	3.60265	3.59887	3.90752	4.53647	4.27665	4.02263
ENSMUSG00000033933	Vhl	1.85178	1.88234	2.23837	3.82981	3.50494	3.34883	3.84981	3.48206	3.31977	4.46265
ENSMUSG00000033949	Trim36	0.0591993	0.178986	0.132661	0.0681173	0.0551919	0.0981169	0.129054	0.145184	0.139731	0.0892143
ENSMUSG00000034110	Kctd7	0.931008	1.26172	1.14659	1.34222	1.29432	1.41598	1.5401	1.15664	1.11848	1.4113
ENSMUSG00000034343	Ube2f	6.36318	6.40965	6.16831	8.47044	7.74471	8.18135	7.87361	8.00881	7.4411	7.35515
ENSMUSG00000034391	Fbxo15	0	0	0	0	0	0	0.0232876	0	0	0
ENSMUSG00000034403	Pja1	4.62021	4.20375	3.70459	6.63284	6.23977	6.29097	5.6714	6.77735	6.61935	6.38792
ENSMUSG00000034768	Asb16	42.9795	41.3499	37.3014	18.9374	20.7803	20.9822	17.0588	20.8296	19.2541	18.8048
ENSMUSG00000034783	Cd207	0	0.028512	0	0	0	0	0	0	0	0
ENSMUSG00000034883	Lrr1	0	0	0	0.027525	0	0	0.0521486	0.0276078	0	0.0480667
ENSMUSG00000035048	Anapc13	18.8191	18.3476	15.9088	30.0668	24.1364	23.2085	22.3447	17.4566	22.5487	19.5644
ENSMUSG00000035247	Hectd1	12.532	12.6644	15.7299	10.2874	13.2381	13.307	14.5955	17.2655	14.2882	17.0846
ENSMUSG00000035325	Sec31a	7.96774	8.60859	8.7012	5.99099	7.66742	8.22431	7.81337	7.67407	6.55862	7.60873
ENSMUSG00000035509	Fbxl21	0	0.0362004	0	0.0258316	0.0697669	0.0188994	0.0244702	0.0690913	0.0520596	0.0225548
ENSMUSG00000035890	Rnf126	40.571	37.0031	33.0588	26.9193	24.0494	24.1049	25.8448	22.893	25.469	22.764
ENSMUSG00000035898	Uba6	0.697794	0.797804	0.996787	0.54146	0.586323	0.705299	0.647144	0.801941	0.799844	0.919034
ENSMUSG00000035929	H2-Q4	5.10496	4.6471	5.39835	4.53273	4.53603	5.08792	7.23171	3.65303	4.35457	3.92995
ENSMUSG00000035949	Fbxw2	5.95707	6.34417	5.31489	5.59279	5.77095	5.41532	5.45033	5.65318	5.88904	5.73704
ENSMUSG00000036241	Ube2r2	55.0039	56.3029	53.8673	52.5433	50.1039	53.1048	54.3957	49.5971	53.5976	50.5251
ENSMUSG00000036309	Skp1a	79.8463	81.6089	94.2234	91.4078	76.6957	81.4313	74.5259	73.9828	72.0151	73.8446
ENSMUSG00000036352	Ubac1	97.4126	96.6995	81.8055	110.545	98.7581	94.6769	87.5848	84.3337	96.7665	82.4959
ENSMUSG00000036391	Sec24a	2.87514	2.46975	3.16556	1.23673	1.39662	1.40392	1.65482	2.00022	1.71578	1.64339
ENSMUSG00000036432	Siah2	4.6104	3.87793	4.97935	5.74089	5.61086	5.22009	5.62089	4.87439	4.64934	5.15687
ENSMUSG00000036743	Psma8	0.0282592	0	0	0	0.0395194	0.013382	0.0231019	0.0244605	0	0
ENSMUSG00000036782	Klhl13	0.641205	0.489765	0.615808	0.669843	0.574203	0.692508	0.570165	0.798437	0.578555	0.745921
ENSMUSG00000036840	Siah1a	5.29967	5.84336	5.51002	15.336	11.678	12.3524	13.2359	10.9	10.1836	10.4596
ENSMUSG00000036977	Anapc10	0.642916	0.798465	0.750442	0.845042	0.94059	0.810302	1.09968	0.890389	0.840465	0.67822
ENSMUSG00000037253	Mex3c	3.62213	3.21575	3.66305	3.95424	3.82143	3.64866	3.95509	4.60868	4.13085	3.82875
ENSMUSG00000037321	Tap1	0.74263	0.768688	0.788734	0.588099	0.745305	0.765394	1.17849	0.725989	0.573074	0.74391
ENSMUSG00000037463	Fbxo27	0.203121	0.0850331	0.0900351	0.876451	0.666442	0.658509	0.817484	0.622121	0.861822	0.647534
ENSMUSG00000037816	Fbxw17	0.676667	0.795617	0.698004	0.692091	0.788577	1.10964	0.85025	0.672478	0.700513	0.472106
ENSMUSG00000038037	Socs1	0.279687	0.119382	0.0790026	0.425938	0.230077	0.218142	0.309341	0.213609	0.196208	0.421493
ENSMUSG00000038068	Rnf144b	5.84466	5.77607	6.43234	3.64696	4.06644	3.97943	4.67499	3.80893	4.58764	4.64502
ENSMUSG00000038175	Mylip	6.77762	6.68445	7.17714	3.72904	5.22545	4.90534	5.92781	5.21328	4.18047	4.57176
ENSMUSG00000038204	Asb10	53.7252	48.2203	47.3725	31.5469	34.9435	32.2718	32.3792	31.3317	34.5551	32.1572
ENSMUSG00000038416	Cdc16	11.7487	12.1949	11.6684	11.6824	11.3954	11.7549	10.9028	11.4773	12.7106	11.1647
ENSMUSG00000038451	Spsb2	3.83782	3.29783	3.38097	4.60688	4.41873	3.12916	3.23177	2.02313	2.81759	3.37018
ENSMUSG00000038545	Cul7	0.878088	1.00143	0.824707	1.23696	1.26409	1.25355	1.14009	1.06743	0.967317	1.23086
ENSMUSG00000038664	Herc1	3.13738	2.9895	3.6589	1.33646	1.95988	1.92372	1.80433	2.48645	2.16453	2.04245
ENSMUSG00000038780	Smurf1	3.49609	3.70531	3.98854	2.45015	3.27879	3.40049	3.29015	3.54247	3.51205	3.69262
ENSMUSG00000038822	Hace1	0.219651	0.297158	0.278884	0.314853	0.382664	0.359642	0.356085	0.360914	0.324668	0.361875
ENSMUSG00000038965	Ube2l3	20.2642	20.52	22.5688	23.5454	20.8359	21.3097	21.6349	18.8022	20.6541	19.2254
ENSMUSG00000038997	Asb17	0	0.0168199	0	0.0480088	0	0.0263438	0.030319	0	0	0.0139729
ENSMUSG00000039000	Ube3c	8.45672	7.8115	8.89206	7.81712	8.89609	8.37006	8.60584	10.3746	9.66997	10.6292
ENSMUSG00000039067	Psmd7	71.0131	68.1925	66.026	101.073	86.0077	87.2057	87.6159	77.2004	76.4949	86.2426
ENSMUSG00000039159	Ube2h	19.1672	20.0544	18.3311	11.5571	12.6254	11.8492	10.9643	12.3109	11.116	12.6854
ENSMUSG00000039234	Sec24d	0.968204	1.13205	1.32214	0.98568	1.28524	1.21785	1.3604	1.21125	1.01485	1.37361
ENSMUSG00000039367	Sec24c	11.6015	11.3298	11.7991	9.82819	11.9715	13.0289	12.4985	11.5094	12.0532	12.2134
ENSMUSG00000039483	Asb6	1.75925	1.88293	1.81629	2.44431	2.28188	2.11603	2.48806	2.08619	2.11119	2.36622
ENSMUSG00000039615	Stub1	31.9048	35.064	24.5953	41.1147	38.075	38.875	32.4681	28.3343	42.8697	33.8723
ENSMUSG00000039633	Lonrf1	3.67648	2.81572	4.12713	2.80503	3.08995	2.89969	4.29928	3.86719	3.04886	3.7059
ENSMUSG00000039753	Fbxl5	4.97586	5.01674	5.2458	9.30454	9.26661	9.21113	9.17152	8.63522	10.1307	8.84965
ENSMUSG00000039911	Spsb1	1.43659	1.67816	1.19155	1.20219	1.6894	1.6698	2.29544	1.36594	1.7441	1.69753
ENSMUSG00000040102	Klhl42	0.348677	0.356636	0.520112	0.281695	0.280117	0.235374	0.382078	0.263278	0.32625	0.290681
ENSMUSG00000040325	Vprbp	3.06622	3.03198	3.9421	1.80295	2.18266	2.35984	2.70254	2.8668	2.32212	2.86604
ENSMUSG00000040359	Ufl1	5.92795	5.4149	6.74805	3.40807	3.80497	4.36755	3.67398	4.26744	4.18105	3.94238
ENSMUSG00000040365	Trim41	8.47572	8.92377	7.61655	8.57267	10.0045	7.8143	9.71382	9.17637	9.61856	9.94943
ENSMUSG00000040410	Fbxl4	8.21315	6.12423	8.58953	5.57676	5.54911	5.30899	4.66496	5.69165	4.96697	5.23
ENSMUSG00000040850	Psme4	43.7047	36.8357	53.595	25.5547	26.2214	26.9803	28.0248	33.1807	23.4122	33.8867
ENSMUSG00000040913	Fbxw4	9.69583	9.31664	8.27878	5.93558	6.85378	7.01622	6.92315	6.56974	6.31235	6.21001
ENSMUSG00000041058	Wwp1	49.7112	50.6378	59.1705	61.6786	68.9023	76.8881	73.8288	87.5721	84.5625	75.5525
ENSMUSG00000041180	Hectd2	0.390511	0.301555	0.491611	0.168502	0.191878	0.199918	0.142365	0.296907	0.287143	0.310159
ENSMUSG00000041528	Rnf123	15.7823	15.2982	15.8035	7.12171	9.89133	9.63721	9.8213	12.2261	10.2959	11.0488
ENSMUSG00000041556	Fbxo2	0.520031	0.16846	0.535108	4.616	3.14273	2.33944	4.28161	1.35038	2.18727	2.96685
ENSMUSG00000041763	Tpp2	5.42612	5.42117	6.65192	4.3508	4.58081	5.06481	4.56391	5.36239	5.06003	5.15102
ENSMUSG00000042350	Arel1	5.99223	5.38491	6.85722	2.48654	3.88553	3.74845	3.82443	4.97433	3.78793	4.6166
ENSMUSG00000042572	Ube2q1	3.57451	3.92847	3.75917	4.19738	4.92324	5.41074	5.42777	4.34364	4.89135	4.33973
ENSMUSG00000042607	Asb4	5.23205	4.35939	6.5907	1.73257	1.82921	1.80346	1.74072	1.94841	2.12223	2.32876
ENSMUSG00000042807	Hecw2	0.406481	0.345231	0.493301	0.353975	0.346237	0.42347	0.438029	0.450996	0.504049	0.515119
ENSMUSG00000043556	Fbxl7	0.300576	0.345779	0.352037	0.0948994	0.210172	0.190938	0.149829	0.228443	0.245899	0.14915
ENSMUSG00000043881	Kbtbd7	1.8393	1.48614	2.20298	1.40484	1.75175	1.71194	1.26166	1.6195	1.80431	1.6647
ENSMUSG00000044164	Rnf182	0.0795393	0.0120242	0.0127315	0.0343205	0	0.0251102	0	0	0	0
ENSMUSG00000045409	Trim39	1.5102	1.32775	1.47583	0.765961	1.05598	0.966073	1.09922	0.991861	1.01211	1.02316
ENSMUSG00000046861	Hectd3	4.96879	5.10897	5.65326	4.43961	5.33094	5.69512	5.50641	5.93164	5.51538	5.70798
ENSMUSG00000046997	Spsb4	0.0746878	0.0774223	0.102471	1.13255	1.17131	1.08125	1.2037	0.803482	0.73962	1.18988
ENSMUSG00000047013	Fbxo41	0.00716211	0	0.00687843	0	0.0200319	0.00339157	0	0	0	0
ENSMUSG00000047648	Fbxo30	3.16682	2.77222	3.26242	2.82824	3.30863	2.75512	2.79206	3.1236	3.11526	3.60708
ENSMUSG00000047746	Fbxo40	74.4916	71.5467	80.3027	50.5823	55.5856	57.8649	56.31	62.6842	56.9009	67.1404
ENSMUSG00000048175	Asb8	57.2526	63.7604	61.5626	73.4782	68.6971	71.4922	63.5034	61.6363	70.6113	60.2828
ENSMUSG00000048232	Fbxo10	1.00969	0.832567	1.03826	0.836137	0.8415	0.816203	1.20895	1.11231	0.935041	1.30644
ENSMUSG00000048520	Fbxl13	0.0175925	0	0	0.303641	0.129163	0.0749774	0.0575275	0.0304553	0.118017	0.112677
ENSMUSG00000048732	Klhl11	0.5598	0.47149	0.326417	0.207042	0.419388	0.416569	0.392259	0.536465	0.506672	0.451943
ENSMUSG00000049502	Dtx3l	1.87193	1.62211	2.29539	1.47121	1.50174	1.3534	1.47565	2.29301	1.74411	2.12837
ENSMUSG00000050503	Fbxl22	1.76295	1.76448	1.40121	5.00487	4.39525	3.93811	3.5583	2.10478	3.55249	3.14235
ENSMUSG00000050732	Vamp8	9.02618	9.01329	6.8395	19.7237	14.9389	16.2834	12.9469	11.343	15.8012	13.2126
ENSMUSG00000051234	Rnf7	71.368	72.0857	57.0543	109.499	82.6506	84.0375	77.7517	73.094	85.312	72.5344
ENSMUSG00000051675	Trim32	3.70416	3.87049	3.95588	3.28613	3.20131	3.48009	3.57321	3.93725	3.97581	3.18187
ENSMUSG00000052299	Ltn1	5.67234	4.95692	6.42592	3.83189	4.20084	4.10424	4.54738	5.05767	4.49624	4.62804
ENSMUSG00000052557	Gan	0.724946	0.593086	0.9522	0.573481	0.728054	0.602446	0.653649	0.839737	0.564195	0.808668
ENSMUSG00000052752	Traf7	3.69902	3.5399	3.20039	4.19766	4.62033	3.85439	4.48263	4.61226	4.53655	4.19315
ENSMUSG00000052934	Fbxo31	42.8247	41.0204	40.4999	20.7794	21.9075	19.7379	21.1681	24.3696	21.4147	24.2723
ENSMUSG00000053113	Socs3	0.711603	0.66046	1.14433	0.799759	1.11086	0.767988	1.94813	0.444054	0.481069	1.54625
ENSMUSG00000053835	H2-T24	1.0086	0.735849	0.884424	0.70011	0.643921	0.706042	1.38019	1.1577	0.7191	0.875642
ENSMUSG00000054115	Skp2	0.085054	0.066126	0.140032	0.927987	0.964302	0.920611	1.05787	0.872931	1.10945	0.915556
ENSMUSG00000054920	Klhl5	0.983026	0.953133	0.944091	1.05896	0.815354	1.03695	0.953263	0.774598	1.0056	1.02168
ENSMUSG00000054978	Kbtbd13	10.8126	11.956	10.8486	3.5739	4.55207	5.54755	4.46574	6.59741	7.65104	4.34689
ENSMUSG00000055401	Fbxo6	17.4506	19.053	15.5936	14.8912	14.8546	15.4494	13.7519	13.6788	14.6877	15.1583
ENSMUSG00000055652	Klhl25	1.72463	1.08038	1.26309	1.10286	1.0671	1.23972	1.16645	1.18135	1.14677	1.43041
ENSMUSG00000055839	Tceb2	99.7582	93.0607	90.4169	213.526	163.389	159.692	170.602	126.901	153.867	134.788
ENSMUSG00000056116	H2-T22	5.95583	4.91914	5.59881	10.7391	9.99481	10.4651	11.8801	7.7389	9.6725	8.56373
ENSMUSG00000056537	Rlim	2.07103	2.07803	2.39092	2.50957	2.22096	2.52802	2.39924	2.00626	2.21955	2.18313
ENSMUSG00000058124	H2-M10.3	0	0	0	0	0.0210001	0	0	0	0	0
ENSMUSG00000058317	Ube2e2	0.723639	0.740757	0.774403	1.39172	1.00475	0.822418	1.09864	1.02008	1.14041	1.09833
ENSMUSG00000058446	Znrf2	8.93181	9.85808	9.74608	7.34031	7.33414	8.27577	6.71912	7.55011	8.21076	8.63893
ENSMUSG00000059890	Ube4a	5.89798	5.54559	6.80257	3.18295	3.48511	3.37252	3.61733	3.8013	3.66143	3.49275
ENSMUSG00000060073	Psma3	24.1672	23.8707	27.6112	35.9331	28.1955	30.6788	27.7517	26.0019	26.6128	26.0886
ENSMUSG00000060450	Rnf14	27.0724	27.9137	30.2877	30.8688	30.9787	32.4591	29.9094	29.3121	33.8955	32.7065
ENSMUSG00000060550	H2-Q7	1.23393	0.691882	1.09887	0.561472	0.533369	0.706495	2.2559	0.398095	0.409702	0.498699
ENSMUSG00000060802	B2m	81.0547	88.0015	113.32	113.589	94.1747	103.531	165.496	94.0429	89.1935	93.73
ENSMUSG00000060860	Ube2s	8.69194	9.7578	6.32778	16.6644	12.9752	11.8677	12.5224	9.15873	12.3054	10.7849
ENSMUSG00000061232	H2-K1	38.0101	34.6263	35.4123	40.1636	37.1859	36.911	54.4531	29.1533	31.8595	31.7235
ENSMUSG00000063760	Rnf217	2.7803	2.53365	2.99561	2.22315	2.47869	2.66198	2.62803	2.91043	2.15655	2.658
ENSMUSG00000064061	Dzip3	0.384597	0.32495	0.328886	0.218236	0.18051	0.244494	0.180892	0.237133	0.231691	0.254069
ENSMUSG00000064145	Arih2	14.2431	13.7392	13.5951	9.4124	10.3647	10.2234	9.2018	9.78074	10.1795	10.2718
ENSMUSG00000066036	Ubr4	12.7204	10.6818	15.0709	7.05447	9.66587	9.42255	10.6227	10.1452	8.96028	10.6606
ENSMUSG00000066149	Cdc26	2.61203	2.91316	2.53418	3.62273	2.89338	2.78305	2.86527	2.93573	2.86081	2.68116
ENSMUSG00000066640	Fbxl18	1.06589	1.04737	0.966801	1.17536	1.37156	1.09887	1.46437	1.39032	1.23035	1.17685
ENSMUSG00000066892	Fbxl12	0.751951	0.664996	0.740222	0.762482	0.637517	0.609789	0.614719	0.455609	0.616533	0.488694
ENSMUSG00000067081	Asb18	11.077	10.9476	10.9638	3.29089	4.64722	4.10462	4.18627	6.68538	5.8021	4.6522
ENSMUSG00000067212	H2-T23	4.52098	4.26592	3.53079	8.43187	5.52343	5.20712	8.08223	5.318	5.60402	5.66518
ENSMUSG00000067235	H2-Q10	0.165051	0.139727	0.116244	0.113949	0.0538575	0.109422	0.107943	0.0952429	0.0738149	0.174115
ENSMUSG00000068240	Sell	123.119	134.835	79.6796	191.201	151.004	109.143	125.56	100.571	175.262	95.275
ENSMUSG00000068749	Psma5	27.6699	27.4957	29.8783	60.6655	49.6353	51.777	51.6947	41.6938	45.811	44.4826
ENSMUSG00000069744	Psmb3	41.9561	42.0934	35.32	64.8753	50.6307	48.5915	47.546	38.6028	41.6611	44.3415
ENSMUSG00000070327	Rnf213	0.818723	0.886508	1.08014	0.51585	0.55861	0.562099	0.655409	0.843534	0.663044	0.702301
ENSMUSG00000070923	Klhl9	13.1356	12.6422	13.595	13.2053	12.8235	13.2818	12.3875	13.3541	15.4467	12.2643
ENSMUSG00000071715	Ncf4	0.0947384	0.0429656	0.181972	0.490545	0.380903	0.325254	0.232345	0.225509	0.282462	0.392624
ENSMUSG00000072082	Ccnf	0.185258	0.112024	0.237227	0.119906	0.140333	0.146213	0.126207	0.133629	0.0805504	0.221023
ENSMUSG00000072423	Psmb11	0	0	0	0	0	0.0141864	0.0163271	0	0.00744329	0
ENSMUSG00000073402	Gm8909	0	0	0	0	0	0	0.0759938	0.026821	0	0.0233485
ENSMUSG00000073409	H2-Q8	4.2221	2.60163	4.31933	2.59409	2.61529	3.09682	8.59139	2.24437	2.01821	1.78089
ENSMUSG00000073700	Klhl21	64.7547	67.5206	54.2591	28.1431	31.1872	32.591	29.211	31.0639	30.4092	35.6159
ENSMUSG00000074781	Ube2n	12.8533	11.0827	14.9459	13.5082	11.7375	12.3879	12.1013	11.1549	13.7371	11.359
ENSMUSG00000075307	Klhl41	231.25	272.692	217.494	577.373	589.34	666.779	556.221	477.192	590.102	525.769
ENSMUSG00000078153	Psme2b	7.77375	7.67323	8.94804	13.0719	10.2718	9.7985	14.9063	12.8638	11.8443	11.8875
ENSMUSG00000078578	Ube2d3	13.7285	13.485	13.6949	12.0902	11.5384	12.4972	10.551	11.2408	12.3537	11.6939
ENSMUSG00000078652	Psme3	18.8354	21.2341	21.1588	21.1828	20.5211	22.0641	21.2202	20.5022	21.4884	20.3538
ENSMUSG00000078923	Ube2v1	0.298908	0.478448	0.371501	0.16691	0.307361	0.37468	0.186861	0.426139	0.314539	0.437211
ENSMUSG00000079197	Psme2	7.56698	7.89675	3.46433	20.9012	16.0249	15.4377	12.5937	10.1886	17.0016	13.4268
ENSMUSG00000079491	H2-T10	0.125939	0.152308	0.174707	0.108683	0.19569	0.218671	0.320305	0.21802	0.281615	0.242512
ENSMUSG00000079492	Gm11127	0.0355974	0	0	0	0	0	0	0	0	0
ENSMUSG00000079507	H2-Q1	0	0.0303463	0	0	0	0.0158431	0.0273507	0	0.0124688	0.0126049
ENSMUSG00000079658	Tceb1	23.9214	25.6987	23.7636	38.395	30.1035	31.4903	33.2047	28.1232	29.2499	25.3041
ENSMUSG00000090137	Uba52	11.3699	12.1089	5.85851	6.28409	4.55571	4.17421	3.75972	3.42793	6.42751	5.31846
ENSMUSG00000090173	Fbxw10	0.0118864	0.0215628	0.0456625	0.153867	0.0748022	0.0562873	0.0583028	0.0308658	0.115178	0.0537391
ENSMUSG00000091896	Ube2d2a	20.6169	19.0324	19.1157	21.55	21.6375	20.7031	20.871	19.7802	21.7297	19.0776
ENSMUSG00000092243	Gm7030	0.103221	0	0	0	0	0	0	0	0	0
